# Supplementary material for: Exploring Long Arm Amide-Linked Side Chains in the Design of Antifungal Azole Inhibitors of Sterol 14α-Demethylase (CYP51)
Source: J Med Chem. 2025 May 22;68(11):10781–99. doi: 10.1021/acs.jmedchem.4c02922 (PMC12169614; doi:10.1021/acs.jmedchem.4c02922)
Supplement: Supplementary file 2 [file jm4c02922_si_002.csv]

COMPOUND																						BIOMEDICAL TEST
	SMILES					MIC (nM) S. cerevisiae Y2411	MIC (nM) S. cerevisiae Y2300	MIC (nM) S. cerevisiae Y2301	MIC (nM) S. cerevisiae Y2513	MIC (nM) C. albicans model Y2459	MIC (nM) C. albicans model Y525	MIC (nM) C. albicans model Y570	MIC (nM) C. albicans SC5314	MIC (nM) C. parapsilosis model Y2721	MIC (nM) C. parapsilosis model Y2716	MIC (nM) C. glabrate model Y2374	MIC (nM) C. auris model Y2767	MIC (nM) C. auris model Y2768	MIC (nM) C. auris model Y2769	MIC (nM) C. neoformans model Y2711	MIC (nM) R. arrhizus model Y2649	MIC (nM) A. fumigatus model Y2747	IC50 (mM) CaCYP51 wild type	IC50 (mM) CaCYP51 Y132F	IC50 (mM) CaCYP51 Y132H+K143R
1	O=C(CN1C=NC=N1)C2=C(F)C=C(F)C=C2
2	FC1=C(C2(CO2)CN3C=NC=N3)C=CC(F)=C1
3	FC1=C(C(CN2C=NC=N2)(O)CN=[N+]=[N-])C=CC(F)=C1
4	NCC(CN1C=NC=N1)(O)C2=C(F)C=C(F)C=C2
5	CC(C1=CC=CC(C(O)=O)=C1)=O
6	ClC1=NC(C(O)=O)=CS1
7	O=C(Cl)C1=CC=C([N+]([O-])=O)C=C1
8	FC1=CC2=C(C=C1)C=C(C(O)=O)C=C2
9	O=C(O)C1=CC(C=CC=C2)=C2N=C1
10	ClC1=CC2=C(C=C1)C=C(C(O)=O)C(C)=N2
11	FC1=C(C(CN2C=NC=N2)(O)CNC(C3=CC(C(C)=O)=CC=C3)=O)C=CC(F)=C1
12	FC1=C(C(CN2C=NC=N2)(O)CNC(C3=CSC(Cl)=N3)=O)C=CC(F)=C1
13	FC1=C(C(CN2C=NC=N2)(O)CNC(C3=CC=C([N+]([O-])=O)C=C3)=O)C=CC(F)=C1
14	FC1=C(C(CN2C=NC=N2)(O)CNC(C3=CC(C=CC(F)=C4)=C4C=C3)=O)C=CC(F)=C1					15 ± 3	48 ± 4	326 ± 48	632 ± 123	54 ± 21	>>1000	33500	18	24	1000	47 ± 6				5	83	300
15	FC1=C(C(CN2C=NC=N2)(O)CNC(C3=CC(C=CC=C4)=C4N=C3)=O)C=CC(F)=C1
16	FC1=C(C(CN2C=NC=N2)(O)CNC(C3=CC(C=CC(Cl)=C4)=C4N=C3C)=O)C=CC(F)=C1
17	O=C(O)C1=CC=C(C2=CC=C(C(F)(F)F)C=C2)C=C1
18	O=C(O)C1=CC=C(C2=CC=C(OC(F)(F)F)C=C2)C=C1
19	OC(C1=CC=CC(C2=CC=C(C(F)(F)F)C=C2)=C1)=O
20	OC(C1=CC=CC(C2=CC=C(OC(F)(F)F)C=C2)=C1)=O
21	FC1=C(C(CN2C=NC=N2)(O)CNC(C3=CC=C(C4=CC=C(C(F)(F)F)C=C4)C=C3)=O)C=CC(F)=C1
22	FC1=C(C(CN2C=NC=N2)(O)CNC(C3=CC=C(C4=CC=C(OC(F)(F)F)C=C4)C=C3)=O)C=CC(F)=C1					30 ± 23	114 ± 14	93 ± 46	78 ± 56	54 ± 22	451	5800	40	99 ± 0	210 ± 43	101	110 ± 10	241 ± 38	225 ± 33	18 ± 0	470 ± 240	72 ± 29	0.669 ±0.0212	1.238 ±0.0379	8.490 ±1.271
23	FC1=C(C(CN2C=NC=N2)(O)CNC(C3=CC(C4=CC=C(C(F)(F)F)C=C4)=CC=C3)=O)C=CC(F)=C1					37 ± 11	69 ± 39	411 ± 71	805 ± 121	60 ± 11	440	8100	100	55 ± 3	1906 ± 20	76 ± 12				20 ± 0	32 ± 19	150 ± 26
24	FC1=C(C(CN2C=NC=N2)(O)CNC(C3=CC(C4=CC=C(OC(F)(F)F)C=C4)=CC=C3)=O)C=CC(F)=C1					30	163 ± 61	419 ± 83	719 ± 1	116 ± 61	430	17000	85	94	1750	168				2	16	50
25	FC1=C(C(CN2C=NC=N2)(O)CNC(C3=CC=C(N)C=C3)=O)C=CC(F)=C1
26	FC1=C(C(CN2C=NC=N2)(O)CNC(C3=CC=C(NC(C4=CC=C(Cl)C=C4)=O)C=C3)=O)C=CC(F)=C1					39 ± 14	182 ± 30	123 ± 38	87 ± 4	118 ± 3	>1000	>40000	208 ± 83			205
27	FC1=C(CC(O)=O)C=CC(F)=C1
28	FC1=C(CC(OC)=O)C=CC(F)=C1
29	FC1=C(C(CO)C(OC)=O)C=CC(F)=C1
30	FC1=C(C(COS(C)(=O)=O)C(OC)=O)C=CC(F)=C1
31	FC1=C(C(CN2C=NC=N2)C(OC)=O)C=CC(F)=C1
32	FC1=C(C(CN2C=NC=N2)C(O)=O)C=CC(F)=C1
33	NCC1=CC=C(C2=CC=C([H])C=C2)C=C1
34	NCC1=CC=C(C2=CC=C(Cl)C=C2)C=C1
35	NCC1=CC=C(C2=CC=C(C(F)(F)F)C=C2)C=C1
36	NCC1=CC=C(C2=CC=C(OC(F)(F)F)C=C2)C=C1
37	FC1=C(C(CN2C=NC=N2)C(NCC3=CC=C(C4=CC=C([H])C=C4)C=C3)=O)C=CC(F)=C1
38	FC1=C(C(CN2C=NC=N2)C(NCC3=CC=C(C4=CC=C(Cl)C=C4)C=C3)=O)C=CC(F)=C1
39	FC1=C(C(CN2C=NC=N2)C(NCC3=CC=C(C4=CC=C(C(F)(F)F)C=C4)C=C3)=O)C=CC(F)=C1
40	FC1=C(C(CN2C=NC=N2)C(NCC3=CC=C(C4=CC=C(OC(F)(F)F)C=C4)C=C3)=O)C=CC(F)=C1
41	NCC1=CC=C([N+]([O-])=O)C=C1
42	FC1=C(C(CN2C=NC=N2)C(NCC3=CC=C([N+]([O-])=O)C=C3)=O)C=CC(F)=C1
43	FC1=C(C(CN2C=NC=N2)C(NCC3=CC=C(N)C=C3)=O)C=CC(F)=C1
44	FC1=C(C(CN2C=NC=N2)C(NCC3=CC=C(NC(C4=CC=C(Cl)C=C4)=O)C=C3)=O)C=CC(F)=C1
45	FC1=C(C(CN2C=NC=N2)C(NCC3=CC=C(NC(C4=CC=C(OC)C=C4)=O)C=C3)=O)C=CC(F)=C1
46	FC1=C(C(CN2C=NC=N2)C(NCC3=CC=C(NC(C4=CC=C(C#N)C=C4)=O)C=C3)=O)C=CC(F)=C1
47	FC1=C(C(CN2C=NC=N2)C(NCC3=CC=C(NC(C4=NC=CC=C4)=O)C=C3)=O)C=CC(F)=C1
48	FC1=C(C(CN2C=NC=N2)C(NCC3=CC=C(NC(C4=NC=CN=C4)=O)C=C3)=O)C=CC(F)=C1
