# Supplementary material for: Exploring Long Arm Amide-Linked Side Chains in the Design of Antifungal Azole Inhibitors of Sterol 14α-Demethylase (CYP51)
Source: J Med Chem. 2025 May 22;68(11):10781–99. doi: 10.1021/acs.jmedchem.4c02922 (PMC12169614; doi:10.1021/acs.jmedchem.4c02922)
Supplement: Supplementary file 3 [file jm4c02922_si_003.pdb]

HEADER                                                        CaCYP51_
REMARK  99                                                                      
REMARK  99 MOE v2024.06 (Chemical Computing Group ULC) Wed Jan  8 12:45:36 2025 
REMARK  99                                                                      
SEQRES   1 A  484  LYS LYS THR PRO PRO LEU VAL PHE TYR TRP ILE PRO TRP
SEQRES   2 A  484  PHE GLY SER ALA ALA SER TYR GLY GLN GLN PRO TYR GLU
SEQRES   3 A  484  PHE PHE GLU SER CYS ARG GLN LYS TYR GLY ASP VAL PHE
SEQRES   4 A  484  SER PHE MET LEU LEU GLY LYS ILE MET THR VAL TYR LEU
SEQRES   5 A  484  GLY PRO LYS GLY HIS GLU PHE VAL PHE ASN ALA LYS LEU
SEQRES   6 A  484  SER ASP VAL SER ALA GLU GLU ALA TYR LYS HIE LEU THR
SEQRES   7 A  484  THR PRO VAL PHE GLY THR GLY VAL ILE HIE ASP CYS PRO
SEQRES   8 A  484  ASN SER ARG LEU MET GLU GLN LYS LYS PHE ALA LYS PHE
SEQRES   9 A  484  ALA LEU THR THR ASP SER PHE LYS ARG TYR VAL PRO LYS
SEQRES  10 A  484  ILE ARG GLU GLU ILE LEU ASN TYR PHE VAL THR ASP GLU
SEQRES  11 A  484  SER PHE LYS LEU LYS GLU LYS THR HIE GLY VAL ALA ASN
SEQRES  12 A  484  VAL MET LYS THR GLN PRO GLU ILE THR ILE PHE THR ALA
SEQRES  13 A  484  SER ARG SER LEU PHE GLY ASP GLU MET ARG ARG ILE PHE
SEQRES  14 A  484  ASP ARG SER PHE ALA GLN LEU TYR SER ASP LEU ASP LYS
SEQRES  15 A  484  GLY PHE THR PRO ILE ASN PHE VAL PHE PRO ASN LEU PRO
SEQRES  16 A  484  LEU PRO HIS TYR TRP ARG ARG ASP ALA ALA GLN LYS LYS
SEQRES  17 A  484  ILE SER ALA THR TYR MET LYS GLU ILE LYS LEU ARG ARG
SEQRES  18 A  484  GLU ARG GLY ASP ILE ASP PRO ASN ARG ASP LEU ILE ASP
SEQRES  19 A  484  SER LEU LEU ILE HIS SER THR TYR LYS ASP GLY VAL LYS
SEQRES  20 A  484  MET THR ASP GLN GLU ILE ALA ASN LEU LEU ILE GLY ILE
SEQRES  21 A  484  LEU MET GLY GLY GLN HIP THR SER ALA SER THR SER ALA
SEQRES  22 A  484  TRP PHE LEU LEU HIS LEU GLY GLU LYS PRO HIS LEU GLN
SEQRES  23 A  484  ASP VAL ILE TYR GLN GLU VAL VAL GLU LEU LEU LYS GLU
SEQRES  24 A  484  LYS GLY GLY ASP LEU ASN ASP LEU THR TYR GLU ASP LEU
SEQRES  25 A  484  GLN LYS LEU PRO SER VAL ASN ASN THR ILE LYS GLU THR
SEQRES  26 A  484  LEU ARG MET HIE MET PRO LEU HIE SER ILE PHE ARG LYS
SEQRES  27 A  484  VAL THR ASN PRO LEU ARG ILE PRO GLU THR ASN TYR ILE
SEQRES  28 A  484  VAL PRO LYS GLY HIE TYR VAL LEU VAL SER PRO GLY TYR
SEQRES  29 A  484  ALA HIS THR SER GLU ARG TYR PHE ASP ASN PRO GLU ASP
SEQRES  30 A  484  PHE ASP PRO THR ARG TRP ASP THR ALA ALA ALA LYS ALA
SEQRES  31 A  484  ASN SER VAL SER PHE ASN SER SER ASP GLU VAL ASP TYR
SEQRES  32 A  484  GLY PHE GLY LYS VAL SER LYS GLY VAL SER SER PRO TYR
SEQRES  33 A  484  LEU PRO PHE GLY GLY GLY ARG HIS ARG CYS ILE GLY GLU
SEQRES  34 A  484  GLN PHE ALA TYR VAL GLN LEU GLY THR ILE LEU THR THR
SEQRES  35 A  484  PHE VAL TYR ASN LEU ARG TRP THR ILE ASP GLY TYR LYS
SEQRES  36 A  484  VAL PRO ASP PRO ASP TYR SER SER MET VAL VAL LEU PRO
SEQRES  37 A  484  THR GLU PRO ALA GLU ILE ILE TRP GLU LYS ARG GLU THR
SEQRES  38 A  484  CYS MET PHE
HELIX    1   1 ALA A   61  GLN A   66  1               Generated by MOE    6
HELIX    2   2 PRO A   68  ARG A   76  1               Generated by MOE    9
HELIX    3   3 LYS A   99  PHE A  105  1               Generated by MOE    7
HELIX    4   4 GLU A  115  PHE A  126  1               Generated by MOE   12
HELIX    5   5 ASN A  136  ALA A  146  1               Generated by MOE   11
HELIX    6   6 LYS A  147  ALA A  149  5               Generated by MOE    3
HELIX    7   7 THR A  152  TYR A  169  1               Generated by MOE   18
HELIX    8   8 VAL A  188  LYS A  190  5               Generated by MOE    3
HELIX    9   9 GLN A  192  ILE A  195  1               Generated by MOE    4
HELIX   10  10 SER A  201  LEU A  204  1               Generated by MOE    4
HELIX   11  11 ASP A  207  MET A  209  5               Generated by MOE    3
HELIX   12  12 ALA A  218  ASP A  225  1               Generated by MOE    8
HELIX   13  13 PRO A  230  VAL A  234  5               Generated by MOE    5
HELIX   14  14 PRO A  241  ARG A  267  1               Generated by MOE   27
HELIX   15  15 LEU A  276  LEU A  281  1               Generated by MOE    6
HELIX   16  16 ASP A  294  GLU A  325  1               Generated by MOE   32
HELIX   17  17 HIS A  328  VAL A  337  1               Generated by MOE   10
HELIX   18  18 TYR A  353  LEU A  356  1               Generated by MOE    4
HELIX   19  19 PRO A  360  MET A  372  1               Generated by MOE   13
HELIX   20  20 ALA A  409  THR A  411  5               Generated by MOE    3
HELIX   21  21 PRO A  424  ARG A  426  5               Generated by MOE    3
HELIX   22  22 GLU A  473  ASN A  490  1               Generated by MOE   18
SHEET    1       VAL A  82  PHE A  83                  Generated by MOE
SHEET    2       SER A  84  SER A  84                  Generated by MOE
SHEET    3       PHE A  85  LEU A  87                  Generated by MOE
SHEET    4       LYS A  90  ILE A  91                  Generated by MOE
SHEET    5       MET A  92  VAL A  94                  Generated by MOE
SHEET    6       TYR A  95  TYR A  95                  Generated by MOE
SHEET    7       VAL A 112  SER A 113                  Generated by MOE
SHEET    8       HIE A 183  ASN A 187                  Generated by MOE
SHEET    9       ILE A 379  VAL A 383                  Generated by MOE
SHEET   10       TYR A 401  LEU A 403                  Generated by MOE
SHEET   11       VAL A 404  VAL A 404                  Generated by MOE
SHEET   12       VAL A 445  ASP A 446                  Generated by MOE
SHEET   13       LYS A 451  VAL A 452                  Generated by MOE
SHEET   14       LEU A 491  THR A 494                  Generated by MOE
SHEET   15       GLU A 517  LYS A 522                  Generated by MOE
ATOM      1  N   LYS A  45      -3.292 -18.361  34.365  1.00  0.00           N1+
ATOM      2  CA  LYS A  45      -4.258 -17.963  33.382  1.00  0.00           C  
ATOM      3  C   LYS A  45      -3.568 -18.075  32.016  1.00  0.00           C  
ATOM      4  O   LYS A  45      -2.323 -17.953  31.854  1.00  0.00           O  
ATOM      5  CB  LYS A  45      -4.727 -16.547  33.814  1.00  0.00           C  
ATOM      6  CG  LYS A  45      -5.784 -15.927  32.862  1.00  0.00           C  
ATOM      7  CD  LYS A  45      -5.745 -14.364  32.976  1.00  0.00           C  
ATOM      8  CE  LYS A  45      -6.841 -13.644  32.165  1.00  0.00           C  
ATOM      9  NZ  LYS A  45      -6.943 -12.235  32.382  1.00  0.00           N1+
ATOM     10  N   LYS A  46      -4.264 -18.502  30.973  1.00  0.00           N  
ATOM     11  CA  LYS A  46      -3.767 -19.032  29.670  1.00  0.00           C  
ATOM     12  C   LYS A  46      -3.296 -17.989  28.655  1.00  0.00           C  
ATOM     13  O   LYS A  46      -2.844 -18.329  27.539  1.00  0.00           O  
ATOM     14  CB  LYS A  46      -5.045 -19.642  28.986  1.00  0.00           C  
ATOM     15  CG  LYS A  46      -5.310 -21.073  29.605  1.00  0.00           C  
ATOM     16  CD  LYS A  46      -6.668 -21.640  29.175  1.00  0.00           C  
ATOM     17  CE  LYS A  46      -7.218 -22.985  29.761  1.00  0.00           C  
ATOM     18  NZ  LYS A  46      -7.205 -23.041  31.202  1.00  0.00           N1+
ATOM     19  N   THR A  47      -3.436 -16.680  28.976  1.00  0.00           N  
ATOM     20  CA  THR A  47      -3.204 -15.534  28.134  1.00  0.00           C  
ATOM     21  C   THR A  47      -1.783 -15.073  28.460  1.00  0.00           C  
ATOM     22  O   THR A  47      -1.385 -15.066  29.651  1.00  0.00           O  
ATOM     23  CB  THR A  47      -4.195 -14.468  28.585  1.00  0.00           C  
ATOM     24  OG1 THR A  47      -4.085 -14.041  29.898  1.00  0.00           O  
ATOM     25  CG2 THR A  47      -5.618 -14.953  28.437  1.00  0.00           C  
ATOM     26  N   PRO A  48      -0.978 -14.688  27.401  1.00  0.00           N  
ATOM     27  CA  PRO A  48       0.375 -14.185  27.569  1.00  0.00           C  
ATOM     28  C   PRO A  48       0.457 -12.814  28.248  1.00  0.00           C  
ATOM     29  O   PRO A  48      -0.437 -12.021  28.083  1.00  0.00           O  
ATOM     30  CB  PRO A  48       0.979 -14.140  26.174  1.00  0.00           C  
ATOM     31  CG  PRO A  48      -0.132 -14.093  25.266  1.00  0.00           C  
ATOM     32  CD  PRO A  48      -1.366 -14.650  25.992  1.00  0.00           C  
ATOM     33  N   PRO A  49       1.595 -12.486  28.888  1.00  0.00           N  
ATOM     34  CA  PRO A  49       1.826 -11.283  29.702  1.00  0.00           C  
ATOM     35  C   PRO A  49       1.128  -9.951  29.187  1.00  0.00           C  
ATOM     36  O   PRO A  49       1.554  -9.523  28.056  1.00  0.00           O  
ATOM     37  CB  PRO A  49       3.337 -11.239  29.862  1.00  0.00           C  
ATOM     38  CG  PRO A  49       3.723 -12.697  29.926  1.00  0.00           C  
ATOM     39  CD  PRO A  49       2.742 -13.403  29.010  1.00  0.00           C  
ATOM     40  N   LEU A  50       0.233  -9.254  29.937  1.00  0.00           N  
ATOM     41  CA  LEU A  50      -0.451  -8.067  29.556  1.00  0.00           C  
ATOM     42  C   LEU A  50       0.300  -6.854  30.032  1.00  0.00           C  
ATOM     43  O   LEU A  50       0.522  -6.723  31.261  1.00  0.00           O  
ATOM     44  CB  LEU A  50      -1.888  -7.975  30.113  1.00  0.00           C  
ATOM     45  CG  LEU A  50      -2.785  -6.860  29.644  1.00  0.00           C  
ATOM     46  CD1 LEU A  50      -3.202  -6.874  28.215  1.00  0.00           C  
ATOM     47  CD2 LEU A  50      -4.007  -6.761  30.538  1.00  0.00           C  
ATOM     48  N   VAL A  51       0.826  -6.012  29.096  1.00  0.00           N  
ATOM     49  CA  VAL A  51       1.653  -4.789  29.314  1.00  0.00           C  
ATOM     50  C   VAL A  51       0.587  -3.707  29.763  1.00  0.00           C  
ATOM     51  O   VAL A  51      -0.459  -3.468  29.160  1.00  0.00           O  
ATOM     52  CB  VAL A  51       2.283  -4.324  27.930  1.00  0.00           C  
ATOM     53  CG1 VAL A  51       3.185  -3.087  27.883  1.00  0.00           C  
ATOM     54  CG2 VAL A  51       3.128  -5.509  27.318  1.00  0.00           C  
ATOM     55  N   PHE A  52       0.902  -3.132  30.979  1.00  0.00           N  
ATOM     56  CA  PHE A  52       0.071  -2.216  31.695  1.00  0.00           C  
ATOM     57  C   PHE A  52      -0.038  -0.872  30.976  1.00  0.00           C  
ATOM     58  O   PHE A  52       0.970  -0.313  30.491  1.00  0.00           O  
ATOM     59  CB  PHE A  52       0.567  -1.992  33.158  1.00  0.00           C  
ATOM     60  CG  PHE A  52      -0.058  -0.990  34.065  1.00  0.00           C  
ATOM     61  CD1 PHE A  52       0.595   0.236  34.145  1.00  0.00           C  
ATOM     62  CD2 PHE A  52      -1.256  -1.169  34.767  1.00  0.00           C  
ATOM     63  CE1 PHE A  52       0.107   1.265  34.954  1.00  0.00           C  
ATOM     64  CE2 PHE A  52      -1.701  -0.188  35.672  1.00  0.00           C  
ATOM     65  CZ  PHE A  52      -1.075   1.046  35.699  1.00  0.00           C  
ATOM     66  N   TYR A  53      -1.278  -0.465  30.866  1.00  0.00           N  
ATOM     67  CA  TYR A  53      -1.724   0.792  30.285  1.00  0.00           C  
ATOM     68  C   TYR A  53      -2.111   1.811  31.366  1.00  0.00           C  
ATOM     69  O   TYR A  53      -2.607   1.429  32.462  1.00  0.00           O  
ATOM     70  CB  TYR A  53      -3.008   0.578  29.364  1.00  0.00           C  
ATOM     71  CG  TYR A  53      -4.083  -0.274  29.953  1.00  0.00           C  
ATOM     72  CD1 TYR A  53      -3.978  -1.691  29.856  1.00  0.00           C  
ATOM     73  CD2 TYR A  53      -5.270   0.234  30.551  1.00  0.00           C  
ATOM     74  CE1 TYR A  53      -4.985  -2.553  30.277  1.00  0.00           C  
ATOM     75  CE2 TYR A  53      -6.289  -0.574  31.028  1.00  0.00           C  
ATOM     76  CZ  TYR A  53      -6.156  -1.970  30.892  1.00  0.00           C  
ATOM     77  OH  TYR A  53      -7.146  -2.792  31.458  1.00  0.00           O  
ATOM     78  N   TRP A  54      -2.113   3.067  31.062  1.00  0.00           N  
ATOM     79  CA  TRP A  54      -2.217   4.242  31.973  1.00  0.00           C  
ATOM     80  C   TRP A  54      -3.497   5.044  31.551  1.00  0.00           C  
ATOM     81  O   TRP A  54      -4.162   5.701  32.400  1.00  0.00           O  
ATOM     82  CB  TRP A  54      -0.953   5.091  31.836  1.00  0.00           C  
ATOM     83  CG  TRP A  54      -1.030   6.491  32.331  1.00  0.00           C  
ATOM     84  CD1 TRP A  54      -0.958   7.551  31.499  1.00  0.00           C  
ATOM     85  CD2 TRP A  54      -1.068   7.016  33.703  1.00  0.00           C  
ATOM     86  NE1 TRP A  54      -1.108   8.719  32.218  1.00  0.00           N  
ATOM     87  CE2 TRP A  54      -1.085   8.456  33.573  1.00  0.00           C  
ATOM     88  CE3 TRP A  54      -1.241   6.457  35.009  1.00  0.00           C  
ATOM     89  CZ2 TRP A  54      -1.096   9.275  34.759  1.00  0.00           C  
ATOM     90  CZ3 TRP A  54      -1.339   7.307  36.118  1.00  0.00           C  
ATOM     91  CH2 TRP A  54      -1.267   8.686  36.022  1.00  0.00           C  
ATOM     92  N   ILE A  55      -3.906   4.914  30.312  1.00  0.00           N  
ATOM     93  CA  ILE A  55      -5.178   5.489  29.749  1.00  0.00           C  
ATOM     94  C   ILE A  55      -6.121   4.275  29.510  1.00  0.00           C  
ATOM     95  O   ILE A  55      -5.730   3.457  28.661  1.00  0.00           O  
ATOM     96  CB  ILE A  55      -4.934   6.217  28.369  1.00  0.00           C  
ATOM     97  CG1 ILE A  55      -3.672   7.126  28.293  1.00  0.00           C  
ATOM     98  CG2 ILE A  55      -6.276   6.841  27.848  1.00  0.00           C  
ATOM     99  CD1 ILE A  55      -3.844   8.263  29.276  1.00  0.00           C  
ATOM    100  N   PRO A  56      -7.274   4.231  30.197  1.00  0.00           N  
ATOM    101  CA  PRO A  56      -8.091   3.064  30.140  1.00  0.00           C  
ATOM    102  C   PRO A  56      -8.988   3.145  28.908  1.00  0.00           C  
ATOM    103  O   PRO A  56      -9.130   4.172  28.200  1.00  0.00           O  
ATOM    104  CB  PRO A  56      -8.917   3.162  31.499  1.00  0.00           C  
ATOM    105  CG  PRO A  56      -8.982   4.609  31.930  1.00  0.00           C  
ATOM    106  CD  PRO A  56      -7.649   5.132  31.275  1.00  0.00           C  
ATOM    107  N   TRP A  57      -9.658   2.023  28.544  1.00  0.00           N  
ATOM    108  CA  TRP A  57     -10.319   1.631  27.263  1.00  0.00           C  
ATOM    109  C   TRP A  57      -9.363   1.853  26.061  1.00  0.00           C  
ATOM    110  O   TRP A  57      -9.209   0.961  25.231  1.00  0.00           O  
ATOM    111  CB  TRP A  57     -11.667   2.427  27.061  1.00  0.00           C  
ATOM    112  CG  TRP A  57     -12.348   2.072  25.802  1.00  0.00           C  
ATOM    113  CD1 TRP A  57     -13.146   1.100  25.626  1.00  0.00           C  
ATOM    114  CD2 TRP A  57     -12.324   2.791  24.546  1.00  0.00           C  
ATOM    115  NE1 TRP A  57     -13.613   1.008  24.352  1.00  0.00           N  
ATOM    116  CE2 TRP A  57     -13.038   2.016  23.598  1.00  0.00           C  
ATOM    117  CE3 TRP A  57     -11.684   3.878  24.074  1.00  0.00           C  
ATOM    118  CZ2 TRP A  57     -13.318   2.406  22.255  1.00  0.00           C  
ATOM    119  CZ3 TRP A  57     -11.950   4.302  22.733  1.00  0.00           C  
ATOM    120  CH2 TRP A  57     -12.738   3.625  21.833  1.00  0.00           C  
ATOM    121  N   PHE A  58      -8.614   2.934  25.951  1.00  0.00           N  
ATOM    122  CA  PHE A  58      -7.542   3.238  25.010  1.00  0.00           C  
ATOM    123  C   PHE A  58      -6.378   2.337  25.054  1.00  0.00           C  
ATOM    124  O   PHE A  58      -6.084   1.757  24.000  1.00  0.00           O  
ATOM    125  CB  PHE A  58      -7.066   4.725  25.030  1.00  0.00           C  
ATOM    126  CG  PHE A  58      -7.987   5.761  24.463  1.00  0.00           C  
ATOM    127  CD1 PHE A  58      -8.068   5.940  23.051  1.00  0.00           C  
ATOM    128  CD2 PHE A  58      -8.829   6.499  25.318  1.00  0.00           C  
ATOM    129  CE1 PHE A  58      -8.992   6.829  22.502  1.00  0.00           C  
ATOM    130  CE2 PHE A  58      -9.746   7.391  24.717  1.00  0.00           C  
ATOM    131  CZ  PHE A  58      -9.898   7.535  23.298  1.00  0.00           C  
ATOM    132  N   GLY A  59      -5.908   2.012  26.218  1.00  0.00           N  
ATOM    133  CA  GLY A  59      -4.801   1.065  26.384  1.00  0.00           C  
ATOM    134  C   GLY A  59      -3.446   1.693  25.966  1.00  0.00           C  
ATOM    135  O   GLY A  59      -3.197   2.886  26.248  1.00  0.00           O  
ATOM    136  N   SER A  60      -2.583   0.913  25.256  1.00  0.00           N  
ATOM    137  CA  SER A  60      -1.222   1.279  24.895  1.00  0.00           C  
ATOM    138  C   SER A  60      -1.235   2.154  23.622  1.00  0.00           C  
ATOM    139  O   SER A  60      -0.220   2.222  22.874  1.00  0.00           O  
ATOM    140  CB  SER A  60      -0.456   0.050  24.653  1.00  0.00           C  
ATOM    141  OG  SER A  60      -0.377  -0.735  25.844  1.00  0.00           O  
ATOM    142  N   ALA A  61      -2.406   2.809  23.312  1.00  0.00           N  
ATOM    143  CA  ALA A  61      -2.809   3.325  21.969  1.00  0.00           C  
ATOM    144  C   ALA A  61      -2.082   4.632  21.692  1.00  0.00           C  
ATOM    145  O   ALA A  61      -1.732   4.781  20.546  1.00  0.00           O  
ATOM    146  CB  ALA A  61      -4.304   3.680  21.944  1.00  0.00           C  
ATOM    147  N   ALA A  62      -1.709   5.456  22.659  1.00  0.00           N  
ATOM    148  CA  ALA A  62      -0.952   6.675  22.465  1.00  0.00           C  
ATOM    149  C   ALA A  62       0.531   6.315  22.130  1.00  0.00           C  
ATOM    150  O   ALA A  62       1.146   6.819  21.211  1.00  0.00           O  
ATOM    151  CB  ALA A  62      -0.984   7.506  23.778  1.00  0.00           C  
ATOM    152  N   SER A  63       1.106   5.275  22.775  1.00  0.00           N  
ATOM    153  CA  SER A  63       2.486   4.922  22.590  1.00  0.00           C  
ATOM    154  C   SER A  63       2.697   4.099  21.337  1.00  0.00           C  
ATOM    155  O   SER A  63       3.686   4.235  20.681  1.00  0.00           O  
ATOM    156  CB  SER A  63       3.029   4.234  23.883  1.00  0.00           C  
ATOM    157  OG  SER A  63       2.141   3.255  24.354  1.00  0.00           O  
ATOM    158  N   TYR A  64       1.733   3.216  21.017  1.00  0.00           N  
ATOM    159  CA  TYR A  64       1.605   2.477  19.802  1.00  0.00           C  
ATOM    160  C   TYR A  64       1.500   3.440  18.619  1.00  0.00           C  
ATOM    161  O   TYR A  64       2.024   3.162  17.522  1.00  0.00           O  
ATOM    162  CB  TYR A  64       0.326   1.578  19.975  1.00  0.00           C  
ATOM    163  CG  TYR A  64       0.055   0.567  18.842  1.00  0.00           C  
ATOM    164  CD1 TYR A  64       0.958  -0.562  18.660  1.00  0.00           C  
ATOM    165  CD2 TYR A  64      -0.978   0.716  17.996  1.00  0.00           C  
ATOM    166  CE1 TYR A  64       0.810  -1.461  17.541  1.00  0.00           C  
ATOM    167  CE2 TYR A  64      -1.123  -0.178  16.961  1.00  0.00           C  
ATOM    168  CZ  TYR A  64      -0.308  -1.238  16.676  1.00  0.00           C  
ATOM    169  OH  TYR A  64      -0.706  -1.963  15.566  1.00  0.00           O  
ATOM    170  N   GLY A  65       0.686   4.497  18.792  1.00  0.00           N  
ATOM    171  CA  GLY A  65       0.400   5.585  17.890  1.00  0.00           C  
ATOM    172  C   GLY A  65       1.653   6.429  17.651  1.00  0.00           C  
ATOM    173  O   GLY A  65       1.702   7.120  16.628  1.00  0.00           O  
ATOM    174  N   GLN A  66       2.645   6.424  18.527  1.00  0.00           N  
ATOM    175  CA  GLN A  66       3.866   7.231  18.377  1.00  0.00           C  
ATOM    176  C   GLN A  66       4.987   6.387  17.750  1.00  0.00           C  
ATOM    177  O   GLN A  66       5.577   6.868  16.840  1.00  0.00           O  
ATOM    178  CB  GLN A  66       4.364   7.712  19.759  1.00  0.00           C  
ATOM    179  CG  GLN A  66       5.723   8.461  19.913  1.00  0.00           C  
ATOM    180  CD  GLN A  66       5.831   9.759  19.195  1.00  0.00           C  
ATOM    181  OE1 GLN A  66       4.860  10.476  19.025  1.00  0.00           O  
ATOM    182  NE2 GLN A  66       7.057  10.148  18.838  1.00  0.00           N  
ATOM    183  N   GLN A  67       5.381   5.220  18.313  1.00  0.00           N  
ATOM    184  CA  GLN A  67       6.277   4.279  17.582  1.00  0.00           C  
ATOM    185  C   GLN A  67       6.002   2.794  18.063  1.00  0.00           C  
ATOM    186  O   GLN A  67       6.221   2.597  19.265  1.00  0.00           O  
ATOM    187  CB  GLN A  67       7.739   4.683  17.838  1.00  0.00           C  
ATOM    188  CG  GLN A  67       8.701   4.645  16.591  1.00  0.00           C  
ATOM    189  CD  GLN A  67       9.518   3.393  16.324  1.00  0.00           C  
ATOM    190  OE1 GLN A  67       9.049   2.289  16.609  1.00  0.00           O  
ATOM    191  NE2 GLN A  67      10.715   3.346  15.853  1.00  0.00           N  
ATOM    192  N   PRO A  68       5.643   1.830  17.221  1.00  0.00           N  
ATOM    193  CA  PRO A  68       5.330   0.431  17.658  1.00  0.00           C  
ATOM    194  C   PRO A  68       6.649  -0.451  17.933  1.00  0.00           C  
ATOM    195  O   PRO A  68       6.684  -1.285  18.873  1.00  0.00           O  
ATOM    196  CB  PRO A  68       4.441  -0.258  16.548  1.00  0.00           C  
ATOM    197  CG  PRO A  68       4.935   0.516  15.323  1.00  0.00           C  
ATOM    198  CD  PRO A  68       5.272   1.941  15.809  1.00  0.00           C  
ATOM    199  N   TYR A  69       7.735  -0.174  17.176  1.00  0.00           N  
ATOM    200  CA  TYR A  69       9.016  -0.966  17.232  1.00  0.00           C  
ATOM    201  C   TYR A  69       9.789  -0.744  18.557  1.00  0.00           C  
ATOM    202  O   TYR A  69      10.025  -1.706  19.328  1.00  0.00           O  
ATOM    203  CB  TYR A  69       9.843  -0.642  15.904  1.00  0.00           C  
ATOM    204  CG  TYR A  69       9.133  -0.803  14.545  1.00  0.00           C  
ATOM    205  CD1 TYR A  69       7.969  -1.578  14.377  1.00  0.00           C  
ATOM    206  CD2 TYR A  69       9.662  -0.194  13.443  1.00  0.00           C  
ATOM    207  CE1 TYR A  69       7.344  -1.659  13.095  1.00  0.00           C  
ATOM    208  CE2 TYR A  69       9.104  -0.280  12.158  1.00  0.00           C  
ATOM    209  CZ  TYR A  69       7.868  -0.925  11.996  1.00  0.00           C  
ATOM    210  OH  TYR A  69       7.280  -0.995  10.782  1.00  0.00           O  
ATOM    211  N   GLU A  70      10.024   0.532  18.895  1.00  0.00           N  
ATOM    212  CA  GLU A  70      10.494   0.919  20.215  1.00  0.00           C  
ATOM    213  C   GLU A  70       9.643   0.446  21.303  1.00  0.00           C  
ATOM    214  O   GLU A  70      10.138   0.072  22.377  1.00  0.00           O  
ATOM    215  CB  GLU A  70      10.702   2.430  20.246  1.00  0.00           C  
ATOM    216  CG  GLU A  70      11.745   2.976  19.264  1.00  0.00           C  
ATOM    217  CD  GLU A  70      13.154   3.083  19.767  1.00  0.00           C  
ATOM    218  OE1 GLU A  70      13.651   4.271  19.832  1.00  0.00           O  
ATOM    219  OE2 GLU A  70      13.807   2.078  20.065  1.00  0.00           O1-
ATOM    220  N   PHE A  71       8.296   0.377  21.121  1.00  0.00           N  
ATOM    221  CA  PHE A  71       7.382  -0.033  22.184  1.00  0.00           C  
ATOM    222  C   PHE A  71       7.576  -1.523  22.525  1.00  0.00           C  
ATOM    223  O   PHE A  71       7.616  -1.928  23.695  1.00  0.00           O  
ATOM    224  CB  PHE A  71       5.938   0.230  21.731  1.00  0.00           C  
ATOM    225  CG  PHE A  71       4.869  -0.400  22.585  1.00  0.00           C  
ATOM    226  CD1 PHE A  71       4.046  -1.378  21.981  1.00  0.00           C  
ATOM    227  CD2 PHE A  71       4.610   0.047  23.908  1.00  0.00           C  
ATOM    228  CE1 PHE A  71       3.012  -1.999  22.750  1.00  0.00           C  
ATOM    229  CE2 PHE A  71       3.551  -0.540  24.639  1.00  0.00           C  
ATOM    230  CZ  PHE A  71       2.785  -1.605  24.092  1.00  0.00           C  
ATOM    231  N   PHE A  72       7.611  -2.373  21.480  1.00  0.00           N  
ATOM    232  CA  PHE A  72       7.891  -3.785  21.582  1.00  0.00           C  
ATOM    233  C   PHE A  72       9.331  -4.095  22.154  1.00  0.00           C  
ATOM    234  O   PHE A  72       9.449  -5.023  22.962  1.00  0.00           O  
ATOM    235  CB  PHE A  72       7.693  -4.558  20.256  1.00  0.00           C  
ATOM    236  CG  PHE A  72       6.381  -4.464  19.551  1.00  0.00           C  
ATOM    237  CD1 PHE A  72       6.440  -4.456  18.141  1.00  0.00           C  
ATOM    238  CD2 PHE A  72       5.106  -4.288  20.186  1.00  0.00           C  
ATOM    239  CE1 PHE A  72       5.279  -4.400  17.324  1.00  0.00           C  
ATOM    240  CE2 PHE A  72       3.933  -4.259  19.400  1.00  0.00           C  
ATOM    241  CZ  PHE A  72       3.996  -4.462  17.959  1.00  0.00           C  
ATOM    242  N   GLU A  73      10.326  -3.271  21.809  1.00  0.00           N  
ATOM    243  CA  GLU A  73      11.647  -3.456  22.335  1.00  0.00           C  
ATOM    244  C   GLU A  73      11.687  -3.017  23.865  1.00  0.00           C  
ATOM    245  O   GLU A  73      12.438  -3.614  24.645  1.00  0.00           O  
ATOM    246  CB  GLU A  73      12.724  -2.613  21.678  1.00  0.00           C  
ATOM    247  CG  GLU A  73      13.028  -2.939  20.158  1.00  0.00           C  
ATOM    248  CD  GLU A  73      13.887  -4.169  20.122  1.00  0.00           C  
ATOM    249  OE1 GLU A  73      14.775  -4.263  20.980  1.00  0.00           O  
ATOM    250  OE2 GLU A  73      13.696  -5.119  19.386  1.00  0.00           O1-
ATOM    251  N   SER A  74      10.831  -2.101  24.330  1.00  0.00           N  
ATOM    252  CA  SER A  74      10.714  -1.759  25.636  1.00  0.00           C  
ATOM    253  C   SER A  74      10.005  -2.870  26.490  1.00  0.00           C  
ATOM    254  O   SER A  74      10.298  -2.922  27.667  1.00  0.00           O  
ATOM    255  CB  SER A  74       9.916  -0.396  25.687  1.00  0.00           C  
ATOM    256  OG  SER A  74       9.904   0.231  26.891  1.00  0.00           O  
ATOM    257  N   CYS A  75       9.140  -3.644  25.854  1.00  0.00           N  
ATOM    258  CA  CYS A  75       8.475  -4.833  26.384  1.00  0.00           C  
ATOM    259  C   CYS A  75       9.474  -5.960  26.546  1.00  0.00           C  
ATOM    260  O   CYS A  75       9.473  -6.567  27.593  1.00  0.00           O  
ATOM    261  CB  CYS A  75       7.231  -5.256  25.574  1.00  0.00           C  
ATOM    262  SG  CYS A  75       6.081  -3.863  25.313  1.00  0.00           S  
ATOM    263  N   ARG A  76      10.443  -6.225  25.621  1.00  0.00           N  
ATOM    264  CA  ARG A  76      11.448  -7.292  25.752  1.00  0.00           C  
ATOM    265  C   ARG A  76      12.498  -6.985  26.865  1.00  0.00           C  
ATOM    266  O   ARG A  76      13.213  -7.857  27.330  1.00  0.00           O  
ATOM    267  CB  ARG A  76      12.209  -7.307  24.420  1.00  0.00           C  
ATOM    268  CG  ARG A  76      11.348  -7.901  23.280  1.00  0.00           C  
ATOM    269  CD  ARG A  76      12.196  -7.958  21.975  1.00  0.00           C  
ATOM    270  NE  ARG A  76      12.744  -9.313  21.720  1.00  0.00           N  
ATOM    271  CZ  ARG A  76      12.639 -10.066  20.655  1.00  0.00           C  
ATOM    272  NH1 ARG A  76      12.200  -9.520  19.499  1.00  0.00           N  
ATOM    273  NH2 ARG A  76      13.038 -11.375  20.648  1.00  0.00           N1+
ATOM    274  N   GLN A  77      12.518  -5.805  27.357  1.00  0.00           N  
ATOM    275  CA  GLN A  77      13.355  -5.466  28.559  1.00  0.00           C  
ATOM    276  C   GLN A  77      12.532  -5.418  29.839  1.00  0.00           C  
ATOM    277  O   GLN A  77      12.860  -4.688  30.824  1.00  0.00           O  
ATOM    278  CB  GLN A  77      13.944  -4.064  28.221  1.00  0.00           C  
ATOM    279  CG  GLN A  77      15.066  -4.192  27.182  1.00  0.00           C  
ATOM    280  CD  GLN A  77      15.737  -2.832  26.903  1.00  0.00           C  
ATOM    281  OE1 GLN A  77      15.067  -1.784  26.883  1.00  0.00           O  
ATOM    282  NE2 GLN A  77      17.031  -2.825  26.860  1.00  0.00           N  
ATOM    283  N   LYS A  78      11.429  -6.231  29.853  1.00  0.00           N  
ATOM    284  CA  LYS A  78      10.618  -6.459  31.057  1.00  0.00           C  
ATOM    285  C   LYS A  78       9.762  -7.737  30.991  1.00  0.00           C  
ATOM    286  O   LYS A  78       9.635  -8.400  32.032  1.00  0.00           O  
ATOM    287  CB  LYS A  78       9.773  -5.150  31.408  1.00  0.00           C  
ATOM    288  CG  LYS A  78       8.995  -4.543  30.217  1.00  0.00           C  
ATOM    289  CD  LYS A  78       8.073  -3.265  30.604  1.00  0.00           C  
ATOM    290  CE  LYS A  78       7.482  -2.581  29.337  1.00  0.00           C  
ATOM    291  NZ  LYS A  78       6.616  -1.408  29.762  1.00  0.00           N1+
ATOM    292  N   TYR A  79       9.188  -8.075  29.812  1.00  0.00           N  
ATOM    293  CA  TYR A  79       8.654  -9.404  29.409  1.00  0.00           C  
ATOM    294  C   TYR A  79       9.544 -10.112  28.299  1.00  0.00           C  
ATOM    295  O   TYR A  79      10.538  -9.514  27.941  1.00  0.00           O  
ATOM    296  CB  TYR A  79       7.266  -9.098  28.779  1.00  0.00           C  
ATOM    297  CG  TYR A  79       6.371  -8.243  29.644  1.00  0.00           C  
ATOM    298  CD1 TYR A  79       6.147  -6.877  29.314  1.00  0.00           C  
ATOM    299  CD2 TYR A  79       5.716  -8.753  30.774  1.00  0.00           C  
ATOM    300  CE1 TYR A  79       5.282  -6.109  30.105  1.00  0.00           C  
ATOM    301  CE2 TYR A  79       4.863  -7.962  31.606  1.00  0.00           C  
ATOM    302  CZ  TYR A  79       4.607  -6.673  31.220  1.00  0.00           C  
ATOM    303  OH  TYR A  79       3.796  -5.877  31.954  1.00  0.00           O  
ATOM    304  N   GLY A  80       9.056 -11.244  27.769  1.00  0.00           N  
ATOM    305  CA  GLY A  80       9.543 -11.974  26.649  1.00  0.00           C  
ATOM    306  C   GLY A  80       9.130 -11.412  25.264  1.00  0.00           C  
ATOM    307  O   GLY A  80       8.929 -10.252  25.048  1.00  0.00           O  
ATOM    308  N   ASP A  81       8.935 -12.285  24.266  1.00  0.00           N  
ATOM    309  CA  ASP A  81       8.483 -12.041  22.899  1.00  0.00           C  
ATOM    310  C   ASP A  81       7.055 -12.538  22.613  1.00  0.00           C  
ATOM    311  O   ASP A  81       6.490 -12.215  21.534  1.00  0.00           O  
ATOM    312  CB  ASP A  81       9.494 -12.756  21.873  1.00  0.00           C  
ATOM    313  CG  ASP A  81       9.722 -14.296  22.080  1.00  0.00           C  
ATOM    314  OD1 ASP A  81       9.096 -14.870  22.989  1.00  0.00           O  
ATOM    315  OD2 ASP A  81      10.544 -14.902  21.356  1.00  0.00           O1-
ATOM    316  N   VAL A  82       6.376 -13.005  23.652  1.00  0.00           N  
ATOM    317  CA  VAL A  82       4.974 -13.260  23.871  1.00  0.00           C  
ATOM    318  C   VAL A  82       4.385 -12.498  25.031  1.00  0.00           C  
ATOM    319  O   VAL A  82       4.545 -12.795  26.196  1.00  0.00           O  
ATOM    320  CB  VAL A  82       4.744 -14.771  24.059  1.00  0.00           C  
ATOM    321  CG1 VAL A  82       4.715 -15.441  22.703  1.00  0.00           C  
ATOM    322  CG2 VAL A  82       5.851 -15.474  24.894  1.00  0.00           C  
ATOM    323  N   PHE A  83       3.655 -11.451  24.713  1.00  0.00           N  
ATOM    324  CA  PHE A  83       2.908 -10.483  25.461  1.00  0.00           C  
ATOM    325  C   PHE A  83       1.647 -10.056  24.740  1.00  0.00           C  
ATOM    326  O   PHE A  83       1.296 -10.488  23.637  1.00  0.00           O  
ATOM    327  CB  PHE A  83       3.844  -9.346  25.946  1.00  0.00           C  
ATOM    328  CG  PHE A  83       4.560  -8.522  24.875  1.00  0.00           C  
ATOM    329  CD1 PHE A  83       3.962  -7.381  24.303  1.00  0.00           C  
ATOM    330  CD2 PHE A  83       5.761  -8.977  24.321  1.00  0.00           C  
ATOM    331  CE1 PHE A  83       4.718  -6.662  23.300  1.00  0.00           C  
ATOM    332  CE2 PHE A  83       6.484  -8.320  23.298  1.00  0.00           C  
ATOM    333  CZ  PHE A  83       5.973  -7.065  22.860  1.00  0.00           C  
ATOM    334  N   SER A  84       0.858  -9.232  25.368  1.00  0.00           N  
ATOM    335  CA  SER A  84      -0.389  -8.654  24.847  1.00  0.00           C  
ATOM    336  C   SER A  84      -0.505  -7.218  25.434  1.00  0.00           C  
ATOM    337  O   SER A  84       0.177  -6.820  26.407  1.00  0.00           O  
ATOM    338  CB  SER A  84      -1.497  -9.635  25.215  1.00  0.00           C  
ATOM    339  OG  SER A  84      -1.447 -10.107  26.580  1.00  0.00           O  
ATOM    340  N   PHE A  85      -1.296  -6.395  24.752  1.00  0.00           N  
ATOM    341  CA  PHE A  85      -1.462  -4.997  25.015  1.00  0.00           C  
ATOM    342  C   PHE A  85      -2.919  -4.695  24.666  1.00  0.00           C  
ATOM    343  O   PHE A  85      -3.463  -5.255  23.731  1.00  0.00           O  
ATOM    344  CB  PHE A  85      -0.342  -4.083  24.280  1.00  0.00           C  
ATOM    345  CG  PHE A  85      -0.266  -4.297  22.740  1.00  0.00           C  
ATOM    346  CD1 PHE A  85       0.548  -5.277  22.140  1.00  0.00           C  
ATOM    347  CD2 PHE A  85      -0.866  -3.320  21.931  1.00  0.00           C  
ATOM    348  CE1 PHE A  85       0.672  -5.297  20.717  1.00  0.00           C  
ATOM    349  CE2 PHE A  85      -0.627  -3.364  20.523  1.00  0.00           C  
ATOM    350  CZ  PHE A  85       0.167  -4.359  19.939  1.00  0.00           C  
ATOM    351  N   MET A  86      -3.565  -3.767  25.377  1.00  0.00           N  
ATOM    352  CA  MET A  86      -4.943  -3.399  25.037  1.00  0.00           C  
ATOM    353  C   MET A  86      -4.854  -2.261  24.015  1.00  0.00           C  
ATOM    354  O   MET A  86      -3.891  -1.506  24.099  1.00  0.00           O  
ATOM    355  CB  MET A  86      -5.714  -2.925  26.304  1.00  0.00           C  
ATOM    356  CG  MET A  86      -7.213  -2.660  26.128  1.00  0.00           C  
ATOM    357  SD  MET A  86      -8.018  -2.212  27.590  1.00  0.00           S  
ATOM    358  CE  MET A  86      -8.091  -3.784  28.383  1.00  0.00           C  
ATOM    359  N   LEU A  87      -5.847  -2.203  23.056  1.00  0.00           N  
ATOM    360  CA  LEU A  87      -5.881  -1.261  21.979  1.00  0.00           C  
ATOM    361  C   LEU A  87      -7.364  -0.930  21.755  1.00  0.00           C  
ATOM    362  O   LEU A  87      -8.074  -1.574  20.937  1.00  0.00           O  
ATOM    363  CB  LEU A  87      -5.011  -1.597  20.689  1.00  0.00           C  
ATOM    364  CG  LEU A  87      -4.909  -0.540  19.625  1.00  0.00           C  
ATOM    365  CD1 LEU A  87      -4.178   0.672  20.160  1.00  0.00           C  
ATOM    366  CD2 LEU A  87      -4.087  -1.154  18.480  1.00  0.00           C  
ATOM    367  N   LEU A  88      -7.893   0.091  22.352  1.00  0.00           N  
ATOM    368  CA  LEU A  88      -9.259   0.644  22.178  1.00  0.00           C  
ATOM    369  C   LEU A  88     -10.268  -0.407  22.601  1.00  0.00           C  
ATOM    370  O   LEU A  88     -11.101  -0.749  21.783  1.00  0.00           O  
ATOM    371  CB  LEU A  88      -9.370   1.187  20.656  1.00  0.00           C  
ATOM    372  CG  LEU A  88      -8.745   2.613  20.355  1.00  0.00           C  
ATOM    373  CD1 LEU A  88      -7.257   2.552  20.099  1.00  0.00           C  
ATOM    374  CD2 LEU A  88      -9.431   3.431  19.328  1.00  0.00           C  
ATOM    375  N   GLY A  89     -10.123  -1.040  23.798  1.00  0.00           N  
ATOM    376  CA  GLY A  89     -10.930  -1.994  24.475  1.00  0.00           C  
ATOM    377  C   GLY A  89     -10.573  -3.427  24.289  1.00  0.00           C  
ATOM    378  O   GLY A  89     -10.665  -4.217  25.236  1.00  0.00           O  
ATOM    379  N   LYS A  90     -10.097  -3.735  23.094  1.00  0.00           N  
ATOM    380  CA  LYS A  90      -9.708  -4.999  22.485  1.00  0.00           C  
ATOM    381  C   LYS A  90      -8.234  -5.332  22.752  1.00  0.00           C  
ATOM    382  O   LYS A  90      -7.390  -4.495  22.617  1.00  0.00           O  
ATOM    383  CB  LYS A  90      -9.926  -4.941  20.983  1.00  0.00           C  
ATOM    384  CG  LYS A  90     -10.828  -3.770  20.424  1.00  0.00           C  
ATOM    385  CD  LYS A  90     -11.157  -4.139  19.013  1.00  0.00           C  
ATOM    386  CE  LYS A  90     -12.145  -3.176  18.316  1.00  0.00           C  
ATOM    387  NZ  LYS A  90     -13.491  -3.303  18.829  1.00  0.00           N1+
ATOM    388  N   ILE A  91      -7.965  -6.594  23.068  1.00  0.00           N  
ATOM    389  CA  ILE A  91      -6.679  -6.943  23.576  1.00  0.00           C  
ATOM    390  C   ILE A  91      -5.981  -7.470  22.350  1.00  0.00           C  
ATOM    391  O   ILE A  91      -6.494  -8.439  21.700  1.00  0.00           O  
ATOM    392  CB  ILE A  91      -6.819  -8.069  24.677  1.00  0.00           C  
ATOM    393  CG1 ILE A  91      -7.565  -7.614  25.896  1.00  0.00           C  
ATOM    394  CG2 ILE A  91      -5.519  -8.689  25.056  1.00  0.00           C  
ATOM    395  CD1 ILE A  91      -6.831  -6.704  26.896  1.00  0.00           C  
ATOM    396  N   MET A  92      -4.831  -6.874  21.995  1.00  0.00           N  
ATOM    397  CA  MET A  92      -3.979  -7.442  20.976  1.00  0.00           C  
ATOM    398  C   MET A  92      -2.975  -8.366  21.602  1.00  0.00           C  
ATOM    399  O   MET A  92      -2.312  -7.988  22.558  1.00  0.00           O  
ATOM    400  CB  MET A  92      -3.109  -6.317  20.332  1.00  0.00           C  
ATOM    401  CG  MET A  92      -3.888  -5.376  19.296  1.00  0.00           C  
ATOM    402  SD  MET A  92      -4.225  -6.286  17.694  1.00  0.00           S  
ATOM    403  CE  MET A  92      -5.156  -5.027  16.886  1.00  0.00           C  
ATOM    404  N   THR A  93      -2.766  -9.502  20.882  1.00  0.00           N  
ATOM    405  CA  THR A  93      -1.702 -10.440  21.303  1.00  0.00           C  
ATOM    406  C   THR A  93      -0.614 -10.379  20.267  1.00  0.00           C  
ATOM    407  O   THR A  93      -0.948 -10.177  19.081  1.00  0.00           O  
ATOM    408  CB  THR A  93      -2.307 -11.868  21.166  1.00  0.00           C  
ATOM    409  OG1 THR A  93      -3.633 -11.959  21.745  1.00  0.00           O  
ATOM    410  CG2 THR A  93      -1.571 -12.955  21.935  1.00  0.00           C  
ATOM    411  N   VAL A  94       0.675 -10.393  20.610  1.00  0.00           N  
ATOM    412  CA  VAL A  94       1.797 -10.178  19.744  1.00  0.00           C  
ATOM    413  C   VAL A  94       2.823 -11.280  20.061  1.00  0.00           C  
ATOM    414  O   VAL A  94       3.032 -11.605  21.193  1.00  0.00           O  
ATOM    415  CB  VAL A  94       2.269  -8.704  19.569  1.00  0.00           C  
ATOM    416  CG1 VAL A  94       2.667  -7.877  20.785  1.00  0.00           C  
ATOM    417  CG2 VAL A  94       3.285  -8.626  18.545  1.00  0.00           C  
ATOM    418  N   TYR A  95       3.436 -11.770  18.991  1.00  0.00           N  
ATOM    419  CA  TYR A  95       4.459 -12.753  18.788  1.00  0.00           C  
ATOM    420  C   TYR A  95       5.483 -12.231  17.739  1.00  0.00           C  
ATOM    421  O   TYR A  95       5.281 -12.195  16.517  1.00  0.00           O  
ATOM    422  CB  TYR A  95       3.904 -14.128  18.503  1.00  0.00           C  
ATOM    423  CG  TYR A  95       4.746 -15.336  18.811  1.00  0.00           C  
ATOM    424  CD1 TYR A  95       6.164 -15.362  19.009  1.00  0.00           C  
ATOM    425  CD2 TYR A  95       3.959 -16.470  19.090  1.00  0.00           C  
ATOM    426  CE1 TYR A  95       6.774 -16.581  19.416  1.00  0.00           C  
ATOM    427  CE2 TYR A  95       4.590 -17.748  19.461  1.00  0.00           C  
ATOM    428  CZ  TYR A  95       5.997 -17.746  19.641  1.00  0.00           C  
ATOM    429  OH  TYR A  95       6.635 -18.743  20.260  1.00  0.00           O  
ATOM    430  N   LEU A  96       6.596 -11.689  18.280  1.00  0.00           N  
ATOM    431  CA  LEU A  96       7.703 -11.179  17.599  1.00  0.00           C  
ATOM    432  C   LEU A  96       8.488 -12.368  16.922  1.00  0.00           C  
ATOM    433  O   LEU A  96       8.591 -13.466  17.494  1.00  0.00           O  
ATOM    434  CB  LEU A  96       8.568 -10.518  18.666  1.00  0.00           C  
ATOM    435  CG  LEU A  96       7.968  -9.599  19.641  1.00  0.00           C  
ATOM    436  CD1 LEU A  96       9.064  -9.020  20.564  1.00  0.00           C  
ATOM    437  CD2 LEU A  96       7.186  -8.451  18.976  1.00  0.00           C  
ATOM    438  N   GLY A  97       9.020 -12.123  15.740  1.00  0.00           N  
ATOM    439  CA  GLY A  97      10.033 -12.925  15.009  1.00  0.00           C  
ATOM    440  C   GLY A  97       9.371 -13.932  14.048  1.00  0.00           C  
ATOM    441  O   GLY A  97       8.215 -13.672  13.650  1.00  0.00           O  
ATOM    442  N   PRO A  98      10.123 -14.964  13.621  1.00  0.00           N  
ATOM    443  CA  PRO A  98       9.809 -15.967  12.556  1.00  0.00           C  
ATOM    444  C   PRO A  98       8.685 -16.797  13.016  1.00  0.00           C  
ATOM    445  O   PRO A  98       7.670 -16.894  12.316  1.00  0.00           O  
ATOM    446  CB  PRO A  98      11.059 -16.756  12.257  1.00  0.00           C  
ATOM    447  CG  PRO A  98      11.922 -16.613  13.484  1.00  0.00           C  
ATOM    448  CD  PRO A  98      11.453 -15.315  14.165  1.00  0.00           C  
ATOM    449  N   LYS A  99       8.666 -17.372  14.260  1.00  0.00           N  
ATOM    450  CA  LYS A  99       7.600 -18.297  14.789  1.00  0.00           C  
ATOM    451  C   LYS A  99       6.358 -17.471  15.196  1.00  0.00           C  
ATOM    452  O   LYS A  99       5.326 -18.098  15.477  1.00  0.00           O  
ATOM    453  CB  LYS A  99       8.195 -18.941  16.033  1.00  0.00           C  
ATOM    454  CG  LYS A  99       7.265 -20.035  16.623  1.00  0.00           C  
ATOM    455  CD  LYS A  99       6.855 -21.122  15.649  1.00  0.00           C  
ATOM    456  CE  LYS A  99       7.995 -22.066  15.215  1.00  0.00           C  
ATOM    457  NZ  LYS A  99       7.479 -23.244  14.417  1.00  0.00           N1+
ATOM    458  N   GLY A 100       6.489 -16.123  15.326  1.00  0.00           N  
ATOM    459  CA  GLY A 100       5.389 -15.170  15.439  1.00  0.00           C  
ATOM    460  C   GLY A 100       4.790 -14.771  14.109  1.00  0.00           C  
ATOM    461  O   GLY A 100       3.641 -14.222  14.048  1.00  0.00           O  
ATOM    462  N   HIS A 101       5.445 -15.158  12.978  1.00  0.00           N  
ATOM    463  CA  HIS A 101       4.897 -15.052  11.664  1.00  0.00           C  
ATOM    464  C   HIS A 101       4.211 -16.316  11.182  1.00  0.00           C  
ATOM    465  O   HIS A 101       3.199 -16.344  10.568  1.00  0.00           O  
ATOM    466  CB  HIS A 101       6.066 -14.758  10.628  1.00  0.00           C  
ATOM    467  CG  HIS A 101       6.549 -13.373  10.668  1.00  0.00           C  
ATOM    468  ND1 HIS A 101       7.284 -12.825   9.601  1.00  0.00           N  
ATOM    469  CD2 HIS A 101       6.566 -12.393  11.640  1.00  0.00           C  
ATOM    470  CE1 HIS A 101       7.338 -11.506   9.867  1.00  0.00           C  
ATOM    471  NE2 HIS A 101       7.028 -11.226  11.093  1.00  0.00           N  
ATOM    472  N   GLU A 102       4.651 -17.468  11.781  1.00  0.00           N  
ATOM    473  CA  GLU A 102       3.948 -18.758  11.704  1.00  0.00           C  
ATOM    474  C   GLU A 102       2.698 -18.843  12.527  1.00  0.00           C  
ATOM    475  O   GLU A 102       1.738 -19.435  12.089  1.00  0.00           O  
ATOM    476  CB  GLU A 102       4.929 -19.886  12.145  1.00  0.00           C  
ATOM    477  CG  GLU A 102       4.489 -21.181  11.345  1.00  0.00           C  
ATOM    478  CD  GLU A 102       5.069 -22.484  11.923  1.00  0.00           C  
ATOM    479  OE1 GLU A 102       4.347 -23.453  12.214  1.00  0.00           O  
ATOM    480  OE2 GLU A 102       6.282 -22.495  12.233  1.00  0.00           O1-
ATOM    481  N   PHE A 103       2.665 -18.217  13.694  1.00  0.00           N  
ATOM    482  CA  PHE A 103       1.480 -18.045  14.559  1.00  0.00           C  
ATOM    483  C   PHE A 103       0.282 -17.483  13.760  1.00  0.00           C  
ATOM    484  O   PHE A 103      -0.802 -17.755  14.207  1.00  0.00           O  
ATOM    485  CB  PHE A 103       1.969 -17.182  15.798  1.00  0.00           C  
ATOM    486  CG  PHE A 103       0.966 -16.855  16.904  1.00  0.00           C  
ATOM    487  CD1 PHE A 103       0.019 -17.761  17.343  1.00  0.00           C  
ATOM    488  CD2 PHE A 103       0.901 -15.531  17.471  1.00  0.00           C  
ATOM    489  CE1 PHE A 103      -0.893 -17.349  18.376  1.00  0.00           C  
ATOM    490  CE2 PHE A 103       0.001 -15.158  18.496  1.00  0.00           C  
ATOM    491  CZ  PHE A 103      -0.916 -16.092  18.951  1.00  0.00           C  
ATOM    492  N   VAL A 104       0.520 -16.557  12.857  1.00  0.00           N  
ATOM    493  CA  VAL A 104      -0.498 -15.779  12.256  1.00  0.00           C  
ATOM    494  C   VAL A 104      -0.601 -15.891  10.734  1.00  0.00           C  
ATOM    495  O   VAL A 104      -1.730 -15.960  10.257  1.00  0.00           O  
ATOM    496  CB  VAL A 104      -0.402 -14.283  12.751  1.00  0.00           C  
ATOM    497  CG1 VAL A 104      -1.600 -13.448  12.204  1.00  0.00           C  
ATOM    498  CG2 VAL A 104      -0.432 -14.184  14.280  1.00  0.00           C  
ATOM    499  N   PHE A 105       0.458 -15.869   9.915  1.00  0.00           N  
ATOM    500  CA  PHE A 105       0.389 -15.888   8.421  1.00  0.00           C  
ATOM    501  C   PHE A 105       0.244 -17.312   7.920  1.00  0.00           C  
ATOM    502  O   PHE A 105      -0.034 -17.562   6.771  1.00  0.00           O  
ATOM    503  CB  PHE A 105       1.664 -15.309   7.763  1.00  0.00           C  
ATOM    504  CG  PHE A 105       1.948 -13.824   8.001  1.00  0.00           C  
ATOM    505  CD1 PHE A 105       3.019 -13.380   8.771  1.00  0.00           C  
ATOM    506  CD2 PHE A 105       1.049 -12.892   7.426  1.00  0.00           C  
ATOM    507  CE1 PHE A 105       3.161 -12.005   9.105  1.00  0.00           C  
ATOM    508  CE2 PHE A 105       1.270 -11.528   7.645  1.00  0.00           C  
ATOM    509  CZ  PHE A 105       2.296 -11.095   8.481  1.00  0.00           C  
ATOM    510  N   ASN A 106       0.525 -18.401   8.745  1.00  0.00           N  
ATOM    511  CA  ASN A 106       0.427 -19.816   8.358  1.00  0.00           C  
ATOM    512  C   ASN A 106      -0.832 -20.448   9.047  1.00  0.00           C  
ATOM    513  O   ASN A 106      -1.165 -21.618   8.843  1.00  0.00           O  
ATOM    514  CB  ASN A 106       1.595 -20.747   8.902  1.00  0.00           C  
ATOM    515  CG  ASN A 106       1.841 -21.909   7.893  1.00  0.00           C  
ATOM    516  OD1 ASN A 106       1.948 -21.744   6.689  1.00  0.00           O  
ATOM    517  ND2 ASN A 106       1.871 -23.151   8.435  1.00  0.00           N  
ATOM    518  N   ALA A 107      -1.684 -19.659   9.700  1.00  0.00           N  
ATOM    519  CA  ALA A 107      -2.807 -19.973  10.587  1.00  0.00           C  
ATOM    520  C   ALA A 107      -4.053 -20.039   9.634  1.00  0.00           C  
ATOM    521  O   ALA A 107      -4.099 -19.447   8.519  1.00  0.00           O  
ATOM    522  CB  ALA A 107      -3.013 -18.757  11.492  1.00  0.00           C  
ATOM    523  N   LYS A 108      -5.118 -20.661  10.122  1.00  0.00           N  
ATOM    524  CA  LYS A 108      -6.208 -21.074   9.272  1.00  0.00           C  
ATOM    525  C   LYS A 108      -7.522 -20.268   9.408  1.00  0.00           C  
ATOM    526  O   LYS A 108      -7.815 -19.871  10.565  1.00  0.00           O  
ATOM    527  CB  LYS A 108      -6.477 -22.603   9.555  1.00  0.00           C  
ATOM    528  CG  LYS A 108      -7.457 -23.029  10.677  1.00  0.00           C  
ATOM    529  CD  LYS A 108      -7.376 -24.596  10.771  1.00  0.00           C  
ATOM    530  CE  LYS A 108      -8.112 -25.163  12.004  1.00  0.00           C  
ATOM    531  NZ  LYS A 108      -7.459 -24.783  13.281  1.00  0.00           N1+
ATOM    532  N   LEU A 109      -8.304 -20.213   8.277  1.00  0.00           N  
ATOM    533  CA  LEU A 109      -9.471 -19.400   8.085  1.00  0.00           C  
ATOM    534  C   LEU A 109     -10.641 -19.687   9.149  1.00  0.00           C  
ATOM    535  O   LEU A 109     -11.480 -18.795   9.194  1.00  0.00           O  
ATOM    536  CB  LEU A 109     -10.019 -19.726   6.719  1.00  0.00           C  
ATOM    537  CG  LEU A 109      -9.131 -19.591   5.514  1.00  0.00           C  
ATOM    538  CD1 LEU A 109      -9.545 -20.135   4.132  1.00  0.00           C  
ATOM    539  CD2 LEU A 109      -8.456 -18.167   5.349  1.00  0.00           C  
ATOM    540  N   SER A 110     -10.554 -20.675  10.075  1.00  0.00           N  
ATOM    541  CA  SER A 110     -11.599 -21.005  11.051  1.00  0.00           C  
ATOM    542  C   SER A 110     -11.129 -20.612  12.471  1.00  0.00           C  
ATOM    543  O   SER A 110     -12.011 -20.458  13.328  1.00  0.00           O  
ATOM    544  CB  SER A 110     -12.216 -22.406  10.964  1.00  0.00           C  
ATOM    545  OG  SER A 110     -11.179 -23.379  11.172  1.00  0.00           O  
ATOM    546  N   ASP A 111      -9.803 -20.466  12.696  1.00  0.00           N  
ATOM    547  CA  ASP A 111      -9.245 -20.001  13.947  1.00  0.00           C  
ATOM    548  C   ASP A 111      -9.181 -18.491  13.967  1.00  0.00           C  
ATOM    549  O   ASP A 111      -9.758 -17.980  14.923  1.00  0.00           O  
ATOM    550  CB  ASP A 111      -7.797 -20.515  14.287  1.00  0.00           C  
ATOM    551  CG  ASP A 111      -7.720 -22.005  14.560  1.00  0.00           C  
ATOM    552  OD1 ASP A 111      -8.702 -22.640  14.951  1.00  0.00           O  
ATOM    553  OD2 ASP A 111      -6.599 -22.579  14.375  1.00  0.00           O1-
ATOM    554  N   VAL A 112      -8.461 -17.842  13.028  1.00  0.00           N  
ATOM    555  CA  VAL A 112      -8.352 -16.387  12.875  1.00  0.00           C  
ATOM    556  C   VAL A 112      -8.912 -15.945  11.527  1.00  0.00           C  
ATOM    557  O   VAL A 112      -8.823 -16.568  10.414  1.00  0.00           O  
ATOM    558  CB  VAL A 112      -6.875 -15.980  13.082  1.00  0.00           C  
ATOM    559  CG1 VAL A 112      -6.657 -15.878  14.623  1.00  0.00           C  
ATOM    560  CG2 VAL A 112      -5.830 -16.965  12.393  1.00  0.00           C  
ATOM    561  N   SER A 113      -9.514 -14.718  11.560  1.00  0.00           N  
ATOM    562  CA  SER A 113     -10.072 -13.898  10.503  1.00  0.00           C  
ATOM    563  C   SER A 113      -9.417 -12.481  10.423  1.00  0.00           C  
ATOM    564  O   SER A 113      -9.250 -11.831  11.454  1.00  0.00           O  
ATOM    565  CB  SER A 113     -11.631 -13.855  10.650  1.00  0.00           C  
ATOM    566  OG  SER A 113     -12.395 -13.059   9.746  1.00  0.00           O  
ATOM    567  N   ALA A 114      -9.141 -12.151   9.216  1.00  0.00           N  
ATOM    568  CA  ALA A 114      -8.817 -10.865   8.641  1.00  0.00           C  
ATOM    569  C   ALA A 114     -10.029 -10.012   8.220  1.00  0.00           C  
ATOM    570  O   ALA A 114     -10.070  -8.826   8.498  1.00  0.00           O  
ATOM    571  CB  ALA A 114      -8.025 -11.089   7.411  1.00  0.00           C  
ATOM    572  N   GLU A 115     -11.049 -10.734   7.704  1.00  0.00           N  
ATOM    573  CA  GLU A 115     -12.276 -10.083   7.183  1.00  0.00           C  
ATOM    574  C   GLU A 115     -13.016  -9.446   8.344  1.00  0.00           C  
ATOM    575  O   GLU A 115     -13.422  -8.262   8.299  1.00  0.00           O  
ATOM    576  CB  GLU A 115     -13.230 -11.108   6.516  1.00  0.00           C  
ATOM    577  CG  GLU A 115     -12.470 -12.101   5.471  1.00  0.00           C  
ATOM    578  CD  GLU A 115     -12.236 -13.453   6.065  1.00  0.00           C  
ATOM    579  OE1 GLU A 115     -11.587 -13.441   7.155  1.00  0.00           O  
ATOM    580  OE2 GLU A 115     -12.823 -14.453   5.588  1.00  0.00           O1-
ATOM    581  N   GLU A 116     -13.251 -10.197   9.433  1.00  0.00           N  
ATOM    582  CA  GLU A 116     -13.912  -9.761  10.663  1.00  0.00           C  
ATOM    583  C   GLU A 116     -13.076  -8.776  11.478  1.00  0.00           C  
ATOM    584  O   GLU A 116     -13.611  -8.125  12.408  1.00  0.00           O  
ATOM    585  CB  GLU A 116     -14.068 -11.061  11.580  1.00  0.00           C  
ATOM    586  CG  GLU A 116     -15.167 -12.057  11.094  1.00  0.00           C  
ATOM    587  CD  GLU A 116     -16.523 -11.570  10.987  1.00  0.00           C  
ATOM    588  OE1 GLU A 116     -17.409 -12.178  10.438  1.00  0.00           O  
ATOM    589  OE2 GLU A 116     -16.781 -10.601  11.723  1.00  0.00           O1-
ATOM    590  N   ALA A 117     -11.765  -8.555  11.189  1.00  0.00           N  
ATOM    591  CA  ALA A 117     -10.866  -7.666  11.916  1.00  0.00           C  
ATOM    592  C   ALA A 117     -10.738  -6.271  11.256  1.00  0.00           C  
ATOM    593  O   ALA A 117     -10.880  -5.323  12.004  1.00  0.00           O  
ATOM    594  CB  ALA A 117      -9.386  -8.180  11.964  1.00  0.00           C  
ATOM    595  N   TYR A 118     -10.719  -6.162   9.934  1.00  0.00           N  
ATOM    596  CA  TYR A 118     -10.602  -4.873   9.179  1.00  0.00           C  
ATOM    597  C   TYR A 118     -11.870  -4.247   8.697  1.00  0.00           C  
ATOM    598  O   TYR A 118     -11.852  -3.129   8.299  1.00  0.00           O  
ATOM    599  CB  TYR A 118      -9.600  -5.088   8.041  1.00  0.00           C  
ATOM    600  CG  TYR A 118      -8.161  -5.624   8.399  1.00  0.00           C  
ATOM    601  CD1 TYR A 118      -7.466  -5.239   9.547  1.00  0.00           C  
ATOM    602  CD2 TYR A 118      -7.449  -6.478   7.490  1.00  0.00           C  
ATOM    603  CE1 TYR A 118      -6.149  -5.670   9.767  1.00  0.00           C  
ATOM    604  CE2 TYR A 118      -6.085  -6.946   7.714  1.00  0.00           C  
ATOM    605  CZ  TYR A 118      -5.476  -6.446   8.853  1.00  0.00           C  
ATOM    606  OH  TYR A 118      -4.103  -6.635   9.012  1.00  0.00           O  
ATOM    607  N   LYS A 119     -12.944  -4.951   8.900  1.00  0.00           N  
ATOM    608  CA  LYS A 119     -14.326  -4.539   8.511  1.00  0.00           C  
ATOM    609  C   LYS A 119     -14.845  -3.123   8.843  1.00  0.00           C  
ATOM    610  O   LYS A 119     -15.359  -2.394   8.012  1.00  0.00           O  
ATOM    611  CB  LYS A 119     -15.437  -5.625   8.940  1.00  0.00           C  
ATOM    612  CG  LYS A 119     -15.683  -5.730  10.401  1.00  0.00           C  
ATOM    613  CD  LYS A 119     -16.842  -6.719  10.654  1.00  0.00           C  
ATOM    614  CE  LYS A 119     -16.950  -7.170  12.079  1.00  0.00           C  
ATOM    615  NZ  LYS A 119     -18.063  -8.151  12.341  1.00  0.00           N1+
HETATM  616  N   HIE A 120     -14.640  -2.641  10.081  1.00  0.00           N  
HETATM  617  CA  HIE A 120     -15.152  -1.472  10.733  1.00  0.00           C  
HETATM  618  C   HIE A 120     -14.294  -0.267  10.510  1.00  0.00           C  
HETATM  619  O   HIE A 120     -14.582   0.829  10.923  1.00  0.00           O  
HETATM  620  CB  HIE A 120     -15.362  -1.511  12.257  1.00  0.00           C  
HETATM  621  CG  HIE A 120     -16.385  -2.426  12.750  1.00  0.00           C  
HETATM  622  ND1 HIE A 120     -16.619  -2.717  14.076  1.00  0.00           N  
HETATM  623  CD2 HIE A 120     -17.382  -3.026  11.948  1.00  0.00           C  
HETATM  624  CE1 HIE A 120     -17.753  -3.486  14.082  1.00  0.00           C  
HETATM  625  NE2 HIE A 120     -18.203  -3.733  12.836  1.00  0.00           N  
ATOM    626  N   LEU A 121     -13.192  -0.448   9.743  1.00  0.00           N  
ATOM    627  CA  LEU A 121     -12.517   0.618   9.008  1.00  0.00           C  
ATOM    628  C   LEU A 121     -13.116   0.843   7.617  1.00  0.00           C  
ATOM    629  O   LEU A 121     -13.148   2.001   7.155  1.00  0.00           O  
ATOM    630  CB  LEU A 121     -10.952   0.094   8.733  1.00  0.00           C  
ATOM    631  CG  LEU A 121     -10.241  -0.280   9.986  1.00  0.00           C  
ATOM    632  CD1 LEU A 121      -8.960  -1.017   9.676  1.00  0.00           C  
ATOM    633  CD2 LEU A 121      -9.947   0.973  10.817  1.00  0.00           C  
ATOM    634  N   THR A 122     -13.375  -0.231   6.823  1.00  0.00           N  
ATOM    635  CA  THR A 122     -13.607  -0.152   5.353  1.00  0.00           C  
ATOM    636  C   THR A 122     -15.047   0.158   5.119  1.00  0.00           C  
ATOM    637  O   THR A 122     -15.393   1.219   4.591  1.00  0.00           O  
ATOM    638  CB  THR A 122     -13.146  -1.502   4.858  1.00  0.00           C  
ATOM    639  OG1 THR A 122     -13.864  -2.646   5.395  1.00  0.00           O  
ATOM    640  CG2 THR A 122     -11.636  -1.777   4.911  1.00  0.00           C  
ATOM    641  N   THR A 123     -15.953  -0.708   5.605  1.00  0.00           N  
ATOM    642  CA  THR A 123     -17.407  -0.616   5.429  1.00  0.00           C  
ATOM    643  C   THR A 123     -18.156   0.757   5.507  1.00  0.00           C  
ATOM    644  O   THR A 123     -18.972   0.879   4.625  1.00  0.00           O  
ATOM    645  CB  THR A 123     -18.152  -1.766   6.122  1.00  0.00           C  
ATOM    646  OG1 THR A 123     -17.906  -1.731   7.541  1.00  0.00           O  
ATOM    647  CG2 THR A 123     -17.846  -3.134   5.437  1.00  0.00           C  
ATOM    648  N   PRO A 124     -17.931   1.648   6.475  1.00  0.00           N  
ATOM    649  CA  PRO A 124     -18.630   2.996   6.347  1.00  0.00           C  
ATOM    650  C   PRO A 124     -18.110   3.886   5.188  1.00  0.00           C  
ATOM    651  O   PRO A 124     -18.948   4.691   4.775  1.00  0.00           O  
ATOM    652  CB  PRO A 124     -18.334   3.572   7.659  1.00  0.00           C  
ATOM    653  CG  PRO A 124     -17.058   2.989   8.091  1.00  0.00           C  
ATOM    654  CD  PRO A 124     -17.104   1.584   7.650  1.00  0.00           C  
ATOM    655  N   VAL A 125     -16.874   3.786   4.815  1.00  0.00           N  
ATOM    656  CA  VAL A 125     -16.287   4.710   3.722  1.00  0.00           C  
ATOM    657  C   VAL A 125     -16.544   4.050   2.333  1.00  0.00           C  
ATOM    658  O   VAL A 125     -17.042   4.771   1.403  1.00  0.00           O  
ATOM    659  CB  VAL A 125     -14.801   4.773   3.928  1.00  0.00           C  
ATOM    660  CG1 VAL A 125     -14.193   6.003   3.319  1.00  0.00           C  
ATOM    661  CG2 VAL A 125     -14.392   4.682   5.435  1.00  0.00           C  
ATOM    662  N   PHE A 126     -16.235   2.732   2.217  1.00  0.00           N  
ATOM    663  CA  PHE A 126     -16.180   1.938   1.004  1.00  0.00           C  
ATOM    664  C   PHE A 126     -17.513   1.450   0.517  1.00  0.00           C  
ATOM    665  O   PHE A 126     -17.727   1.501  -0.695  1.00  0.00           O  
ATOM    666  CB  PHE A 126     -15.370   0.655   1.105  1.00  0.00           C  
ATOM    667  CG  PHE A 126     -13.850   0.700   1.268  1.00  0.00           C  
ATOM    668  CD1 PHE A 126     -13.186   1.963   1.407  1.00  0.00           C  
ATOM    669  CD2 PHE A 126     -13.044  -0.468   1.425  1.00  0.00           C  
ATOM    670  CE1 PHE A 126     -11.818   1.986   1.646  1.00  0.00           C  
ATOM    671  CE2 PHE A 126     -11.676  -0.427   1.657  1.00  0.00           C  
ATOM    672  CZ  PHE A 126     -11.081   0.813   1.766  1.00  0.00           C  
ATOM    673  N   GLY A 127     -18.418   1.030   1.409  1.00  0.00           N  
ATOM    674  CA  GLY A 127     -19.686   0.396   1.109  1.00  0.00           C  
ATOM    675  C   GLY A 127     -19.706  -1.080   1.532  1.00  0.00           C  
ATOM    676  O   GLY A 127     -18.828  -1.605   2.182  1.00  0.00           O  
ATOM    677  N   THR A 128     -20.687  -1.855   1.049  1.00  0.00           N  
ATOM    678  CA  THR A 128     -20.910  -3.284   1.285  1.00  0.00           C  
ATOM    679  C   THR A 128     -20.478  -4.200   0.075  1.00  0.00           C  
ATOM    680  O   THR A 128     -20.475  -3.817  -1.146  1.00  0.00           O  
ATOM    681  CB  THR A 128     -22.434  -3.467   1.565  1.00  0.00           C  
ATOM    682  OG1 THR A 128     -23.261  -2.802   0.595  1.00  0.00           O  
ATOM    683  CG2 THR A 128     -22.974  -2.996   2.943  1.00  0.00           C  
ATOM    684  N   GLY A 129     -20.205  -5.472   0.394  1.00  0.00           N  
ATOM    685  CA  GLY A 129     -19.791  -6.511  -0.569  1.00  0.00           C  
ATOM    686  C   GLY A 129     -18.309  -6.353  -0.903  1.00  0.00           C  
ATOM    687  O   GLY A 129     -17.789  -7.087  -1.786  1.00  0.00           O  
ATOM    688  N   VAL A 130     -17.604  -5.465  -0.113  1.00  0.00           N  
ATOM    689  CA  VAL A 130     -16.234  -5.155  -0.407  1.00  0.00           C  
ATOM    690  C   VAL A 130     -15.276  -6.023   0.352  1.00  0.00           C  
ATOM    691  O   VAL A 130     -15.727  -6.769   1.237  1.00  0.00           O  
ATOM    692  CB  VAL A 130     -15.980  -3.646  -0.174  1.00  0.00           C  
ATOM    693  CG1 VAL A 130     -16.908  -2.793  -1.032  1.00  0.00           C  
ATOM    694  CG2 VAL A 130     -16.089  -3.199   1.257  1.00  0.00           C  
ATOM    695  N   ILE A 131     -14.002  -5.948   0.014  1.00  0.00           N  
ATOM    696  CA  ILE A 131     -12.954  -6.698   0.621  1.00  0.00           C  
ATOM    697  C   ILE A 131     -12.914  -6.436   2.123  1.00  0.00           C  
ATOM    698  O   ILE A 131     -12.857  -5.252   2.506  1.00  0.00           O  
ATOM    699  CB  ILE A 131     -11.544  -6.469  -0.028  1.00  0.00           C  
ATOM    700  CG1 ILE A 131     -11.616  -6.776  -1.586  1.00  0.00           C  
ATOM    701  CG2 ILE A 131     -10.342  -7.271   0.543  1.00  0.00           C  
ATOM    702  CD1 ILE A 131     -10.401  -6.841  -2.456  1.00  0.00           C  
HETATM  703  N   HIE A 132     -13.289  -7.447   2.925  1.00  0.00           N  
HETATM  704  CA  HIE A 132     -13.326  -7.525   4.343  1.00  0.00           C  
HETATM  705  C   HIE A 132     -14.805  -7.401   4.853  1.00  0.00           C  
HETATM  706  O   HIE A 132     -15.082  -7.603   6.063  1.00  0.00           O  
HETATM  707  CB  HIE A 132     -12.209  -6.778   5.057  1.00  0.00           C  
HETATM  708  CG  HIE A 132     -10.771  -7.203   4.688  1.00  0.00           C  
HETATM  709  ND1 HIE A 132      -9.817  -6.307   4.278  1.00  0.00           N  
HETATM  710  CE1 HIE A 132      -8.827  -7.041   3.797  1.00  0.00           C  
HETATM  711  NE2 HIE A 132      -9.105  -8.339   3.923  1.00  0.00           N  
HETATM  712  CD2 HIE A 132     -10.312  -8.470   4.460  1.00  0.00           C  
HETATM  713  H   HIE A 132     -13.459  -8.327   2.459  1.00  0.00           H  
HETATM  714  HA  HIE A 132     -13.186  -8.565   4.636  1.00  0.00           H  
HETATM  715  HB2 HIE A 132     -12.393  -5.725   4.842  1.00  0.00           H  
HETATM  716  HB3 HIE A 132     -12.174  -6.848   6.144  1.00  0.00           H  
HETATM  717  HD2 HIE A 132     -10.679  -9.481   4.558  1.00  0.00           H  
HETATM  718  HE2 HIE A 132      -8.507  -9.099   3.632  1.00  0.00           H  
HETATM  719  HE1 HIE A 132      -7.842  -6.710   3.505  1.00  0.00           H  
ATOM    720  N   ASP A 133     -15.801  -7.166   3.952  1.00  0.00           N  
ATOM    721  CA  ASP A 133     -17.209  -7.390   4.205  1.00  0.00           C  
ATOM    722  C   ASP A 133     -17.685  -8.657   3.529  1.00  0.00           C  
ATOM    723  O   ASP A 133     -18.456  -9.388   4.117  1.00  0.00           O  
ATOM    724  CB  ASP A 133     -17.976  -6.192   3.770  1.00  0.00           C  
ATOM    725  CG  ASP A 133     -19.444  -6.235   3.939  1.00  0.00           C  
ATOM    726  OD1 ASP A 133     -19.887  -6.248   5.165  1.00  0.00           O  
ATOM    727  OD2 ASP A 133     -20.112  -6.548   2.926  1.00  0.00           O1-
ATOM    728  N   CYS A 134     -17.287  -8.925   2.273  1.00  0.00           N  
ATOM    729  CA  CYS A 134     -17.476 -10.217   1.609  1.00  0.00           C  
ATOM    730  C   CYS A 134     -16.890 -11.456   2.345  1.00  0.00           C  
ATOM    731  O   CYS A 134     -15.923 -11.249   3.075  1.00  0.00           O  
ATOM    732  CB  CYS A 134     -17.092 -10.010   0.186  1.00  0.00           C  
ATOM    733  SG  CYS A 134     -15.363  -9.702  -0.106  1.00  0.00           S  
ATOM    734  N   PRO A 135     -17.442 -12.687   2.216  1.00  0.00           N  
ATOM    735  CA  PRO A 135     -16.829 -13.804   2.853  1.00  0.00           C  
ATOM    736  C   PRO A 135     -15.725 -14.482   1.938  1.00  0.00           C  
ATOM    737  O   PRO A 135     -15.720 -14.275   0.700  1.00  0.00           O  
ATOM    738  CB  PRO A 135     -18.017 -14.832   3.010  1.00  0.00           C  
ATOM    739  CG  PRO A 135     -19.174 -14.380   2.037  1.00  0.00           C  
ATOM    740  CD  PRO A 135     -18.819 -12.910   1.772  1.00  0.00           C  
ATOM    741  N   ASN A 136     -14.774 -15.313   2.540  1.00  0.00           N  
ATOM    742  CA  ASN A 136     -13.476 -15.779   2.050  1.00  0.00           C  
ATOM    743  C   ASN A 136     -13.509 -16.339   0.573  1.00  0.00           C  
ATOM    744  O   ASN A 136     -12.714 -15.963  -0.310  1.00  0.00           O  
ATOM    745  CB  ASN A 136     -12.840 -16.783   3.029  1.00  0.00           C  
ATOM    746  CG  ASN A 136     -11.338 -16.588   3.103  1.00  0.00           C  
ATOM    747  OD1 ASN A 136     -10.596 -17.129   2.330  1.00  0.00           O  
ATOM    748  ND2 ASN A 136     -10.892 -15.784   3.983  1.00  0.00           N  
ATOM    749  N   SER A 137     -14.429 -17.303   0.407  1.00  0.00           N  
ATOM    750  CA  SER A 137     -14.740 -17.886  -0.853  1.00  0.00           C  
ATOM    751  C   SER A 137     -15.113 -16.929  -2.022  1.00  0.00           C  
ATOM    752  O   SER A 137     -14.762 -17.235  -3.138  1.00  0.00           O  
ATOM    753  CB  SER A 137     -15.906 -18.898  -0.589  1.00  0.00           C  
ATOM    754  OG  SER A 137     -17.068 -18.202  -0.111  1.00  0.00           O  
ATOM    755  N   ARG A 138     -15.745 -15.759  -1.777  1.00  0.00           N  
ATOM    756  CA  ARG A 138     -15.862 -14.679  -2.710  1.00  0.00           C  
ATOM    757  C   ARG A 138     -14.680 -13.693  -2.657  1.00  0.00           C  
ATOM    758  O   ARG A 138     -14.255 -13.289  -3.705  1.00  0.00           O  
ATOM    759  CB  ARG A 138     -17.071 -13.881  -2.289  1.00  0.00           C  
ATOM    760  CG  ARG A 138     -18.419 -14.607  -2.002  1.00  0.00           C  
ATOM    761  CD  ARG A 138     -19.021 -15.188  -3.255  1.00  0.00           C  
ATOM    762  NE  ARG A 138     -20.098 -16.149  -2.978  1.00  0.00           N  
ATOM    763  CZ  ARG A 138     -20.399 -17.231  -3.706  1.00  0.00           C  
ATOM    764  NH1 ARG A 138     -19.696 -17.553  -4.789  1.00  0.00           N  
ATOM    765  NH2 ARG A 138     -21.380 -18.052  -3.497  1.00  0.00           N1+
ATOM    766  N   LEU A 139     -14.181 -13.352  -1.467  1.00  0.00           N  
ATOM    767  CA  LEU A 139     -13.114 -12.360  -1.243  1.00  0.00           C  
ATOM    768  C   LEU A 139     -11.848 -12.753  -1.917  1.00  0.00           C  
ATOM    769  O   LEU A 139     -11.159 -11.874  -2.454  1.00  0.00           O  
ATOM    770  CB  LEU A 139     -12.867 -12.291   0.261  1.00  0.00           C  
ATOM    771  CG  LEU A 139     -11.904 -11.150   0.737  1.00  0.00           C  
ATOM    772  CD1 LEU A 139     -12.367 -10.470   2.037  1.00  0.00           C  
ATOM    773  CD2 LEU A 139     -10.498 -11.515   0.751  1.00  0.00           C  
ATOM    774  N   MET A 140     -11.497 -14.055  -1.885  1.00  0.00           N  
ATOM    775  CA  MET A 140     -10.239 -14.578  -2.526  1.00  0.00           C  
ATOM    776  C   MET A 140     -10.359 -14.521  -4.017  1.00  0.00           C  
ATOM    777  O   MET A 140      -9.335 -14.371  -4.710  1.00  0.00           O  
ATOM    778  CB  MET A 140      -9.986 -16.045  -2.117  1.00  0.00           C  
ATOM    779  CG  MET A 140      -9.320 -16.201  -0.743  1.00  0.00           C  
ATOM    780  SD  MET A 140      -7.805 -15.362  -0.336  1.00  0.00           S  
ATOM    781  CE  MET A 140      -7.671 -15.767   1.450  1.00  0.00           C  
ATOM    782  N   GLU A 141     -11.561 -14.454  -4.549  1.00  0.00           N  
ATOM    783  CA  GLU A 141     -11.821 -14.398  -5.972  1.00  0.00           C  
ATOM    784  C   GLU A 141     -11.971 -12.937  -6.482  1.00  0.00           C  
ATOM    785  O   GLU A 141     -11.608 -12.628  -7.584  1.00  0.00           O  
ATOM    786  CB  GLU A 141     -13.180 -15.093  -6.270  1.00  0.00           C  
ATOM    787  CG  GLU A 141     -13.190 -16.579  -5.913  1.00  0.00           C  
ATOM    788  CD  GLU A 141     -12.892 -17.402  -7.162  1.00  0.00           C  
ATOM    789  OE1 GLU A 141     -13.627 -17.303  -8.113  1.00  0.00           O  
ATOM    790  OE2 GLU A 141     -11.809 -18.033  -7.284  1.00  0.00           O1-
ATOM    791  N   GLN A 142     -12.491 -12.039  -5.650  1.00  0.00           N  
ATOM    792  CA  GLN A 142     -12.636 -10.614  -6.120  1.00  0.00           C  
ATOM    793  C   GLN A 142     -11.309 -10.024  -6.416  1.00  0.00           C  
ATOM    794  O   GLN A 142     -11.165  -9.295  -7.361  1.00  0.00           O  
ATOM    795  CB  GLN A 142     -13.304  -9.803  -4.950  1.00  0.00           C  
ATOM    796  CG  GLN A 142     -14.850  -9.928  -4.829  1.00  0.00           C  
ATOM    797  CD  GLN A 142     -15.398  -9.137  -3.603  1.00  0.00           C  
ATOM    798  OE1 GLN A 142     -14.608  -8.422  -2.922  1.00  0.00           O  
ATOM    799  NE2 GLN A 142     -16.635  -9.344  -3.217  1.00  0.00           N  
ATOM    800  N   LYS A 143     -10.341 -10.234  -5.534  1.00  0.00           N  
ATOM    801  CA  LYS A 143      -8.985  -9.703  -5.736  1.00  0.00           C  
ATOM    802  C   LYS A 143      -8.356 -10.384  -6.992  1.00  0.00           C  
ATOM    803  O   LYS A 143      -7.756  -9.680  -7.829  1.00  0.00           O  
ATOM    804  CB  LYS A 143      -8.161  -9.782  -4.442  1.00  0.00           C  
ATOM    805  CG  LYS A 143      -7.549 -11.136  -4.069  1.00  0.00           C  
ATOM    806  CD  LYS A 143      -6.926 -11.126  -2.662  1.00  0.00           C  
ATOM    807  CE  LYS A 143      -6.351 -12.465  -2.248  1.00  0.00           C  
ATOM    808  NZ  LYS A 143      -5.584 -12.138  -1.019  1.00  0.00           N1+
ATOM    809  N   LYS A 144      -8.717 -11.590  -7.342  1.00  0.00           N  
ATOM    810  CA  LYS A 144      -8.303 -12.344  -8.592  1.00  0.00           C  
ATOM    811  C   LYS A 144      -8.934 -11.753  -9.901  1.00  0.00           C  
ATOM    812  O   LYS A 144      -8.239 -11.842 -10.935  1.00  0.00           O  
ATOM    813  CB  LYS A 144      -8.704 -13.821  -8.311  1.00  0.00           C  
ATOM    814  CG  LYS A 144      -8.634 -14.893  -9.424  1.00  0.00           C  
ATOM    815  CD  LYS A 144      -9.468 -16.088  -8.885  1.00  0.00           C  
ATOM    816  CE  LYS A 144      -9.742 -17.068 -10.041  1.00  0.00           C  
ATOM    817  NZ  LYS A 144     -10.197 -18.355  -9.417  1.00  0.00           N1+
ATOM    818  N   PHE A 145     -10.160 -11.238  -9.825  1.00  0.00           N  
ATOM    819  CA  PHE A 145     -10.926 -10.547 -10.888  1.00  0.00           C  
ATOM    820  C   PHE A 145     -10.273  -9.223 -11.215  1.00  0.00           C  
ATOM    821  O   PHE A 145     -10.284  -8.819 -12.329  1.00  0.00           O  
ATOM    822  CB  PHE A 145     -12.355 -10.293 -10.558  1.00  0.00           C  
ATOM    823  CG  PHE A 145     -13.322 -11.391 -10.149  1.00  0.00           C  
ATOM    824  CD1 PHE A 145     -12.959 -12.754 -10.224  1.00  0.00           C  
ATOM    825  CD2 PHE A 145     -14.504 -11.030  -9.530  1.00  0.00           C  
ATOM    826  CE1 PHE A 145     -13.840 -13.732  -9.836  1.00  0.00           C  
ATOM    827  CE2 PHE A 145     -15.461 -12.043  -9.182  1.00  0.00           C  
ATOM    828  CZ  PHE A 145     -15.072 -13.398  -9.310  1.00  0.00           C  
ATOM    829  N   ALA A 146      -9.763  -8.536 -10.155  1.00  0.00           N  
ATOM    830  CA  ALA A 146      -8.989  -7.342 -10.253  1.00  0.00           C  
ATOM    831  C   ALA A 146      -7.635  -7.661 -10.883  1.00  0.00           C  
ATOM    832  O   ALA A 146      -7.154  -6.823 -11.715  1.00  0.00           O  
ATOM    833  CB  ALA A 146      -8.807  -6.500  -8.940  1.00  0.00           C  
ATOM    834  N   LYS A 147      -6.885  -8.691 -10.436  1.00  0.00           N  
ATOM    835  CA  LYS A 147      -5.638  -9.200 -10.974  1.00  0.00           C  
ATOM    836  C   LYS A 147      -5.578  -9.480 -12.505  1.00  0.00           C  
ATOM    837  O   LYS A 147      -4.484  -9.558 -13.074  1.00  0.00           O  
ATOM    838  CB  LYS A 147      -5.206 -10.456 -10.114  1.00  0.00           C  
ATOM    839  CG  LYS A 147      -3.697 -10.726 -10.233  1.00  0.00           C  
ATOM    840  CD  LYS A 147      -3.307 -12.180 -10.092  1.00  0.00           C  
ATOM    841  CE  LYS A 147      -1.818 -12.381  -9.856  1.00  0.00           C  
ATOM    842  NZ  LYS A 147      -1.023 -12.398 -11.060  1.00  0.00           N1+
ATOM    843  N   PHE A 148      -6.739  -9.742 -13.092  1.00  0.00           N  
ATOM    844  CA  PHE A 148      -6.914  -9.856 -14.559  1.00  0.00           C  
ATOM    845  C   PHE A 148      -6.643  -8.516 -15.368  1.00  0.00           C  
ATOM    846  O   PHE A 148      -6.553  -8.598 -16.613  1.00  0.00           O  
ATOM    847  CB  PHE A 148      -8.325 -10.328 -14.945  1.00  0.00           C  
ATOM    848  CG  PHE A 148      -8.650 -10.806 -16.406  1.00  0.00           C  
ATOM    849  CD1 PHE A 148      -8.077 -12.029 -16.813  1.00  0.00           C  
ATOM    850  CD2 PHE A 148      -9.607 -10.128 -17.204  1.00  0.00           C  
ATOM    851  CE1 PHE A 148      -8.512 -12.651 -17.969  1.00  0.00           C  
ATOM    852  CE2 PHE A 148      -9.925 -10.699 -18.447  1.00  0.00           C  
ATOM    853  CZ  PHE A 148      -9.410 -11.948 -18.807  1.00  0.00           C  
ATOM    854  N   ALA A 149      -6.443  -7.360 -14.670  1.00  0.00           N  
ATOM    855  CA  ALA A 149      -6.170  -6.053 -15.272  1.00  0.00           C  
ATOM    856  C   ALA A 149      -4.718  -5.730 -15.013  1.00  0.00           C  
ATOM    857  O   ALA A 149      -4.254  -4.712 -15.542  1.00  0.00           O  
ATOM    858  CB  ALA A 149      -6.871  -4.932 -14.593  1.00  0.00           C  
ATOM    859  N   LEU A 150      -3.965  -6.459 -14.123  1.00  0.00           N  
ATOM    860  CA  LEU A 150      -2.594  -6.263 -13.562  1.00  0.00           C  
ATOM    861  C   LEU A 150      -1.775  -7.453 -14.005  1.00  0.00           C  
ATOM    862  O   LEU A 150      -1.073  -8.108 -13.235  1.00  0.00           O  
ATOM    863  CB  LEU A 150      -2.488  -6.090 -12.048  1.00  0.00           C  
ATOM    864  CG  LEU A 150      -3.483  -4.990 -11.535  1.00  0.00           C  
ATOM    865  CD1 LEU A 150      -3.424  -4.841 -10.013  1.00  0.00           C  
ATOM    866  CD2 LEU A 150      -3.245  -3.611 -12.224  1.00  0.00           C  
ATOM    867  N   THR A 151      -1.902  -7.795 -15.339  1.00  0.00           N  
ATOM    868  CA  THR A 151      -1.153  -8.766 -16.108  1.00  0.00           C  
ATOM    869  C   THR A 151       0.028  -7.993 -16.820  1.00  0.00           C  
ATOM    870  O   THR A 151      -0.058  -6.795 -17.108  1.00  0.00           O  
ATOM    871  CB  THR A 151      -2.150  -9.394 -17.135  1.00  0.00           C  
ATOM    872  OG1 THR A 151      -2.770  -8.405 -17.892  1.00  0.00           O  
ATOM    873  CG2 THR A 151      -3.106 -10.330 -16.489  1.00  0.00           C  
ATOM    874  N   THR A 152       1.142  -8.719 -17.104  1.00  0.00           N  
ATOM    875  CA  THR A 152       2.311  -8.088 -17.777  1.00  0.00           C  
ATOM    876  C   THR A 152       1.972  -7.197 -19.007  1.00  0.00           C  
ATOM    877  O   THR A 152       2.577  -6.151 -19.139  1.00  0.00           O  
ATOM    878  CB  THR A 152       3.437  -9.201 -17.848  1.00  0.00           C  
ATOM    879  OG1 THR A 152       3.038 -10.358 -18.626  1.00  0.00           O  
ATOM    880  CG2 THR A 152       3.839  -9.656 -16.409  1.00  0.00           C  
ATOM    881  N   ASP A 153       1.081  -7.653 -19.894  1.00  0.00           N  
ATOM    882  CA  ASP A 153       0.556  -6.856 -21.067  1.00  0.00           C  
ATOM    883  C   ASP A 153      -0.016  -5.474 -20.709  1.00  0.00           C  
ATOM    884  O   ASP A 153       0.049  -4.623 -21.548  1.00  0.00           O  
ATOM    885  CB  ASP A 153      -0.502  -7.608 -21.912  1.00  0.00           C  
ATOM    886  CG  ASP A 153      -1.969  -7.716 -21.391  1.00  0.00           C  
ATOM    887  OD1 ASP A 153      -2.844  -7.023 -22.001  1.00  0.00           O  
ATOM    888  OD2 ASP A 153      -2.126  -8.494 -20.439  1.00  0.00           O1-
ATOM    889  N   SER A 154      -0.649  -5.413 -19.511  1.00  0.00           N  
ATOM    890  CA  SER A 154      -1.382  -4.197 -19.096  1.00  0.00           C  
ATOM    891  C   SER A 154      -0.475  -3.060 -18.657  1.00  0.00           C  
ATOM    892  O   SER A 154      -0.707  -1.832 -18.930  1.00  0.00           O  
ATOM    893  CB  SER A 154      -2.304  -4.588 -17.923  1.00  0.00           C  
ATOM    894  OG  SER A 154      -1.569  -4.800 -16.687  1.00  0.00           O  
ATOM    895  N   PHE A 155       0.601  -3.400 -18.010  1.00  0.00           N  
ATOM    896  CA  PHE A 155       1.529  -2.383 -17.441  1.00  0.00           C  
ATOM    897  C   PHE A 155       2.224  -1.601 -18.590  1.00  0.00           C  
ATOM    898  O   PHE A 155       2.589  -0.451 -18.401  1.00  0.00           O  
ATOM    899  CB  PHE A 155       2.602  -3.055 -16.577  1.00  0.00           C  
ATOM    900  CG  PHE A 155       2.096  -3.925 -15.486  1.00  0.00           C  
ATOM    901  CD1 PHE A 155       1.150  -3.456 -14.493  1.00  0.00           C  
ATOM    902  CD2 PHE A 155       2.634  -5.212 -15.305  1.00  0.00           C  
ATOM    903  CE1 PHE A 155       0.763  -4.268 -13.424  1.00  0.00           C  
ATOM    904  CE2 PHE A 155       2.271  -6.065 -14.219  1.00  0.00           C  
ATOM    905  CZ  PHE A 155       1.323  -5.541 -13.297  1.00  0.00           C  
ATOM    906  N   LYS A 156       2.202  -2.157 -19.846  1.00  0.00           N  
ATOM    907  CA  LYS A 156       2.661  -1.504 -21.065  1.00  0.00           C  
ATOM    908  C   LYS A 156       1.819  -0.273 -21.518  1.00  0.00           C  
ATOM    909  O   LYS A 156       2.352   0.536 -22.218  1.00  0.00           O  
ATOM    910  CB  LYS A 156       2.690  -2.561 -22.256  1.00  0.00           C  
ATOM    911  CG  LYS A 156       3.284  -3.958 -21.894  1.00  0.00           C  
ATOM    912  CD  LYS A 156       3.773  -4.806 -23.102  1.00  0.00           C  
ATOM    913  CE  LYS A 156       4.549  -6.016 -22.457  1.00  0.00           C  
ATOM    914  NZ  LYS A 156       5.189  -6.940 -23.426  1.00  0.00           N1+
ATOM    915  N   ARG A 157       0.551  -0.203 -21.140  1.00  0.00           N  
ATOM    916  CA  ARG A 157      -0.438   0.819 -21.313  1.00  0.00           C  
ATOM    917  C   ARG A 157      -0.487   1.788 -20.121  1.00  0.00           C  
ATOM    918  O   ARG A 157      -1.013   2.893 -20.313  1.00  0.00           O  
ATOM    919  CB  ARG A 157      -1.763  -0.032 -21.464  1.00  0.00           C  
ATOM    920  CG  ARG A 157      -1.688  -1.062 -22.608  1.00  0.00           C  
ATOM    921  CD  ARG A 157      -3.077  -1.481 -23.224  1.00  0.00           C  
ATOM    922  NE  ARG A 157      -3.895  -2.210 -22.228  1.00  0.00           N  
ATOM    923  CZ  ARG A 157      -3.944  -3.527 -21.970  1.00  0.00           C  
ATOM    924  NH1 ARG A 157      -3.103  -4.364 -22.669  1.00  0.00           N  
ATOM    925  NH2 ARG A 157      -4.768  -4.081 -21.122  1.00  0.00           N1+
ATOM    926  N   TYR A 158       0.070   1.421 -18.942  1.00  0.00           N  
ATOM    927  CA  TYR A 158      -0.103   2.174 -17.736  1.00  0.00           C  
ATOM    928  C   TYR A 158       1.229   2.994 -17.529  1.00  0.00           C  
ATOM    929  O   TYR A 158       1.223   3.983 -16.767  1.00  0.00           O  
ATOM    930  CB  TYR A 158      -0.152   1.157 -16.541  1.00  0.00           C  
ATOM    931  CG  TYR A 158      -1.400   0.270 -16.496  1.00  0.00           C  
ATOM    932  CD1 TYR A 158      -2.594   0.578 -17.173  1.00  0.00           C  
ATOM    933  CD2 TYR A 158      -1.411  -0.870 -15.651  1.00  0.00           C  
ATOM    934  CE1 TYR A 158      -3.764  -0.232 -17.030  1.00  0.00           C  
ATOM    935  CE2 TYR A 158      -2.556  -1.595 -15.402  1.00  0.00           C  
ATOM    936  CZ  TYR A 158      -3.697  -1.333 -16.180  1.00  0.00           C  
ATOM    937  OH  TYR A 158      -4.814  -2.208 -16.047  1.00  0.00           O  
ATOM    938  N   VAL A 159       2.378   2.596 -17.998  1.00  0.00           N  
ATOM    939  CA  VAL A 159       3.651   3.336 -17.925  1.00  0.00           C  
ATOM    940  C   VAL A 159       3.573   4.865 -18.145  1.00  0.00           C  
ATOM    941  O   VAL A 159       3.825   5.591 -17.208  1.00  0.00           O  
ATOM    942  CB  VAL A 159       4.830   2.668 -18.645  1.00  0.00           C  
ATOM    943  CG1 VAL A 159       5.729   1.861 -17.631  1.00  0.00           C  
ATOM    944  CG2 VAL A 159       4.492   1.774 -19.854  1.00  0.00           C  
ATOM    945  N   PRO A 160       3.165   5.377 -19.346  1.00  0.00           N  
ATOM    946  CA  PRO A 160       2.933   6.829 -19.631  1.00  0.00           C  
ATOM    947  C   PRO A 160       1.830   7.462 -18.761  1.00  0.00           C  
ATOM    948  O   PRO A 160       1.771   8.665 -18.795  1.00  0.00           O  
ATOM    949  CB  PRO A 160       2.618   6.956 -21.107  1.00  0.00           C  
ATOM    950  CG  PRO A 160       2.196   5.616 -21.594  1.00  0.00           C  
ATOM    951  CD  PRO A 160       2.734   4.612 -20.481  1.00  0.00           C  
ATOM    952  N   LYS A 161       0.992   6.738 -18.038  1.00  0.00           N  
ATOM    953  CA  LYS A 161      -0.189   7.312 -17.456  1.00  0.00           C  
ATOM    954  C   LYS A 161       0.076   7.664 -15.929  1.00  0.00           C  
ATOM    955  O   LYS A 161      -0.381   8.735 -15.437  1.00  0.00           O  
ATOM    956  CB  LYS A 161      -1.340   6.321 -17.611  1.00  0.00           C  
ATOM    957  CG  LYS A 161      -1.712   6.255 -19.075  1.00  0.00           C  
ATOM    958  CD  LYS A 161      -3.174   5.796 -19.296  1.00  0.00           C  
ATOM    959  CE  LYS A 161      -3.509   5.324 -20.696  1.00  0.00           C  
ATOM    960  NZ  LYS A 161      -4.721   4.560 -20.859  1.00  0.00           N1+
ATOM    961  N   ILE A 162       0.971   6.850 -15.293  1.00  0.00           N  
ATOM    962  CA  ILE A 162       1.683   7.134 -14.069  1.00  0.00           C  
ATOM    963  C   ILE A 162       2.605   8.357 -14.286  1.00  0.00           C  
ATOM    964  O   ILE A 162       2.588   9.339 -13.559  1.00  0.00           O  
ATOM    965  CB  ILE A 162       2.477   5.834 -13.702  1.00  0.00           C  
ATOM    966  CG1 ILE A 162       1.527   4.656 -13.340  1.00  0.00           C  
ATOM    967  CG2 ILE A 162       3.431   6.157 -12.527  1.00  0.00           C  
ATOM    968  CD1 ILE A 162       2.165   3.262 -13.360  1.00  0.00           C  
ATOM    969  N   ARG A 163       3.278   8.372 -15.456  1.00  0.00           N  
ATOM    970  CA  ARG A 163       4.352   9.286 -15.864  1.00  0.00           C  
ATOM    971  C   ARG A 163       3.861  10.700 -16.129  1.00  0.00           C  
ATOM    972  O   ARG A 163       4.328  11.637 -15.519  1.00  0.00           O  
ATOM    973  CB  ARG A 163       5.061   8.687 -17.076  1.00  0.00           C  
ATOM    974  CG  ARG A 163       6.390   9.270 -17.381  1.00  0.00           C  
ATOM    975  CD  ARG A 163       7.174   8.348 -18.286  1.00  0.00           C  
ATOM    976  NE  ARG A 163       6.628   8.370 -19.663  1.00  0.00           N  
ATOM    977  CZ  ARG A 163       6.557   7.273 -20.399  1.00  0.00           C  
ATOM    978  NH1 ARG A 163       6.803   6.001 -19.981  1.00  0.00           N  
ATOM    979  NH2 ARG A 163       6.181   7.505 -21.678  1.00  0.00           N1+
ATOM    980  N   GLU A 164       2.761  10.817 -16.883  1.00  0.00           N  
ATOM    981  CA  GLU A 164       2.046  12.022 -17.290  1.00  0.00           C  
ATOM    982  C   GLU A 164       1.729  12.929 -16.117  1.00  0.00           C  
ATOM    983  O   GLU A 164       1.945  14.146 -16.305  1.00  0.00           O  
ATOM    984  CB  GLU A 164       0.812  11.495 -18.023  1.00  0.00           C  
ATOM    985  CG  GLU A 164      -0.294  12.543 -18.419  1.00  0.00           C  
ATOM    986  CD  GLU A 164       0.221  13.689 -19.297  1.00  0.00           C  
ATOM    987  OE1 GLU A 164      -0.610  14.646 -19.412  1.00  0.00           O  
ATOM    988  OE2 GLU A 164       1.366  13.530 -19.810  1.00  0.00           O1-
ATOM    989  N   GLU A 165       1.224  12.397 -14.978  1.00  0.00           N  
ATOM    990  CA  GLU A 165       0.930  13.070 -13.681  1.00  0.00           C  
ATOM    991  C   GLU A 165       2.138  13.780 -12.968  1.00  0.00           C  
ATOM    992  O   GLU A 165       1.998  14.736 -12.208  1.00  0.00           O  
ATOM    993  CB  GLU A 165       0.188  11.989 -12.715  1.00  0.00           C  
ATOM    994  CG  GLU A 165      -1.219  11.629 -13.164  1.00  0.00           C  
ATOM    995  CD  GLU A 165      -2.226  12.779 -12.855  1.00  0.00           C  
ATOM    996  OE1 GLU A 165      -2.051  13.516 -11.870  1.00  0.00           O  
ATOM    997  OE2 GLU A 165      -3.168  12.908 -13.617  1.00  0.00           O1-
ATOM    998  N   ILE A 166       3.342  13.250 -13.161  1.00  0.00           N  
ATOM    999  CA  ILE A 166       4.600  13.744 -12.601  1.00  0.00           C  
ATOM   1000  C   ILE A 166       5.004  14.943 -13.467  1.00  0.00           C  
ATOM   1001  O   ILE A 166       5.142  16.059 -12.941  1.00  0.00           O  
ATOM   1002  CB  ILE A 166       5.668  12.635 -12.679  1.00  0.00           C  
ATOM   1003  CG1 ILE A 166       5.061  11.335 -12.116  1.00  0.00           C  
ATOM   1004  CG2 ILE A 166       6.891  12.976 -11.862  1.00  0.00           C  
ATOM   1005  CD1 ILE A 166       6.076  10.073 -12.229  1.00  0.00           C  
ATOM   1006  N   LEU A 167       5.032  14.807 -14.776  1.00  0.00           N  
ATOM   1007  CA  LEU A 167       5.413  15.802 -15.809  1.00  0.00           C  
ATOM   1008  C   LEU A 167       4.550  17.003 -15.673  1.00  0.00           C  
ATOM   1009  O   LEU A 167       4.986  18.137 -15.936  1.00  0.00           O  
ATOM   1010  CB  LEU A 167       5.319  15.089 -17.211  1.00  0.00           C  
ATOM   1011  CG  LEU A 167       6.120  13.866 -17.383  1.00  0.00           C  
ATOM   1012  CD1 LEU A 167       5.724  13.074 -18.629  1.00  0.00           C  
ATOM   1013  CD2 LEU A 167       7.641  14.176 -17.331  1.00  0.00           C  
ATOM   1014  N   ASN A 168       3.287  16.788 -15.369  1.00  0.00           N  
ATOM   1015  CA  ASN A 168       2.193  17.823 -15.180  1.00  0.00           C  
ATOM   1016  C   ASN A 168       2.359  18.676 -13.872  1.00  0.00           C  
ATOM   1017  O   ASN A 168       2.249  19.837 -13.962  1.00  0.00           O  
ATOM   1018  CB  ASN A 168       0.839  17.223 -15.059  1.00  0.00           C  
ATOM   1019  CG  ASN A 168      -0.302  18.311 -15.119  1.00  0.00           C  
ATOM   1020  OD1 ASN A 168      -0.485  18.959 -16.117  1.00  0.00           O  
ATOM   1021  ND2 ASN A 168      -1.015  18.496 -14.009  1.00  0.00           N  
ATOM   1022  N   TYR A 169       2.786  17.968 -12.792  1.00  0.00           N  
ATOM   1023  CA  TYR A 169       3.087  18.551 -11.464  1.00  0.00           C  
ATOM   1024  C   TYR A 169       4.189  19.666 -11.603  1.00  0.00           C  
ATOM   1025  O   TYR A 169       4.010  20.822 -11.175  1.00  0.00           O  
ATOM   1026  CB  TYR A 169       3.576  17.502 -10.402  1.00  0.00           C  
ATOM   1027  CG  TYR A 169       3.230  18.010  -9.017  1.00  0.00           C  
ATOM   1028  CD1 TYR A 169       4.196  18.689  -8.279  1.00  0.00           C  
ATOM   1029  CD2 TYR A 169       1.976  17.641  -8.429  1.00  0.00           C  
ATOM   1030  CE1 TYR A 169       3.983  19.079  -6.964  1.00  0.00           C  
ATOM   1031  CE2 TYR A 169       1.749  18.146  -7.103  1.00  0.00           C  
ATOM   1032  CZ  TYR A 169       2.765  18.829  -6.356  1.00  0.00           C  
ATOM   1033  OH  TYR A 169       2.617  19.190  -5.041  1.00  0.00           O  
ATOM   1034  N   PHE A 170       5.229  19.275 -12.336  1.00  0.00           N  
ATOM   1035  CA  PHE A 170       6.410  20.125 -12.638  1.00  0.00           C  
ATOM   1036  C   PHE A 170       6.153  21.437 -13.418  1.00  0.00           C  
ATOM   1037  O   PHE A 170       7.060  22.294 -13.604  1.00  0.00           O  
ATOM   1038  CB  PHE A 170       7.489  19.289 -13.374  1.00  0.00           C  
ATOM   1039  CG  PHE A 170       8.157  18.137 -12.607  1.00  0.00           C  
ATOM   1040  CD1 PHE A 170       7.819  17.924 -11.222  1.00  0.00           C  
ATOM   1041  CD2 PHE A 170       9.072  17.335 -13.309  1.00  0.00           C  
ATOM   1042  CE1 PHE A 170       8.526  16.899 -10.565  1.00  0.00           C  
ATOM   1043  CE2 PHE A 170       9.645  16.245 -12.655  1.00  0.00           C  
ATOM   1044  CZ  PHE A 170       9.459  16.059 -11.265  1.00  0.00           C  
ATOM   1045  N   VAL A 171       4.901  21.493 -13.961  1.00  0.00           N  
ATOM   1046  CA  VAL A 171       4.357  22.716 -14.591  1.00  0.00           C  
ATOM   1047  C   VAL A 171       3.058  23.315 -13.903  1.00  0.00           C  
ATOM   1048  O   VAL A 171       2.351  24.128 -14.535  1.00  0.00           O  
ATOM   1049  CB  VAL A 171       4.149  22.440 -16.155  1.00  0.00           C  
ATOM   1050  CG1 VAL A 171       5.535  22.321 -16.834  1.00  0.00           C  
ATOM   1051  CG2 VAL A 171       3.269  21.207 -16.535  1.00  0.00           C  
ATOM   1052  N   THR A 172       2.694  22.954 -12.663  1.00  0.00           N  
ATOM   1053  CA  THR A 172       1.496  23.378 -11.997  1.00  0.00           C  
ATOM   1054  C   THR A 172       1.706  23.853 -10.534  1.00  0.00           C  
ATOM   1055  O   THR A 172       0.783  24.358  -9.940  1.00  0.00           O  
ATOM   1056  CB  THR A 172       0.356  22.372 -12.102  1.00  0.00           C  
ATOM   1057  OG1 THR A 172       0.661  21.022 -11.803  1.00  0.00           O  
ATOM   1058  CG2 THR A 172      -0.303  22.330 -13.490  1.00  0.00           C  
ATOM   1059  N   ASP A 173       2.951  23.775 -10.004  1.00  0.00           N  
ATOM   1060  CA  ASP A 173       3.270  24.020  -8.591  1.00  0.00           C  
ATOM   1061  C   ASP A 173       4.722  24.632  -8.652  1.00  0.00           C  
ATOM   1062  O   ASP A 173       5.456  24.437  -9.643  1.00  0.00           O  
ATOM   1063  CB  ASP A 173       3.148  22.712  -7.702  1.00  0.00           C  
ATOM   1064  CG  ASP A 173       3.849  22.914  -6.380  1.00  0.00           C  
ATOM   1065  OD1 ASP A 173       3.441  23.902  -5.747  1.00  0.00           O  
ATOM   1066  OD2 ASP A 173       4.865  22.230  -6.151  1.00  0.00           O1-
ATOM   1067  N   GLU A 174       5.091  25.452  -7.562  1.00  0.00           N  
ATOM   1068  CA  GLU A 174       6.393  26.194  -7.594  1.00  0.00           C  
ATOM   1069  C   GLU A 174       7.549  25.283  -7.130  1.00  0.00           C  
ATOM   1070  O   GLU A 174       8.649  25.829  -7.259  1.00  0.00           O  
ATOM   1071  CB  GLU A 174       6.180  27.436  -6.641  1.00  0.00           C  
ATOM   1072  CG  GLU A 174       5.101  28.387  -7.090  1.00  0.00           C  
ATOM   1073  CD  GLU A 174       5.324  29.153  -8.451  1.00  0.00           C  
ATOM   1074  OE1 GLU A 174       4.934  28.596  -9.478  1.00  0.00           O  
ATOM   1075  OE2 GLU A 174       5.750  30.319  -8.350  1.00  0.00           O1-
ATOM   1076  N   SER A 175       7.338  24.133  -6.527  1.00  0.00           N  
ATOM   1077  CA  SER A 175       8.442  23.289  -5.912  1.00  0.00           C  
ATOM   1078  C   SER A 175       9.464  22.892  -6.978  1.00  0.00           C  
ATOM   1079  O   SER A 175      10.631  23.235  -6.751  1.00  0.00           O  
ATOM   1080  CB  SER A 175       7.930  21.965  -5.255  1.00  0.00           C  
ATOM   1081  OG  SER A 175       6.833  22.123  -4.320  1.00  0.00           O  
ATOM   1082  N   PHE A 176       9.100  22.268  -8.106  1.00  0.00           N  
ATOM   1083  CA  PHE A 176       9.934  21.728  -9.146  1.00  0.00           C  
ATOM   1084  C   PHE A 176       9.646  22.487 -10.470  1.00  0.00           C  
ATOM   1085  O   PHE A 176       9.483  21.884 -11.508  1.00  0.00           O  
ATOM   1086  CB  PHE A 176       9.635  20.217  -9.320  1.00  0.00           C  
ATOM   1087  CG  PHE A 176      10.052  19.430  -8.049  1.00  0.00           C  
ATOM   1088  CD1 PHE A 176      11.465  19.297  -7.805  1.00  0.00           C  
ATOM   1089  CD2 PHE A 176       9.040  18.777  -7.265  1.00  0.00           C  
ATOM   1090  CE1 PHE A 176      11.814  18.472  -6.703  1.00  0.00           C  
ATOM   1091  CE2 PHE A 176       9.477  18.033  -6.192  1.00  0.00           C  
ATOM   1092  CZ  PHE A 176      10.835  17.848  -5.905  1.00  0.00           C  
ATOM   1093  N   LYS A 177       9.695  23.806 -10.335  1.00  0.00           N  
ATOM   1094  CA  LYS A 177       9.599  24.738 -11.460  1.00  0.00           C  
ATOM   1095  C   LYS A 177      10.807  24.813 -12.336  1.00  0.00           C  
ATOM   1096  O   LYS A 177      11.491  25.829 -12.480  1.00  0.00           O  
ATOM   1097  CB  LYS A 177       9.172  26.062 -10.787  1.00  0.00           C  
ATOM   1098  CG  LYS A 177       8.298  26.874 -11.760  1.00  0.00           C  
ATOM   1099  CD  LYS A 177       7.781  28.135 -11.224  1.00  0.00           C  
ATOM   1100  CE  LYS A 177       6.872  28.796 -12.242  1.00  0.00           C  
ATOM   1101  NZ  LYS A 177       5.457  28.356 -12.105  1.00  0.00           N1+
ATOM   1102  N   LEU A 178      11.135  23.666 -12.985  1.00  0.00           N  
ATOM   1103  CA  LEU A 178      12.267  23.420 -13.856  1.00  0.00           C  
ATOM   1104  C   LEU A 178      12.226  24.237 -15.182  1.00  0.00           C  
ATOM   1105  O   LEU A 178      13.271  24.523 -15.720  1.00  0.00           O  
ATOM   1106  CB  LEU A 178      12.373  21.905 -14.151  1.00  0.00           C  
ATOM   1107  CG  LEU A 178      12.544  20.959 -12.931  1.00  0.00           C  
ATOM   1108  CD1 LEU A 178      11.613  19.796 -13.053  1.00  0.00           C  
ATOM   1109  CD2 LEU A 178      13.963  20.456 -12.784  1.00  0.00           C  
ATOM   1110  N   LYS A 179      11.032  24.715 -15.652  1.00  0.00           N  
ATOM   1111  CA  LYS A 179      10.798  25.562 -16.800  1.00  0.00           C  
ATOM   1112  C   LYS A 179      11.161  26.996 -16.460  1.00  0.00           C  
ATOM   1113  O   LYS A 179      11.257  27.786 -17.336  1.00  0.00           O  
ATOM   1114  CB  LYS A 179       9.342  25.372 -17.341  1.00  0.00           C  
ATOM   1115  CG  LYS A 179       8.163  25.950 -16.465  1.00  0.00           C  
ATOM   1116  CD  LYS A 179       7.009  26.449 -17.345  1.00  0.00           C  
ATOM   1117  CE  LYS A 179       5.825  27.046 -16.586  1.00  0.00           C  
ATOM   1118  NZ  LYS A 179       4.861  27.717 -17.446  1.00  0.00           N1+
ATOM   1119  N   GLU A 180      11.399  27.425 -15.187  1.00  0.00           N  
ATOM   1120  CA  GLU A 180      11.761  28.758 -14.739  1.00  0.00           C  
ATOM   1121  C   GLU A 180      13.196  28.730 -14.059  1.00  0.00           C  
ATOM   1122  O   GLU A 180      14.105  29.417 -14.484  1.00  0.00           O  
ATOM   1123  CB  GLU A 180      10.683  29.466 -13.811  1.00  0.00           C  
ATOM   1124  CG  GLU A 180      11.043  30.874 -13.479  1.00  0.00           C  
ATOM   1125  CD  GLU A 180      10.822  31.770 -14.735  1.00  0.00           C  
ATOM   1126  OE1 GLU A 180      11.542  32.800 -14.869  1.00  0.00           O  
ATOM   1127  OE2 GLU A 180       9.930  31.509 -15.587  1.00  0.00           O1-
ATOM   1128  N   LYS A 181      13.343  27.846 -13.073  1.00  0.00           N  
ATOM   1129  CA  LYS A 181      14.569  27.735 -12.322  1.00  0.00           C  
ATOM   1130  C   LYS A 181      15.546  26.681 -12.871  1.00  0.00           C  
ATOM   1131  O   LYS A 181      15.148  25.833 -13.669  1.00  0.00           O  
ATOM   1132  CB  LYS A 181      14.119  27.230 -10.868  1.00  0.00           C  
ATOM   1133  CG  LYS A 181      13.777  28.599 -10.141  1.00  0.00           C  
ATOM   1134  CD  LYS A 181      13.002  28.462  -8.812  1.00  0.00           C  
ATOM   1135  CE  LYS A 181      12.743  29.875  -8.187  1.00  0.00           C  
ATOM   1136  NZ  LYS A 181      12.417  29.715  -6.769  1.00  0.00           N1+
ATOM   1137  N   THR A 182      16.780  26.767 -12.414  1.00  0.00           N  
ATOM   1138  CA  THR A 182      17.861  25.813 -12.730  1.00  0.00           C  
ATOM   1139  C   THR A 182      18.545  25.273 -11.444  1.00  0.00           C  
ATOM   1140  O   THR A 182      19.125  24.220 -11.519  1.00  0.00           O  
ATOM   1141  CB  THR A 182      18.846  26.681 -13.659  1.00  0.00           C  
ATOM   1142  OG1 THR A 182      18.200  27.024 -14.892  1.00  0.00           O  
ATOM   1143  CG2 THR A 182      20.070  25.902 -14.129  1.00  0.00           C  
HETATM 1144  N   HIE A 183      18.415  26.018 -10.357  1.00  0.00           N  
HETATM 1145  CA  HIE A 183      18.772  25.699  -8.955  1.00  0.00           C  
HETATM 1146  C   HIE A 183      17.497  26.006  -8.222  1.00  0.00           C  
HETATM 1147  O   HIE A 183      16.871  27.052  -8.401  1.00  0.00           O  
HETATM 1148  CB  HIE A 183      20.028  26.488  -8.524  1.00  0.00           C  
HETATM 1149  CG  HIE A 183      20.619  26.123  -7.116  1.00  0.00           C  
HETATM 1150  ND1 HIE A 183      21.300  26.978  -6.310  1.00  0.00           N  
HETATM 1151  CD2 HIE A 183      20.711  24.876  -6.535  1.00  0.00           C  
HETATM 1152  CE1 HIE A 183      21.784  26.258  -5.332  1.00  0.00           C  
HETATM 1153  NE2 HIE A 183      21.424  24.976  -5.337  1.00  0.00           N  
ATOM   1154  N   GLY A 184      17.099  25.063  -7.341  1.00  0.00           N  
ATOM   1155  CA  GLY A 184      15.984  25.317  -6.461  1.00  0.00           C  
ATOM   1156  C   GLY A 184      15.944  24.378  -5.266  1.00  0.00           C  
ATOM   1157  O   GLY A 184      16.829  23.517  -5.109  1.00  0.00           O  
ATOM   1158  N   VAL A 185      14.836  24.491  -4.469  1.00  0.00           N  
ATOM   1159  CA  VAL A 185      14.455  23.740  -3.245  1.00  0.00           C  
ATOM   1160  C   VAL A 185      13.038  23.143  -3.192  1.00  0.00           C  
ATOM   1161  O   VAL A 185      12.148  23.605  -3.913  1.00  0.00           O  
ATOM   1162  CB  VAL A 185      14.863  24.597  -1.967  1.00  0.00           C  
ATOM   1163  CG1 VAL A 185      16.384  24.776  -1.720  1.00  0.00           C  
ATOM   1164  CG2 VAL A 185      14.119  25.996  -1.908  1.00  0.00           C  
ATOM   1165  N   ALA A 186      12.806  22.042  -2.472  1.00  0.00           N  
ATOM   1166  CA  ALA A 186      11.532  21.322  -2.566  1.00  0.00           C  
ATOM   1167  C   ALA A 186      11.315  20.499  -1.328  1.00  0.00           C  
ATOM   1168  O   ALA A 186      12.255  20.088  -0.659  1.00  0.00           O  
ATOM   1169  CB  ALA A 186      11.273  20.530  -3.828  1.00  0.00           C  
ATOM   1170  N   ASN A 187      10.097  20.230  -0.940  1.00  0.00           N  
ATOM   1171  CA  ASN A 187       9.744  19.301   0.128  1.00  0.00           C  
ATOM   1172  C   ASN A 187       9.038  18.046  -0.376  1.00  0.00           C  
ATOM   1173  O   ASN A 187       7.984  18.053  -0.986  1.00  0.00           O  
ATOM   1174  CB  ASN A 187       8.800  20.105   1.109  1.00  0.00           C  
ATOM   1175  CG  ASN A 187       8.591  19.409   2.439  1.00  0.00           C  
ATOM   1176  OD1 ASN A 187       8.075  18.305   2.525  1.00  0.00           O  
ATOM   1177  ND2 ASN A 187       8.982  19.944   3.585  1.00  0.00           N  
ATOM   1178  N   VAL A 188       9.638  16.881  -0.116  1.00  0.00           N  
ATOM   1179  CA  VAL A 188       9.180  15.529  -0.458  1.00  0.00           C  
ATOM   1180  C   VAL A 188       7.786  15.187   0.087  1.00  0.00           C  
ATOM   1181  O   VAL A 188       6.979  14.634  -0.645  1.00  0.00           O  
ATOM   1182  CB  VAL A 188      10.244  14.499  -0.110  1.00  0.00           C  
ATOM   1183  CG1 VAL A 188       9.953  13.106  -0.654  1.00  0.00           C  
ATOM   1184  CG2 VAL A 188      11.615  14.861  -0.589  1.00  0.00           C  
ATOM   1185  N   MET A 189       7.450  15.528   1.340  1.00  0.00           N  
ATOM   1186  CA  MET A 189       6.218  15.113   1.994  1.00  0.00           C  
ATOM   1187  C   MET A 189       5.075  15.877   1.414  1.00  0.00           C  
ATOM   1188  O   MET A 189       3.938  15.457   1.490  1.00  0.00           O  
ATOM   1189  CB  MET A 189       6.506  15.386   3.503  1.00  0.00           C  
ATOM   1190  CG  MET A 189       5.295  15.334   4.449  1.00  0.00           C  
ATOM   1191  SD  MET A 189       4.576  13.713   4.425  1.00  0.00           S  
ATOM   1192  CE  MET A 189       3.274  14.031   5.531  1.00  0.00           C  
ATOM   1193  N   LYS A 190       5.282  17.082   0.802  1.00  0.00           N  
ATOM   1194  CA  LYS A 190       4.375  18.093   0.336  1.00  0.00           C  
ATOM   1195  C   LYS A 190       4.304  17.949  -1.136  1.00  0.00           C  
ATOM   1196  O   LYS A 190       3.486  18.674  -1.698  1.00  0.00           O  
ATOM   1197  CB  LYS A 190       4.862  19.501   0.831  1.00  0.00           C  
ATOM   1198  CG  LYS A 190       4.853  19.525   2.381  1.00  0.00           C  
ATOM   1199  CD  LYS A 190       5.267  20.900   2.977  1.00  0.00           C  
ATOM   1200  CE  LYS A 190       5.564  20.808   4.498  1.00  0.00           C  
ATOM   1201  NZ  LYS A 190       5.981  22.090   4.956  1.00  0.00           N1+
ATOM   1202  N   THR A 191       5.061  17.089  -1.817  1.00  0.00           N  
ATOM   1203  CA  THR A 191       4.958  16.861  -3.298  1.00  0.00           C  
ATOM   1204  C   THR A 191       4.565  15.404  -3.581  1.00  0.00           C  
ATOM   1205  O   THR A 191       3.403  15.246  -4.054  1.00  0.00           O  
ATOM   1206  CB  THR A 191       6.294  17.274  -3.998  1.00  0.00           C  
ATOM   1207  OG1 THR A 191       7.497  16.784  -3.329  1.00  0.00           O  
ATOM   1208  CG2 THR A 191       6.523  18.791  -3.960  1.00  0.00           C  
ATOM   1209  N   GLN A 192       5.513  14.470  -3.441  1.00  0.00           N  
ATOM   1210  CA  GLN A 192       5.290  13.027  -3.643  1.00  0.00           C  
ATOM   1211  C   GLN A 192       3.848  12.401  -3.368  1.00  0.00           C  
ATOM   1212  O   GLN A 192       3.370  11.794  -4.296  1.00  0.00           O  
ATOM   1213  CB  GLN A 192       6.457  12.166  -3.113  1.00  0.00           C  
ATOM   1214  CG  GLN A 192       7.563  12.135  -4.159  1.00  0.00           C  
ATOM   1215  CD  GLN A 192       7.133  11.448  -5.445  1.00  0.00           C  
ATOM   1216  OE1 GLN A 192       7.722  11.670  -6.504  1.00  0.00           O  
ATOM   1217  NE2 GLN A 192       6.131  10.584  -5.426  1.00  0.00           N  
ATOM   1218  N   PRO A 193       3.124  12.573  -2.180  1.00  0.00           N  
ATOM   1219  CA  PRO A 193       1.732  12.103  -1.955  1.00  0.00           C  
ATOM   1220  C   PRO A 193       0.697  12.892  -2.839  1.00  0.00           C  
ATOM   1221  O   PRO A 193      -0.399  12.338  -3.045  1.00  0.00           O  
ATOM   1222  CB  PRO A 193       1.448  12.208  -0.416  1.00  0.00           C  
ATOM   1223  CG  PRO A 193       2.698  13.029   0.123  1.00  0.00           C  
ATOM   1224  CD  PRO A 193       3.743  13.105  -0.991  1.00  0.00           C  
ATOM   1225  N   GLU A 194       1.002  14.142  -3.264  1.00  0.00           N  
ATOM   1226  CA  GLU A 194       0.099  14.951  -4.115  1.00  0.00           C  
ATOM   1227  C   GLU A 194       0.333  14.497  -5.579  1.00  0.00           C  
ATOM   1228  O   GLU A 194      -0.731  14.254  -6.213  1.00  0.00           O  
ATOM   1229  CB  GLU A 194       0.478  16.399  -3.959  1.00  0.00           C  
ATOM   1230  CG  GLU A 194       0.363  16.922  -2.501  1.00  0.00           C  
ATOM   1231  CD  GLU A 194      -0.983  16.689  -1.860  1.00  0.00           C  
ATOM   1232  OE1 GLU A 194      -1.861  17.543  -2.133  1.00  0.00           O  
ATOM   1233  OE2 GLU A 194      -1.134  15.677  -1.144  1.00  0.00           O1-
ATOM   1234  N   ILE A 195       1.628  14.334  -5.994  1.00  0.00           N  
ATOM   1235  CA  ILE A 195       1.940  13.771  -7.331  1.00  0.00           C  
ATOM   1236  C   ILE A 195       1.347  12.459  -7.657  1.00  0.00           C  
ATOM   1237  O   ILE A 195       1.046  12.103  -8.785  1.00  0.00           O  
ATOM   1238  CB  ILE A 195       3.549  13.752  -7.392  1.00  0.00           C  
ATOM   1239  CG1 ILE A 195       4.161  15.197  -7.320  1.00  0.00           C  
ATOM   1240  CG2 ILE A 195       4.075  13.186  -8.696  1.00  0.00           C  
ATOM   1241  CD1 ILE A 195       5.695  15.174  -7.411  1.00  0.00           C  
ATOM   1242  N   THR A 196       1.087  11.607  -6.660  1.00  0.00           N  
ATOM   1243  CA  THR A 196       0.517  10.269  -6.869  1.00  0.00           C  
ATOM   1244  C   THR A 196      -0.977  10.168  -6.525  1.00  0.00           C  
ATOM   1245  O   THR A 196      -1.473   9.059  -6.486  1.00  0.00           O  
ATOM   1246  CB  THR A 196       1.339   9.258  -6.023  1.00  0.00           C  
ATOM   1247  OG1 THR A 196       1.591   9.726  -4.721  1.00  0.00           O  
ATOM   1248  CG2 THR A 196       2.764   9.050  -6.628  1.00  0.00           C  
ATOM   1249  N   ILE A 197      -1.710  11.251  -6.296  1.00  0.00           N  
ATOM   1250  CA  ILE A 197      -3.156  11.272  -6.064  1.00  0.00           C  
ATOM   1251  C   ILE A 197      -4.022  10.463  -7.048  1.00  0.00           C  
ATOM   1252  O   ILE A 197      -5.101   9.996  -6.752  1.00  0.00           O  
ATOM   1253  CB  ILE A 197      -3.631  12.765  -5.835  1.00  0.00           C  
ATOM   1254  CG1 ILE A 197      -5.010  12.769  -5.244  1.00  0.00           C  
ATOM   1255  CG2 ILE A 197      -3.617  13.618  -7.139  1.00  0.00           C  
ATOM   1256  CD1 ILE A 197      -5.595  14.012  -4.632  1.00  0.00           C  
ATOM   1257  N   PHE A 198      -3.557  10.352  -8.341  1.00  0.00           N  
ATOM   1258  CA  PHE A 198      -4.260   9.702  -9.456  1.00  0.00           C  
ATOM   1259  C   PHE A 198      -3.459   8.690 -10.291  1.00  0.00           C  
ATOM   1260  O   PHE A 198      -4.055   8.179 -11.225  1.00  0.00           O  
ATOM   1261  CB  PHE A 198      -5.017  10.647 -10.256  1.00  0.00           C  
ATOM   1262  CG  PHE A 198      -6.468  10.230 -10.423  1.00  0.00           C  
ATOM   1263  CD1 PHE A 198      -6.985   9.674 -11.608  1.00  0.00           C  
ATOM   1264  CD2 PHE A 198      -7.393  10.605  -9.432  1.00  0.00           C  
ATOM   1265  CE1 PHE A 198      -8.362   9.490 -11.780  1.00  0.00           C  
ATOM   1266  CE2 PHE A 198      -8.756  10.378  -9.545  1.00  0.00           C  
ATOM   1267  CZ  PHE A 198      -9.219   9.724 -10.717  1.00  0.00           C  
ATOM   1268  N   THR A 199      -2.195   8.355  -9.966  1.00  0.00           N  
ATOM   1269  CA  THR A 199      -1.349   7.471 -10.825  1.00  0.00           C  
ATOM   1270  C   THR A 199      -1.801   6.039 -10.982  1.00  0.00           C  
ATOM   1271  O   THR A 199      -1.553   5.416 -12.016  1.00  0.00           O  
ATOM   1272  CB  THR A 199       0.067   7.499 -10.251  1.00  0.00           C  
ATOM   1273  OG1 THR A 199       0.093   7.229  -8.849  1.00  0.00           O  
ATOM   1274  CG2 THR A 199       0.791   8.779 -10.527  1.00  0.00           C  
ATOM   1275  N   ALA A 200      -2.434   5.506  -9.910  1.00  0.00           N  
ATOM   1276  CA  ALA A 200      -2.944   4.179 -10.063  1.00  0.00           C  
ATOM   1277  C   ALA A 200      -4.349   4.295 -10.732  1.00  0.00           C  
ATOM   1278  O   ALA A 200      -4.724   3.469 -11.544  1.00  0.00           O  
ATOM   1279  CB  ALA A 200      -3.228   3.509  -8.652  1.00  0.00           C  
ATOM   1280  N   SER A 201      -5.119   5.330 -10.325  1.00  0.00           N  
ATOM   1281  CA  SER A 201      -6.496   5.496 -10.729  1.00  0.00           C  
ATOM   1282  C   SER A 201      -6.655   5.919 -12.232  1.00  0.00           C  
ATOM   1283  O   SER A 201      -7.626   5.547 -12.841  1.00  0.00           O  
ATOM   1284  CB  SER A 201      -7.191   6.628  -9.872  1.00  0.00           C  
ATOM   1285  OG  SER A 201      -7.048   6.247  -8.484  1.00  0.00           O  
ATOM   1286  N   ARG A 202      -5.696   6.655 -12.840  1.00  0.00           N  
ATOM   1287  CA  ARG A 202      -5.559   7.011 -14.295  1.00  0.00           C  
ATOM   1288  C   ARG A 202      -5.212   5.757 -15.121  1.00  0.00           C  
ATOM   1289  O   ARG A 202      -5.259   5.838 -16.336  1.00  0.00           O  
ATOM   1290  CB  ARG A 202      -4.503   8.083 -14.495  1.00  0.00           C  
ATOM   1291  CG  ARG A 202      -4.594   8.923 -15.776  1.00  0.00           C  
ATOM   1292  CD  ARG A 202      -3.686  10.160 -15.674  1.00  0.00           C  
ATOM   1293  NE  ARG A 202      -3.678  10.955 -16.911  1.00  0.00           N  
ATOM   1294  CZ  ARG A 202      -3.510  12.215 -17.143  1.00  0.00           C  
ATOM   1295  NH1 ARG A 202      -3.184  13.083 -16.151  1.00  0.00           N  
ATOM   1296  NH2 ARG A 202      -3.669  12.660 -18.428  1.00  0.00           N1+
ATOM   1297  N   SER A 203      -4.692   4.687 -14.498  1.00  0.00           N  
ATOM   1298  CA  SER A 203      -4.370   3.393 -15.102  1.00  0.00           C  
ATOM   1299  C   SER A 203      -5.509   2.314 -14.939  1.00  0.00           C  
ATOM   1300  O   SER A 203      -6.006   1.734 -15.917  1.00  0.00           O  
ATOM   1301  CB  SER A 203      -3.004   2.929 -14.565  1.00  0.00           C  
ATOM   1302  OG  SER A 203      -1.990   3.890 -14.753  1.00  0.00           O  
ATOM   1303  N   LEU A 204      -6.101   2.225 -13.739  1.00  0.00           N  
ATOM   1304  CA  LEU A 204      -7.270   1.410 -13.434  1.00  0.00           C  
ATOM   1305  C   LEU A 204      -8.625   1.936 -13.928  1.00  0.00           C  
ATOM   1306  O   LEU A 204      -9.461   1.136 -14.346  1.00  0.00           O  
ATOM   1307  CB  LEU A 204      -7.311   1.411 -11.873  1.00  0.00           C  
ATOM   1308  CG  LEU A 204      -6.138   0.646 -11.162  1.00  0.00           C  
ATOM   1309  CD1 LEU A 204      -6.272   0.963  -9.655  1.00  0.00           C  
ATOM   1310  CD2 LEU A 204      -6.030  -0.873 -11.508  1.00  0.00           C  
ATOM   1311  N   PHE A 205      -8.858   3.232 -14.012  1.00  0.00           N  
ATOM   1312  CA  PHE A 205      -9.889   3.831 -14.935  1.00  0.00           C  
ATOM   1313  C   PHE A 205      -9.121   4.433 -16.133  1.00  0.00           C  
ATOM   1314  O   PHE A 205      -7.916   4.579 -16.105  1.00  0.00           O  
ATOM   1315  CB  PHE A 205     -10.730   4.912 -14.260  1.00  0.00           C  
ATOM   1316  CG  PHE A 205     -11.171   4.505 -12.946  1.00  0.00           C  
ATOM   1317  CD1 PHE A 205     -12.182   3.558 -12.764  1.00  0.00           C  
ATOM   1318  CD2 PHE A 205     -10.748   5.148 -11.716  1.00  0.00           C  
ATOM   1319  CE1 PHE A 205     -12.676   3.191 -11.506  1.00  0.00           C  
ATOM   1320  CE2 PHE A 205     -11.171   4.775 -10.424  1.00  0.00           C  
ATOM   1321  CZ  PHE A 205     -12.221   3.834 -10.336  1.00  0.00           C  
ATOM   1322  N   GLY A 206      -9.892   4.917 -17.130  1.00  0.00           N  
ATOM   1323  CA  GLY A 206      -9.444   5.649 -18.241  1.00  0.00           C  
ATOM   1324  C   GLY A 206      -9.186   7.108 -17.936  1.00  0.00           C  
ATOM   1325  O   GLY A 206      -9.714   7.673 -16.933  1.00  0.00           O  
ATOM   1326  N   ASP A 207      -8.373   7.755 -18.812  1.00  0.00           N  
ATOM   1327  CA  ASP A 207      -7.729   9.023 -18.474  1.00  0.00           C  
ATOM   1328  C   ASP A 207      -8.733  10.214 -18.586  1.00  0.00           C  
ATOM   1329  O   ASP A 207      -8.336  11.244 -18.086  1.00  0.00           O  
ATOM   1330  CB  ASP A 207      -6.511   9.250 -19.433  1.00  0.00           C  
ATOM   1331  CG  ASP A 207      -6.747   9.332 -21.014  1.00  0.00           C  
ATOM   1332  OD1 ASP A 207      -7.352   8.390 -21.554  1.00  0.00           O  
ATOM   1333  OD2 ASP A 207      -6.334  10.285 -21.715  1.00  0.00           O1-
ATOM   1334  N   GLU A 208      -9.891  10.064 -19.231  1.00  0.00           N  
ATOM   1335  CA  GLU A 208     -10.982  11.098 -19.379  1.00  0.00           C  
ATOM   1336  C   GLU A 208     -11.748  11.254 -18.062  1.00  0.00           C  
ATOM   1337  O   GLU A 208     -12.556  12.189 -17.942  1.00  0.00           O  
ATOM   1338  CB  GLU A 208     -11.984  10.646 -20.435  1.00  0.00           C  
ATOM   1339  CG  GLU A 208     -11.386  10.350 -21.843  1.00  0.00           C  
ATOM   1340  CD  GLU A 208     -10.643  11.546 -22.517  1.00  0.00           C  
ATOM   1341  OE1 GLU A 208     -10.798  12.734 -22.109  1.00  0.00           O  
ATOM   1342  OE2 GLU A 208      -9.840  11.262 -23.452  1.00  0.00           O1-
ATOM   1343  N   MET A 209     -11.516  10.333 -17.014  1.00  0.00           N  
ATOM   1344  CA  MET A 209     -12.154  10.382 -15.710  1.00  0.00           C  
ATOM   1345  C   MET A 209     -11.342  11.139 -14.665  1.00  0.00           C  
ATOM   1346  O   MET A 209     -11.875  11.581 -13.632  1.00  0.00           O  
ATOM   1347  CB  MET A 209     -12.360   8.910 -15.207  1.00  0.00           C  
ATOM   1348  CG  MET A 209     -13.361   8.739 -14.006  1.00  0.00           C  
ATOM   1349  SD  MET A 209     -13.564   7.010 -13.345  1.00  0.00           S  
ATOM   1350  CE  MET A 209     -14.699   6.187 -14.466  1.00  0.00           C  
ATOM   1351  N   ARG A 210     -10.053  11.427 -14.991  1.00  0.00           N  
ATOM   1352  CA  ARG A 210      -9.158  12.425 -14.376  1.00  0.00           C  
ATOM   1353  C   ARG A 210      -9.539  13.819 -14.803  1.00  0.00           C  
ATOM   1354  O   ARG A 210      -8.963  14.771 -14.296  1.00  0.00           O  
ATOM   1355  CB  ARG A 210      -7.710  12.061 -14.845  1.00  0.00           C  
ATOM   1356  CG  ARG A 210      -6.545  12.910 -14.332  1.00  0.00           C  
ATOM   1357  CD  ARG A 210      -6.556  12.993 -12.826  1.00  0.00           C  
ATOM   1358  NE  ARG A 210      -5.349  13.391 -12.168  1.00  0.00           N  
ATOM   1359  CZ  ARG A 210      -5.304  14.018 -10.993  1.00  0.00           C  
ATOM   1360  NH1 ARG A 210      -6.436  14.043 -10.218  1.00  0.00           N  
ATOM   1361  NH2 ARG A 210      -4.165  14.381 -10.465  1.00  0.00           N1+
ATOM   1362  N   ARG A 211     -10.452  14.023 -15.743  1.00  0.00           N  
ATOM   1363  CA  ARG A 211     -11.032  15.213 -16.280  1.00  0.00           C  
ATOM   1364  C   ARG A 211     -12.527  14.923 -16.575  1.00  0.00           C  
ATOM   1365  O   ARG A 211     -12.979  15.091 -17.719  1.00  0.00           O  
ATOM   1366  CB  ARG A 211     -10.252  15.745 -17.480  1.00  0.00           C  
ATOM   1367  CG  ARG A 211      -9.914  14.650 -18.511  1.00  0.00           C  
ATOM   1368  CD  ARG A 211      -9.439  15.269 -19.785  1.00  0.00           C  
ATOM   1369  NE  ARG A 211      -9.023  14.187 -20.733  1.00  0.00           N  
ATOM   1370  CZ  ARG A 211      -7.858  13.565 -20.894  1.00  0.00           C  
ATOM   1371  NH1 ARG A 211      -6.745  13.958 -20.156  1.00  0.00           N  
ATOM   1372  NH2 ARG A 211      -7.754  12.544 -21.683  1.00  0.00           N1+
ATOM   1373  N   ILE A 212     -13.283  14.346 -15.646  1.00  0.00           N  
ATOM   1374  CA  ILE A 212     -14.757  14.352 -15.603  1.00  0.00           C  
ATOM   1375  C   ILE A 212     -15.254  15.842 -15.624  1.00  0.00           C  
ATOM   1376  O   ILE A 212     -14.732  16.720 -14.945  1.00  0.00           O  
ATOM   1377  CB  ILE A 212     -15.378  13.423 -14.501  1.00  0.00           C  
ATOM   1378  CG1 ILE A 212     -14.838  13.762 -13.070  1.00  0.00           C  
ATOM   1379  CG2 ILE A 212     -15.383  11.945 -14.737  1.00  0.00           C  
ATOM   1380  CD1 ILE A 212     -15.547  12.973 -11.982  1.00  0.00           C  
ATOM   1381  N   PHE A 213     -16.235  16.129 -16.515  1.00  0.00           N  
ATOM   1382  CA  PHE A 213     -16.890  17.383 -16.778  1.00  0.00           C  
ATOM   1383  C   PHE A 213     -18.403  17.262 -17.077  1.00  0.00           C  
ATOM   1384  O   PHE A 213     -19.096  18.313 -16.932  1.00  0.00           O  
ATOM   1385  CB  PHE A 213     -16.100  18.270 -17.789  1.00  0.00           C  
ATOM   1386  CG  PHE A 213     -15.780  17.834 -19.223  1.00  0.00           C  
ATOM   1387  CD1 PHE A 213     -14.826  18.562 -19.921  1.00  0.00           C  
ATOM   1388  CD2 PHE A 213     -16.421  16.729 -19.836  1.00  0.00           C  
ATOM   1389  CE1 PHE A 213     -14.492  18.212 -21.219  1.00  0.00           C  
ATOM   1390  CE2 PHE A 213     -16.262  16.495 -21.176  1.00  0.00           C  
ATOM   1391  CZ  PHE A 213     -15.246  17.250 -21.886  1.00  0.00           C  
ATOM   1392  N   ASP A 214     -18.983  16.059 -17.373  1.00  0.00           N  
ATOM   1393  CA  ASP A 214     -20.416  15.789 -17.239  1.00  0.00           C  
ATOM   1394  C   ASP A 214     -20.708  14.925 -16.014  1.00  0.00           C  
ATOM   1395  O   ASP A 214     -21.854  14.730 -15.640  1.00  0.00           O  
ATOM   1396  CB  ASP A 214     -20.980  15.024 -18.469  1.00  0.00           C  
ATOM   1397  CG  ASP A 214     -20.619  13.542 -18.627  1.00  0.00           C  
ATOM   1398  OD1 ASP A 214     -21.537  12.702 -18.389  1.00  0.00           O  
ATOM   1399  OD2 ASP A 214     -19.521  13.187 -19.107  1.00  0.00           O1-
ATOM   1400  N   ARG A 215     -19.701  14.522 -15.236  1.00  0.00           N  
ATOM   1401  CA  ARG A 215     -19.818  13.880 -13.926  1.00  0.00           C  
ATOM   1402  C   ARG A 215     -18.800  14.594 -13.074  1.00  0.00           C  
ATOM   1403  O   ARG A 215     -17.996  15.364 -13.538  1.00  0.00           O  
ATOM   1404  CB  ARG A 215     -19.471  12.365 -14.102  1.00  0.00           C  
ATOM   1405  CG  ARG A 215     -20.622  11.556 -14.635  1.00  0.00           C  
ATOM   1406  CD  ARG A 215     -20.233  10.344 -15.505  1.00  0.00           C  
ATOM   1407  NE  ARG A 215     -19.836  10.689 -16.926  1.00  0.00           N  
ATOM   1408  CZ  ARG A 215     -18.651  10.307 -17.472  1.00  0.00           C  
ATOM   1409  NH1 ARG A 215     -17.831   9.437 -16.815  1.00  0.00           N  
ATOM   1410  NH2 ARG A 215     -18.315  10.896 -18.606  1.00  0.00           N1+
ATOM   1411  N   SER A 216     -18.994  14.628 -11.764  1.00  0.00           N  
ATOM   1412  CA  SER A 216     -18.186  15.262 -10.780  1.00  0.00           C  
ATOM   1413  C   SER A 216     -18.214  14.479  -9.467  1.00  0.00           C  
ATOM   1414  O   SER A 216     -19.269  14.099  -8.949  1.00  0.00           O  
ATOM   1415  CB  SER A 216     -18.409  16.784 -10.611  1.00  0.00           C  
ATOM   1416  OG  SER A 216     -19.654  17.134 -10.169  1.00  0.00           O  
ATOM   1417  N   PHE A 217     -17.019  14.139  -8.937  1.00  0.00           N  
ATOM   1418  CA  PHE A 217     -16.979  13.336  -7.698  1.00  0.00           C  
ATOM   1419  C   PHE A 217     -15.705  13.582  -6.892  1.00  0.00           C  
ATOM   1420  O   PHE A 217     -15.539  12.939  -5.788  1.00  0.00           O  
ATOM   1421  CB  PHE A 217     -17.449  11.897  -7.856  1.00  0.00           C  
ATOM   1422  CG  PHE A 217     -16.719  10.965  -8.800  1.00  0.00           C  
ATOM   1423  CD1 PHE A 217     -15.496  10.340  -8.466  1.00  0.00           C  
ATOM   1424  CD2 PHE A 217     -17.351  10.777 -10.100  1.00  0.00           C  
ATOM   1425  CE1 PHE A 217     -14.894   9.488  -9.375  1.00  0.00           C  
ATOM   1426  CE2 PHE A 217     -16.628  10.002 -11.018  1.00  0.00           C  
ATOM   1427  CZ  PHE A 217     -15.514   9.288 -10.636  1.00  0.00           C  
ATOM   1428  N   ALA A 218     -14.732  14.470  -7.324  1.00  0.00           N  
ATOM   1429  CA  ALA A 218     -13.510  14.743  -6.617  1.00  0.00           C  
ATOM   1430  C   ALA A 218     -13.836  15.603  -5.328  1.00  0.00           C  
ATOM   1431  O   ALA A 218     -13.181  15.435  -4.313  1.00  0.00           O  
ATOM   1432  CB  ALA A 218     -12.634  15.632  -7.481  1.00  0.00           C  
ATOM   1433  N   GLN A 219     -14.939  16.361  -5.403  1.00  0.00           N  
ATOM   1434  CA  GLN A 219     -15.532  17.178  -4.346  1.00  0.00           C  
ATOM   1435  C   GLN A 219     -16.012  16.392  -3.166  1.00  0.00           C  
ATOM   1436  O   GLN A 219     -16.259  16.953  -2.112  1.00  0.00           O  
ATOM   1437  CB  GLN A 219     -16.625  18.229  -4.874  1.00  0.00           C  
ATOM   1438  CG  GLN A 219     -17.913  17.584  -5.425  1.00  0.00           C  
ATOM   1439  CD  GLN A 219     -17.850  17.382  -6.899  1.00  0.00           C  
ATOM   1440  OE1 GLN A 219     -16.776  17.195  -7.514  1.00  0.00           O  
ATOM   1441  NE2 GLN A 219     -19.055  17.472  -7.460  1.00  0.00           N  
ATOM   1442  N   LEU A 220     -16.369  15.121  -3.411  1.00  0.00           N  
ATOM   1443  CA  LEU A 220     -16.989  14.174  -2.482  1.00  0.00           C  
ATOM   1444  C   LEU A 220     -15.919  13.186  -2.062  1.00  0.00           C  
ATOM   1445  O   LEU A 220     -15.890  12.855  -0.844  1.00  0.00           O  
ATOM   1446  CB  LEU A 220     -18.111  13.423  -3.207  1.00  0.00           C  
ATOM   1447  CG  LEU A 220     -18.996  14.245  -4.039  1.00  0.00           C  
ATOM   1448  CD1 LEU A 220     -19.950  13.359  -4.819  1.00  0.00           C  
ATOM   1449  CD2 LEU A 220     -19.699  15.403  -3.321  1.00  0.00           C  
ATOM   1450  N   TYR A 221     -15.096  12.727  -2.934  1.00  0.00           N  
ATOM   1451  CA  TYR A 221     -13.896  11.825  -2.697  1.00  0.00           C  
ATOM   1452  C   TYR A 221     -12.874  12.467  -1.665  1.00  0.00           C  
ATOM   1453  O   TYR A 221     -12.644  11.714  -0.727  1.00  0.00           O  
ATOM   1454  CB  TYR A 221     -13.164  11.384  -4.012  1.00  0.00           C  
ATOM   1455  CG  TYR A 221     -12.846   9.907  -4.120  1.00  0.00           C  
ATOM   1456  CD1 TYR A 221     -11.737   9.359  -3.440  1.00  0.00           C  
ATOM   1457  CD2 TYR A 221     -13.510   9.106  -5.086  1.00  0.00           C  
ATOM   1458  CE1 TYR A 221     -11.389   8.009  -3.681  1.00  0.00           C  
ATOM   1459  CE2 TYR A 221     -13.218   7.734  -5.299  1.00  0.00           C  
ATOM   1460  CZ  TYR A 221     -12.071   7.233  -4.603  1.00  0.00           C  
ATOM   1461  OH  TYR A 221     -11.689   5.922  -4.800  1.00  0.00           O  
ATOM   1462  N   SER A 222     -12.489  13.753  -1.811  1.00  0.00           N  
ATOM   1463  CA  SER A 222     -11.573  14.458  -0.839  1.00  0.00           C  
ATOM   1464  C   SER A 222     -12.162  14.326   0.579  1.00  0.00           C  
ATOM   1465  O   SER A 222     -11.442  14.228   1.598  1.00  0.00           O  
ATOM   1466  CB  SER A 222     -11.493  15.951  -1.301  1.00  0.00           C  
ATOM   1467  OG  SER A 222     -12.746  16.572  -1.498  1.00  0.00           O  
ATOM   1468  N   ASP A 223     -13.491  14.337   0.749  1.00  0.00           N  
ATOM   1469  CA  ASP A 223     -14.226  14.372   2.081  1.00  0.00           C  
ATOM   1470  C   ASP A 223     -14.386  12.929   2.600  1.00  0.00           C  
ATOM   1471  O   ASP A 223     -14.177  12.724   3.804  1.00  0.00           O  
ATOM   1472  CB  ASP A 223     -15.655  15.009   1.971  1.00  0.00           C  
ATOM   1473  CG  ASP A 223     -16.404  15.102   3.255  1.00  0.00           C  
ATOM   1474  OD1 ASP A 223     -17.627  15.364   3.108  1.00  0.00           O  
ATOM   1475  OD2 ASP A 223     -15.898  15.075   4.381  1.00  0.00           O1-
ATOM   1476  N   LEU A 224     -14.524  11.981   1.675  1.00  0.00           N  
ATOM   1477  CA  LEU A 224     -14.584  10.552   2.013  1.00  0.00           C  
ATOM   1478  C   LEU A 224     -13.221   9.939   2.257  1.00  0.00           C  
ATOM   1479  O   LEU A 224     -13.177   9.095   3.100  1.00  0.00           O  
ATOM   1480  CB  LEU A 224     -15.211   9.859   0.778  1.00  0.00           C  
ATOM   1481  CG  LEU A 224     -15.688   8.358   1.021  1.00  0.00           C  
ATOM   1482  CD1 LEU A 224     -17.097   8.217   1.776  1.00  0.00           C  
ATOM   1483  CD2 LEU A 224     -15.836   7.706  -0.446  1.00  0.00           C  
ATOM   1484  N   ASP A 225     -12.147  10.426   1.585  1.00  0.00           N  
ATOM   1485  CA  ASP A 225     -10.756   9.883   1.683  1.00  0.00           C  
ATOM   1486  C   ASP A 225     -10.235  10.079   3.122  1.00  0.00           C  
ATOM   1487  O   ASP A 225      -9.557   9.243   3.692  1.00  0.00           O  
ATOM   1488  CB  ASP A 225      -9.774  10.602   0.767  1.00  0.00           C  
ATOM   1489  CG  ASP A 225      -8.295  10.396   0.877  1.00  0.00           C  
ATOM   1490  OD1 ASP A 225      -7.652  11.440   0.982  1.00  0.00           O  
ATOM   1491  OD2 ASP A 225      -7.857   9.262   0.672  1.00  0.00           O1-
ATOM   1492  N   LYS A 226     -10.587  11.221   3.721  1.00  0.00           N  
ATOM   1493  CA  LYS A 226     -10.181  11.561   5.022  1.00  0.00           C  
ATOM   1494  C   LYS A 226     -11.156  10.846   5.999  1.00  0.00           C  
ATOM   1495  O   LYS A 226     -10.817  10.906   7.154  1.00  0.00           O  
ATOM   1496  CB  LYS A 226     -10.300  13.080   5.245  1.00  0.00           C  
ATOM   1497  CG  LYS A 226      -9.369  13.912   4.326  1.00  0.00           C  
ATOM   1498  CD  LYS A 226      -7.908  13.987   4.876  1.00  0.00           C  
ATOM   1499  CE  LYS A 226      -6.829  14.582   4.002  1.00  0.00           C  
ATOM   1500  NZ  LYS A 226      -5.477  14.439   4.534  1.00  0.00           N1+
ATOM   1501  N   GLY A 227     -12.172  10.158   5.678  1.00  0.00           N  
ATOM   1502  CA  GLY A 227     -13.078   9.334   6.483  1.00  0.00           C  
ATOM   1503  C   GLY A 227     -12.562   7.842   6.659  1.00  0.00           C  
ATOM   1504  O   GLY A 227     -13.134   7.112   7.502  1.00  0.00           O  
ATOM   1505  N   PHE A 228     -11.482   7.419   5.962  1.00  0.00           N  
ATOM   1506  CA  PHE A 228     -10.754   6.161   6.333  1.00  0.00           C  
ATOM   1507  C   PHE A 228      -9.757   6.554   7.457  1.00  0.00           C  
ATOM   1508  O   PHE A 228      -8.841   7.401   7.244  1.00  0.00           O  
ATOM   1509  CB  PHE A 228      -9.982   5.734   5.101  1.00  0.00           C  
ATOM   1510  CG  PHE A 228      -9.648   4.260   4.884  1.00  0.00           C  
ATOM   1511  CD1 PHE A 228     -10.464   3.271   5.453  1.00  0.00           C  
ATOM   1512  CD2 PHE A 228      -8.479   3.855   4.174  1.00  0.00           C  
ATOM   1513  CE1 PHE A 228     -10.090   1.906   5.250  1.00  0.00           C  
ATOM   1514  CE2 PHE A 228      -8.046   2.511   4.012  1.00  0.00           C  
ATOM   1515  CZ  PHE A 228      -8.887   1.538   4.599  1.00  0.00           C  
ATOM   1516  N   THR A 229      -9.919   5.981   8.653  1.00  0.00           N  
ATOM   1517  CA  THR A 229      -9.138   6.401   9.776  1.00  0.00           C  
ATOM   1518  C   THR A 229      -8.894   5.125  10.597  1.00  0.00           C  
ATOM   1519  O   THR A 229      -9.767   4.250  10.695  1.00  0.00           O  
ATOM   1520  CB  THR A 229      -9.763   7.632  10.497  1.00  0.00           C  
ATOM   1521  OG1 THR A 229      -9.094   8.129  11.665  1.00  0.00           O  
ATOM   1522  CG2 THR A 229     -11.249   7.290  10.898  1.00  0.00           C  
ATOM   1523  N   PRO A 230      -7.705   5.016  11.198  1.00  0.00           N  
ATOM   1524  CA  PRO A 230      -7.348   3.750  11.941  1.00  0.00           C  
ATOM   1525  C   PRO A 230      -8.121   3.575  13.222  1.00  0.00           C  
ATOM   1526  O   PRO A 230      -8.510   2.488  13.640  1.00  0.00           O  
ATOM   1527  CB  PRO A 230      -5.808   3.919  12.152  1.00  0.00           C  
ATOM   1528  CG  PRO A 230      -5.558   5.389  12.299  1.00  0.00           C  
ATOM   1529  CD  PRO A 230      -6.598   6.001  11.313  1.00  0.00           C  
ATOM   1530  N   ILE A 231      -8.446   4.728  13.863  1.00  0.00           N  
ATOM   1531  CA  ILE A 231      -9.170   4.643  15.125  1.00  0.00           C  
ATOM   1532  C   ILE A 231     -10.649   4.193  14.942  1.00  0.00           C  
ATOM   1533  O   ILE A 231     -11.283   3.888  15.934  1.00  0.00           O  
ATOM   1534  CB  ILE A 231      -9.038   5.998  15.826  1.00  0.00           C  
ATOM   1535  CG1 ILE A 231      -9.837   7.208  15.172  1.00  0.00           C  
ATOM   1536  CG2 ILE A 231      -7.608   6.302  16.358  1.00  0.00           C  
ATOM   1537  CD1 ILE A 231      -9.543   8.578  15.874  1.00  0.00           C  
ATOM   1538  N   ASN A 232     -11.143   4.112  13.660  1.00  0.00           N  
ATOM   1539  CA  ASN A 232     -12.514   3.935  13.296  1.00  0.00           C  
ATOM   1540  C   ASN A 232     -13.138   2.700  13.980  1.00  0.00           C  
ATOM   1541  O   ASN A 232     -14.303   2.695  14.273  1.00  0.00           O  
ATOM   1542  CB  ASN A 232     -12.739   3.842  11.810  1.00  0.00           C  
ATOM   1543  CG  ASN A 232     -14.060   4.423  11.364  1.00  0.00           C  
ATOM   1544  OD1 ASN A 232     -14.383   5.642  11.342  1.00  0.00           O  
ATOM   1545  ND2 ASN A 232     -15.078   3.552  11.080  1.00  0.00           N  
ATOM   1546  N   PHE A 233     -12.261   1.675  14.237  1.00  0.00           N  
ATOM   1547  CA  PHE A 233     -12.603   0.277  14.262  1.00  0.00           C  
ATOM   1548  C   PHE A 233     -13.453  -0.205  15.431  1.00  0.00           C  
ATOM   1549  O   PHE A 233     -13.625  -1.393  15.639  1.00  0.00           O  
ATOM   1550  CB  PHE A 233     -11.260  -0.558  14.041  1.00  0.00           C  
ATOM   1551  CG  PHE A 233     -10.326  -0.875  15.217  1.00  0.00           C  
ATOM   1552  CD1 PHE A 233      -9.760   0.109  15.978  1.00  0.00           C  
ATOM   1553  CD2 PHE A 233      -9.922  -2.231  15.397  1.00  0.00           C  
ATOM   1554  CE1 PHE A 233      -8.977  -0.240  17.086  1.00  0.00           C  
ATOM   1555  CE2 PHE A 233      -9.128  -2.597  16.462  1.00  0.00           C  
ATOM   1556  CZ  PHE A 233      -8.545  -1.620  17.276  1.00  0.00           C  
ATOM   1557  N   VAL A 234     -13.905   0.751  16.276  1.00  0.00           N  
ATOM   1558  CA  VAL A 234     -14.675   0.539  17.499  1.00  0.00           C  
ATOM   1559  C   VAL A 234     -16.210   0.577  17.142  1.00  0.00           C  
ATOM   1560  O   VAL A 234     -17.026  -0.132  17.815  1.00  0.00           O  
ATOM   1561  CB  VAL A 234     -14.256   1.549  18.571  1.00  0.00           C  
ATOM   1562  CG1 VAL A 234     -12.734   1.529  18.860  1.00  0.00           C  
ATOM   1563  CG2 VAL A 234     -14.654   3.034  18.279  1.00  0.00           C  
ATOM   1564  N   PHE A 235     -16.587   1.323  16.113  1.00  0.00           N  
ATOM   1565  CA  PHE A 235     -17.947   1.393  15.617  1.00  0.00           C  
ATOM   1566  C   PHE A 235     -17.892   1.699  14.076  1.00  0.00           C  
ATOM   1567  O   PHE A 235     -17.036   2.474  13.620  1.00  0.00           O  
ATOM   1568  CB  PHE A 235     -18.810   2.405  16.478  1.00  0.00           C  
ATOM   1569  CG  PHE A 235     -20.319   2.253  16.493  1.00  0.00           C  
ATOM   1570  CD1 PHE A 235     -21.133   3.299  16.136  1.00  0.00           C  
ATOM   1571  CD2 PHE A 235     -20.927   1.104  17.030  1.00  0.00           C  
ATOM   1572  CE1 PHE A 235     -22.568   3.198  16.231  1.00  0.00           C  
ATOM   1573  CE2 PHE A 235     -22.383   1.019  17.202  1.00  0.00           C  
ATOM   1574  CZ  PHE A 235     -23.181   2.142  16.911  1.00  0.00           C  
ATOM   1575  N   PRO A 236     -18.702   1.071  13.118  1.00  0.00           N  
ATOM   1576  CA  PRO A 236     -18.492   1.345  11.712  1.00  0.00           C  
ATOM   1577  C   PRO A 236     -18.864   2.819  11.413  1.00  0.00           C  
ATOM   1578  O   PRO A 236     -18.031   3.664  11.101  1.00  0.00           O  
ATOM   1579  CB  PRO A 236     -19.390   0.281  11.021  1.00  0.00           C  
ATOM   1580  CG  PRO A 236     -20.425  -0.200  12.037  1.00  0.00           C  
ATOM   1581  CD  PRO A 236     -19.826   0.202  13.329  1.00  0.00           C  
ATOM   1582  N   ASN A 237     -20.126   3.210  11.531  1.00  0.00           N  
ATOM   1583  CA  ASN A 237     -20.673   4.605  11.256  1.00  0.00           C  
ATOM   1584  C   ASN A 237     -21.144   5.123  12.635  1.00  0.00           C  
ATOM   1585  O   ASN A 237     -22.094   4.653  13.166  1.00  0.00           O  
ATOM   1586  CB  ASN A 237     -21.917   4.491  10.381  1.00  0.00           C  
ATOM   1587  CG  ASN A 237     -22.242   5.801   9.697  1.00  0.00           C  
ATOM   1588  OD1 ASN A 237     -21.581   6.247   8.809  1.00  0.00           O  
ATOM   1589  ND2 ASN A 237     -23.250   6.533  10.167  1.00  0.00           N  
ATOM   1590  N   LEU A 238     -20.597   6.207  13.145  1.00  0.00           N  
ATOM   1591  CA  LEU A 238     -21.127   6.913  14.303  1.00  0.00           C  
ATOM   1592  C   LEU A 238     -22.160   7.920  13.730  1.00  0.00           C  
ATOM   1593  O   LEU A 238     -21.862   8.512  12.676  1.00  0.00           O  
ATOM   1594  CB  LEU A 238     -20.048   7.751  15.048  1.00  0.00           C  
ATOM   1595  CG  LEU A 238     -18.901   6.889  15.503  1.00  0.00           C  
ATOM   1596  CD1 LEU A 238     -17.539   7.566  15.410  1.00  0.00           C  
ATOM   1597  CD2 LEU A 238     -19.175   6.425  16.889  1.00  0.00           C  
ATOM   1598  N   PRO A 239     -23.178   8.223  14.509  1.00  0.00           N  
ATOM   1599  CA  PRO A 239     -24.357   9.121  14.146  1.00  0.00           C  
ATOM   1600  C   PRO A 239     -24.195  10.585  14.192  1.00  0.00           C  
ATOM   1601  O   PRO A 239     -25.081  11.332  14.600  1.00  0.00           O  
ATOM   1602  CB  PRO A 239     -25.465   8.703  15.140  1.00  0.00           C  
ATOM   1603  CG  PRO A 239     -24.664   8.308  16.397  1.00  0.00           C  
ATOM   1604  CD  PRO A 239     -23.438   7.674  15.861  1.00  0.00           C  
ATOM   1605  N   LEU A 240     -23.065  11.028  13.709  1.00  0.00           N  
ATOM   1606  CA  LEU A 240     -22.538  12.401  13.639  1.00  0.00           C  
ATOM   1607  C   LEU A 240     -22.831  12.971  12.240  1.00  0.00           C  
ATOM   1608  O   LEU A 240     -22.801  12.240  11.272  1.00  0.00           O  
ATOM   1609  CB  LEU A 240     -21.043  12.448  14.020  1.00  0.00           C  
ATOM   1610  CG  LEU A 240     -20.588  11.592  15.216  1.00  0.00           C  
ATOM   1611  CD1 LEU A 240     -19.048  11.864  15.445  1.00  0.00           C  
ATOM   1612  CD2 LEU A 240     -21.429  11.803  16.559  1.00  0.00           C  
ATOM   1613  N   PRO A 241     -23.033  14.329  12.148  1.00  0.00           N  
ATOM   1614  CA  PRO A 241     -23.357  15.002  10.862  1.00  0.00           C  
ATOM   1615  C   PRO A 241     -22.413  14.708   9.678  1.00  0.00           C  
ATOM   1616  O   PRO A 241     -22.854  14.440   8.583  1.00  0.00           O  
ATOM   1617  CB  PRO A 241     -23.568  16.507  11.186  1.00  0.00           C  
ATOM   1618  CG  PRO A 241     -23.701  16.610  12.739  1.00  0.00           C  
ATOM   1619  CD  PRO A 241     -23.158  15.292  13.258  1.00  0.00           C  
ATOM   1620  N   HIS A 242     -21.128  14.876   9.812  1.00  0.00           N  
ATOM   1621  CA  HIS A 242     -20.104  14.521   8.793  1.00  0.00           C  
ATOM   1622  C   HIS A 242     -20.159  13.080   8.394  1.00  0.00           C  
ATOM   1623  O   HIS A 242     -19.893  12.816   7.277  1.00  0.00           O  
ATOM   1624  CB  HIS A 242     -18.686  14.904   9.275  1.00  0.00           C  
ATOM   1625  CG  HIS A 242     -18.109  14.396  10.644  1.00  0.00           C  
ATOM   1626  ND1 HIS A 242     -18.343  14.970  11.867  1.00  0.00           N  
ATOM   1627  CD2 HIS A 242     -17.505  13.262  11.032  1.00  0.00           C  
ATOM   1628  CE1 HIS A 242     -17.646  14.358  12.841  1.00  0.00           C  
ATOM   1629  NE2 HIS A 242     -17.152  13.190  12.359  1.00  0.00           N  
ATOM   1630  N   TYR A 243     -20.471  12.081   9.305  1.00  0.00           N  
ATOM   1631  CA  TYR A 243     -20.541  10.610   9.018  1.00  0.00           C  
ATOM   1632  C   TYR A 243     -21.819  10.373   8.178  1.00  0.00           C  
ATOM   1633  O   TYR A 243     -21.749   9.612   7.187  1.00  0.00           O  
ATOM   1634  CB  TYR A 243     -20.590   9.843  10.388  1.00  0.00           C  
ATOM   1635  CG  TYR A 243     -19.271   9.259  10.968  1.00  0.00           C  
ATOM   1636  CD1 TYR A 243     -18.445  10.102  11.823  1.00  0.00           C  
ATOM   1637  CD2 TYR A 243     -18.789   8.009  10.556  1.00  0.00           C  
ATOM   1638  CE1 TYR A 243     -17.170   9.618  12.242  1.00  0.00           C  
ATOM   1639  CE2 TYR A 243     -17.602   7.515  11.123  1.00  0.00           C  
ATOM   1640  CZ  TYR A 243     -16.755   8.364  11.873  1.00  0.00           C  
ATOM   1641  OH  TYR A 243     -15.440   7.936  12.134  1.00  0.00           O  
ATOM   1642  N   TRP A 244     -22.936  11.131   8.343  1.00  0.00           N  
ATOM   1643  CA  TRP A 244     -24.077  11.058   7.458  1.00  0.00           C  
ATOM   1644  C   TRP A 244     -23.859  11.779   6.144  1.00  0.00           C  
ATOM   1645  O   TRP A 244     -24.104  11.177   5.119  1.00  0.00           O  
ATOM   1646  CB  TRP A 244     -25.223  11.870   8.161  1.00  0.00           C  
ATOM   1647  CG  TRP A 244     -25.678  11.286   9.493  1.00  0.00           C  
ATOM   1648  CD1 TRP A 244     -25.646  10.003   9.824  1.00  0.00           C  
ATOM   1649  CD2 TRP A 244     -26.291  11.896  10.643  1.00  0.00           C  
ATOM   1650  NE1 TRP A 244     -26.230   9.806  11.022  1.00  0.00           N  
ATOM   1651  CE2 TRP A 244     -26.710  10.942  11.562  1.00  0.00           C  
ATOM   1652  CE3 TRP A 244     -26.655  13.242  10.974  1.00  0.00           C  
ATOM   1653  CZ2 TRP A 244     -27.447  11.178  12.703  1.00  0.00           C  
ATOM   1654  CZ3 TRP A 244     -27.416  13.539  12.185  1.00  0.00           C  
ATOM   1655  CH2 TRP A 244     -27.733  12.478  13.038  1.00  0.00           C  
ATOM   1656  N   ARG A 245     -23.168  12.943   6.089  1.00  0.00           N  
ATOM   1657  CA  ARG A 245     -22.505  13.666   4.989  1.00  0.00           C  
ATOM   1658  C   ARG A 245     -21.575  12.680   4.173  1.00  0.00           C  
ATOM   1659  O   ARG A 245     -21.587  12.758   2.948  1.00  0.00           O  
ATOM   1660  CB  ARG A 245     -21.707  14.870   5.419  1.00  0.00           C  
ATOM   1661  CG  ARG A 245     -20.941  15.697   4.274  1.00  0.00           C  
ATOM   1662  CD  ARG A 245     -20.131  16.901   4.707  1.00  0.00           C  
ATOM   1663  NE  ARG A 245     -18.823  16.466   5.141  1.00  0.00           N  
ATOM   1664  CZ  ARG A 245     -18.302  16.857   6.331  1.00  0.00           C  
ATOM   1665  NH1 ARG A 245     -18.848  17.627   7.219  1.00  0.00           N  
ATOM   1666  NH2 ARG A 245     -16.988  16.509   6.487  1.00  0.00           N1+
ATOM   1667  N   ARG A 246     -20.749  11.794   4.803  1.00  0.00           N  
ATOM   1668  CA  ARG A 246     -19.788  10.959   4.104  1.00  0.00           C  
ATOM   1669  C   ARG A 246     -20.447   9.708   3.634  1.00  0.00           C  
ATOM   1670  O   ARG A 246     -20.122   9.353   2.485  1.00  0.00           O  
ATOM   1671  CB  ARG A 246     -18.591  10.555   5.008  1.00  0.00           C  
ATOM   1672  CG  ARG A 246     -17.519  11.769   5.235  1.00  0.00           C  
ATOM   1673  CD  ARG A 246     -16.339  11.430   6.166  1.00  0.00           C  
ATOM   1674  NE  ARG A 246     -15.490  12.588   6.359  1.00  0.00           N  
ATOM   1675  CZ  ARG A 246     -14.896  12.954   7.486  1.00  0.00           C  
ATOM   1676  NH1 ARG A 246     -15.073  12.308   8.612  1.00  0.00           N  
ATOM   1677  NH2 ARG A 246     -14.097  14.038   7.473  1.00  0.00           N1+
ATOM   1678  N   ASP A 247     -21.413   9.081   4.351  1.00  0.00           N  
ATOM   1679  CA  ASP A 247     -22.247   7.988   3.761  1.00  0.00           C  
ATOM   1680  C   ASP A 247     -23.071   8.495   2.553  1.00  0.00           C  
ATOM   1681  O   ASP A 247     -23.134   7.749   1.603  1.00  0.00           O  
ATOM   1682  CB  ASP A 247     -23.162   7.419   4.861  1.00  0.00           C  
ATOM   1683  CG  ASP A 247     -24.218   6.358   4.438  1.00  0.00           C  
ATOM   1684  OD1 ASP A 247     -25.334   6.765   4.093  1.00  0.00           O  
ATOM   1685  OD2 ASP A 247     -23.992   5.144   4.497  1.00  0.00           O1-
ATOM   1686  N   ALA A 248     -23.527   9.759   2.683  1.00  0.00           N  
ATOM   1687  CA  ALA A 248     -24.186  10.344   1.473  1.00  0.00           C  
ATOM   1688  C   ALA A 248     -23.212  10.562   0.319  1.00  0.00           C  
ATOM   1689  O   ALA A 248     -23.694  10.636  -0.853  1.00  0.00           O  
ATOM   1690  CB  ALA A 248     -24.882  11.693   1.874  1.00  0.00           C  
ATOM   1691  N   ALA A 249     -21.888  10.763   0.472  1.00  0.00           N  
ATOM   1692  CA  ALA A 249     -20.889  10.948  -0.541  1.00  0.00           C  
ATOM   1693  C   ALA A 249     -20.760   9.645  -1.286  1.00  0.00           C  
ATOM   1694  O   ALA A 249     -20.836   9.611  -2.524  1.00  0.00           O  
ATOM   1695  CB  ALA A 249     -19.549  11.457  -0.044  1.00  0.00           C  
ATOM   1696  N   GLN A 250     -20.663   8.512  -0.521  1.00  0.00           N  
ATOM   1697  CA  GLN A 250     -20.496   7.186  -1.037  1.00  0.00           C  
ATOM   1698  C   GLN A 250     -21.715   6.863  -1.950  1.00  0.00           C  
ATOM   1699  O   GLN A 250     -21.537   6.268  -2.974  1.00  0.00           O  
ATOM   1700  CB  GLN A 250     -20.325   6.101   0.037  1.00  0.00           C  
ATOM   1701  CG  GLN A 250     -19.724   4.657  -0.379  1.00  0.00           C  
ATOM   1702  CD  GLN A 250     -20.699   3.745  -1.170  1.00  0.00           C  
ATOM   1703  OE1 GLN A 250     -21.909   4.006  -1.248  1.00  0.00           O  
ATOM   1704  NE2 GLN A 250     -20.156   2.718  -1.785  1.00  0.00           N  
ATOM   1705  N   LYS A 251     -22.914   7.409  -1.602  1.00  0.00           N  
ATOM   1706  CA  LYS A 251     -24.152   7.227  -2.370  1.00  0.00           C  
ATOM   1707  C   LYS A 251     -24.153   8.060  -3.637  1.00  0.00           C  
ATOM   1708  O   LYS A 251     -24.544   7.535  -4.663  1.00  0.00           O  
ATOM   1709  CB  LYS A 251     -25.454   7.558  -1.546  1.00  0.00           C  
ATOM   1710  CG  LYS A 251     -25.701   6.412  -0.538  1.00  0.00           C  
ATOM   1711  CD  LYS A 251     -26.621   6.635   0.653  1.00  0.00           C  
ATOM   1712  CE  LYS A 251     -26.946   5.362   1.381  1.00  0.00           C  
ATOM   1713  NZ  LYS A 251     -25.820   4.943   2.178  1.00  0.00           N1+
ATOM   1714  N   LYS A 252     -23.581   9.255  -3.679  1.00  0.00           N  
ATOM   1715  CA  LYS A 252     -23.521  10.063  -4.889  1.00  0.00           C  
ATOM   1716  C   LYS A 252     -22.455   9.516  -5.817  1.00  0.00           C  
ATOM   1717  O   LYS A 252     -22.584   9.678  -6.979  1.00  0.00           O  
ATOM   1718  CB  LYS A 252     -23.100  11.491  -4.478  1.00  0.00           C  
ATOM   1719  CG  LYS A 252     -24.099  12.216  -3.634  1.00  0.00           C  
ATOM   1720  CD  LYS A 252     -23.666  13.504  -2.905  1.00  0.00           C  
ATOM   1721  CE  LYS A 252     -24.621  13.895  -1.886  1.00  0.00           C  
ATOM   1722  NZ  LYS A 252     -24.132  14.979  -1.031  1.00  0.00           N1+
ATOM   1723  N   ILE A 253     -21.350   8.968  -5.364  1.00  0.00           N  
ATOM   1724  CA  ILE A 253     -20.203   8.472  -6.145  1.00  0.00           C  
ATOM   1725  C   ILE A 253     -20.521   7.130  -6.843  1.00  0.00           C  
ATOM   1726  O   ILE A 253     -20.505   7.021  -8.107  1.00  0.00           O  
ATOM   1727  CB  ILE A 253     -18.933   8.403  -5.210  1.00  0.00           C  
ATOM   1728  CG1 ILE A 253     -18.453   9.720  -4.468  1.00  0.00           C  
ATOM   1729  CG2 ILE A 253     -17.733   7.708  -5.879  1.00  0.00           C  
ATOM   1730  CD1 ILE A 253     -17.654   9.580  -3.189  1.00  0.00           C  
ATOM   1731  N   SER A 254     -20.963   6.144  -6.024  1.00  0.00           N  
ATOM   1732  CA  SER A 254     -21.191   4.754  -6.462  1.00  0.00           C  
ATOM   1733  C   SER A 254     -22.118   4.552  -7.602  1.00  0.00           C  
ATOM   1734  O   SER A 254     -21.837   3.969  -8.653  1.00  0.00           O  
ATOM   1735  CB  SER A 254     -21.604   3.846  -5.288  1.00  0.00           C  
ATOM   1736  OG  SER A 254     -22.746   4.316  -4.584  1.00  0.00           O  
ATOM   1737  N   ALA A 255     -23.160   5.302  -7.525  1.00  0.00           N  
ATOM   1738  CA  ALA A 255     -24.126   5.735  -8.537  1.00  0.00           C  
ATOM   1739  C   ALA A 255     -23.570   5.926  -9.995  1.00  0.00           C  
ATOM   1740  O   ALA A 255     -24.119   5.374 -10.914  1.00  0.00           O  
ATOM   1741  CB  ALA A 255     -24.980   6.833  -7.988  1.00  0.00           C  
ATOM   1742  N   THR A 256     -22.505   6.692 -10.139  1.00  0.00           N  
ATOM   1743  CA  THR A 256     -21.927   6.831 -11.491  1.00  0.00           C  
ATOM   1744  C   THR A 256     -21.178   5.648 -11.992  1.00  0.00           C  
ATOM   1745  O   THR A 256     -21.356   5.206 -13.122  1.00  0.00           O  
ATOM   1746  CB  THR A 256     -20.985   8.083 -11.536  1.00  0.00           C  
ATOM   1747  OG1 THR A 256     -19.924   8.028 -10.683  1.00  0.00           O  
ATOM   1748  CG2 THR A 256     -21.731   9.408 -11.326  1.00  0.00           C  
ATOM   1749  N   TYR A 257     -20.368   4.960 -11.094  1.00  0.00           N  
ATOM   1750  CA  TYR A 257     -19.680   3.704 -11.346  1.00  0.00           C  
ATOM   1751  C   TYR A 257     -20.674   2.596 -11.584  1.00  0.00           C  
ATOM   1752  O   TYR A 257     -20.431   1.781 -12.418  1.00  0.00           O  
ATOM   1753  CB  TYR A 257     -18.782   3.272 -10.147  1.00  0.00           C  
ATOM   1754  CG  TYR A 257     -17.514   4.145 -10.057  1.00  0.00           C  
ATOM   1755  CD1 TYR A 257     -16.675   4.137 -11.229  1.00  0.00           C  
ATOM   1756  CD2 TYR A 257     -17.175   4.968  -9.001  1.00  0.00           C  
ATOM   1757  CE1 TYR A 257     -15.457   4.872 -11.224  1.00  0.00           C  
ATOM   1758  CE2 TYR A 257     -15.982   5.677  -9.004  1.00  0.00           C  
ATOM   1759  CZ  TYR A 257     -15.060   5.629 -10.124  1.00  0.00           C  
ATOM   1760  OH  TYR A 257     -13.804   6.215 -10.012  1.00  0.00           O  
ATOM   1761  N   MET A 258     -21.835   2.642 -10.958  1.00  0.00           N  
ATOM   1762  CA  MET A 258     -22.891   1.785 -11.164  1.00  0.00           C  
ATOM   1763  C   MET A 258     -23.415   1.944 -12.646  1.00  0.00           C  
ATOM   1764  O   MET A 258     -23.553   0.987 -13.374  1.00  0.00           O  
ATOM   1765  CB  MET A 258     -24.084   2.089 -10.140  1.00  0.00           C  
ATOM   1766  CG  MET A 258     -23.898   1.416  -8.754  1.00  0.00           C  
ATOM   1767  SD  MET A 258     -25.182   1.714  -7.501  1.00  0.00           S  
ATOM   1768  CE  MET A 258     -26.605   0.626  -7.836  1.00  0.00           C  
ATOM   1769  N   LYS A 259     -23.695   3.210 -13.047  1.00  0.00           N  
ATOM   1770  CA  LYS A 259     -24.194   3.553 -14.316  1.00  0.00           C  
ATOM   1771  C   LYS A 259     -23.180   3.144 -15.395  1.00  0.00           C  
ATOM   1772  O   LYS A 259     -23.608   2.590 -16.409  1.00  0.00           O  
ATOM   1773  CB  LYS A 259     -24.628   5.037 -14.360  1.00  0.00           C  
ATOM   1774  CG  LYS A 259     -25.501   5.367 -15.576  1.00  0.00           C  
ATOM   1775  CD  LYS A 259     -25.611   6.859 -15.809  1.00  0.00           C  
ATOM   1776  CE  LYS A 259     -26.660   7.049 -17.011  1.00  0.00           C  
ATOM   1777  NZ  LYS A 259     -26.821   8.448 -17.412  1.00  0.00           N1+
ATOM   1778  N   GLU A 260     -21.940   3.321 -15.190  1.00  0.00           N  
ATOM   1779  CA  GLU A 260     -20.838   2.929 -16.041  1.00  0.00           C  
ATOM   1780  C   GLU A 260     -20.823   1.462 -16.498  1.00  0.00           C  
ATOM   1781  O   GLU A 260     -20.416   1.129 -17.618  1.00  0.00           O  
ATOM   1782  CB  GLU A 260     -19.543   3.281 -15.295  1.00  0.00           C  
ATOM   1783  CG  GLU A 260     -18.232   2.983 -16.099  1.00  0.00           C  
ATOM   1784  CD  GLU A 260     -18.167   3.589 -17.457  1.00  0.00           C  
ATOM   1785  OE1 GLU A 260     -17.453   3.000 -18.297  1.00  0.00           O  
ATOM   1786  OE2 GLU A 260     -18.811   4.651 -17.662  1.00  0.00           O1-
ATOM   1787  N   ILE A 261     -21.439   0.526 -15.775  1.00  0.00           N  
ATOM   1788  CA  ILE A 261     -21.569  -0.913 -16.059  1.00  0.00           C  
ATOM   1789  C   ILE A 261     -22.832  -1.140 -16.901  1.00  0.00           C  
ATOM   1790  O   ILE A 261     -22.801  -2.005 -17.785  1.00  0.00           O  
ATOM   1791  CB  ILE A 261     -21.722  -1.674 -14.721  1.00  0.00           C  
ATOM   1792  CG1 ILE A 261     -20.493  -1.296 -13.779  1.00  0.00           C  
ATOM   1793  CG2 ILE A 261     -21.699  -3.220 -14.847  1.00  0.00           C  
ATOM   1794  CD1 ILE A 261     -20.738  -1.519 -12.217  1.00  0.00           C  
ATOM   1795  N   LYS A 262     -23.965  -0.466 -16.678  1.00  0.00           N  
ATOM   1796  CA  LYS A 262     -25.202  -0.547 -17.458  1.00  0.00           C  
ATOM   1797  C   LYS A 262     -24.990  -0.023 -18.858  1.00  0.00           C  
ATOM   1798  O   LYS A 262     -25.618  -0.516 -19.793  1.00  0.00           O  
ATOM   1799  CB  LYS A 262     -26.263   0.317 -16.706  1.00  0.00           C  
ATOM   1800  CG  LYS A 262     -27.786   0.191 -17.169  1.00  0.00           C  
ATOM   1801  CD  LYS A 262     -28.217   1.175 -18.290  1.00  0.00           C  
ATOM   1802  CE  LYS A 262     -29.650   1.049 -18.757  1.00  0.00           C  
ATOM   1803  NZ  LYS A 262     -30.053   1.927 -19.879  1.00  0.00           N1+
ATOM   1804  N   LEU A 263     -24.135   0.981 -19.017  1.00  0.00           N  
ATOM   1805  CA  LEU A 263     -23.859   1.584 -20.295  1.00  0.00           C  
ATOM   1806  C   LEU A 263     -22.985   0.707 -21.187  1.00  0.00           C  
ATOM   1807  O   LEU A 263     -23.223   0.695 -22.377  1.00  0.00           O  
ATOM   1808  CB  LEU A 263     -23.094   2.929 -20.110  1.00  0.00           C  
ATOM   1809  CG  LEU A 263     -24.004   4.028 -19.563  1.00  0.00           C  
ATOM   1810  CD1 LEU A 263     -23.344   5.142 -18.865  1.00  0.00           C  
ATOM   1811  CD2 LEU A 263     -25.015   4.601 -20.542  1.00  0.00           C  
ATOM   1812  N   ARG A 264     -22.296  -0.249 -20.582  1.00  0.00           N  
ATOM   1813  CA  ARG A 264     -21.487  -1.104 -21.350  1.00  0.00           C  
ATOM   1814  C   ARG A 264     -22.310  -2.381 -21.808  1.00  0.00           C  
ATOM   1815  O   ARG A 264     -21.995  -2.853 -22.900  1.00  0.00           O  
ATOM   1816  CB  ARG A 264     -20.296  -1.592 -20.417  1.00  0.00           C  
ATOM   1817  CG  ARG A 264     -19.194  -0.540 -20.078  1.00  0.00           C  
ATOM   1818  CD  ARG A 264     -18.014  -0.978 -19.154  1.00  0.00           C  
ATOM   1819  NE  ARG A 264     -17.218   0.195 -18.736  1.00  0.00           N  
ATOM   1820  CZ  ARG A 264     -15.910   0.218 -18.465  1.00  0.00           C  
ATOM   1821  NH1 ARG A 264     -15.074  -0.828 -18.474  1.00  0.00           N  
ATOM   1822  NH2 ARG A 264     -15.361   1.383 -18.113  1.00  0.00           N1+
ATOM   1823  N   ARG A 265     -23.307  -2.878 -21.018  1.00  0.00           N  
ATOM   1824  CA  ARG A 265     -24.220  -3.942 -21.386  1.00  0.00           C  
ATOM   1825  C   ARG A 265     -25.237  -3.434 -22.495  1.00  0.00           C  
ATOM   1826  O   ARG A 265     -25.765  -4.231 -23.256  1.00  0.00           O  
ATOM   1827  CB  ARG A 265     -24.990  -4.480 -20.173  1.00  0.00           C  
ATOM   1828  CG  ARG A 265     -24.200  -5.164 -19.026  1.00  0.00           C  
ATOM   1829  CD  ARG A 265     -25.210  -5.826 -18.070  1.00  0.00           C  
ATOM   1830  NE  ARG A 265     -24.617  -6.322 -16.814  1.00  0.00           N  
ATOM   1831  CZ  ARG A 265     -24.553  -5.743 -15.654  1.00  0.00           C  
ATOM   1832  NH1 ARG A 265     -25.038  -4.537 -15.470  1.00  0.00           N  
ATOM   1833  NH2 ARG A 265     -24.017  -6.411 -14.610  1.00  0.00           N1+
ATOM   1834  N   GLU A 266     -25.468  -2.159 -22.624  1.00  0.00           N  
ATOM   1835  CA  GLU A 266     -26.399  -1.420 -23.423  1.00  0.00           C  
ATOM   1836  C   GLU A 266     -25.711  -1.125 -24.863  1.00  0.00           C  
ATOM   1837  O   GLU A 266     -26.223  -1.444 -25.936  1.00  0.00           O  
ATOM   1838  CB  GLU A 266     -26.855  -0.138 -22.739  1.00  0.00           C  
ATOM   1839  CG  GLU A 266     -27.807   0.887 -23.407  1.00  0.00           C  
ATOM   1840  CD  GLU A 266     -29.186   0.559 -23.123  1.00  0.00           C  
ATOM   1841  OE1 GLU A 266     -29.976   0.407 -24.080  1.00  0.00           O  
ATOM   1842  OE2 GLU A 266     -29.645   0.574 -21.950  1.00  0.00           O1-
ATOM   1843  N   ARG A 267     -24.525  -0.588 -24.832  1.00  0.00           N  
ATOM   1844  CA  ARG A 267     -23.665  -0.351 -26.008  1.00  0.00           C  
ATOM   1845  C   ARG A 267     -23.057  -1.626 -26.564  1.00  0.00           C  
ATOM   1846  O   ARG A 267     -22.755  -1.736 -27.718  1.00  0.00           O  
ATOM   1847  CB  ARG A 267     -22.490   0.575 -25.676  1.00  0.00           C  
ATOM   1848  CG  ARG A 267     -22.944   1.979 -25.276  1.00  0.00           C  
ATOM   1849  CD  ARG A 267     -21.812   2.995 -25.115  1.00  0.00           C  
ATOM   1850  NE  ARG A 267     -20.691   2.461 -24.425  1.00  0.00           N  
ATOM   1851  CZ  ARG A 267     -20.009   2.884 -23.379  1.00  0.00           C  
ATOM   1852  NH1 ARG A 267     -20.365   4.003 -22.762  1.00  0.00           N  
ATOM   1853  NH2 ARG A 267     -19.074   2.166 -22.863  1.00  0.00           N1+
ATOM   1854  N   GLY A 268     -22.967  -2.673 -25.717  1.00  0.00           N  
ATOM   1855  CA  GLY A 268     -22.554  -4.060 -26.056  1.00  0.00           C  
ATOM   1856  C   GLY A 268     -21.114  -4.290 -25.678  1.00  0.00           C  
ATOM   1857  O   GLY A 268     -20.642  -5.441 -25.554  1.00  0.00           O  
ATOM   1858  N   ASP A 269     -20.337  -3.212 -25.597  1.00  0.00           N  
ATOM   1859  CA  ASP A 269     -18.883  -3.162 -25.324  1.00  0.00           C  
ATOM   1860  C   ASP A 269     -18.670  -3.467 -23.794  1.00  0.00           C  
ATOM   1861  O   ASP A 269     -18.316  -2.543 -23.015  1.00  0.00           O  
ATOM   1862  CB  ASP A 269     -18.240  -1.814 -25.861  1.00  0.00           C  
ATOM   1863  CG  ASP A 269     -18.750  -0.526 -25.158  1.00  0.00           C  
ATOM   1864  OD1 ASP A 269     -17.975  -0.043 -24.258  1.00  0.00           O  
ATOM   1865  OD2 ASP A 269     -19.675   0.113 -25.746  1.00  0.00           O1-
ATOM   1866  N   ILE A 270     -18.860  -4.718 -23.271  1.00  0.00           N  
ATOM   1867  CA  ILE A 270     -18.672  -5.278 -21.869  1.00  0.00           C  
ATOM   1868  C   ILE A 270     -17.314  -5.877 -21.557  1.00  0.00           C  
ATOM   1869  O   ILE A 270     -17.099  -6.084 -20.353  1.00  0.00           O  
ATOM   1870  CB  ILE A 270     -19.819  -6.335 -21.673  1.00  0.00           C  
ATOM   1871  CG1 ILE A 270     -20.027  -7.401 -22.699  1.00  0.00           C  
ATOM   1872  CG2 ILE A 270     -21.164  -5.688 -21.383  1.00  0.00           C  
ATOM   1873  CD1 ILE A 270     -20.759  -8.639 -22.112  1.00  0.00           C  
ATOM   1874  N   ASP A 271     -16.489  -6.209 -22.596  1.00  0.00           N  
ATOM   1875  CA  ASP A 271     -15.432  -7.219 -22.536  1.00  0.00           C  
ATOM   1876  C   ASP A 271     -14.134  -6.992 -23.356  1.00  0.00           C  
ATOM   1877  O   ASP A 271     -13.381  -7.982 -23.408  1.00  0.00           O  
ATOM   1878  CB  ASP A 271     -15.954  -8.731 -22.661  1.00  0.00           C  
ATOM   1879  CG  ASP A 271     -15.931  -9.435 -24.071  1.00  0.00           C  
ATOM   1880  OD1 ASP A 271     -15.783 -10.672 -24.183  1.00  0.00           O  
ATOM   1881  OD2 ASP A 271     -15.985  -8.662 -25.034  1.00  0.00           O1-
ATOM   1882  N   PRO A 272     -13.787  -5.896 -24.002  1.00  0.00           N  
ATOM   1883  CA  PRO A 272     -12.502  -5.746 -24.598  1.00  0.00           C  
ATOM   1884  C   PRO A 272     -11.319  -5.539 -23.562  1.00  0.00           C  
ATOM   1885  O   PRO A 272     -10.201  -5.872 -23.913  1.00  0.00           O  
ATOM   1886  CB  PRO A 272     -12.651  -4.572 -25.552  1.00  0.00           C  
ATOM   1887  CG  PRO A 272     -13.738  -3.685 -24.933  1.00  0.00           C  
ATOM   1888  CD  PRO A 272     -14.597  -4.663 -24.097  1.00  0.00           C  
ATOM   1889  N   ASN A 273     -11.552  -5.028 -22.327  1.00  0.00           N  
ATOM   1890  CA  ASN A 273     -10.616  -5.203 -21.226  1.00  0.00           C  
ATOM   1891  C   ASN A 273      -9.631  -4.010 -21.238  1.00  0.00           C  
ATOM   1892  O   ASN A 273      -8.485  -4.115 -21.651  1.00  0.00           O  
ATOM   1893  CB  ASN A 273      -9.949  -6.624 -21.087  1.00  0.00           C  
ATOM   1894  CG  ASN A 273      -9.428  -6.813 -19.661  1.00  0.00           C  
ATOM   1895  OD1 ASN A 273      -9.603  -5.927 -18.808  1.00  0.00           O  
ATOM   1896  ND2 ASN A 273      -8.818  -7.934 -19.353  1.00  0.00           N  
ATOM   1897  N   ARG A 274     -10.161  -2.794 -21.067  1.00  0.00           N  
ATOM   1898  CA  ARG A 274      -9.519  -1.532 -21.164  1.00  0.00           C  
ATOM   1899  C   ARG A 274      -9.154  -0.944 -19.864  1.00  0.00           C  
ATOM   1900  O   ARG A 274      -8.395   0.020 -19.791  1.00  0.00           O  
ATOM   1901  CB  ARG A 274     -10.591  -0.453 -21.716  1.00  0.00           C  
ATOM   1902  CG  ARG A 274     -11.315  -0.812 -22.983  1.00  0.00           C  
ATOM   1903  CD  ARG A 274     -12.605  -0.029 -23.171  1.00  0.00           C  
ATOM   1904  NE  ARG A 274     -13.715  -0.777 -22.553  1.00  0.00           N  
ATOM   1905  CZ  ARG A 274     -14.992  -0.770 -22.840  1.00  0.00           C  
ATOM   1906  NH1 ARG A 274     -15.422   0.060 -23.766  1.00  0.00           N  
ATOM   1907  NH2 ARG A 274     -15.856  -1.643 -22.228  1.00  0.00           N1+
ATOM   1908  N   ASP A 275      -9.863  -1.354 -18.793  1.00  0.00           N  
ATOM   1909  CA  ASP A 275      -9.817  -0.801 -17.440  1.00  0.00           C  
ATOM   1910  C   ASP A 275     -10.123  -1.885 -16.395  1.00  0.00           C  
ATOM   1911  O   ASP A 275     -10.359  -3.059 -16.732  1.00  0.00           O  
ATOM   1912  CB  ASP A 275     -10.659   0.486 -17.411  1.00  0.00           C  
ATOM   1913  CG  ASP A 275     -12.247   0.570 -17.271  1.00  0.00           C  
ATOM   1914  OD1 ASP A 275     -12.822   1.584 -17.567  1.00  0.00           O  
ATOM   1915  OD2 ASP A 275     -12.815  -0.537 -17.149  1.00  0.00           O1-
ATOM   1916  N   LEU A 276     -10.093  -1.490 -15.079  1.00  0.00           N  
ATOM   1917  CA  LEU A 276     -10.476  -2.430 -13.988  1.00  0.00           C  
ATOM   1918  C   LEU A 276     -12.028  -2.747 -14.035  1.00  0.00           C  
ATOM   1919  O   LEU A 276     -12.428  -3.888 -13.731  1.00  0.00           O  
ATOM   1920  CB  LEU A 276     -10.126  -1.801 -12.696  1.00  0.00           C  
ATOM   1921  CG  LEU A 276     -10.563  -2.469 -11.399  1.00  0.00           C  
ATOM   1922  CD1 LEU A 276     -10.027  -3.912 -11.232  1.00  0.00           C  
ATOM   1923  CD2 LEU A 276     -10.089  -1.719 -10.173  1.00  0.00           C  
ATOM   1924  N   ILE A 277     -12.883  -1.804 -14.434  1.00  0.00           N  
ATOM   1925  CA  ILE A 277     -14.368  -2.042 -14.561  1.00  0.00           C  
ATOM   1926  C   ILE A 277     -14.716  -3.178 -15.510  1.00  0.00           C  
ATOM   1927  O   ILE A 277     -15.452  -4.033 -15.187  1.00  0.00           O  
ATOM   1928  CB  ILE A 277     -15.044  -0.674 -14.872  1.00  0.00           C  
ATOM   1929  CG1 ILE A 277     -14.388   0.618 -14.348  1.00  0.00           C  
ATOM   1930  CG2 ILE A 277     -16.652  -0.797 -14.774  1.00  0.00           C  
ATOM   1931  CD1 ILE A 277     -15.177   1.896 -14.531  1.00  0.00           C  
ATOM   1932  N   ASP A 278     -13.985  -3.253 -16.653  1.00  0.00           N  
ATOM   1933  CA  ASP A 278     -14.045  -4.366 -17.667  1.00  0.00           C  
ATOM   1934  C   ASP A 278     -13.523  -5.721 -17.080  1.00  0.00           C  
ATOM   1935  O   ASP A 278     -14.271  -6.711 -17.090  1.00  0.00           O  
ATOM   1936  CB  ASP A 278     -13.249  -4.031 -18.937  1.00  0.00           C  
ATOM   1937  CG  ASP A 278     -13.899  -3.198 -20.074  1.00  0.00           C  
ATOM   1938  OD1 ASP A 278     -15.104  -2.919 -20.070  1.00  0.00           O  
ATOM   1939  OD2 ASP A 278     -13.139  -2.925 -21.041  1.00  0.00           O1-
ATOM   1940  N   SER A 279     -12.284  -5.730 -16.540  1.00  0.00           N  
ATOM   1941  CA  SER A 279     -11.726  -6.852 -15.671  1.00  0.00           C  
ATOM   1942  C   SER A 279     -12.764  -7.475 -14.647  1.00  0.00           C  
ATOM   1943  O   SER A 279     -12.959  -8.718 -14.660  1.00  0.00           O  
ATOM   1944  CB  SER A 279     -10.406  -6.635 -15.048  1.00  0.00           C  
ATOM   1945  OG  SER A 279      -9.443  -6.614 -16.064  1.00  0.00           O  
ATOM   1946  N   LEU A 280     -13.403  -6.648 -13.804  1.00  0.00           N  
ATOM   1947  CA  LEU A 280     -14.379  -7.049 -12.786  1.00  0.00           C  
ATOM   1948  C   LEU A 280     -15.701  -7.492 -13.512  1.00  0.00           C  
ATOM   1949  O   LEU A 280     -16.193  -8.581 -13.197  1.00  0.00           O  
ATOM   1950  CB  LEU A 280     -14.684  -5.866 -11.819  1.00  0.00           C  
ATOM   1951  CG  LEU A 280     -13.573  -5.431 -10.834  1.00  0.00           C  
ATOM   1952  CD1 LEU A 280     -13.787  -4.056 -10.168  1.00  0.00           C  
ATOM   1953  CD2 LEU A 280     -13.335  -6.503  -9.715  1.00  0.00           C  
ATOM   1954  N   LEU A 281     -16.219  -6.774 -14.520  1.00  0.00           N  
ATOM   1955  CA  LEU A 281     -17.494  -7.078 -15.233  1.00  0.00           C  
ATOM   1956  C   LEU A 281     -17.386  -8.344 -16.087  1.00  0.00           C  
ATOM   1957  O   LEU A 281     -18.378  -8.993 -16.385  1.00  0.00           O  
ATOM   1958  CB  LEU A 281     -17.798  -5.793 -16.082  1.00  0.00           C  
ATOM   1959  CG  LEU A 281     -19.089  -5.825 -16.975  1.00  0.00           C  
ATOM   1960  CD1 LEU A 281     -20.435  -6.197 -16.236  1.00  0.00           C  
ATOM   1961  CD2 LEU A 281     -19.370  -4.483 -17.637  1.00  0.00           C  
ATOM   1962  N   ILE A 282     -16.162  -8.890 -16.497  1.00  0.00           N  
ATOM   1963  CA  ILE A 282     -15.954 -10.130 -17.135  1.00  0.00           C  
ATOM   1964  C   ILE A 282     -16.226 -11.229 -16.080  1.00  0.00           C  
ATOM   1965  O   ILE A 282     -16.457 -12.350 -16.420  1.00  0.00           O  
ATOM   1966  CB  ILE A 282     -14.465 -10.122 -17.696  1.00  0.00           C  
ATOM   1967  CG1 ILE A 282     -14.393  -9.223 -18.963  1.00  0.00           C  
ATOM   1968  CG2 ILE A 282     -13.918 -11.542 -17.948  1.00  0.00           C  
ATOM   1969  CD1 ILE A 282     -13.016  -8.906 -19.409  1.00  0.00           C  
ATOM   1970  N   HIS A 283     -16.090 -10.879 -14.791  1.00  0.00           N  
ATOM   1971  CA  HIS A 283     -16.188 -11.853 -13.678  1.00  0.00           C  
ATOM   1972  C   HIS A 283     -17.474 -11.556 -12.821  1.00  0.00           C  
ATOM   1973  O   HIS A 283     -17.574 -12.005 -11.685  1.00  0.00           O  
ATOM   1974  CB  HIS A 283     -14.893 -11.730 -12.829  1.00  0.00           C  
ATOM   1975  CG  HIS A 283     -13.647 -12.284 -13.524  1.00  0.00           C  
ATOM   1976  ND1 HIS A 283     -12.816 -11.405 -14.187  1.00  0.00           N  
ATOM   1977  CD2 HIS A 283     -13.020 -13.511 -13.525  1.00  0.00           C  
ATOM   1978  CE1 HIS A 283     -11.819 -12.122 -14.682  1.00  0.00           C  
ATOM   1979  NE2 HIS A 283     -11.820 -13.343 -14.307  1.00  0.00           N  
ATOM   1980  N   SER A 284     -18.478 -10.885 -13.420  1.00  0.00           N  
ATOM   1981  CA  SER A 284     -19.729 -10.562 -12.876  1.00  0.00           C  
ATOM   1982  C   SER A 284     -20.664 -11.591 -12.301  1.00  0.00           C  
ATOM   1983  O   SER A 284     -21.602 -11.301 -11.608  1.00  0.00           O  
ATOM   1984  CB  SER A 284     -20.492  -9.590 -13.741  1.00  0.00           C  
ATOM   1985  OG  SER A 284     -20.854 -10.087 -15.031  1.00  0.00           O  
ATOM   1986  N   THR A 285     -20.395 -12.868 -12.605  1.00  0.00           N  
ATOM   1987  CA  THR A 285     -20.982 -13.950 -11.947  1.00  0.00           C  
ATOM   1988  C   THR A 285     -19.880 -14.809 -11.419  1.00  0.00           C  
ATOM   1989  O   THR A 285     -18.902 -15.182 -12.099  1.00  0.00           O  
ATOM   1990  CB  THR A 285     -21.831 -14.800 -12.923  1.00  0.00           C  
ATOM   1991  OG1 THR A 285     -22.788 -13.971 -13.594  1.00  0.00           O  
ATOM   1992  CG2 THR A 285     -22.681 -15.986 -12.276  1.00  0.00           C  
ATOM   1993  N   TYR A 286     -19.955 -15.090 -10.121  1.00  0.00           N  
ATOM   1994  CA  TYR A 286     -19.183 -16.071  -9.410  1.00  0.00           C  
ATOM   1995  C   TYR A 286     -19.363 -17.543  -9.892  1.00  0.00           C  
ATOM   1996  O   TYR A 286     -20.330 -17.906 -10.480  1.00  0.00           O  
ATOM   1997  CB  TYR A 286     -19.533 -16.078  -7.926  1.00  0.00           C  
ATOM   1998  CG  TYR A 286     -19.288 -14.784  -7.143  1.00  0.00           C  
ATOM   1999  CD1 TYR A 286     -17.960 -14.376  -6.854  1.00  0.00           C  
ATOM   2000  CD2 TYR A 286     -20.400 -14.041  -6.682  1.00  0.00           C  
ATOM   2001  CE1 TYR A 286     -17.807 -13.183  -6.118  1.00  0.00           C  
ATOM   2002  CE2 TYR A 286     -20.215 -12.842  -5.912  1.00  0.00           C  
ATOM   2003  CZ  TYR A 286     -18.867 -12.458  -5.659  1.00  0.00           C  
ATOM   2004  OH  TYR A 286     -18.568 -11.289  -4.988  1.00  0.00           O  
ATOM   2005  N   LYS A 287     -18.301 -18.369  -9.648  1.00  0.00           N  
ATOM   2006  CA  LYS A 287     -18.022 -19.708 -10.256  1.00  0.00           C  
ATOM   2007  C   LYS A 287     -18.932 -20.873  -9.794  1.00  0.00           C  
ATOM   2008  O   LYS A 287     -18.804 -22.028 -10.255  1.00  0.00           O  
ATOM   2009  CB  LYS A 287     -16.561 -20.214 -10.075  1.00  0.00           C  
ATOM   2010  CG  LYS A 287     -16.184 -20.644  -8.604  1.00  0.00           C  
ATOM   2011  CD  LYS A 287     -14.703 -20.742  -8.415  1.00  0.00           C  
ATOM   2012  CE  LYS A 287     -14.238 -20.803  -6.985  1.00  0.00           C  
ATOM   2013  NZ  LYS A 287     -12.733 -20.806  -6.848  1.00  0.00           N1+
ATOM   2014  N   ASP A 288     -20.015 -20.523  -9.139  1.00  0.00           N  
ATOM   2015  CA  ASP A 288     -21.111 -21.342  -8.485  1.00  0.00           C  
ATOM   2016  C   ASP A 288     -22.509 -20.792  -8.922  1.00  0.00           C  
ATOM   2017  O   ASP A 288     -23.520 -21.343  -8.546  1.00  0.00           O  
ATOM   2018  CB  ASP A 288     -20.753 -21.447  -6.962  1.00  0.00           C  
ATOM   2019  CG  ASP A 288     -21.233 -20.207  -6.161  1.00  0.00           C  
ATOM   2020  OD1 ASP A 288     -21.820 -20.266  -5.046  1.00  0.00           O  
ATOM   2021  OD2 ASP A 288     -20.820 -19.119  -6.610  1.00  0.00           O1-
ATOM   2022  N   GLY A 289     -22.670 -19.755  -9.752  1.00  0.00           N  
ATOM   2023  CA  GLY A 289     -23.918 -19.376 -10.447  1.00  0.00           C  
ATOM   2024  C   GLY A 289     -24.640 -18.179  -9.746  1.00  0.00           C  
ATOM   2025  O   GLY A 289     -25.684 -17.756 -10.139  1.00  0.00           O  
ATOM   2026  N   VAL A 290     -24.010 -17.607  -8.744  1.00  0.00           N  
ATOM   2027  CA  VAL A 290     -24.440 -16.450  -7.933  1.00  0.00           C  
ATOM   2028  C   VAL A 290     -23.831 -15.210  -8.657  1.00  0.00           C  
ATOM   2029  O   VAL A 290     -22.646 -15.246  -9.070  1.00  0.00           O  
ATOM   2030  CB  VAL A 290     -23.785 -16.645  -6.526  1.00  0.00           C  
ATOM   2031  CG1 VAL A 290     -23.926 -15.458  -5.505  1.00  0.00           C  
ATOM   2032  CG2 VAL A 290     -24.270 -17.934  -5.787  1.00  0.00           C  
ATOM   2033  N   LYS A 291     -24.576 -14.143  -8.776  1.00  0.00           N  
ATOM   2034  CA  LYS A 291     -24.149 -12.929  -9.298  1.00  0.00           C  
ATOM   2035  C   LYS A 291     -23.178 -12.164  -8.340  1.00  0.00           C  
ATOM   2036  O   LYS A 291     -23.487 -12.161  -7.177  1.00  0.00           O  
ATOM   2037  CB  LYS A 291     -25.371 -12.090  -9.645  1.00  0.00           C  
ATOM   2038  CG  LYS A 291     -25.053 -10.716 -10.197  1.00  0.00           C  
ATOM   2039  CD  LYS A 291     -26.115 -10.009 -11.024  1.00  0.00           C  
ATOM   2040  CE  LYS A 291     -25.394  -8.864 -11.694  1.00  0.00           C  
ATOM   2041  NZ  LYS A 291     -26.287  -7.810 -12.161  1.00  0.00           N1+
ATOM   2042  N   MET A 292     -22.122 -11.493  -8.818  1.00  0.00           N  
ATOM   2043  CA  MET A 292     -21.432 -10.427  -8.078  1.00  0.00           C  
ATOM   2044  C   MET A 292     -22.217  -9.153  -8.589  1.00  0.00           C  
ATOM   2045  O   MET A 292     -22.225  -8.891  -9.799  1.00  0.00           O  
ATOM   2046  CB  MET A 292     -19.980 -10.253  -8.497  1.00  0.00           C  
ATOM   2047  CG  MET A 292     -19.346  -8.937  -7.943  1.00  0.00           C  
ATOM   2048  SD  MET A 292     -17.474  -8.878  -8.132  1.00  0.00           S  
ATOM   2049  CE  MET A 292     -17.336  -8.856  -9.854  1.00  0.00           C  
ATOM   2050  N   THR A 293     -22.922  -8.525  -7.663  1.00  0.00           N  
ATOM   2051  CA  THR A 293     -23.955  -7.599  -8.019  1.00  0.00           C  
ATOM   2052  C   THR A 293     -23.333  -6.262  -8.501  1.00  0.00           C  
ATOM   2053  O   THR A 293     -22.145  -5.990  -8.274  1.00  0.00           O  
ATOM   2054  CB  THR A 293     -25.056  -7.444  -6.974  1.00  0.00           C  
ATOM   2055  OG1 THR A 293     -24.527  -7.019  -5.734  1.00  0.00           O  
ATOM   2056  CG2 THR A 293     -25.857  -8.712  -6.738  1.00  0.00           C  
ATOM   2057  N   ASP A 294     -24.013  -5.463  -9.307  1.00  0.00           N  
ATOM   2058  CA  ASP A 294     -23.528  -4.113  -9.785  1.00  0.00           C  
ATOM   2059  C   ASP A 294     -23.249  -3.048  -8.714  1.00  0.00           C  
ATOM   2060  O   ASP A 294     -22.422  -2.207  -9.002  1.00  0.00           O  
ATOM   2061  CB  ASP A 294     -24.525  -3.489 -10.804  1.00  0.00           C  
ATOM   2062  CG  ASP A 294     -24.863  -4.267 -12.037  1.00  0.00           C  
ATOM   2063  OD1 ASP A 294     -25.203  -3.562 -13.029  1.00  0.00           O  
ATOM   2064  OD2 ASP A 294     -24.742  -5.495 -12.106  1.00  0.00           O1-
ATOM   2065  N   GLN A 295     -23.820  -3.133  -7.508  1.00  0.00           N  
ATOM   2066  CA  GLN A 295     -23.341  -2.562  -6.278  1.00  0.00           C  
ATOM   2067  C   GLN A 295     -21.992  -3.011  -5.834  1.00  0.00           C  
ATOM   2068  O   GLN A 295     -21.148  -2.249  -5.387  1.00  0.00           O  
ATOM   2069  CB  GLN A 295     -24.355  -2.779  -5.085  1.00  0.00           C  
ATOM   2070  CG  GLN A 295     -24.097  -1.780  -3.945  1.00  0.00           C  
ATOM   2071  CD  GLN A 295     -24.518  -0.416  -4.324  1.00  0.00           C  
ATOM   2072  OE1 GLN A 295     -25.755  -0.037  -4.435  1.00  0.00           O  
ATOM   2073  NE2 GLN A 295     -23.612   0.499  -4.469  1.00  0.00           N  
ATOM   2074  N   GLU A 296     -21.734  -4.348  -5.763  1.00  0.00           N  
ATOM   2075  CA  GLU A 296     -20.396  -4.930  -5.355  1.00  0.00           C  
ATOM   2076  C   GLU A 296     -19.258  -4.399  -6.220  1.00  0.00           C  
ATOM   2077  O   GLU A 296     -18.279  -3.887  -5.694  1.00  0.00           O  
ATOM   2078  CB  GLU A 296     -20.416  -6.545  -5.450  1.00  0.00           C  
ATOM   2079  CG  GLU A 296     -20.730  -7.190  -4.091  1.00  0.00           C  
ATOM   2080  CD  GLU A 296     -21.292  -8.532  -4.333  1.00  0.00           C  
ATOM   2081  OE1 GLU A 296     -22.435  -8.557  -4.877  1.00  0.00           O  
ATOM   2082  OE2 GLU A 296     -20.593  -9.527  -3.988  1.00  0.00           O1-
ATOM   2083  N   ILE A 297     -19.359  -4.412  -7.542  1.00  0.00           N  
ATOM   2084  CA  ILE A 297     -18.412  -3.745  -8.520  1.00  0.00           C  
ATOM   2085  C   ILE A 297     -18.258  -2.213  -8.223  1.00  0.00           C  
ATOM   2086  O   ILE A 297     -17.144  -1.774  -8.011  1.00  0.00           O  
ATOM   2087  CB  ILE A 297     -18.801  -4.004 -10.073  1.00  0.00           C  
ATOM   2088  CG1 ILE A 297     -19.225  -5.515 -10.290  1.00  0.00           C  
ATOM   2089  CG2 ILE A 297     -17.549  -3.587 -10.989  1.00  0.00           C  
ATOM   2090  CD1 ILE A 297     -19.096  -5.903 -11.752  1.00  0.00           C  
ATOM   2091  N   ALA A 298     -19.396  -1.477  -8.123  1.00  0.00           N  
ATOM   2092  CA  ALA A 298     -19.174  -0.051  -7.846  1.00  0.00           C  
ATOM   2093  C   ALA A 298     -18.585   0.270  -6.467  1.00  0.00           C  
ATOM   2094  O   ALA A 298     -18.031   1.327  -6.252  1.00  0.00           O  
ATOM   2095  CB  ALA A 298     -20.536   0.615  -7.948  1.00  0.00           C  
ATOM   2096  N   ASN A 299     -18.740  -0.535  -5.411  1.00  0.00           N  
ATOM   2097  CA  ASN A 299     -18.141  -0.335  -4.086  1.00  0.00           C  
ATOM   2098  C   ASN A 299     -16.684  -0.861  -4.122  1.00  0.00           C  
ATOM   2099  O   ASN A 299     -15.853  -0.192  -3.458  1.00  0.00           O  
ATOM   2100  CB  ASN A 299     -18.914  -1.160  -3.164  1.00  0.00           C  
ATOM   2101  CG  ASN A 299     -20.288  -0.581  -2.799  1.00  0.00           C  
ATOM   2102  OD1 ASN A 299     -20.781   0.431  -3.309  1.00  0.00           O  
ATOM   2103  ND2 ASN A 299     -21.000  -1.226  -1.899  1.00  0.00           N  
ATOM   2104  N   LEU A 300     -16.258  -1.827  -4.938  1.00  0.00           N  
ATOM   2105  CA  LEU A 300     -14.880  -2.277  -5.085  1.00  0.00           C  
ATOM   2106  C   LEU A 300     -14.089  -1.167  -5.870  1.00  0.00           C  
ATOM   2107  O   LEU A 300     -12.862  -1.068  -5.665  1.00  0.00           O  
ATOM   2108  CB  LEU A 300     -14.816  -3.659  -5.840  1.00  0.00           C  
ATOM   2109  CG  LEU A 300     -15.256  -4.826  -4.908  1.00  0.00           C  
ATOM   2110  CD1 LEU A 300     -15.668  -6.046  -5.771  1.00  0.00           C  
ATOM   2111  CD2 LEU A 300     -14.372  -5.105  -3.768  1.00  0.00           C  
ATOM   2112  N   LEU A 301     -14.731  -0.408  -6.739  1.00  0.00           N  
ATOM   2113  CA  LEU A 301     -14.195   0.821  -7.420  1.00  0.00           C  
ATOM   2114  C   LEU A 301     -14.262   1.999  -6.522  1.00  0.00           C  
ATOM   2115  O   LEU A 301     -14.243   3.134  -7.029  1.00  0.00           O  
ATOM   2116  CB  LEU A 301     -15.016   1.103  -8.704  1.00  0.00           C  
ATOM   2117  CG  LEU A 301     -14.964  -0.075  -9.747  1.00  0.00           C  
ATOM   2118  CD1 LEU A 301     -15.895   0.129 -10.995  1.00  0.00           C  
ATOM   2119  CD2 LEU A 301     -13.574  -0.305 -10.252  1.00  0.00           C  
ATOM   2120  N   ILE A 302     -14.166   1.848  -5.198  1.00  0.00           N  
ATOM   2121  CA  ILE A 302     -13.856   2.884  -4.226  1.00  0.00           C  
ATOM   2122  C   ILE A 302     -12.724   2.307  -3.363  1.00  0.00           C  
ATOM   2123  O   ILE A 302     -11.691   2.972  -3.158  1.00  0.00           O  
ATOM   2124  CB  ILE A 302     -15.143   3.431  -3.432  1.00  0.00           C  
ATOM   2125  CG1 ILE A 302     -16.295   3.614  -4.415  1.00  0.00           C  
ATOM   2126  CG2 ILE A 302     -14.751   4.757  -2.686  1.00  0.00           C  
ATOM   2127  CD1 ILE A 302     -17.516   4.216  -3.870  1.00  0.00           C  
ATOM   2128  N   GLY A 303     -12.925   1.088  -2.805  1.00  0.00           N  
ATOM   2129  CA  GLY A 303     -12.133   0.417  -1.805  1.00  0.00           C  
ATOM   2130  C   GLY A 303     -10.667   0.161  -2.255  1.00  0.00           C  
ATOM   2131  O   GLY A 303      -9.749   0.579  -1.491  1.00  0.00           O  
ATOM   2132  N   ILE A 304     -10.527  -0.522  -3.407  1.00  0.00           N  
ATOM   2133  CA  ILE A 304      -9.266  -0.912  -3.931  1.00  0.00           C  
ATOM   2134  C   ILE A 304      -8.324   0.348  -4.245  1.00  0.00           C  
ATOM   2135  O   ILE A 304      -7.130   0.367  -4.053  1.00  0.00           O  
ATOM   2136  CB  ILE A 304      -9.532  -1.988  -5.073  1.00  0.00           C  
ATOM   2137  CG1 ILE A 304     -10.343  -3.230  -4.560  1.00  0.00           C  
ATOM   2138  CG2 ILE A 304      -8.324  -2.457  -5.825  1.00  0.00           C  
ATOM   2139  CD1 ILE A 304     -10.741  -4.289  -5.684  1.00  0.00           C  
ATOM   2140  N   LEU A 305      -9.027   1.327  -4.851  1.00  0.00           N  
ATOM   2141  CA  LEU A 305      -8.547   2.626  -5.352  1.00  0.00           C  
ATOM   2142  C   LEU A 305      -8.022   3.362  -4.103  1.00  0.00           C  
ATOM   2143  O   LEU A 305      -6.795   3.550  -3.998  1.00  0.00           O  
ATOM   2144  CB  LEU A 305      -9.648   3.412  -6.050  1.00  0.00           C  
ATOM   2145  CG  LEU A 305     -10.055   3.030  -7.438  1.00  0.00           C  
ATOM   2146  CD1 LEU A 305      -9.033   3.414  -8.482  1.00  0.00           C  
ATOM   2147  CD2 LEU A 305     -10.576   1.556  -7.505  1.00  0.00           C  
ATOM   2148  N   MET A 306      -8.906   3.634  -3.123  1.00  0.00           N  
ATOM   2149  CA  MET A 306      -8.590   4.325  -1.853  1.00  0.00           C  
ATOM   2150  C   MET A 306      -7.475   3.632  -1.053  1.00  0.00           C  
ATOM   2151  O   MET A 306      -6.615   4.315  -0.484  1.00  0.00           O  
ATOM   2152  CB  MET A 306      -9.883   4.486  -0.980  1.00  0.00           C  
ATOM   2153  CG  MET A 306      -9.681   5.357   0.267  1.00  0.00           C  
ATOM   2154  SD  MET A 306     -11.190   5.900   1.141  1.00  0.00           S  
ATOM   2155  CE  MET A 306     -11.923   6.936  -0.242  1.00  0.00           C  
ATOM   2156  N   GLY A 307      -7.561   2.317  -0.930  1.00  0.00           N  
ATOM   2157  CA  GLY A 307      -6.567   1.432  -0.382  1.00  0.00           C  
ATOM   2158  C   GLY A 307      -5.184   1.622  -1.071  1.00  0.00           C  
ATOM   2159  O   GLY A 307      -4.286   2.226  -0.522  1.00  0.00           O  
ATOM   2160  N   GLY A 308      -5.059   1.074  -2.262  1.00  0.00           N  
ATOM   2161  CA  GLY A 308      -3.816   1.055  -3.046  1.00  0.00           C  
ATOM   2162  C   GLY A 308      -3.229   2.389  -3.494  1.00  0.00           C  
ATOM   2163  O   GLY A 308      -2.065   2.497  -3.756  1.00  0.00           O  
ATOM   2164  N   GLN A 309      -4.053   3.476  -3.462  1.00  0.00           N  
ATOM   2165  CA  GLN A 309      -3.715   4.907  -3.664  1.00  0.00           C  
ATOM   2166  C   GLN A 309      -2.999   5.445  -2.425  1.00  0.00           C  
ATOM   2167  O   GLN A 309      -2.318   6.473  -2.471  1.00  0.00           O  
ATOM   2168  CB  GLN A 309      -4.918   5.861  -3.979  1.00  0.00           C  
ATOM   2169  CG  GLN A 309      -5.303   5.860  -5.561  1.00  0.00           C  
ATOM   2170  CD  GLN A 309      -4.293   6.505  -6.508  1.00  0.00           C  
ATOM   2171  OE1 GLN A 309      -4.469   6.522  -7.767  1.00  0.00           O  
ATOM   2172  NE2 GLN A 309      -3.198   6.953  -5.936  1.00  0.00           N  
HETATM 2173  N   HIP A 310      -3.225   4.842  -1.250  1.00  0.00           N  
HETATM 2174  CA  HIP A 310      -2.554   5.299  -0.042  1.00  0.00           C  
HETATM 2175  C   HIP A 310      -1.173   4.656   0.154  1.00  0.00           C  
HETATM 2176  O   HIP A 310      -0.203   5.373   0.407  1.00  0.00           O  
HETATM 2177  CB  HIP A 310      -3.428   5.090   1.239  1.00  0.00           C  
HETATM 2178  CG  HIP A 310      -4.638   5.907   1.450  1.00  0.00           C  
HETATM 2179  ND1 HIP A 310      -5.406   5.677   2.564  1.00  0.00           N1+
HETATM 2180  CD2 HIP A 310      -5.319   6.805   0.619  1.00  0.00           C  
HETATM 2181  CE1 HIP A 310      -6.405   6.546   2.550  1.00  0.00           C  
HETATM 2182  NE2 HIP A 310      -6.336   7.249   1.405  1.00  0.00           N  
ATOM   2183  N   THR A 311      -1.032   3.323  -0.055  1.00  0.00           N  
ATOM   2184  CA  THR A 311       0.194   2.613   0.169  1.00  0.00           C  
ATOM   2185  C   THR A 311       1.367   3.096  -0.819  1.00  0.00           C  
ATOM   2186  O   THR A 311       2.464   3.439  -0.417  1.00  0.00           O  
ATOM   2187  CB  THR A 311      -0.007   1.094   0.072  1.00  0.00           C  
ATOM   2188  OG1 THR A 311      -0.796   0.847  -1.164  1.00  0.00           O  
ATOM   2189  CG2 THR A 311      -0.699   0.603   1.415  1.00  0.00           C  
ATOM   2190  N   SER A 312       1.020   3.100  -2.087  1.00  0.00           N  
ATOM   2191  CA  SER A 312       1.771   3.584  -3.218  1.00  0.00           C  
ATOM   2192  C   SER A 312       2.175   5.080  -3.100  1.00  0.00           C  
ATOM   2193  O   SER A 312       3.266   5.371  -3.548  1.00  0.00           O  
ATOM   2194  CB  SER A 312       0.900   3.355  -4.486  1.00  0.00           C  
ATOM   2195  OG  SER A 312       0.642   1.972  -4.607  1.00  0.00           O  
ATOM   2196  N   ALA A 313       1.410   5.972  -2.456  1.00  0.00           N  
ATOM   2197  CA  ALA A 313       1.878   7.281  -2.166  1.00  0.00           C  
ATOM   2198  C   ALA A 313       2.771   7.249  -0.960  1.00  0.00           C  
ATOM   2199  O   ALA A 313       3.857   7.814  -1.066  1.00  0.00           O  
ATOM   2200  CB  ALA A 313       0.609   8.215  -1.726  1.00  0.00           C  
ATOM   2201  N   SER A 314       2.538   6.626   0.184  1.00  0.00           N  
ATOM   2202  CA  SER A 314       3.310   6.642   1.426  1.00  0.00           C  
ATOM   2203  C   SER A 314       4.770   6.068   1.316  1.00  0.00           C  
ATOM   2204  O   SER A 314       5.596   6.373   2.160  1.00  0.00           O  
ATOM   2205  CB  SER A 314       2.532   5.964   2.545  1.00  0.00           C  
ATOM   2206  OG  SER A 314       1.989   4.627   2.297  1.00  0.00           O  
ATOM   2207  N   THR A 315       5.089   5.250   0.275  1.00  0.00           N  
ATOM   2208  CA  THR A 315       6.463   4.800  -0.018  1.00  0.00           C  
ATOM   2209  C   THR A 315       7.196   5.778  -0.973  1.00  0.00           C  
ATOM   2210  O   THR A 315       8.342   6.085  -0.695  1.00  0.00           O  
ATOM   2211  CB  THR A 315       6.432   3.425  -0.715  1.00  0.00           C  
ATOM   2212  OG1 THR A 315       5.650   3.223  -1.871  1.00  0.00           O  
ATOM   2213  CG2 THR A 315       5.899   2.349   0.337  1.00  0.00           C  
ATOM   2214  N   SER A 316       6.480   6.385  -1.940  1.00  0.00           N  
ATOM   2215  CA  SER A 316       6.944   7.484  -2.775  1.00  0.00           C  
ATOM   2216  C   SER A 316       7.446   8.673  -1.961  1.00  0.00           C  
ATOM   2217  O   SER A 316       8.381   9.366  -2.355  1.00  0.00           O  
ATOM   2218  CB  SER A 316       5.912   7.824  -3.875  1.00  0.00           C  
ATOM   2219  OG  SER A 316       4.929   8.788  -3.535  1.00  0.00           O  
ATOM   2220  N   ALA A 317       6.783   8.942  -0.815  1.00  0.00           N  
ATOM   2221  CA  ALA A 317       7.072  10.055   0.037  1.00  0.00           C  
ATOM   2222  C   ALA A 317       8.400   9.882   0.786  1.00  0.00           C  
ATOM   2223  O   ALA A 317       9.117  10.841   1.239  1.00  0.00           O  
ATOM   2224  CB  ALA A 317       5.901  10.170   1.092  1.00  0.00           C  
ATOM   2225  N   TRP A 318       8.776   8.629   0.950  1.00  0.00           N  
ATOM   2226  CA  TRP A 318       9.940   8.157   1.737  1.00  0.00           C  
ATOM   2227  C   TRP A 318      11.242   8.119   0.919  1.00  0.00           C  
ATOM   2228  O   TRP A 318      12.335   8.473   1.393  1.00  0.00           O  
ATOM   2229  CB  TRP A 318       9.739   6.697   2.375  1.00  0.00           C  
ATOM   2230  CG  TRP A 318       9.254   6.718   3.771  1.00  0.00           C  
ATOM   2231  CD1 TRP A 318       8.082   6.181   4.214  1.00  0.00           C  
ATOM   2232  CD2 TRP A 318       9.923   7.293   4.947  1.00  0.00           C  
ATOM   2233  NE1 TRP A 318       7.902   6.577   5.527  1.00  0.00           N  
ATOM   2234  CE2 TRP A 318       8.954   7.323   5.944  1.00  0.00           C  
ATOM   2235  CE3 TRP A 318      11.147   7.867   5.236  1.00  0.00           C  
ATOM   2236  CZ2 TRP A 318       9.190   7.956   7.243  1.00  0.00           C  
ATOM   2237  CZ3 TRP A 318      11.360   8.552   6.490  1.00  0.00           C  
ATOM   2238  CH2 TRP A 318      10.429   8.562   7.485  1.00  0.00           C  
ATOM   2239  N   PHE A 319      11.155   7.468  -0.286  1.00  0.00           N  
ATOM   2240  CA  PHE A 319      12.350   6.934  -0.876  1.00  0.00           C  
ATOM   2241  C   PHE A 319      13.173   8.007  -1.579  1.00  0.00           C  
ATOM   2242  O   PHE A 319      14.414   7.787  -1.578  1.00  0.00           O  
ATOM   2243  CB  PHE A 319      11.941   5.789  -1.869  1.00  0.00           C  
ATOM   2244  CG  PHE A 319      11.515   5.938  -3.244  1.00  0.00           C  
ATOM   2245  CD1 PHE A 319      10.549   6.897  -3.540  1.00  0.00           C  
ATOM   2246  CD2 PHE A 319      12.028   5.167  -4.323  1.00  0.00           C  
ATOM   2247  CE1 PHE A 319      10.205   7.205  -4.841  1.00  0.00           C  
ATOM   2248  CE2 PHE A 319      11.566   5.390  -5.644  1.00  0.00           C  
ATOM   2249  CZ  PHE A 319      10.703   6.423  -5.926  1.00  0.00           C  
ATOM   2250  N   LEU A 320      12.614   9.098  -2.050  1.00  0.00           N  
ATOM   2251  CA  LEU A 320      13.377  10.348  -2.443  1.00  0.00           C  
ATOM   2252  C   LEU A 320      14.213  10.899  -1.278  1.00  0.00           C  
ATOM   2253  O   LEU A 320      15.262  11.503  -1.538  1.00  0.00           O  
ATOM   2254  CB  LEU A 320      12.541  11.493  -3.151  1.00  0.00           C  
ATOM   2255  CG  LEU A 320      11.426  11.129  -4.150  1.00  0.00           C  
ATOM   2256  CD1 LEU A 320      10.879  12.468  -4.609  1.00  0.00           C  
ATOM   2257  CD2 LEU A 320      11.760  10.399  -5.440  1.00  0.00           C  
ATOM   2258  N   LEU A 321      13.786  10.785   0.003  1.00  0.00           N  
ATOM   2259  CA  LEU A 321      14.574  11.297   1.198  1.00  0.00           C  
ATOM   2260  C   LEU A 321      15.837  10.502   1.412  1.00  0.00           C  
ATOM   2261  O   LEU A 321      16.995  11.076   1.425  1.00  0.00           O  
ATOM   2262  CB  LEU A 321      13.655  11.281   2.456  1.00  0.00           C  
ATOM   2263  CG  LEU A 321      12.440  12.204   2.273  1.00  0.00           C  
ATOM   2264  CD1 LEU A 321      11.337  11.496   3.083  1.00  0.00           C  
ATOM   2265  CD2 LEU A 321      12.825  13.647   2.685  1.00  0.00           C  
ATOM   2266  N   HIS A 322      15.713   9.150   1.412  1.00  0.00           N  
ATOM   2267  CA  HIS A 322      16.865   8.211   1.367  1.00  0.00           C  
ATOM   2268  C   HIS A 322      17.803   8.446   0.131  1.00  0.00           C  
ATOM   2269  O   HIS A 322      19.024   8.553   0.218  1.00  0.00           O  
ATOM   2270  CB  HIS A 322      16.452   6.776   1.529  1.00  0.00           C  
ATOM   2271  CG  HIS A 322      15.649   6.543   2.831  1.00  0.00           C  
ATOM   2272  ND1 HIS A 322      16.284   6.622   4.112  1.00  0.00           N  
ATOM   2273  CD2 HIS A 322      14.297   6.232   3.054  1.00  0.00           C  
ATOM   2274  CE1 HIS A 322      15.291   6.521   5.021  1.00  0.00           C  
ATOM   2275  NE2 HIS A 322      14.079   6.434   4.453  1.00  0.00           N  
ATOM   2276  N   LEU A 323      17.235   8.610  -1.054  1.00  0.00           N  
ATOM   2277  CA  LEU A 323      17.897   8.707  -2.358  1.00  0.00           C  
ATOM   2278  C   LEU A 323      18.456  10.159  -2.579  1.00  0.00           C  
ATOM   2279  O   LEU A 323      19.169  10.368  -3.535  1.00  0.00           O  
ATOM   2280  CB  LEU A 323      16.929   8.512  -3.525  1.00  0.00           C  
ATOM   2281  CG  LEU A 323      16.697   7.014  -3.933  1.00  0.00           C  
ATOM   2282  CD1 LEU A 323      15.540   6.855  -4.890  1.00  0.00           C  
ATOM   2283  CD2 LEU A 323      17.876   6.235  -4.488  1.00  0.00           C  
ATOM   2284  N   GLY A 324      18.054  11.078  -1.714  1.00  0.00           N  
ATOM   2285  CA  GLY A 324      18.484  12.476  -1.522  1.00  0.00           C  
ATOM   2286  C   GLY A 324      19.633  12.544  -0.487  1.00  0.00           C  
ATOM   2287  O   GLY A 324      20.623  13.200  -0.758  1.00  0.00           O  
ATOM   2288  N   GLU A 325      19.601  11.843   0.635  1.00  0.00           N  
ATOM   2289  CA  GLU A 325      20.779  11.541   1.491  1.00  0.00           C  
ATOM   2290  C   GLU A 325      21.980  10.949   0.860  1.00  0.00           C  
ATOM   2291  O   GLU A 325      23.076  11.334   1.210  1.00  0.00           O  
ATOM   2292  CB  GLU A 325      20.129  10.726   2.665  1.00  0.00           C  
ATOM   2293  CG  GLU A 325      21.077   9.818   3.466  1.00  0.00           C  
ATOM   2294  CD  GLU A 325      21.932  10.494   4.573  1.00  0.00           C  
ATOM   2295  OE1 GLU A 325      22.992  10.966   4.129  1.00  0.00           O  
ATOM   2296  OE2 GLU A 325      21.513  10.474   5.745  1.00  0.00           O1-
ATOM   2297  N   LYS A 326      21.778   9.991  -0.106  1.00  0.00           N  
ATOM   2298  CA  LYS A 326      22.750   9.273  -0.914  1.00  0.00           C  
ATOM   2299  C   LYS A 326      22.629   9.561  -2.462  1.00  0.00           C  
ATOM   2300  O   LYS A 326      22.250   8.705  -3.234  1.00  0.00           O  
ATOM   2301  CB  LYS A 326      22.571   7.790  -0.599  1.00  0.00           C  
ATOM   2302  CG  LYS A 326      23.420   7.248   0.578  1.00  0.00           C  
ATOM   2303  CD  LYS A 326      23.543   5.692   0.535  1.00  0.00           C  
ATOM   2304  CE  LYS A 326      24.459   5.084   1.588  1.00  0.00           C  
ATOM   2305  NZ  LYS A 326      24.359   3.625   1.707  1.00  0.00           N1+
ATOM   2306  N   PRO A 327      22.993  10.712  -2.936  1.00  0.00           N  
ATOM   2307  CA  PRO A 327      22.714  11.240  -4.289  1.00  0.00           C  
ATOM   2308  C   PRO A 327      23.598  10.632  -5.380  1.00  0.00           C  
ATOM   2309  O   PRO A 327      23.399  10.793  -6.600  1.00  0.00           O  
ATOM   2310  CB  PRO A 327      22.910  12.797  -4.283  1.00  0.00           C  
ATOM   2311  CG  PRO A 327      23.678  13.067  -2.980  1.00  0.00           C  
ATOM   2312  CD  PRO A 327      23.479  11.795  -2.101  1.00  0.00           C  
ATOM   2313  N   HIS A 328      24.639   9.784  -5.014  1.00  0.00           N  
ATOM   2314  CA  HIS A 328      25.435   9.020  -5.965  1.00  0.00           C  
ATOM   2315  C   HIS A 328      24.587   7.850  -6.453  1.00  0.00           C  
ATOM   2316  O   HIS A 328      24.898   7.268  -7.461  1.00  0.00           O  
ATOM   2317  CB  HIS A 328      26.714   8.441  -5.285  1.00  0.00           C  
ATOM   2318  CG  HIS A 328      26.442   7.913  -3.860  1.00  0.00           C  
ATOM   2319  ND1 HIS A 328      26.551   8.646  -2.658  1.00  0.00           N  
ATOM   2320  CD2 HIS A 328      26.004   6.684  -3.447  1.00  0.00           C  
ATOM   2321  CE1 HIS A 328      26.270   7.860  -1.649  1.00  0.00           C  
ATOM   2322  NE2 HIS A 328      25.887   6.656  -2.041  1.00  0.00           N  
ATOM   2323  N   LEU A 329      23.534   7.421  -5.711  1.00  0.00           N  
ATOM   2324  CA  LEU A 329      22.590   6.365  -6.100  1.00  0.00           C  
ATOM   2325  C   LEU A 329      21.541   6.867  -7.102  1.00  0.00           C  
ATOM   2326  O   LEU A 329      20.665   6.130  -7.598  1.00  0.00           O  
ATOM   2327  CB  LEU A 329      21.791   5.651  -4.980  1.00  0.00           C  
ATOM   2328  CG  LEU A 329      22.534   4.703  -4.014  1.00  0.00           C  
ATOM   2329  CD1 LEU A 329      21.741   4.240  -2.739  1.00  0.00           C  
ATOM   2330  CD2 LEU A 329      22.895   3.431  -4.796  1.00  0.00           C  
ATOM   2331  N   GLN A 330      21.584   8.140  -7.504  1.00  0.00           N  
ATOM   2332  CA  GLN A 330      20.705   8.722  -8.584  1.00  0.00           C  
ATOM   2333  C   GLN A 330      21.521   8.727  -9.842  1.00  0.00           C  
ATOM   2334  O   GLN A 330      20.980   8.561 -10.890  1.00  0.00           O  
ATOM   2335  CB  GLN A 330      20.485  10.218  -8.263  1.00  0.00           C  
ATOM   2336  CG  GLN A 330      19.462  10.584  -7.116  1.00  0.00           C  
ATOM   2337  CD  GLN A 330      19.556  12.048  -6.769  1.00  0.00           C  
ATOM   2338  OE1 GLN A 330      19.889  12.830  -7.637  1.00  0.00           O  
ATOM   2339  NE2 GLN A 330      19.442  12.352  -5.469  1.00  0.00           N  
ATOM   2340  N   ASP A 331      22.803   8.973  -9.736  1.00  0.00           N  
ATOM   2341  CA  ASP A 331      23.778   9.139 -10.793  1.00  0.00           C  
ATOM   2342  C   ASP A 331      24.004   7.833 -11.593  1.00  0.00           C  
ATOM   2343  O   ASP A 331      23.991   7.952 -12.846  1.00  0.00           O  
ATOM   2344  CB  ASP A 331      25.095   9.677 -10.202  1.00  0.00           C  
ATOM   2345  CG  ASP A 331      25.037  11.043  -9.692  1.00  0.00           C  
ATOM   2346  OD1 ASP A 331      25.721  11.327  -8.668  1.00  0.00           O  
ATOM   2347  OD2 ASP A 331      24.422  11.997 -10.216  1.00  0.00           O1-
ATOM   2348  N   VAL A 332      24.031   6.663 -10.939  1.00  0.00           N  
ATOM   2349  CA  VAL A 332      24.134   5.462 -11.702  1.00  0.00           C  
ATOM   2350  C   VAL A 332      22.840   4.977 -12.512  1.00  0.00           C  
ATOM   2351  O   VAL A 332      22.893   4.069 -13.273  1.00  0.00           O  
ATOM   2352  CB  VAL A 332      24.601   4.318 -10.691  1.00  0.00           C  
ATOM   2353  CG1 VAL A 332      26.009   4.703 -10.132  1.00  0.00           C  
ATOM   2354  CG2 VAL A 332      23.599   4.171  -9.546  1.00  0.00           C  
ATOM   2355  N   ILE A 333      21.681   5.594 -12.237  1.00  0.00           N  
ATOM   2356  CA  ILE A 333      20.494   5.268 -12.986  1.00  0.00           C  
ATOM   2357  C   ILE A 333      20.515   6.318 -14.042  1.00  0.00           C  
ATOM   2358  O   ILE A 333      20.355   6.031 -15.216  1.00  0.00           O  
ATOM   2359  CB  ILE A 333      19.301   5.485 -12.044  1.00  0.00           C  
ATOM   2360  CG1 ILE A 333      19.377   4.759 -10.664  1.00  0.00           C  
ATOM   2361  CG2 ILE A 333      18.062   4.850 -12.798  1.00  0.00           C  
ATOM   2362  CD1 ILE A 333      18.285   4.935  -9.653  1.00  0.00           C  
ATOM   2363  N   TYR A 334      20.766   7.586 -13.761  1.00  0.00           N  
ATOM   2364  CA  TYR A 334      20.962   8.736 -14.627  1.00  0.00           C  
ATOM   2365  C   TYR A 334      21.723   8.465 -15.989  1.00  0.00           C  
ATOM   2366  O   TYR A 334      21.116   8.709 -17.061  1.00  0.00           O  
ATOM   2367  CB  TYR A 334      21.528   9.943 -13.847  1.00  0.00           C  
ATOM   2368  CG  TYR A 334      22.000  11.074 -14.783  1.00  0.00           C  
ATOM   2369  CD1 TYR A 334      21.032  11.844 -15.568  1.00  0.00           C  
ATOM   2370  CD2 TYR A 334      23.332  11.441 -14.768  1.00  0.00           C  
ATOM   2371  CE1 TYR A 334      21.504  12.802 -16.451  1.00  0.00           C  
ATOM   2372  CE2 TYR A 334      23.773  12.347 -15.718  1.00  0.00           C  
ATOM   2373  CZ  TYR A 334      22.914  13.094 -16.531  1.00  0.00           C  
ATOM   2374  OH  TYR A 334      23.453  13.923 -17.453  1.00  0.00           O  
ATOM   2375  N   GLN A 335      22.913   7.918 -15.756  1.00  0.00           N  
ATOM   2376  CA  GLN A 335      23.784   7.417 -16.785  1.00  0.00           C  
ATOM   2377  C   GLN A 335      23.313   6.325 -17.734  1.00  0.00           C  
ATOM   2378  O   GLN A 335      23.866   6.203 -18.844  1.00  0.00           O  
ATOM   2379  CB  GLN A 335      25.153   7.038 -16.122  1.00  0.00           C  
ATOM   2380  CG  GLN A 335      25.914   8.291 -15.482  1.00  0.00           C  
ATOM   2381  CD  GLN A 335      26.434   9.329 -16.516  1.00  0.00           C  
ATOM   2382  OE1 GLN A 335      27.107  10.333 -16.148  1.00  0.00           O  
ATOM   2383  NE2 GLN A 335      26.253   9.166 -17.764  1.00  0.00           N  
ATOM   2384  N   GLU A 336      22.335   5.482 -17.271  1.00  0.00           N  
ATOM   2385  CA  GLU A 336      21.663   4.537 -18.198  1.00  0.00           C  
ATOM   2386  C   GLU A 336      20.472   5.226 -18.972  1.00  0.00           C  
ATOM   2387  O   GLU A 336      20.222   4.966 -20.132  1.00  0.00           O  
ATOM   2388  CB  GLU A 336      21.057   3.360 -17.391  1.00  0.00           C  
ATOM   2389  CG  GLU A 336      20.986   1.988 -18.100  1.00  0.00           C  
ATOM   2390  CD  GLU A 336      22.219   1.554 -18.744  1.00  0.00           C  
ATOM   2391  OE1 GLU A 336      22.219   1.243 -19.953  1.00  0.00           O  
ATOM   2392  OE2 GLU A 336      23.281   1.532 -18.080  1.00  0.00           O1-
ATOM   2393  N   VAL A 337      19.682   5.903 -18.108  1.00  0.00           N  
ATOM   2394  CA  VAL A 337      18.426   6.404 -18.539  1.00  0.00           C  
ATOM   2395  C   VAL A 337      18.510   7.412 -19.714  1.00  0.00           C  
ATOM   2396  O   VAL A 337      17.679   7.395 -20.560  1.00  0.00           O  
ATOM   2397  CB  VAL A 337      17.663   6.961 -17.273  1.00  0.00           C  
ATOM   2398  CG1 VAL A 337      16.485   7.937 -17.474  1.00  0.00           C  
ATOM   2399  CG2 VAL A 337      17.026   5.728 -16.612  1.00  0.00           C  
ATOM   2400  N   VAL A 338      19.640   8.158 -19.806  1.00  0.00           N  
ATOM   2401  CA  VAL A 338      19.974   9.112 -20.913  1.00  0.00           C  
ATOM   2402  C   VAL A 338      20.131   8.368 -22.271  1.00  0.00           C  
ATOM   2403  O   VAL A 338      20.026   8.938 -23.329  1.00  0.00           O  
ATOM   2404  CB  VAL A 338      21.152   9.976 -20.615  1.00  0.00           C  
ATOM   2405  CG1 VAL A 338      20.938  11.131 -19.621  1.00  0.00           C  
ATOM   2406  CG2 VAL A 338      22.410   9.207 -20.238  1.00  0.00           C  
ATOM   2407  N   GLU A 339      20.498   7.101 -22.277  1.00  0.00           N  
ATOM   2408  CA  GLU A 339      20.619   6.196 -23.453  1.00  0.00           C  
ATOM   2409  C   GLU A 339      19.306   5.412 -23.654  1.00  0.00           C  
ATOM   2410  O   GLU A 339      19.227   4.670 -24.601  1.00  0.00           O  
ATOM   2411  CB  GLU A 339      21.893   5.334 -23.212  1.00  0.00           C  
ATOM   2412  CG  GLU A 339      23.192   6.185 -23.242  1.00  0.00           C  
ATOM   2413  CD  GLU A 339      23.561   6.934 -24.541  1.00  0.00           C  
ATOM   2414  OE1 GLU A 339      24.424   7.778 -24.370  1.00  0.00           O  
ATOM   2415  OE2 GLU A 339      23.029   6.854 -25.664  1.00  0.00           O1-
ATOM   2416  N   LEU A 340      18.336   5.482 -22.760  1.00  0.00           N  
ATOM   2417  CA  LEU A 340      17.005   4.954 -23.064  1.00  0.00           C  
ATOM   2418  C   LEU A 340      16.060   6.069 -23.524  1.00  0.00           C  
ATOM   2419  O   LEU A 340      15.474   5.942 -24.557  1.00  0.00           O  
ATOM   2420  CB  LEU A 340      16.435   4.342 -21.746  1.00  0.00           C  
ATOM   2421  CG  LEU A 340      17.209   3.114 -21.336  1.00  0.00           C  
ATOM   2422  CD1 LEU A 340      16.723   2.733 -19.940  1.00  0.00           C  
ATOM   2423  CD2 LEU A 340      17.023   1.928 -22.302  1.00  0.00           C  
ATOM   2424  N   LEU A 341      16.071   7.243 -22.941  1.00  0.00           N  
ATOM   2425  CA  LEU A 341      15.338   8.474 -23.384  1.00  0.00           C  
ATOM   2426  C   LEU A 341      15.926   9.098 -24.671  1.00  0.00           C  
ATOM   2427  O   LEU A 341      15.305   9.914 -25.364  1.00  0.00           O  
ATOM   2428  CB  LEU A 341      15.441   9.480 -22.243  1.00  0.00           C  
ATOM   2429  CG  LEU A 341      14.723   9.130 -20.850  1.00  0.00           C  
ATOM   2430  CD1 LEU A 341      15.072  10.078 -19.672  1.00  0.00           C  
ATOM   2431  CD2 LEU A 341      13.178   9.165 -21.041  1.00  0.00           C  
ATOM   2432  N   LYS A 342      17.137   8.608 -25.001  1.00  0.00           N  
ATOM   2433  CA  LYS A 342      17.991   8.884 -26.149  1.00  0.00           C  
ATOM   2434  C   LYS A 342      18.468  10.346 -26.148  1.00  0.00           C  
ATOM   2435  O   LYS A 342      18.543  10.868 -27.243  1.00  0.00           O  
ATOM   2436  CB  LYS A 342      17.410   8.348 -27.520  1.00  0.00           C  
ATOM   2437  CG  LYS A 342      17.248   6.806 -27.564  1.00  0.00           C  
ATOM   2438  CD  LYS A 342      16.746   6.345 -29.028  1.00  0.00           C  
ATOM   2439  CE  LYS A 342      16.904   4.881 -29.376  1.00  0.00           C  
ATOM   2440  NZ  LYS A 342      16.270   4.647 -30.670  1.00  0.00           N1+
ATOM   2441  N   GLU A 343      18.550  11.099 -25.062  1.00  0.00           N  
ATOM   2442  CA  GLU A 343      18.963  12.498 -24.971  1.00  0.00           C  
ATOM   2443  C   GLU A 343      19.618  12.870 -23.656  1.00  0.00           C  
ATOM   2444  O   GLU A 343      19.364  12.207 -22.622  1.00  0.00           O  
ATOM   2445  CB  GLU A 343      17.776  13.382 -25.407  1.00  0.00           C  
ATOM   2446  CG  GLU A 343      17.935  14.941 -25.168  1.00  0.00           C  
ATOM   2447  CD  GLU A 343      18.863  15.607 -26.093  1.00  0.00           C  
ATOM   2448  OE1 GLU A 343      20.007  15.141 -26.159  1.00  0.00           O  
ATOM   2449  OE2 GLU A 343      18.492  16.668 -26.642  1.00  0.00           O1-
ATOM   2450  N   LYS A 344      20.431  13.927 -23.660  1.00  0.00           N  
ATOM   2451  CA  LYS A 344      21.201  14.713 -22.635  1.00  0.00           C  
ATOM   2452  C   LYS A 344      20.621  16.145 -22.623  1.00  0.00           C  
ATOM   2453  O   LYS A 344      20.614  16.741 -23.728  1.00  0.00           O  
ATOM   2454  CB  LYS A 344      22.690  14.777 -22.997  1.00  0.00           C  
ATOM   2455  CG  LYS A 344      23.297  13.343 -22.842  1.00  0.00           C  
ATOM   2456  CD  LYS A 344      24.799  13.278 -23.057  1.00  0.00           C  
ATOM   2457  CE  LYS A 344      25.236  13.074 -24.492  1.00  0.00           C  
ATOM   2458  NZ  LYS A 344      26.670  13.172 -24.641  1.00  0.00           N1+
ATOM   2459  N   GLY A 345      20.070  16.574 -21.502  1.00  0.00           N  
ATOM   2460  CA  GLY A 345      19.439  17.888 -21.188  1.00  0.00           C  
ATOM   2461  C   GLY A 345      18.070  18.053 -21.860  1.00  0.00           C  
ATOM   2462  O   GLY A 345      17.723  19.131 -22.416  1.00  0.00           O  
ATOM   2463  N   GLY A 346      17.259  16.965 -21.781  1.00  0.00           N  
ATOM   2464  CA  GLY A 346      15.949  16.800 -22.417  1.00  0.00           C  
ATOM   2465  C   GLY A 346      15.587  15.358 -22.362  1.00  0.00           C  
ATOM   2466  O   GLY A 346      16.283  14.590 -21.757  1.00  0.00           O  
ATOM   2467  N   ASP A 347      14.610  14.965 -23.161  1.00  0.00           N  
ATOM   2468  CA  ASP A 347      14.175  13.579 -23.560  1.00  0.00           C  
ATOM   2469  C   ASP A 347      13.603  13.717 -25.006  1.00  0.00           C  
ATOM   2470  O   ASP A 347      13.121  14.798 -25.391  1.00  0.00           O  
ATOM   2471  CB  ASP A 347      13.182  12.928 -22.571  1.00  0.00           C  
ATOM   2472  CG  ASP A 347      11.799  13.577 -22.461  1.00  0.00           C  
ATOM   2473  OD1 ASP A 347      11.725  14.563 -21.705  1.00  0.00           O  
ATOM   2474  OD2 ASP A 347      10.900  13.110 -23.212  1.00  0.00           O1-
ATOM   2475  N   LEU A 348      13.635  12.604 -25.730  1.00  0.00           N  
ATOM   2476  CA  LEU A 348      12.982  12.484 -27.044  1.00  0.00           C  
ATOM   2477  C   LEU A 348      12.452  11.061 -27.385  1.00  0.00           C  
ATOM   2478  O   LEU A 348      11.884  10.894 -28.450  1.00  0.00           O  
ATOM   2479  CB  LEU A 348      13.850  13.160 -28.117  1.00  0.00           C  
ATOM   2480  CG  LEU A 348      15.246  12.524 -28.339  1.00  0.00           C  
ATOM   2481  CD1 LEU A 348      15.303  11.438 -29.407  1.00  0.00           C  
ATOM   2482  CD2 LEU A 348      16.231  13.609 -28.803  1.00  0.00           C  
ATOM   2483  N   ASN A 349      12.628  10.153 -26.462  1.00  0.00           N  
ATOM   2484  CA  ASN A 349      12.325   8.689 -26.466  1.00  0.00           C  
ATOM   2485  C   ASN A 349      11.796   8.395 -25.031  1.00  0.00           C  
ATOM   2486  O   ASN A 349      12.045   9.186 -24.097  1.00  0.00           O  
ATOM   2487  CB  ASN A 349      13.477   7.800 -26.990  1.00  0.00           C  
ATOM   2488  CG  ASN A 349      12.946   6.404 -27.202  1.00  0.00           C  
ATOM   2489  OD1 ASN A 349      12.081   6.226 -28.084  1.00  0.00           O  
ATOM   2490  ND2 ASN A 349      13.431   5.390 -26.445  1.00  0.00           N  
ATOM   2491  N   ASP A 350      10.999   7.382 -24.827  1.00  0.00           N  
ATOM   2492  CA  ASP A 350      10.462   6.896 -23.552  1.00  0.00           C  
ATOM   2493  C   ASP A 350      10.741   5.454 -23.298  1.00  0.00           C  
ATOM   2494  O   ASP A 350      10.604   4.702 -24.263  1.00  0.00           O  
ATOM   2495  CB  ASP A 350       8.930   7.213 -23.422  1.00  0.00           C  
ATOM   2496  CG  ASP A 350       7.867   6.494 -24.310  1.00  0.00           C  
ATOM   2497  OD1 ASP A 350       6.880   6.003 -23.777  1.00  0.00           O  
ATOM   2498  OD2 ASP A 350       8.081   6.451 -25.541  1.00  0.00           O1-
ATOM   2499  N   LEU A 351      10.951   5.103 -22.041  1.00  0.00           N  
ATOM   2500  CA  LEU A 351      11.095   3.738 -21.615  1.00  0.00           C  
ATOM   2501  C   LEU A 351       9.830   2.938 -21.823  1.00  0.00           C  
ATOM   2502  O   LEU A 351       8.755   3.238 -21.181  1.00  0.00           O  
ATOM   2503  CB  LEU A 351      11.373   3.820 -20.158  1.00  0.00           C  
ATOM   2504  CG  LEU A 351      12.859   3.947 -19.774  1.00  0.00           C  
ATOM   2505  CD1 LEU A 351      13.462   5.333 -20.000  1.00  0.00           C  
ATOM   2506  CD2 LEU A 351      13.051   3.497 -18.378  1.00  0.00           C  
ATOM   2507  N   THR A 352       9.927   1.791 -22.586  1.00  0.00           N  
ATOM   2508  CA  THR A 352       8.904   0.732 -22.550  1.00  0.00           C  
ATOM   2509  C   THR A 352       8.951  -0.072 -21.232  1.00  0.00           C  
ATOM   2510  O   THR A 352       9.914  -0.018 -20.478  1.00  0.00           O  
ATOM   2511  CB  THR A 352       9.107  -0.110 -23.839  1.00  0.00           C  
ATOM   2512  OG1 THR A 352      10.406  -0.679 -24.068  1.00  0.00           O  
ATOM   2513  CG2 THR A 352       8.603   0.582 -25.113  1.00  0.00           C  
ATOM   2514  N   TYR A 353       7.897  -0.845 -20.907  1.00  0.00           N  
ATOM   2515  CA  TYR A 353       7.890  -1.804 -19.782  1.00  0.00           C  
ATOM   2516  C   TYR A 353       9.146  -2.730 -19.729  1.00  0.00           C  
ATOM   2517  O   TYR A 353       9.776  -2.915 -18.660  1.00  0.00           O  
ATOM   2518  CB  TYR A 353       6.517  -2.511 -19.802  1.00  0.00           C  
ATOM   2519  CG  TYR A 353       6.421  -3.780 -18.858  1.00  0.00           C  
ATOM   2520  CD1 TYR A 353       6.204  -3.578 -17.498  1.00  0.00           C  
ATOM   2521  CD2 TYR A 353       6.632  -5.048 -19.328  1.00  0.00           C  
ATOM   2522  CE1 TYR A 353       6.171  -4.657 -16.599  1.00  0.00           C  
ATOM   2523  CE2 TYR A 353       6.653  -6.150 -18.456  1.00  0.00           C  
ATOM   2524  CZ  TYR A 353       6.282  -5.971 -17.122  1.00  0.00           C  
ATOM   2525  OH  TYR A 353       6.190  -7.046 -16.255  1.00  0.00           O  
ATOM   2526  N   GLU A 354       9.588  -3.207 -20.970  1.00  0.00           N  
ATOM   2527  CA  GLU A 354      10.837  -4.036 -20.885  1.00  0.00           C  
ATOM   2528  C   GLU A 354      12.154  -3.187 -20.696  1.00  0.00           C  
ATOM   2529  O   GLU A 354      13.197  -3.881 -20.515  1.00  0.00           O  
ATOM   2530  CB  GLU A 354      10.910  -4.875 -22.153  1.00  0.00           C  
ATOM   2531  CG  GLU A 354       9.793  -5.964 -22.125  1.00  0.00           C  
ATOM   2532  CD  GLU A 354       8.579  -5.574 -22.918  1.00  0.00           C  
ATOM   2533  OE1 GLU A 354       8.361  -4.347 -23.072  1.00  0.00           O  
ATOM   2534  OE2 GLU A 354       7.778  -6.489 -23.195  1.00  0.00           O1-
ATOM   2535  N   ASP A 355      12.164  -1.868 -20.898  1.00  0.00           N  
ATOM   2536  CA  ASP A 355      13.375  -1.105 -20.663  1.00  0.00           C  
ATOM   2537  C   ASP A 355      13.463  -0.752 -19.153  1.00  0.00           C  
ATOM   2538  O   ASP A 355      14.542  -0.367 -18.783  1.00  0.00           O  
ATOM   2539  CB  ASP A 355      13.379   0.259 -21.446  1.00  0.00           C  
ATOM   2540  CG  ASP A 355      13.335   0.129 -22.920  1.00  0.00           C  
ATOM   2541  OD1 ASP A 355      13.946  -0.749 -23.586  1.00  0.00           O  
ATOM   2542  OD2 ASP A 355      12.492   0.815 -23.483  1.00  0.00           O1-
ATOM   2543  N   LEU A 356      12.389  -0.831 -18.265  1.00  0.00           N  
ATOM   2544  CA  LEU A 356      12.352  -0.592 -16.866  1.00  0.00           C  
ATOM   2545  C   LEU A 356      12.702  -1.948 -16.162  1.00  0.00           C  
ATOM   2546  O   LEU A 356      13.470  -2.049 -15.231  1.00  0.00           O  
ATOM   2547  CB  LEU A 356      10.898  -0.227 -16.506  1.00  0.00           C  
ATOM   2548  CG  LEU A 356      10.774   0.414 -15.083  1.00  0.00           C  
ATOM   2549  CD1 LEU A 356      11.656   1.676 -14.912  1.00  0.00           C  
ATOM   2550  CD2 LEU A 356       9.232   0.853 -14.824  1.00  0.00           C  
ATOM   2551  N   GLN A 357      12.304  -3.045 -16.869  1.00  0.00           N  
ATOM   2552  CA  GLN A 357      12.353  -4.421 -16.386  1.00  0.00           C  
ATOM   2553  C   GLN A 357      13.563  -5.145 -17.062  1.00  0.00           C  
ATOM   2554  O   GLN A 357      13.486  -6.327 -17.234  1.00  0.00           O  
ATOM   2555  CB  GLN A 357      10.916  -5.067 -16.282  1.00  0.00           C  
ATOM   2556  CG  GLN A 357       9.863  -4.325 -15.386  1.00  0.00           C  
ATOM   2557  CD  GLN A 357      10.170  -4.373 -13.892  1.00  0.00           C  
ATOM   2558  OE1 GLN A 357       9.601  -3.628 -13.104  1.00  0.00           O  
ATOM   2559  NE2 GLN A 357      11.203  -5.091 -13.431  1.00  0.00           N  
ATOM   2560  N   LYS A 358      14.626  -4.391 -17.216  1.00  0.00           N  
ATOM   2561  CA  LYS A 358      16.035  -4.887 -17.408  1.00  0.00           C  
ATOM   2562  C   LYS A 358      16.985  -4.190 -16.402  1.00  0.00           C  
ATOM   2563  O   LYS A 358      18.208  -4.269 -16.615  1.00  0.00           O  
ATOM   2564  CB  LYS A 358      16.586  -4.780 -18.833  1.00  0.00           C  
ATOM   2565  CG  LYS A 358      16.726  -3.325 -19.393  1.00  0.00           C  
ATOM   2566  CD  LYS A 358      17.398  -3.251 -20.810  1.00  0.00           C  
ATOM   2567  CE  LYS A 358      17.109  -1.925 -21.608  1.00  0.00           C  
ATOM   2568  NZ  LYS A 358      17.836  -1.921 -22.887  1.00  0.00           N1+
ATOM   2569  N   LEU A 359      16.535  -3.373 -15.410  1.00  0.00           N  
ATOM   2570  CA  LEU A 359      17.387  -2.530 -14.599  1.00  0.00           C  
ATOM   2571  C   LEU A 359      17.381  -3.176 -13.228  1.00  0.00           C  
ATOM   2572  O   LEU A 359      16.433  -2.842 -12.484  1.00  0.00           O  
ATOM   2573  CB  LEU A 359      16.838  -1.123 -14.678  1.00  0.00           C  
ATOM   2574  CG  LEU A 359      16.563  -0.639 -16.161  1.00  0.00           C  
ATOM   2575  CD1 LEU A 359      16.062   0.778 -16.108  1.00  0.00           C  
ATOM   2576  CD2 LEU A 359      17.873  -0.690 -17.000  1.00  0.00           C  
ATOM   2577  N   PRO A 360      18.362  -4.057 -12.853  1.00  0.00           N  
ATOM   2578  CA  PRO A 360      18.498  -4.503 -11.414  1.00  0.00           C  
ATOM   2579  C   PRO A 360      18.458  -3.391 -10.329  1.00  0.00           C  
ATOM   2580  O   PRO A 360      17.939  -3.491  -9.273  1.00  0.00           O  
ATOM   2581  CB  PRO A 360      19.768  -5.375 -11.354  1.00  0.00           C  
ATOM   2582  CG  PRO A 360      20.132  -5.545 -12.783  1.00  0.00           C  
ATOM   2583  CD  PRO A 360      19.430  -4.595 -13.684  1.00  0.00           C  
ATOM   2584  N   SER A 361      19.073  -2.265 -10.668  1.00  0.00           N  
ATOM   2585  CA  SER A 361      19.215  -1.057  -9.869  1.00  0.00           C  
ATOM   2586  C   SER A 361      17.932  -0.506  -9.292  1.00  0.00           C  
ATOM   2587  O   SER A 361      17.742  -0.523  -8.065  1.00  0.00           O  
ATOM   2588  CB  SER A 361      20.065   0.021 -10.652  1.00  0.00           C  
ATOM   2589  OG  SER A 361      19.457   0.197 -11.975  1.00  0.00           O  
ATOM   2590  N   VAL A 362      16.950  -0.075 -10.115  1.00  0.00           N  
ATOM   2591  CA  VAL A 362      15.602   0.426  -9.717  1.00  0.00           C  
ATOM   2592  C   VAL A 362      14.751  -0.602  -8.954  1.00  0.00           C  
ATOM   2593  O   VAL A 362      14.041  -0.208  -7.986  1.00  0.00           O  
ATOM   2594  CB  VAL A 362      14.885   0.811 -11.008  1.00  0.00           C  
ATOM   2595  CG1 VAL A 362      13.473   1.314 -10.937  1.00  0.00           C  
ATOM   2596  CG2 VAL A 362      15.675   1.818 -11.843  1.00  0.00           C  
ATOM   2597  N   ASN A 363      14.901  -1.838  -9.391  1.00  0.00           N  
ATOM   2598  CA  ASN A 363      14.309  -2.972  -8.733  1.00  0.00           C  
ATOM   2599  C   ASN A 363      14.866  -3.157  -7.287  1.00  0.00           C  
ATOM   2600  O   ASN A 363      14.071  -3.201  -6.336  1.00  0.00           O  
ATOM   2601  CB  ASN A 363      14.577  -4.244  -9.613  1.00  0.00           C  
ATOM   2602  CG  ASN A 363      13.559  -4.308 -10.767  1.00  0.00           C  
ATOM   2603  OD1 ASN A 363      12.468  -4.879 -10.728  1.00  0.00           O  
ATOM   2604  ND2 ASN A 363      13.908  -3.703 -11.884  1.00  0.00           N  
ATOM   2605  N   ASN A 364      16.210  -3.078  -7.113  1.00  0.00           N  
ATOM   2606  CA  ASN A 364      16.833  -3.206  -5.838  1.00  0.00           C  
ATOM   2607  C   ASN A 364      16.781  -1.967  -4.958  1.00  0.00           C  
ATOM   2608  O   ASN A 364      16.996  -1.993  -3.735  1.00  0.00           O  
ATOM   2609  CB  ASN A 364      18.271  -3.716  -5.919  1.00  0.00           C  
ATOM   2610  CG  ASN A 364      18.352  -5.211  -6.248  1.00  0.00           C  
ATOM   2611  OD1 ASN A 364      17.318  -5.879  -6.446  1.00  0.00           O  
ATOM   2612  ND2 ASN A 364      19.439  -5.911  -6.025  1.00  0.00           N  
ATOM   2613  N   THR A 365      16.343  -0.786  -5.507  1.00  0.00           N  
ATOM   2614  CA  THR A 365      15.980   0.486  -4.718  1.00  0.00           C  
ATOM   2615  C   THR A 365      14.576   0.388  -4.132  1.00  0.00           C  
ATOM   2616  O   THR A 365      14.234   0.982  -3.120  1.00  0.00           O  
ATOM   2617  CB  THR A 365      15.917   1.681  -5.752  1.00  0.00           C  
ATOM   2618  OG1 THR A 365      17.157   1.729  -6.518  1.00  0.00           O  
ATOM   2619  CG2 THR A 365      15.755   3.056  -5.081  1.00  0.00           C  
ATOM   2620  N   ILE A 366      13.656  -0.254  -4.823  1.00  0.00           N  
ATOM   2621  CA  ILE A 366      12.264  -0.471  -4.432  1.00  0.00           C  
ATOM   2622  C   ILE A 366      12.230  -1.605  -3.356  1.00  0.00           C  
ATOM   2623  O   ILE A 366      11.761  -1.406  -2.265  1.00  0.00           O  
ATOM   2624  CB  ILE A 366      11.363  -0.873  -5.624  1.00  0.00           C  
ATOM   2625  CG1 ILE A 366      11.243   0.347  -6.585  1.00  0.00           C  
ATOM   2626  CG2 ILE A 366       9.875  -1.242  -5.225  1.00  0.00           C  
ATOM   2627  CD1 ILE A 366      10.815  -0.063  -8.028  1.00  0.00           C  
ATOM   2628  N   LYS A 367      12.893  -2.699  -3.673  1.00  0.00           N  
ATOM   2629  CA  LYS A 367      13.162  -3.773  -2.660  1.00  0.00           C  
ATOM   2630  C   LYS A 367      13.744  -3.248  -1.347  1.00  0.00           C  
ATOM   2631  O   LYS A 367      13.270  -3.566  -0.306  1.00  0.00           O  
ATOM   2632  CB  LYS A 367      14.093  -4.903  -3.272  1.00  0.00           C  
ATOM   2633  CG  LYS A 367      13.814  -6.338  -2.719  1.00  0.00           C  
ATOM   2634  CD  LYS A 367      14.284  -7.464  -3.670  1.00  0.00           C  
ATOM   2635  CE  LYS A 367      13.969  -8.877  -3.141  1.00  0.00           C  
ATOM   2636  NZ  LYS A 367      14.407  -9.994  -4.016  1.00  0.00           N1+
ATOM   2637  N   GLU A 368      14.684  -2.327  -1.401  1.00  0.00           N  
ATOM   2638  CA  GLU A 368      15.289  -1.497  -0.277  1.00  0.00           C  
ATOM   2639  C   GLU A 368      14.382  -0.340   0.281  1.00  0.00           C  
ATOM   2640  O   GLU A 368      14.564  -0.006   1.450  1.00  0.00           O  
ATOM   2641  CB  GLU A 368      16.731  -1.077  -0.772  1.00  0.00           C  
ATOM   2642  CG  GLU A 368      17.680  -0.404   0.257  1.00  0.00           C  
ATOM   2643  CD  GLU A 368      18.091  -1.297   1.421  1.00  0.00           C  
ATOM   2644  OE1 GLU A 368      17.694  -2.513   1.486  1.00  0.00           O  
ATOM   2645  OE2 GLU A 368      18.748  -0.697   2.279  1.00  0.00           O1-
ATOM   2646  N   THR A 369      13.359   0.153  -0.459  1.00  0.00           N  
ATOM   2647  CA  THR A 369      12.253   1.035   0.061  1.00  0.00           C  
ATOM   2648  C   THR A 369      11.325   0.313   0.993  1.00  0.00           C  
ATOM   2649  O   THR A 369      11.123   0.694   2.178  1.00  0.00           O  
ATOM   2650  CB  THR A 369      11.424   1.658  -1.120  1.00  0.00           C  
ATOM   2651  OG1 THR A 369      12.382   2.348  -1.916  1.00  0.00           O  
ATOM   2652  CG2 THR A 369      10.479   2.780  -0.653  1.00  0.00           C  
ATOM   2653  N   LEU A 370      10.710  -0.807   0.526  1.00  0.00           N  
ATOM   2654  CA  LEU A 370       9.759  -1.558   1.350  1.00  0.00           C  
ATOM   2655  C   LEU A 370      10.489  -2.298   2.481  1.00  0.00           C  
ATOM   2656  O   LEU A 370       9.789  -2.943   3.284  1.00  0.00           O  
ATOM   2657  CB  LEU A 370       9.044  -2.622   0.477  1.00  0.00           C  
ATOM   2658  CG  LEU A 370       8.492  -2.143  -0.939  1.00  0.00           C  
ATOM   2659  CD1 LEU A 370       8.306  -3.361  -1.816  1.00  0.00           C  
ATOM   2660  CD2 LEU A 370       7.136  -1.460  -0.664  1.00  0.00           C  
ATOM   2661  N   ARG A 371      11.793  -2.231   2.615  1.00  0.00           N  
ATOM   2662  CA  ARG A 371      12.505  -2.690   3.815  1.00  0.00           C  
ATOM   2663  C   ARG A 371      12.744  -1.546   4.844  1.00  0.00           C  
ATOM   2664  O   ARG A 371      12.591  -1.796   6.069  1.00  0.00           O  
ATOM   2665  CB  ARG A 371      13.783  -3.321   3.306  1.00  0.00           C  
ATOM   2666  CG  ARG A 371      14.468  -4.188   4.403  1.00  0.00           C  
ATOM   2667  CD  ARG A 371      15.970  -4.193   4.305  1.00  0.00           C  
ATOM   2668  NE  ARG A 371      16.502  -2.799   4.124  1.00  0.00           N  
ATOM   2669  CZ  ARG A 371      16.453  -1.856   5.067  1.00  0.00           C  
ATOM   2670  NH1 ARG A 371      15.946  -2.010   6.277  1.00  0.00           N  
ATOM   2671  NH2 ARG A 371      16.983  -0.712   4.696  1.00  0.00           N1+
ATOM   2672  N   MET A 372      13.222  -0.386   4.417  1.00  0.00           N  
ATOM   2673  CA  MET A 372      13.504   0.779   5.219  1.00  0.00           C  
ATOM   2674  C   MET A 372      12.231   1.360   5.826  1.00  0.00           C  
ATOM   2675  O   MET A 372      12.355   1.686   7.017  1.00  0.00           O  
ATOM   2676  CB  MET A 372      14.232   1.784   4.316  1.00  0.00           C  
ATOM   2677  CG  MET A 372      15.071   2.874   4.998  1.00  0.00           C  
ATOM   2678  SD  MET A 372      16.738   2.267   5.457  1.00  0.00           S  
ATOM   2679  CE  MET A 372      17.231   3.521   6.692  1.00  0.00           C  
HETATM 2680  N   HIE A 373      11.077   1.483   5.059  1.00  0.00           N  
HETATM 2681  CA  HIE A 373       9.781   1.761   5.608  1.00  0.00           C  
HETATM 2682  C   HIE A 373       8.757   0.862   4.941  1.00  0.00           C  
HETATM 2683  O   HIE A 373       8.324   1.133   3.831  1.00  0.00           O  
HETATM 2684  CB  HIE A 373       9.437   3.246   5.619  1.00  0.00           C  
HETATM 2685  CG  HIE A 373       9.729   3.915   6.939  1.00  0.00           C  
HETATM 2686  ND1 HIE A 373       9.164   3.556   8.180  1.00  0.00           N  
HETATM 2687  CD2 HIE A 373      10.631   4.896   7.255  1.00  0.00           C  
HETATM 2688  CE1 HIE A 373       9.626   4.327   9.154  1.00  0.00           C  
HETATM 2689  NE2 HIE A 373      10.521   5.141   8.604  1.00  0.00           N  
ATOM   2690  N   MET A 374       8.347  -0.156   5.689  1.00  0.00           N  
ATOM   2691  CA  MET A 374       7.188  -1.006   5.507  1.00  0.00           C  
ATOM   2692  C   MET A 374       5.995  -0.116   5.963  1.00  0.00           C  
ATOM   2693  O   MET A 374       5.942   0.259   7.095  1.00  0.00           O  
ATOM   2694  CB  MET A 374       7.417  -2.229   6.362  1.00  0.00           C  
ATOM   2695  CG  MET A 374       6.281  -3.258   6.229  1.00  0.00           C  
ATOM   2696  SD  MET A 374       5.658  -3.802   4.561  1.00  0.00           S  
ATOM   2697  CE  MET A 374       4.496  -5.205   5.013  1.00  0.00           C  
ATOM   2698  N   PRO A 375       5.090   0.296   4.994  1.00  0.00           N  
ATOM   2699  CA  PRO A 375       3.956   1.264   5.130  1.00  0.00           C  
ATOM   2700  C   PRO A 375       2.767   0.759   5.910  1.00  0.00           C  
ATOM   2701  O   PRO A 375       2.079   1.578   6.519  1.00  0.00           O  
ATOM   2702  CB  PRO A 375       3.551   1.543   3.638  1.00  0.00           C  
ATOM   2703  CG  PRO A 375       3.998   0.259   2.858  1.00  0.00           C  
ATOM   2704  CD  PRO A 375       5.207  -0.247   3.641  1.00  0.00           C  
ATOM   2705  N   LEU A 376       2.567  -0.588   6.097  1.00  0.00           N  
ATOM   2706  CA  LEU A 376       1.656  -1.212   7.095  1.00  0.00           C  
ATOM   2707  C   LEU A 376       2.561  -1.983   8.075  1.00  0.00           C  
ATOM   2708  O   LEU A 376       3.057  -3.110   7.787  1.00  0.00           O  
ATOM   2709  CB  LEU A 376       0.735  -2.124   6.353  1.00  0.00           C  
ATOM   2710  CG  LEU A 376      -0.215  -1.282   5.379  1.00  0.00           C  
ATOM   2711  CD1 LEU A 376      -0.617  -2.145   4.185  1.00  0.00           C  
ATOM   2712  CD2 LEU A 376      -1.514  -0.758   6.153  1.00  0.00           C  
HETATM 2713  N   HIE A 377       2.904  -1.293   9.176  1.00  0.00           N  
HETATM 2714  CA  HIE A 377       3.861  -1.692  10.205  1.00  0.00           C  
HETATM 2715  C   HIE A 377       3.399  -2.961  10.969  1.00  0.00           C  
HETATM 2716  O   HIE A 377       4.267  -3.803  11.240  1.00  0.00           O  
HETATM 2717  CB  HIE A 377       3.991  -0.474  11.107  1.00  0.00           C  
HETATM 2718  CG  HIE A 377       2.801   0.021  11.905  1.00  0.00           C  
HETATM 2719  ND1 HIE A 377       2.416  -0.585  13.107  1.00  0.00           N  
HETATM 2720  CD2 HIE A 377       1.937   1.030  11.534  1.00  0.00           C  
HETATM 2721  CE1 HIE A 377       1.324   0.036  13.367  1.00  0.00           C  
HETATM 2722  NE2 HIE A 377       1.001   1.009  12.542  1.00  0.00           N  
ATOM   2723  N   SER A 378       2.127  -3.238  11.122  1.00  0.00           N  
ATOM   2724  CA  SER A 378       1.600  -4.382  11.827  1.00  0.00           C  
ATOM   2725  C   SER A 378       0.237  -4.822  11.265  1.00  0.00           C  
ATOM   2726  O   SER A 378      -0.619  -4.032  10.894  1.00  0.00           O  
ATOM   2727  CB  SER A 378       1.722  -4.159  13.334  1.00  0.00           C  
ATOM   2728  OG  SER A 378       1.006  -3.112  13.792  1.00  0.00           O  
ATOM   2729  N   ILE A 379       0.122  -6.161  11.131  1.00  0.00           N  
ATOM   2730  CA  ILE A 379      -0.980  -6.936  10.653  1.00  0.00           C  
ATOM   2731  C   ILE A 379      -1.636  -7.594  11.820  1.00  0.00           C  
ATOM   2732  O   ILE A 379      -0.978  -7.850  12.788  1.00  0.00           O  
ATOM   2733  CB  ILE A 379      -0.380  -7.749   9.502  1.00  0.00           C  
ATOM   2734  CG1 ILE A 379      -0.189  -6.781   8.341  1.00  0.00           C  
ATOM   2735  CG2 ILE A 379      -1.304  -8.910   9.067  1.00  0.00           C  
ATOM   2736  CD1 ILE A 379       0.585  -7.275   7.044  1.00  0.00           C  
ATOM   2737  N   PHE A 380      -2.941  -7.904  11.650  1.00  0.00           N  
ATOM   2738  CA  PHE A 380      -3.691  -8.543  12.710  1.00  0.00           C  
ATOM   2739  C   PHE A 380      -4.911  -9.248  12.135  1.00  0.00           C  
ATOM   2740  O   PHE A 380      -5.260  -9.047  11.009  1.00  0.00           O  
ATOM   2741  CB  PHE A 380      -3.993  -7.609  13.939  1.00  0.00           C  
ATOM   2742  CG  PHE A 380      -4.830  -6.367  13.724  1.00  0.00           C  
ATOM   2743  CD1 PHE A 380      -6.230  -6.389  13.654  1.00  0.00           C  
ATOM   2744  CD2 PHE A 380      -4.161  -5.152  13.349  1.00  0.00           C  
ATOM   2745  CE1 PHE A 380      -6.990  -5.189  13.434  1.00  0.00           C  
ATOM   2746  CE2 PHE A 380      -4.963  -4.029  12.959  1.00  0.00           C  
ATOM   2747  CZ  PHE A 380      -6.375  -4.059  12.885  1.00  0.00           C  
ATOM   2748  N   ARG A 381      -5.525 -10.058  12.985  1.00  0.00           N  
ATOM   2749  CA  ARG A 381      -6.654 -10.951  12.671  1.00  0.00           C  
ATOM   2750  C   ARG A 381      -7.437 -10.972  13.994  1.00  0.00           C  
ATOM   2751  O   ARG A 381      -6.858 -10.882  15.054  1.00  0.00           O  
ATOM   2752  CB  ARG A 381      -6.183 -12.418  12.312  1.00  0.00           C  
ATOM   2753  CG  ARG A 381      -5.067 -12.386  11.190  1.00  0.00           C  
ATOM   2754  CD  ARG A 381      -5.537 -12.117   9.815  1.00  0.00           C  
ATOM   2755  NE  ARG A 381      -4.509 -12.150   8.754  1.00  0.00           N  
ATOM   2756  CZ  ARG A 381      -4.157 -11.212   7.850  1.00  0.00           C  
ATOM   2757  NH1 ARG A 381      -4.416  -9.902   8.040  1.00  0.00           N  
ATOM   2758  NH2 ARG A 381      -3.334 -11.560   6.912  1.00  0.00           N1+
ATOM   2759  N   LYS A 382      -8.700 -11.172  14.003  1.00  0.00           N  
ATOM   2760  CA  LYS A 382      -9.664 -11.446  15.047  1.00  0.00           C  
ATOM   2761  C   LYS A 382      -9.801 -12.980  15.196  1.00  0.00           C  
ATOM   2762  O   LYS A 382      -9.726 -13.659  14.161  1.00  0.00           O  
ATOM   2763  CB  LYS A 382     -10.991 -10.757  14.645  1.00  0.00           C  
ATOM   2764  CG  LYS A 382     -12.072 -10.731  15.745  1.00  0.00           C  
ATOM   2765  CD  LYS A 382     -13.286  -9.862  15.504  1.00  0.00           C  
ATOM   2766  CE  LYS A 382     -14.157  -9.790  16.754  1.00  0.00           C  
ATOM   2767  NZ  LYS A 382     -15.507  -9.303  16.467  1.00  0.00           N1+
ATOM   2768  N   VAL A 383      -9.870 -13.573  16.362  1.00  0.00           N  
ATOM   2769  CA  VAL A 383      -9.947 -14.988  16.701  1.00  0.00           C  
ATOM   2770  C   VAL A 383     -11.392 -15.409  16.756  1.00  0.00           C  
ATOM   2771  O   VAL A 383     -12.134 -15.019  17.662  1.00  0.00           O  
ATOM   2772  CB  VAL A 383      -9.225 -15.220  18.088  1.00  0.00           C  
ATOM   2773  CG1 VAL A 383      -9.137 -16.681  18.526  1.00  0.00           C  
ATOM   2774  CG2 VAL A 383      -7.824 -14.720  18.120  1.00  0.00           C  
ATOM   2775  N   THR A 384     -11.835 -16.166  15.697  1.00  0.00           N  
ATOM   2776  CA  THR A 384     -13.199 -16.663  15.523  1.00  0.00           C  
ATOM   2777  C   THR A 384     -13.391 -18.090  16.198  1.00  0.00           C  
ATOM   2778  O   THR A 384     -14.492 -18.465  16.539  1.00  0.00           O  
ATOM   2779  CB  THR A 384     -13.399 -16.686  13.971  1.00  0.00           C  
ATOM   2780  OG1 THR A 384     -12.289 -17.360  13.400  1.00  0.00           O  
ATOM   2781  CG2 THR A 384     -13.437 -15.247  13.314  1.00  0.00           C  
ATOM   2782  N   ASN A 385     -12.296 -18.786  16.468  1.00  0.00           N  
ATOM   2783  CA  ASN A 385     -12.108 -19.995  17.314  1.00  0.00           C  
ATOM   2784  C   ASN A 385     -10.752 -19.890  18.098  1.00  0.00           C  
ATOM   2785  O   ASN A 385      -9.839 -19.345  17.548  1.00  0.00           O  
ATOM   2786  CB  ASN A 385     -12.269 -21.336  16.491  1.00  0.00           C  
ATOM   2787  CG  ASN A 385     -13.728 -21.612  16.047  1.00  0.00           C  
ATOM   2788  OD1 ASN A 385     -14.543 -21.973  16.924  1.00  0.00           O  
ATOM   2789  ND2 ASN A 385     -13.951 -21.515  14.760  1.00  0.00           N  
ATOM   2790  N   PRO A 386     -10.531 -20.302  19.366  1.00  0.00           N  
ATOM   2791  CA  PRO A 386      -9.321 -19.995  20.171  1.00  0.00           C  
ATOM   2792  C   PRO A 386      -8.136 -20.798  19.539  1.00  0.00           C  
ATOM   2793  O   PRO A 386      -8.258 -22.016  19.355  1.00  0.00           O  
ATOM   2794  CB  PRO A 386      -9.776 -20.355  21.638  1.00  0.00           C  
ATOM   2795  CG  PRO A 386     -10.791 -21.432  21.475  1.00  0.00           C  
ATOM   2796  CD  PRO A 386     -11.478 -21.191  20.122  1.00  0.00           C  
ATOM   2797  N   LEU A 387      -6.978 -20.118  19.397  1.00  0.00           N  
ATOM   2798  CA  LEU A 387      -5.704 -20.605  18.723  1.00  0.00           C  
ATOM   2799  C   LEU A 387      -4.651 -20.770  19.821  1.00  0.00           C  
ATOM   2800  O   LEU A 387      -4.312 -19.828  20.578  1.00  0.00           O  
ATOM   2801  CB  LEU A 387      -5.277 -19.426  17.809  1.00  0.00           C  
ATOM   2802  CG  LEU A 387      -3.825 -19.461  17.178  1.00  0.00           C  
ATOM   2803  CD1 LEU A 387      -3.509 -20.784  16.506  1.00  0.00           C  
ATOM   2804  CD2 LEU A 387      -3.612 -18.292  16.218  1.00  0.00           C  
ATOM   2805  N   ARG A 388      -4.094 -21.945  19.961  1.00  0.00           N  
ATOM   2806  CA  ARG A 388      -2.892 -22.193  20.701  1.00  0.00           C  
ATOM   2807  C   ARG A 388      -1.723 -21.333  20.226  1.00  0.00           C  
ATOM   2808  O   ARG A 388      -1.449 -21.215  19.010  1.00  0.00           O  
ATOM   2809  CB  ARG A 388      -2.655 -23.755  20.705  1.00  0.00           C  
ATOM   2810  CG  ARG A 388      -3.598 -24.553  21.693  1.00  0.00           C  
ATOM   2811  CD  ARG A 388      -3.234 -26.097  21.693  1.00  0.00           C  
ATOM   2812  NE  ARG A 388      -3.857 -26.890  22.830  1.00  0.00           N  
ATOM   2813  CZ  ARG A 388      -4.921 -27.677  22.531  1.00  0.00           C  
ATOM   2814  NH1 ARG A 388      -5.528 -27.810  21.332  1.00  0.00           N  
ATOM   2815  NH2 ARG A 388      -5.459 -28.330  23.513  1.00  0.00           N1+
ATOM   2816  N   ILE A 389      -0.885 -20.838  21.120  1.00  0.00           N  
ATOM   2817  CA  ILE A 389       0.352 -20.053  20.779  1.00  0.00           C  
ATOM   2818  C   ILE A 389       1.538 -21.058  20.632  1.00  0.00           C  
ATOM   2819  O   ILE A 389       1.791 -21.718  21.611  1.00  0.00           O  
ATOM   2820  CB  ILE A 389       0.541 -18.960  21.844  1.00  0.00           C  
ATOM   2821  CG1 ILE A 389      -0.709 -18.062  22.014  1.00  0.00           C  
ATOM   2822  CG2 ILE A 389       1.805 -18.173  21.505  1.00  0.00           C  
ATOM   2823  CD1 ILE A 389      -0.595 -17.021  23.072  1.00  0.00           C  
ATOM   2824  N   PRO A 390       2.203 -21.191  19.478  1.00  0.00           N  
ATOM   2825  CA  PRO A 390       3.203 -22.253  19.330  1.00  0.00           C  
ATOM   2826  C   PRO A 390       4.470 -21.937  20.133  1.00  0.00           C  
ATOM   2827  O   PRO A 390       4.873 -20.750  20.184  1.00  0.00           O  
ATOM   2828  CB  PRO A 390       3.441 -22.207  17.844  1.00  0.00           C  
ATOM   2829  CG  PRO A 390       2.876 -20.931  17.209  1.00  0.00           C  
ATOM   2830  CD  PRO A 390       1.937 -20.415  18.261  1.00  0.00           C  
ATOM   2831  N   GLU A 391       5.057 -22.982  20.754  1.00  0.00           N  
ATOM   2832  CA  GLU A 391       6.291 -22.847  21.550  1.00  0.00           C  
ATOM   2833  C   GLU A 391       5.989 -22.347  22.985  1.00  0.00           C  
ATOM   2834  O   GLU A 391       6.904 -22.017  23.729  1.00  0.00           O  
ATOM   2835  CB  GLU A 391       7.491 -22.241  20.836  1.00  0.00           C  
ATOM   2836  CG  GLU A 391       7.841 -22.894  19.456  1.00  0.00           C  
ATOM   2837  CD  GLU A 391       8.127 -24.364  19.683  1.00  0.00           C  
ATOM   2838  OE1 GLU A 391       9.252 -24.677  20.012  1.00  0.00           O  
ATOM   2839  OE2 GLU A 391       7.223 -25.191  19.545  1.00  0.00           O1-
ATOM   2840  N   THR A 392       4.770 -22.388  23.394  1.00  0.00           N  
ATOM   2841  CA  THR A 392       4.309 -22.014  24.733  1.00  0.00           C  
ATOM   2842  C   THR A 392       3.294 -23.078  25.231  1.00  0.00           C  
ATOM   2843  O   THR A 392       3.098 -24.113  24.540  1.00  0.00           O  
ATOM   2844  CB  THR A 392       3.697 -20.550  24.623  1.00  0.00           C  
ATOM   2845  OG1 THR A 392       2.487 -20.479  23.968  1.00  0.00           O  
ATOM   2846  CG2 THR A 392       4.573 -19.542  23.919  1.00  0.00           C  
ATOM   2847  N   ASN A 393       2.659 -22.938  26.386  1.00  0.00           N  
ATOM   2848  CA  ASN A 393       1.364 -23.612  26.764  1.00  0.00           C  
ATOM   2849  C   ASN A 393       0.174 -22.612  26.937  1.00  0.00           C  
ATOM   2850  O   ASN A 393      -0.907 -22.894  27.573  1.00  0.00           O  
ATOM   2851  CB  ASN A 393       1.591 -24.530  28.017  1.00  0.00           C  
ATOM   2852  CG  ASN A 393       1.946 -23.732  29.284  1.00  0.00           C  
ATOM   2853  OD1 ASN A 393       1.068 -23.245  29.979  1.00  0.00           O  
ATOM   2854  ND2 ASN A 393       3.209 -23.675  29.706  1.00  0.00           N  
ATOM   2855  N   TYR A 394       0.323 -21.361  26.398  1.00  0.00           N  
ATOM   2856  CA  TYR A 394      -0.602 -20.226  26.348  1.00  0.00           C  
ATOM   2857  C   TYR A 394      -1.537 -20.417  25.140  1.00  0.00           C  
ATOM   2858  O   TYR A 394      -1.168 -21.092  24.203  1.00  0.00           O  
ATOM   2859  CB  TYR A 394       0.052 -18.824  26.036  1.00  0.00           C  
ATOM   2860  CG  TYR A 394       0.981 -18.276  27.147  1.00  0.00           C  
ATOM   2861  CD1 TYR A 394       0.646 -18.449  28.496  1.00  0.00           C  
ATOM   2862  CD2 TYR A 394       2.096 -17.596  26.715  1.00  0.00           C  
ATOM   2863  CE1 TYR A 394       1.544 -17.896  29.427  1.00  0.00           C  
ATOM   2864  CE2 TYR A 394       3.008 -17.050  27.640  1.00  0.00           C  
ATOM   2865  CZ  TYR A 394       2.676 -17.129  29.024  1.00  0.00           C  
ATOM   2866  OH  TYR A 394       3.520 -16.604  30.038  1.00  0.00           O  
ATOM   2867  N   ILE A 395      -2.752 -19.878  25.170  1.00  0.00           N  
ATOM   2868  CA  ILE A 395      -3.843 -20.095  24.191  1.00  0.00           C  
ATOM   2869  C   ILE A 395      -4.615 -18.790  24.171  1.00  0.00           C  
ATOM   2870  O   ILE A 395      -5.087 -18.369  25.209  1.00  0.00           O  
ATOM   2871  CB  ILE A 395      -4.608 -21.459  24.198  1.00  0.00           C  
ATOM   2872  CG1 ILE A 395      -6.014 -21.259  23.576  1.00  0.00           C  
ATOM   2873  CG2 ILE A 395      -4.562 -22.180  25.572  1.00  0.00           C  
ATOM   2874  CD1 ILE A 395      -6.690 -22.457  23.006  1.00  0.00           C  
ATOM   2875  N   VAL A 396      -4.697 -18.119  22.956  1.00  0.00           N  
ATOM   2876  CA  VAL A 396      -5.554 -16.923  22.919  1.00  0.00           C  
ATOM   2877  C   VAL A 396      -7.049 -17.299  22.902  1.00  0.00           C  
ATOM   2878  O   VAL A 396      -7.391 -18.275  22.313  1.00  0.00           O  
ATOM   2879  CB  VAL A 396      -5.348 -16.167  21.595  1.00  0.00           C  
ATOM   2880  CG1 VAL A 396      -4.041 -15.408  21.660  1.00  0.00           C  
ATOM   2881  CG2 VAL A 396      -5.503 -16.887  20.226  1.00  0.00           C  
ATOM   2882  N   PRO A 397      -7.887 -16.532  23.617  1.00  0.00           N  
ATOM   2883  CA  PRO A 397      -9.303 -16.857  23.764  1.00  0.00           C  
ATOM   2884  C   PRO A 397     -10.019 -16.343  22.483  1.00  0.00           C  
ATOM   2885  O   PRO A 397      -9.556 -15.465  21.751  1.00  0.00           O  
ATOM   2886  CB  PRO A 397      -9.821 -16.081  24.996  1.00  0.00           C  
ATOM   2887  CG  PRO A 397      -8.925 -14.910  25.050  1.00  0.00           C  
ATOM   2888  CD  PRO A 397      -7.518 -15.399  24.452  1.00  0.00           C  
ATOM   2889  N   LYS A 398     -11.248 -16.799  22.266  1.00  0.00           N  
ATOM   2890  CA  LYS A 398     -12.205 -16.360  21.261  1.00  0.00           C  
ATOM   2891  C   LYS A 398     -12.692 -14.948  21.530  1.00  0.00           C  
ATOM   2892  O   LYS A 398     -13.142 -14.476  22.617  1.00  0.00           O  
ATOM   2893  CB  LYS A 398     -13.288 -17.413  21.258  1.00  0.00           C  
ATOM   2894  CG  LYS A 398     -14.455 -17.270  20.153  1.00  0.00           C  
ATOM   2895  CD  LYS A 398     -15.596 -18.168  20.526  1.00  0.00           C  
ATOM   2896  CE  LYS A 398     -16.745 -18.111  19.457  1.00  0.00           C  
ATOM   2897  NZ  LYS A 398     -17.887 -19.015  19.684  1.00  0.00           N1+
ATOM   2898  N   GLY A 399     -12.663 -14.207  20.451  1.00  0.00           N  
ATOM   2899  CA  GLY A 399     -13.119 -12.873  20.288  1.00  0.00           C  
ATOM   2900  C   GLY A 399     -11.928 -11.867  20.451  1.00  0.00           C  
ATOM   2901  O   GLY A 399     -11.995 -10.781  19.894  1.00  0.00           O  
HETATM 2902  N   HIE A 400     -10.798 -12.215  21.158  1.00  0.00           N  
HETATM 2903  CA  HIE A 400      -9.592 -11.346  21.131  1.00  0.00           C  
HETATM 2904  C   HIE A 400      -8.900 -11.357  19.742  1.00  0.00           C  
HETATM 2905  O   HIE A 400      -9.345 -11.992  18.788  1.00  0.00           O  
HETATM 2906  CB  HIE A 400      -8.480 -11.936  22.139  1.00  0.00           C  
HETATM 2907  CG  HIE A 400      -8.545 -11.532  23.553  1.00  0.00           C  
HETATM 2908  ND1 HIE A 400      -7.402 -11.747  24.422  1.00  0.00           N  
HETATM 2909  CD2 HIE A 400      -9.620 -11.035  24.235  1.00  0.00           C  
HETATM 2910  CE1 HIE A 400      -7.888 -11.394  25.621  1.00  0.00           C  
HETATM 2911  NE2 HIE A 400      -9.105 -10.882  25.537  1.00  0.00           N  
ATOM   2912  N   TYR A 401      -7.771 -10.579  19.629  1.00  0.00           N  
ATOM   2913  CA  TYR A 401      -7.131 -10.235  18.343  1.00  0.00           C  
ATOM   2914  C   TYR A 401      -5.684 -10.796  18.520  1.00  0.00           C  
ATOM   2915  O   TYR A 401      -5.188 -11.095  19.620  1.00  0.00           O  
ATOM   2916  CB  TYR A 401      -7.014  -8.688  18.234  1.00  0.00           C  
ATOM   2917  CG  TYR A 401      -8.381  -8.059  17.866  1.00  0.00           C  
ATOM   2918  CD1 TYR A 401      -9.504  -8.004  18.776  1.00  0.00           C  
ATOM   2919  CD2 TYR A 401      -8.578  -7.603  16.565  1.00  0.00           C  
ATOM   2920  CE1 TYR A 401     -10.692  -7.363  18.362  1.00  0.00           C  
ATOM   2921  CE2 TYR A 401      -9.850  -7.235  16.074  1.00  0.00           C  
ATOM   2922  CZ  TYR A 401     -10.897  -7.036  17.019  1.00  0.00           C  
ATOM   2923  OH  TYR A 401     -12.065  -6.590  16.619  1.00  0.00           O  
ATOM   2924  N   VAL A 402      -4.946 -11.027  17.415  1.00  0.00           N  
ATOM   2925  CA  VAL A 402      -3.574 -11.407  17.283  1.00  0.00           C  
ATOM   2926  C   VAL A 402      -2.960 -10.527  16.294  1.00  0.00           C  
ATOM   2927  O   VAL A 402      -3.583 -10.101  15.334  1.00  0.00           O  
ATOM   2928  CB  VAL A 402      -3.537 -12.890  17.048  1.00  0.00           C  
ATOM   2929  CG1 VAL A 402      -4.068 -13.765  18.204  1.00  0.00           C  
ATOM   2930  CG2 VAL A 402      -4.276 -13.333  15.770  1.00  0.00           C  
ATOM   2931  N   LEU A 403      -1.676 -10.224  16.438  1.00  0.00           N  
ATOM   2932  CA  LEU A 403      -0.990  -9.161  15.780  1.00  0.00           C  
ATOM   2933  C   LEU A 403       0.390  -9.768  15.416  1.00  0.00           C  
ATOM   2934  O   LEU A 403       0.984 -10.427  16.265  1.00  0.00           O  
ATOM   2935  CB  LEU A 403      -0.967  -7.849  16.630  1.00  0.00           C  
ATOM   2936  CG  LEU A 403      -0.234  -6.670  16.023  1.00  0.00           C  
ATOM   2937  CD1 LEU A 403      -1.100  -5.369  15.992  1.00  0.00           C  
ATOM   2938  CD2 LEU A 403       1.124  -6.419  16.800  1.00  0.00           C  
ATOM   2939  N   VAL A 404       0.905  -9.390  14.301  1.00  0.00           N  
ATOM   2940  CA  VAL A 404       2.205  -9.713  13.772  1.00  0.00           C  
ATOM   2941  C   VAL A 404       2.788  -8.483  13.032  1.00  0.00           C  
ATOM   2942  O   VAL A 404       2.119  -7.899  12.264  1.00  0.00           O  
ATOM   2943  CB  VAL A 404       2.039 -11.054  13.049  1.00  0.00           C  
ATOM   2944  CG1 VAL A 404       1.050 -11.023  11.896  1.00  0.00           C  
ATOM   2945  CG2 VAL A 404       3.373 -11.553  12.526  1.00  0.00           C  
ATOM   2946  N   SER A 405       4.024  -8.058  13.353  1.00  0.00           N  
ATOM   2947  CA  SER A 405       4.700  -7.001  12.621  1.00  0.00           C  
ATOM   2948  C   SER A 405       5.802  -7.618  11.811  1.00  0.00           C  
ATOM   2949  O   SER A 405       6.810  -8.070  12.423  1.00  0.00           O  
ATOM   2950  CB  SER A 405       5.213  -6.022  13.710  1.00  0.00           C  
ATOM   2951  OG  SER A 405       5.775  -4.790  13.202  1.00  0.00           O  
ATOM   2952  N   PRO A 406       5.645  -7.666  10.439  1.00  0.00           N  
ATOM   2953  CA  PRO A 406       6.751  -7.807   9.490  1.00  0.00           C  
ATOM   2954  C   PRO A 406       7.644  -6.552   9.372  1.00  0.00           C  
ATOM   2955  O   PRO A 406       8.869  -6.709   9.248  1.00  0.00           O  
ATOM   2956  CB  PRO A 406       6.123  -8.109   8.171  1.00  0.00           C  
ATOM   2957  CG  PRO A 406       4.703  -7.434   8.269  1.00  0.00           C  
ATOM   2958  CD  PRO A 406       4.293  -7.457   9.750  1.00  0.00           C  
ATOM   2959  N   GLY A 407       7.096  -5.373   9.526  1.00  0.00           N  
ATOM   2960  CA  GLY A 407       7.839  -4.161   9.380  1.00  0.00           C  
ATOM   2961  C   GLY A 407       8.903  -3.889  10.498  1.00  0.00           C  
ATOM   2962  O   GLY A 407       9.960  -3.263  10.265  1.00  0.00           O  
ATOM   2963  N   TYR A 408       8.690  -4.438  11.691  1.00  0.00           N  
ATOM   2964  CA  TYR A 408       9.653  -4.681  12.782  1.00  0.00           C  
ATOM   2965  C   TYR A 408      10.816  -5.659  12.308  1.00  0.00           C  
ATOM   2966  O   TYR A 408      11.945  -5.374  12.656  1.00  0.00           O  
ATOM   2967  CB  TYR A 408       8.967  -5.218  14.094  1.00  0.00           C  
ATOM   2968  CG  TYR A 408       9.777  -5.629  15.266  1.00  0.00           C  
ATOM   2969  CD1 TYR A 408      10.090  -4.709  16.276  1.00  0.00           C  
ATOM   2970  CD2 TYR A 408      10.168  -6.988  15.429  1.00  0.00           C  
ATOM   2971  CE1 TYR A 408      10.900  -5.104  17.398  1.00  0.00           C  
ATOM   2972  CE2 TYR A 408      10.786  -7.454  16.628  1.00  0.00           C  
ATOM   2973  CZ  TYR A 408      11.239  -6.466  17.546  1.00  0.00           C  
ATOM   2974  OH  TYR A 408      11.955  -6.834  18.681  1.00  0.00           O  
ATOM   2975  N   ALA A 409      10.424  -6.715  11.540  1.00  0.00           N  
ATOM   2976  CA  ALA A 409      11.365  -7.779  11.109  1.00  0.00           C  
ATOM   2977  C   ALA A 409      12.173  -7.236   9.888  1.00  0.00           C  
ATOM   2978  O   ALA A 409      13.419  -7.408   9.802  1.00  0.00           O  
ATOM   2979  CB  ALA A 409      10.481  -9.055  10.875  1.00  0.00           C  
ATOM   2980  N   HIS A 410      11.599  -6.314   9.074  1.00  0.00           N  
ATOM   2981  CA  HIS A 410      12.217  -5.497   8.064  1.00  0.00           C  
ATOM   2982  C   HIS A 410      13.404  -4.484   8.531  1.00  0.00           C  
ATOM   2983  O   HIS A 410      14.141  -3.946   7.659  1.00  0.00           O  
ATOM   2984  CB  HIS A 410      11.204  -4.703   7.121  1.00  0.00           C  
ATOM   2985  CG  HIS A 410      10.265  -5.488   6.319  1.00  0.00           C  
ATOM   2986  ND1 HIS A 410       9.529  -4.943   5.233  1.00  0.00           N  
ATOM   2987  CD2 HIS A 410       9.704  -6.759   6.410  1.00  0.00           C  
ATOM   2988  CE1 HIS A 410       8.622  -5.780   4.755  1.00  0.00           C  
ATOM   2989  NE2 HIS A 410       8.665  -6.856   5.543  1.00  0.00           N  
ATOM   2990  N   THR A 411      13.474  -4.136   9.816  1.00  0.00           N  
ATOM   2991  CA  THR A 411      14.404  -3.194  10.437  1.00  0.00           C  
ATOM   2992  C   THR A 411      15.036  -3.703  11.765  1.00  0.00           C  
ATOM   2993  O   THR A 411      15.537  -2.895  12.557  1.00  0.00           O  
ATOM   2994  CB  THR A 411      13.548  -1.878  10.565  1.00  0.00           C  
ATOM   2995  OG1 THR A 411      14.322  -0.775  10.741  1.00  0.00           O  
ATOM   2996  CG2 THR A 411      12.520  -1.842  11.733  1.00  0.00           C  
ATOM   2997  N   SER A 412      15.082  -5.023  11.912  1.00  0.00           N  
ATOM   2998  CA  SER A 412      15.747  -5.558  13.096  1.00  0.00           C  
ATOM   2999  C   SER A 412      17.091  -6.198  12.546  1.00  0.00           C  
ATOM   3000  O   SER A 412      17.058  -6.996  11.543  1.00  0.00           O  
ATOM   3001  CB  SER A 412      14.771  -6.585  13.690  1.00  0.00           C  
ATOM   3002  OG  SER A 412      15.358  -7.419  14.660  1.00  0.00           O  
ATOM   3003  N   GLU A 413      18.260  -5.971  13.198  1.00  0.00           N  
ATOM   3004  CA  GLU A 413      19.543  -6.499  13.059  1.00  0.00           C  
ATOM   3005  C   GLU A 413      19.663  -8.018  13.375  1.00  0.00           C  
ATOM   3006  O   GLU A 413      20.748  -8.638  13.186  1.00  0.00           O  
ATOM   3007  CB  GLU A 413      20.490  -5.623  13.945  1.00  0.00           C  
ATOM   3008  CG  GLU A 413      20.877  -5.981  15.369  1.00  0.00           C  
ATOM   3009  CD  GLU A 413      19.727  -5.819  16.332  1.00  0.00           C  
ATOM   3010  OE1 GLU A 413      19.997  -6.432  17.382  1.00  0.00           O  
ATOM   3011  OE2 GLU A 413      18.623  -5.314  16.002  1.00  0.00           O1-
ATOM   3012  N   ARG A 414      18.559  -8.659  13.823  1.00  0.00           N  
ATOM   3013  CA  ARG A 414      18.424 -10.060  14.114  1.00  0.00           C  
ATOM   3014  C   ARG A 414      18.225 -10.805  12.750  1.00  0.00           C  
ATOM   3015  O   ARG A 414      18.640 -11.959  12.591  1.00  0.00           O  
ATOM   3016  CB  ARG A 414      17.198 -10.344  14.968  1.00  0.00           C  
ATOM   3017  CG  ARG A 414      17.192  -9.650  16.341  1.00  0.00           C  
ATOM   3018  CD  ARG A 414      15.899  -9.871  17.170  1.00  0.00           C  
ATOM   3019  NE  ARG A 414      15.983  -9.311  18.548  1.00  0.00           N  
ATOM   3020  CZ  ARG A 414      16.054  -9.919  19.709  1.00  0.00           C  
ATOM   3021  NH1 ARG A 414      16.047 -11.224  19.738  1.00  0.00           N  
ATOM   3022  NH2 ARG A 414      16.204  -9.258  20.899  1.00  0.00           N1+
ATOM   3023  N   TYR A 415      17.643 -10.050  11.763  1.00  0.00           N  
ATOM   3024  CA  TYR A 415      17.205 -10.593  10.447  1.00  0.00           C  
ATOM   3025  C   TYR A 415      17.969  -9.924   9.278  1.00  0.00           C  
ATOM   3026  O   TYR A 415      18.004 -10.545   8.229  1.00  0.00           O  
ATOM   3027  CB  TYR A 415      15.632 -10.405  10.263  1.00  0.00           C  
ATOM   3028  CG  TYR A 415      14.817 -11.066  11.386  1.00  0.00           C  
ATOM   3029  CD1 TYR A 415      14.044 -10.205  12.249  1.00  0.00           C  
ATOM   3030  CD2 TYR A 415      14.899 -12.402  11.568  1.00  0.00           C  
ATOM   3031  CE1 TYR A 415      13.461 -10.801  13.334  1.00  0.00           C  
ATOM   3032  CE2 TYR A 415      14.463 -12.974  12.736  1.00  0.00           C  
ATOM   3033  CZ  TYR A 415      13.748 -12.178  13.695  1.00  0.00           C  
ATOM   3034  OH  TYR A 415      13.384 -12.748  14.902  1.00  0.00           O  
ATOM   3035  N   PHE A 416      18.575  -8.739   9.406  1.00  0.00           N  
ATOM   3036  CA  PHE A 416      19.273  -7.975   8.382  1.00  0.00           C  
ATOM   3037  C   PHE A 416      20.658  -7.554   8.866  1.00  0.00           C  
ATOM   3038  O   PHE A 416      20.978  -7.568  10.056  1.00  0.00           O  
ATOM   3039  CB  PHE A 416      18.450  -6.710   8.118  1.00  0.00           C  
ATOM   3040  CG  PHE A 416      17.315  -6.976   7.095  1.00  0.00           C  
ATOM   3041  CD1 PHE A 416      17.474  -7.026   5.672  1.00  0.00           C  
ATOM   3042  CD2 PHE A 416      16.018  -7.366   7.573  1.00  0.00           C  
ATOM   3043  CE1 PHE A 416      16.401  -7.410   4.874  1.00  0.00           C  
ATOM   3044  CE2 PHE A 416      14.918  -7.631   6.734  1.00  0.00           C  
ATOM   3045  CZ  PHE A 416      15.109  -7.645   5.292  1.00  0.00           C  
ATOM   3046  N   ASP A 417      21.539  -7.437   7.904  1.00  0.00           N  
ATOM   3047  CA  ASP A 417      22.929  -7.122   8.122  1.00  0.00           C  
ATOM   3048  C   ASP A 417      23.119  -5.758   8.872  1.00  0.00           C  
ATOM   3049  O   ASP A 417      23.716  -5.748   9.945  1.00  0.00           O  
ATOM   3050  CB  ASP A 417      23.787  -7.120   6.811  1.00  0.00           C  
ATOM   3051  CG  ASP A 417      23.482  -6.095   5.723  1.00  0.00           C  
ATOM   3052  OD1 ASP A 417      22.331  -5.931   5.377  1.00  0.00           O  
ATOM   3053  OD2 ASP A 417      24.454  -5.540   5.200  1.00  0.00           O1-
ATOM   3054  N   ASN A 418      22.698  -4.650   8.302  1.00  0.00           N  
ATOM   3055  CA  ASN A 418      22.830  -3.342   8.816  1.00  0.00           C  
ATOM   3056  C   ASN A 418      21.557  -2.578   8.408  1.00  0.00           C  
ATOM   3057  O   ASN A 418      21.504  -2.132   7.224  1.00  0.00           O  
ATOM   3058  CB  ASN A 418      24.167  -2.642   8.421  1.00  0.00           C  
ATOM   3059  CG  ASN A 418      24.413  -1.389   9.228  1.00  0.00           C  
ATOM   3060  OD1 ASN A 418      24.381  -1.437  10.475  1.00  0.00           O  
ATOM   3061  ND2 ASN A 418      24.758  -0.236   8.638  1.00  0.00           N  
ATOM   3062  N   PRO A 419      20.581  -2.407   9.324  1.00  0.00           N  
ATOM   3063  CA  PRO A 419      19.414  -1.569   8.980  1.00  0.00           C  
ATOM   3064  C   PRO A 419      19.673  -0.081   9.394  1.00  0.00           C  
ATOM   3065  O   PRO A 419      18.794   0.768   9.249  1.00  0.00           O  
ATOM   3066  CB  PRO A 419      18.356  -2.178   9.776  1.00  0.00           C  
ATOM   3067  CG  PRO A 419      18.954  -2.854  11.007  1.00  0.00           C  
ATOM   3068  CD  PRO A 419      20.335  -3.194  10.523  1.00  0.00           C  
ATOM   3069  N   GLU A 420      20.849   0.272   9.954  1.00  0.00           N  
ATOM   3070  CA  GLU A 420      21.248   1.663  10.310  1.00  0.00           C  
ATOM   3071  C   GLU A 420      21.196   2.616   9.121  1.00  0.00           C  
ATOM   3072  O   GLU A 420      21.164   3.808   9.351  1.00  0.00           O  
ATOM   3073  CB  GLU A 420      22.631   1.785  10.947  1.00  0.00           C  
ATOM   3074  CG  GLU A 420      22.781   0.828  12.189  1.00  0.00           C  
ATOM   3075  CD  GLU A 420      22.221   1.662  13.297  1.00  0.00           C  
ATOM   3076  OE1 GLU A 420      20.983   1.522  13.556  1.00  0.00           O  
ATOM   3077  OE2 GLU A 420      22.984   2.443  13.882  1.00  0.00           O1-
ATOM   3078  N   ASP A 421      21.278   2.133   7.859  1.00  0.00           N  
ATOM   3079  CA  ASP A 421      21.640   2.872   6.614  1.00  0.00           C  
ATOM   3080  C   ASP A 421      20.854   2.153   5.489  1.00  0.00           C  
ATOM   3081  O   ASP A 421      20.767   0.901   5.406  1.00  0.00           O  
ATOM   3082  CB  ASP A 421      23.182   2.856   6.458  1.00  0.00           C  
ATOM   3083  CG  ASP A 421      23.741   3.002   5.038  1.00  0.00           C  
ATOM   3084  OD1 ASP A 421      24.309   2.013   4.459  1.00  0.00           O  
ATOM   3085  OD2 ASP A 421      23.537   4.092   4.459  1.00  0.00           O1-
ATOM   3086  N   PHE A 422      20.479   2.880   4.474  1.00  0.00           N  
ATOM   3087  CA  PHE A 422      19.830   2.479   3.200  1.00  0.00           C  
ATOM   3088  C   PHE A 422      20.936   2.213   2.228  1.00  0.00           C  
ATOM   3089  O   PHE A 422      21.849   3.066   2.003  1.00  0.00           O  
ATOM   3090  CB  PHE A 422      19.051   3.745   2.691  1.00  0.00           C  
ATOM   3091  CG  PHE A 422      18.253   3.482   1.498  1.00  0.00           C  
ATOM   3092  CD1 PHE A 422      16.896   3.181   1.634  1.00  0.00           C  
ATOM   3093  CD2 PHE A 422      18.791   3.567   0.212  1.00  0.00           C  
ATOM   3094  CE1 PHE A 422      16.147   2.991   0.433  1.00  0.00           C  
ATOM   3095  CE2 PHE A 422      17.991   3.474  -0.956  1.00  0.00           C  
ATOM   3096  CZ  PHE A 422      16.701   3.058  -0.808  1.00  0.00           C  
ATOM   3097  N   ASP A 423      20.969   0.949   1.757  1.00  0.00           N  
ATOM   3098  CA  ASP A 423      22.029   0.363   0.875  1.00  0.00           C  
ATOM   3099  C   ASP A 423      21.391  -0.781   0.020  1.00  0.00           C  
ATOM   3100  O   ASP A 423      21.209  -1.869   0.513  1.00  0.00           O  
ATOM   3101  CB  ASP A 423      23.222  -0.124   1.736  1.00  0.00           C  
ATOM   3102  CG  ASP A 423      24.237  -0.869   1.048  1.00  0.00           C  
ATOM   3103  OD1 ASP A 423      24.789  -1.818   1.646  1.00  0.00           O  
ATOM   3104  OD2 ASP A 423      24.515  -0.663  -0.134  1.00  0.00           O1-
ATOM   3105  N   PRO A 424      21.170  -0.626  -1.283  1.00  0.00           N  
ATOM   3106  CA  PRO A 424      20.546  -1.668  -2.132  1.00  0.00           C  
ATOM   3107  C   PRO A 424      21.437  -2.860  -2.495  1.00  0.00           C  
ATOM   3108  O   PRO A 424      20.926  -3.847  -2.992  1.00  0.00           O  
ATOM   3109  CB  PRO A 424      20.056  -0.988  -3.368  1.00  0.00           C  
ATOM   3110  CG  PRO A 424      20.946   0.188  -3.514  1.00  0.00           C  
ATOM   3111  CD  PRO A 424      21.347   0.576  -2.106  1.00  0.00           C  
ATOM   3112  N   THR A 425      22.722  -2.865  -2.148  1.00  0.00           N  
ATOM   3113  CA  THR A 425      23.607  -3.956  -2.531  1.00  0.00           C  
ATOM   3114  C   THR A 425      23.556  -5.148  -1.616  1.00  0.00           C  
ATOM   3115  O   THR A 425      24.303  -6.097  -1.894  1.00  0.00           O  
ATOM   3116  CB  THR A 425      25.052  -3.386  -2.521  1.00  0.00           C  
ATOM   3117  OG1 THR A 425      25.558  -3.018  -1.230  1.00  0.00           O  
ATOM   3118  CG2 THR A 425      25.240  -2.227  -3.496  1.00  0.00           C  
ATOM   3119  N   ARG A 426      22.793  -5.169  -0.541  1.00  0.00           N  
ATOM   3120  CA  ARG A 426      22.633  -6.425   0.243  1.00  0.00           C  
ATOM   3121  C   ARG A 426      21.783  -7.514  -0.529  1.00  0.00           C  
ATOM   3122  O   ARG A 426      21.890  -8.719  -0.315  1.00  0.00           O  
ATOM   3123  CB  ARG A 426      21.959  -5.942   1.547  1.00  0.00           C  
ATOM   3124  CG  ARG A 426      20.638  -5.217   1.451  1.00  0.00           C  
ATOM   3125  CD  ARG A 426      19.951  -4.998   2.819  1.00  0.00           C  
ATOM   3126  NE  ARG A 426      19.643  -3.582   3.175  1.00  0.00           N  
ATOM   3127  CZ  ARG A 426      20.198  -2.929   4.194  1.00  0.00           C  
ATOM   3128  NH1 ARG A 426      20.939  -3.549   5.102  1.00  0.00           N  
ATOM   3129  NH2 ARG A 426      19.953  -1.636   4.360  1.00  0.00           N1+
ATOM   3130  N   TRP A 427      20.998  -7.099  -1.481  1.00  0.00           N  
ATOM   3131  CA  TRP A 427      20.131  -7.764  -2.306  1.00  0.00           C  
ATOM   3132  C   TRP A 427      20.820  -7.975  -3.695  1.00  0.00           C  
ATOM   3133  O   TRP A 427      21.642  -7.194  -4.114  1.00  0.00           O  
ATOM   3134  CB  TRP A 427      18.817  -7.016  -2.562  1.00  0.00           C  
ATOM   3135  CG  TRP A 427      18.119  -6.356  -1.415  1.00  0.00           C  
ATOM   3136  CD1 TRP A 427      18.269  -5.078  -1.176  1.00  0.00           C  
ATOM   3137  CD2 TRP A 427      17.077  -6.897  -0.490  1.00  0.00           C  
ATOM   3138  NE1 TRP A 427      17.361  -4.714  -0.157  1.00  0.00           N  
ATOM   3139  CE2 TRP A 427      16.619  -5.776   0.255  1.00  0.00           C  
ATOM   3140  CE3 TRP A 427      16.468  -8.125  -0.232  1.00  0.00           C  
ATOM   3141  CZ2 TRP A 427      15.597  -5.907   1.252  1.00  0.00           C  
ATOM   3142  CZ3 TRP A 427      15.418  -8.237   0.755  1.00  0.00           C  
ATOM   3143  CH2 TRP A 427      15.036  -7.133   1.532  1.00  0.00           C  
ATOM   3144  N   ASP A 428      20.285  -8.990  -4.430  1.00  0.00           N  
ATOM   3145  CA  ASP A 428      20.889  -9.552  -5.655  1.00  0.00           C  
ATOM   3146  C   ASP A 428      19.912  -9.344  -6.795  1.00  0.00           C  
ATOM   3147  O   ASP A 428      18.875  -8.759  -6.627  1.00  0.00           O  
ATOM   3148  CB  ASP A 428      20.966 -11.133  -5.350  1.00  0.00           C  
ATOM   3149  CG  ASP A 428      19.711 -12.022  -5.245  1.00  0.00           C  
ATOM   3150  OD1 ASP A 428      18.816 -11.663  -4.465  1.00  0.00           O  
ATOM   3151  OD2 ASP A 428      19.699 -13.031  -6.035  1.00  0.00           O1-
ATOM   3152  N   THR A 429      20.136  -9.836  -7.981  1.00  0.00           N  
ATOM   3153  CA  THR A 429      19.447  -9.454  -9.218  1.00  0.00           C  
ATOM   3154  C   THR A 429      18.281 -10.457  -9.539  1.00  0.00           C  
ATOM   3155  O   THR A 429      18.000 -10.664 -10.711  1.00  0.00           O  
ATOM   3156  CB  THR A 429      20.547  -9.434 -10.374  1.00  0.00           C  
ATOM   3157  OG1 THR A 429      21.080 -10.670 -10.869  1.00  0.00           O  
ATOM   3158  CG2 THR A 429      21.808  -8.543 -10.040  1.00  0.00           C  
ATOM   3159  N   ALA A 430      17.714 -11.065  -8.529  1.00  0.00           N  
ATOM   3160  CA  ALA A 430      16.471 -11.814  -8.592  1.00  0.00           C  
ATOM   3161  C   ALA A 430      15.331 -10.728  -8.608  1.00  0.00           C  
ATOM   3162  O   ALA A 430      15.273 -10.040  -7.595  1.00  0.00           O  
ATOM   3163  CB  ALA A 430      16.427 -12.825  -7.374  1.00  0.00           C  
ATOM   3164  N   ALA A 431      14.471 -10.686  -9.685  1.00  0.00           N  
ATOM   3165  CA  ALA A 431      13.264  -9.836  -9.776  1.00  0.00           C  
ATOM   3166  C   ALA A 431      12.082 -10.399  -8.988  1.00  0.00           C  
ATOM   3167  O   ALA A 431      10.904 -10.212  -9.386  1.00  0.00           O  
ATOM   3168  CB  ALA A 431      12.970  -9.673 -11.224  1.00  0.00           C  
ATOM   3169  N   ALA A 432      12.317 -11.158  -7.929  1.00  0.00           N  
ATOM   3170  CA  ALA A 432      11.370 -11.686  -6.942  1.00  0.00           C  
ATOM   3171  C   ALA A 432      11.097 -10.606  -5.950  1.00  0.00           C  
ATOM   3172  O   ALA A 432      12.111 -10.066  -5.496  1.00  0.00           O  
ATOM   3173  CB  ALA A 432      12.123 -12.892  -6.340  1.00  0.00           C  
ATOM   3174  N   LYS A 433       9.807 -10.300  -5.739  1.00  0.00           N  
ATOM   3175  CA  LYS A 433       9.399  -9.210  -4.853  1.00  0.00           C  
ATOM   3176  C   LYS A 433       8.448  -9.499  -3.708  1.00  0.00           C  
ATOM   3177  O   LYS A 433       8.444  -8.764  -2.723  1.00  0.00           O  
ATOM   3178  CB  LYS A 433       8.882  -7.994  -5.700  1.00  0.00           C  
ATOM   3179  CG  LYS A 433       7.608  -8.115  -6.554  1.00  0.00           C  
ATOM   3180  CD  LYS A 433       7.818  -7.597  -7.958  1.00  0.00           C  
ATOM   3181  CE  LYS A 433       8.391  -8.528  -8.922  1.00  0.00           C  
ATOM   3182  NZ  LYS A 433       8.943  -7.928 -10.114  1.00  0.00           N1+
ATOM   3183  N   ALA A 434       7.695 -10.531  -3.985  1.00  0.00           N  
ATOM   3184  CA  ALA A 434       6.604 -10.962  -3.115  1.00  0.00           C  
ATOM   3185  C   ALA A 434       6.714 -12.446  -2.949  1.00  0.00           C  
ATOM   3186  O   ALA A 434       5.757 -13.261  -3.258  1.00  0.00           O  
ATOM   3187  CB  ALA A 434       5.285 -10.492  -3.817  1.00  0.00           C  
ATOM   3188  N   ASN A 435       7.884 -12.939  -2.575  1.00  0.00           N  
ATOM   3189  CA  ASN A 435       8.235 -14.356  -2.440  1.00  0.00           C  
ATOM   3190  C   ASN A 435       7.390 -15.148  -1.495  1.00  0.00           C  
ATOM   3191  O   ASN A 435       7.097 -14.603  -0.422  1.00  0.00           O  
ATOM   3192  CB  ASN A 435       9.672 -14.533  -1.872  1.00  0.00           C  
ATOM   3193  CG  ASN A 435      10.412 -15.782  -2.249  1.00  0.00           C  
ATOM   3194  OD1 ASN A 435      10.336 -16.197  -3.391  1.00  0.00           O  
ATOM   3195  ND2 ASN A 435      11.069 -16.431  -1.311  1.00  0.00           N  
ATOM   3196  N   SER A 436       7.085 -16.409  -1.851  1.00  0.00           N  
ATOM   3197  CA  SER A 436       6.382 -17.509  -1.081  1.00  0.00           C  
ATOM   3198  C   SER A 436       6.715 -18.750  -1.743  1.00  0.00           C  
ATOM   3199  O   SER A 436       6.010 -19.089  -2.701  1.00  0.00           O  
ATOM   3200  CB  SER A 436       4.861 -17.145  -0.970  1.00  0.00           C  
ATOM   3201  OG  SER A 436       4.214 -17.994   0.015  1.00  0.00           O  
ATOM   3202  N   VAL A 437       7.710 -19.526  -1.203  1.00  0.00           N  
ATOM   3203  CA  VAL A 437       8.254 -20.816  -1.681  1.00  0.00           C  
ATOM   3204  C   VAL A 437       8.563 -21.743  -0.505  1.00  0.00           C  
ATOM   3205  O   VAL A 437       9.126 -21.212   0.465  1.00  0.00           O  
ATOM   3206  CB  VAL A 437       9.258 -20.596  -2.772  1.00  0.00           C  
ATOM   3207  CG1 VAL A 437       8.634 -19.975  -4.028  1.00  0.00           C  
ATOM   3208  CG2 VAL A 437      10.506 -19.737  -2.349  1.00  0.00           C  
ATOM   3209  N   SER A 438       8.146 -22.972  -0.656  1.00  0.00           N  
ATOM   3210  CA  SER A 438       8.414 -24.059   0.325  1.00  0.00           C  
ATOM   3211  C   SER A 438       9.872 -24.435   0.397  1.00  0.00           C  
ATOM   3212  O   SER A 438      10.562 -24.346  -0.590  1.00  0.00           O  
ATOM   3213  CB  SER A 438       7.514 -25.268  -0.008  1.00  0.00           C  
ATOM   3214  OG  SER A 438       6.207 -24.874  -0.514  1.00  0.00           O  
ATOM   3215  N   PHE A 439      10.236 -24.816   1.586  1.00  0.00           N  
ATOM   3216  CA  PHE A 439      11.535 -25.254   2.089  1.00  0.00           C  
ATOM   3217  C   PHE A 439      11.478 -26.672   2.635  1.00  0.00           C  
ATOM   3218  O   PHE A 439      12.469 -27.369   2.499  1.00  0.00           O  
ATOM   3219  CB  PHE A 439      12.116 -24.294   3.199  1.00  0.00           C  
ATOM   3220  CG  PHE A 439      11.135 -24.062   4.373  1.00  0.00           C  
ATOM   3221  CD1 PHE A 439      10.363 -22.887   4.370  1.00  0.00           C  
ATOM   3222  CD2 PHE A 439      10.993 -24.996   5.420  1.00  0.00           C  
ATOM   3223  CE1 PHE A 439       9.452 -22.656   5.420  1.00  0.00           C  
ATOM   3224  CE2 PHE A 439      10.060 -24.745   6.427  1.00  0.00           C  
ATOM   3225  CZ  PHE A 439       9.307 -23.558   6.468  1.00  0.00           C  
ATOM   3226  N   ASN A 440      10.393 -27.236   3.140  1.00  0.00           N  
ATOM   3227  CA  ASN A 440      10.278 -28.657   3.569  1.00  0.00           C  
ATOM   3228  C   ASN A 440       9.527 -29.398   2.470  1.00  0.00           C  
ATOM   3229  O   ASN A 440       8.583 -28.876   1.906  1.00  0.00           O  
ATOM   3230  CB  ASN A 440       9.417 -28.831   4.837  1.00  0.00           C  
ATOM   3231  CG  ASN A 440       9.307 -30.238   5.357  1.00  0.00           C  
ATOM   3232  OD1 ASN A 440       8.560 -31.072   4.945  1.00  0.00           O  
ATOM   3233  ND2 ASN A 440      10.181 -30.529   6.314  1.00  0.00           N  
ATOM   3234  N   SER A 441       9.958 -30.654   2.109  1.00  0.00           N  
ATOM   3235  CA  SER A 441       9.686 -31.534   0.906  1.00  0.00           C  
ATOM   3236  C   SER A 441       8.194 -31.530   0.322  1.00  0.00           C  
ATOM   3237  O   SER A 441       7.423 -32.444   0.561  1.00  0.00           O  
ATOM   3238  CB  SER A 441      10.213 -32.915   1.265  1.00  0.00           C  
ATOM   3239  OG  SER A 441       9.654 -33.429   2.504  1.00  0.00           O  
ATOM   3240  N   SER A 442       7.784 -30.471  -0.413  1.00  0.00           N  
ATOM   3241  CA  SER A 442       6.451 -30.292  -1.067  1.00  0.00           C  
ATOM   3242  C   SER A 442       6.653 -29.223  -2.165  1.00  0.00           C  
ATOM   3243  O   SER A 442       7.781 -29.038  -2.639  1.00  0.00           O  
ATOM   3244  CB  SER A 442       5.413 -29.903  -0.001  1.00  0.00           C  
ATOM   3245  OG  SER A 442       5.964 -28.808   0.646  1.00  0.00           O  
ATOM   3246  N   ASP A 443       5.612 -28.580  -2.630  1.00  0.00           N  
ATOM   3247  CA  ASP A 443       5.713 -27.470  -3.552  1.00  0.00           C  
ATOM   3248  C   ASP A 443       4.559 -26.513  -3.316  1.00  0.00           C  
ATOM   3249  O   ASP A 443       3.633 -26.813  -2.544  1.00  0.00           O  
ATOM   3250  CB  ASP A 443       5.789 -27.946  -5.007  1.00  0.00           C  
ATOM   3251  CG  ASP A 443       4.509 -28.288  -5.743  1.00  0.00           C  
ATOM   3252  OD1 ASP A 443       3.648 -29.111  -5.250  1.00  0.00           O  
ATOM   3253  OD2 ASP A 443       4.212 -27.894  -6.919  1.00  0.00           O1-
ATOM   3254  N   GLU A 444       4.569 -25.366  -3.999  1.00  0.00           N  
ATOM   3255  CA  GLU A 444       3.641 -24.246  -3.714  1.00  0.00           C  
ATOM   3256  C   GLU A 444       2.320 -24.598  -4.407  1.00  0.00           C  
ATOM   3257  O   GLU A 444       2.213 -25.190  -5.455  1.00  0.00           O  
ATOM   3258  CB  GLU A 444       4.114 -22.920  -4.496  1.00  0.00           C  
ATOM   3259  CG  GLU A 444       5.344 -22.226  -3.930  1.00  0.00           C  
ATOM   3260  CD  GLU A 444       6.613 -23.116  -4.045  1.00  0.00           C  
ATOM   3261  OE1 GLU A 444       7.275 -23.003  -5.128  1.00  0.00           O  
ATOM   3262  OE2 GLU A 444       6.892 -23.803  -3.079  1.00  0.00           O1-
ATOM   3263  N   VAL A 445       1.170 -24.232  -3.784  1.00  0.00           N  
ATOM   3264  CA  VAL A 445      -0.185 -24.313  -4.350  1.00  0.00           C  
ATOM   3265  C   VAL A 445      -0.559 -22.873  -4.735  1.00  0.00           C  
ATOM   3266  O   VAL A 445      -0.027 -21.979  -4.052  1.00  0.00           O  
ATOM   3267  CB  VAL A 445      -1.252 -24.788  -3.331  1.00  0.00           C  
ATOM   3268  CG1 VAL A 445      -2.719 -24.927  -3.870  1.00  0.00           C  
ATOM   3269  CG2 VAL A 445      -0.821 -26.045  -2.508  1.00  0.00           C  
ATOM   3270  N   ASP A 446      -1.452 -22.619  -5.741  1.00  0.00           N  
ATOM   3271  CA  ASP A 446      -1.966 -21.277  -6.167  1.00  0.00           C  
ATOM   3272  C   ASP A 446      -3.465 -21.362  -6.008  1.00  0.00           C  
ATOM   3273  O   ASP A 446      -4.118 -22.390  -6.243  1.00  0.00           O  
ATOM   3274  CB  ASP A 446      -1.460 -20.930  -7.583  1.00  0.00           C  
ATOM   3275  CG  ASP A 446      -2.415 -21.205  -8.788  1.00  0.00           C  
ATOM   3276  OD1 ASP A 446      -3.326 -20.304  -8.976  1.00  0.00           O  
ATOM   3277  OD2 ASP A 446      -2.363 -22.276  -9.456  1.00  0.00           O1-
ATOM   3278  N   TYR A 447      -4.060 -20.177  -5.725  1.00  0.00           N  
ATOM   3279  CA  TYR A 447      -5.487 -20.096  -5.599  1.00  0.00           C  
ATOM   3280  C   TYR A 447      -5.962 -18.941  -6.441  1.00  0.00           C  
ATOM   3281  O   TYR A 447      -7.000 -18.396  -6.191  1.00  0.00           O  
ATOM   3282  CB  TYR A 447      -5.887 -19.786  -4.147  1.00  0.00           C  
ATOM   3283  CG  TYR A 447      -5.513 -20.878  -3.172  1.00  0.00           C  
ATOM   3284  CD1 TYR A 447      -6.398 -21.907  -2.738  1.00  0.00           C  
ATOM   3285  CD2 TYR A 447      -4.212 -20.784  -2.627  1.00  0.00           C  
ATOM   3286  CE1 TYR A 447      -5.924 -22.881  -1.903  1.00  0.00           C  
ATOM   3287  CE2 TYR A 447      -3.804 -21.777  -1.729  1.00  0.00           C  
ATOM   3288  CZ  TYR A 447      -4.609 -22.775  -1.357  1.00  0.00           C  
ATOM   3289  OH  TYR A 447      -4.141 -23.723  -0.513  1.00  0.00           O  
ATOM   3290  N   GLY A 448      -5.228 -18.533  -7.499  1.00  0.00           N  
ATOM   3291  CA  GLY A 448      -5.599 -17.574  -8.544  1.00  0.00           C  
ATOM   3292  C   GLY A 448      -4.835 -16.226  -8.447  1.00  0.00           C  
ATOM   3293  O   GLY A 448      -5.246 -15.269  -9.106  1.00  0.00           O  
ATOM   3294  N   PHE A 449      -3.803 -16.006  -7.583  1.00  0.00           N  
ATOM   3295  CA  PHE A 449      -3.090 -14.777  -7.278  1.00  0.00           C  
ATOM   3296  C   PHE A 449      -1.644 -15.065  -6.837  1.00  0.00           C  
ATOM   3297  O   PHE A 449      -1.046 -14.350  -6.008  1.00  0.00           O  
ATOM   3298  CB  PHE A 449      -3.910 -13.747  -6.493  1.00  0.00           C  
ATOM   3299  CG  PHE A 449      -4.242 -14.237  -5.114  1.00  0.00           C  
ATOM   3300  CD1 PHE A 449      -3.269 -14.308  -4.067  1.00  0.00           C  
ATOM   3301  CD2 PHE A 449      -5.523 -14.945  -4.966  1.00  0.00           C  
ATOM   3302  CE1 PHE A 449      -3.601 -15.061  -2.888  1.00  0.00           C  
ATOM   3303  CE2 PHE A 449      -5.722 -15.743  -3.785  1.00  0.00           C  
ATOM   3304  CZ  PHE A 449      -4.726 -15.872  -2.791  1.00  0.00           C  
ATOM   3305  N   GLY A 450      -0.998 -16.026  -7.491  1.00  0.00           N  
ATOM   3306  CA  GLY A 450       0.329 -16.477  -7.465  1.00  0.00           C  
ATOM   3307  C   GLY A 450       0.489 -17.737  -6.583  1.00  0.00           C  
ATOM   3308  O   GLY A 450      -0.319 -17.879  -5.680  1.00  0.00           O  
ATOM   3309  N   LYS A 451       1.559 -18.535  -6.765  1.00  0.00           N  
ATOM   3310  CA  LYS A 451       1.890 -19.713  -5.984  1.00  0.00           C  
ATOM   3311  C   LYS A 451       2.338 -19.292  -4.599  1.00  0.00           C  
ATOM   3312  O   LYS A 451       3.122 -18.366  -4.521  1.00  0.00           O  
ATOM   3313  CB  LYS A 451       3.068 -20.279  -6.835  1.00  0.00           C  
ATOM   3314  CG  LYS A 451       2.661 -21.348  -7.842  1.00  0.00           C  
ATOM   3315  CD  LYS A 451       3.870 -21.881  -8.522  1.00  0.00           C  
ATOM   3316  CE  LYS A 451       3.444 -22.913  -9.537  1.00  0.00           C  
ATOM   3317  NZ  LYS A 451       4.574 -23.812 -10.009  1.00  0.00           N1+
ATOM   3318  N   VAL A 452       1.785 -19.921  -3.574  1.00  0.00           N  
ATOM   3319  CA  VAL A 452       1.894 -19.644  -2.116  1.00  0.00           C  
ATOM   3320  C   VAL A 452       2.327 -20.932  -1.409  1.00  0.00           C  
ATOM   3321  O   VAL A 452       2.063 -22.006  -1.918  1.00  0.00           O  
ATOM   3322  CB  VAL A 452       0.626 -18.959  -1.497  1.00  0.00           C  
ATOM   3323  CG1 VAL A 452       0.462 -17.592  -2.114  1.00  0.00           C  
ATOM   3324  CG2 VAL A 452      -0.686 -19.715  -1.773  1.00  0.00           C  
ATOM   3325  N   SER A 453       2.899 -20.889  -0.224  1.00  0.00           N  
ATOM   3326  CA  SER A 453       3.676 -21.864   0.572  1.00  0.00           C  
ATOM   3327  C   SER A 453       3.030 -22.149   1.926  1.00  0.00           C  
ATOM   3328  O   SER A 453       2.416 -21.340   2.640  1.00  0.00           O  
ATOM   3329  CB  SER A 453       5.216 -21.383   0.586  1.00  0.00           C  
ATOM   3330  OG  SER A 453       5.399 -20.134   1.244  1.00  0.00           O  
ATOM   3331  N   LYS A 454       3.214 -23.417   2.416  1.00  0.00           N  
ATOM   3332  CA  LYS A 454       3.011 -23.938   3.724  1.00  0.00           C  
ATOM   3333  C   LYS A 454       4.249 -23.661   4.597  1.00  0.00           C  
ATOM   3334  O   LYS A 454       5.353 -23.786   4.032  1.00  0.00           O  
ATOM   3335  CB  LYS A 454       2.725 -25.460   3.779  1.00  0.00           C  
ATOM   3336  CG  LYS A 454       1.374 -25.828   3.009  1.00  0.00           C  
ATOM   3337  CD  LYS A 454       1.432 -27.351   2.680  1.00  0.00           C  
ATOM   3338  CE  LYS A 454       0.286 -27.853   1.923  1.00  0.00           C  
ATOM   3339  NZ  LYS A 454       0.344 -29.246   1.591  1.00  0.00           N1+
ATOM   3340  N   GLY A 455       4.170 -23.324   5.926  1.00  0.00           N  
ATOM   3341  CA  GLY A 455       5.336 -23.086   6.807  1.00  0.00           C  
ATOM   3342  C   GLY A 455       5.801 -21.661   6.833  1.00  0.00           C  
ATOM   3343  O   GLY A 455       6.954 -21.423   7.282  1.00  0.00           O  
ATOM   3344  N   VAL A 456       4.924 -20.646   6.477  1.00  0.00           N  
ATOM   3345  CA  VAL A 456       5.364 -19.260   6.306  1.00  0.00           C  
ATOM   3346  C   VAL A 456       5.896 -18.581   7.576  1.00  0.00           C  
ATOM   3347  O   VAL A 456       5.130 -18.432   8.480  1.00  0.00           O  
ATOM   3348  CB  VAL A 456       4.269 -18.371   5.696  1.00  0.00           C  
ATOM   3349  CG1 VAL A 456       4.598 -16.919   5.528  1.00  0.00           C  
ATOM   3350  CG2 VAL A 456       3.721 -18.877   4.344  1.00  0.00           C  
ATOM   3351  N   SER A 457       7.173 -18.397   7.566  1.00  0.00           N  
ATOM   3352  CA  SER A 457       7.989 -17.884   8.671  1.00  0.00           C  
ATOM   3353  C   SER A 457       9.258 -17.142   8.242  1.00  0.00           C  
ATOM   3354  O   SER A 457      10.225 -16.986   8.975  1.00  0.00           O  
ATOM   3355  CB  SER A 457       8.317 -19.036   9.623  1.00  0.00           C  
ATOM   3356  OG  SER A 457       8.887 -20.131   8.894  1.00  0.00           O  
ATOM   3357  N   SER A 458       9.215 -16.520   7.095  1.00  0.00           N  
ATOM   3358  CA  SER A 458      10.204 -15.588   6.518  1.00  0.00           C  
ATOM   3359  C   SER A 458      10.001 -14.123   7.093  1.00  0.00           C  
ATOM   3360  O   SER A 458       8.894 -13.637   7.232  1.00  0.00           O  
ATOM   3361  CB  SER A 458      10.082 -15.622   4.934  1.00  0.00           C  
ATOM   3362  OG  SER A 458       8.887 -15.221   4.333  1.00  0.00           O  
ATOM   3363  N   PRO A 459      11.119 -13.522   7.507  1.00  0.00           N  
ATOM   3364  CA  PRO A 459      11.191 -12.116   7.990  1.00  0.00           C  
ATOM   3365  C   PRO A 459      10.740 -11.039   7.037  1.00  0.00           C  
ATOM   3366  O   PRO A 459       9.932 -10.205   7.479  1.00  0.00           O  
ATOM   3367  CB  PRO A 459      12.606 -11.926   8.516  1.00  0.00           C  
ATOM   3368  CG  PRO A 459      13.424 -13.004   7.767  1.00  0.00           C  
ATOM   3369  CD  PRO A 459      12.443 -14.116   7.428  1.00  0.00           C  
ATOM   3370  N   TYR A 460      11.242 -10.917   5.817  1.00  0.00           N  
ATOM   3371  CA  TYR A 460      10.682  -9.858   4.921  1.00  0.00           C  
ATOM   3372  C   TYR A 460       9.403 -10.369   4.240  1.00  0.00           C  
ATOM   3373  O   TYR A 460       9.471 -11.394   3.586  1.00  0.00           O  
ATOM   3374  CB  TYR A 460      11.792  -9.518   3.964  1.00  0.00           C  
ATOM   3375  CG  TYR A 460      11.572  -8.617   2.795  1.00  0.00           C  
ATOM   3376  CD1 TYR A 460      11.415  -7.209   3.026  1.00  0.00           C  
ATOM   3377  CD2 TYR A 460      11.852  -9.049   1.476  1.00  0.00           C  
ATOM   3378  CE1 TYR A 460      11.474  -6.222   1.961  1.00  0.00           C  
ATOM   3379  CE2 TYR A 460      11.837  -8.116   0.403  1.00  0.00           C  
ATOM   3380  CZ  TYR A 460      11.677  -6.702   0.647  1.00  0.00           C  
ATOM   3381  OH  TYR A 460      11.609  -5.871  -0.447  1.00  0.00           O  
ATOM   3382  N   LEU A 461       8.304  -9.633   4.359  1.00  0.00           N  
ATOM   3383  CA  LEU A 461       6.976  -9.882   3.858  1.00  0.00           C  
ATOM   3384  C   LEU A 461       6.255  -8.585   3.463  1.00  0.00           C  
ATOM   3385  O   LEU A 461       5.357  -8.135   4.216  1.00  0.00           O  
ATOM   3386  CB  LEU A 461       6.217 -10.800   4.820  1.00  0.00           C  
ATOM   3387  CG  LEU A 461       6.655 -12.328   4.928  1.00  0.00           C  
ATOM   3388  CD1 LEU A 461       5.924 -13.059   6.082  1.00  0.00           C  
ATOM   3389  CD2 LEU A 461       6.327 -13.040   3.627  1.00  0.00           C  
ATOM   3390  N   PRO A 462       6.788  -7.912   2.390  1.00  0.00           N  
ATOM   3391  CA  PRO A 462       6.295  -6.618   2.030  1.00  0.00           C  
ATOM   3392  C   PRO A 462       4.859  -6.633   1.348  1.00  0.00           C  
ATOM   3393  O   PRO A 462       4.257  -5.561   1.285  1.00  0.00           O  
ATOM   3394  CB  PRO A 462       7.367  -6.066   1.094  1.00  0.00           C  
ATOM   3395  CG  PRO A 462       7.912  -7.325   0.489  1.00  0.00           C  
ATOM   3396  CD  PRO A 462       7.838  -8.363   1.551  1.00  0.00           C  
ATOM   3397  N   PHE A 463       4.330  -7.790   0.926  1.00  0.00           N  
ATOM   3398  CA  PHE A 463       3.022  -7.862   0.247  1.00  0.00           C  
ATOM   3399  C   PHE A 463       2.125  -8.954   0.906  1.00  0.00           C  
ATOM   3400  O   PHE A 463       1.183  -9.491   0.264  1.00  0.00           O  
ATOM   3401  CB  PHE A 463       3.277  -8.122  -1.314  1.00  0.00           C  
ATOM   3402  CG  PHE A 463       4.035  -7.007  -2.049  1.00  0.00           C  
ATOM   3403  CD1 PHE A 463       3.335  -5.871  -2.380  1.00  0.00           C  
ATOM   3404  CD2 PHE A 463       5.430  -7.125  -2.382  1.00  0.00           C  
ATOM   3405  CE1 PHE A 463       4.003  -4.848  -3.123  1.00  0.00           C  
ATOM   3406  CE2 PHE A 463       6.104  -6.098  -2.956  1.00  0.00           C  
ATOM   3407  CZ  PHE A 463       5.387  -4.960  -3.400  1.00  0.00           C  
ATOM   3408  N   GLY A 464       2.481  -9.213   2.198  1.00  0.00           N  
ATOM   3409  CA  GLY A 464       1.671 -10.049   3.045  1.00  0.00           C  
ATOM   3410  C   GLY A 464       2.131 -11.496   3.085  1.00  0.00           C  
ATOM   3411  O   GLY A 464       3.229 -11.771   2.598  1.00  0.00           O  
ATOM   3412  N   GLY A 465       1.426 -12.276   3.931  1.00  0.00           N  
ATOM   3413  CA  GLY A 465       1.827 -13.668   4.109  1.00  0.00           C  
ATOM   3414  C   GLY A 465       0.559 -14.567   4.071  1.00  0.00           C  
ATOM   3415  O   GLY A 465      -0.470 -14.189   4.652  1.00  0.00           O  
ATOM   3416  N   GLY A 466       0.635 -15.770   3.423  1.00  0.00           N  
ATOM   3417  CA  GLY A 466      -0.417 -16.837   3.221  1.00  0.00           C  
ATOM   3418  C   GLY A 466      -1.240 -16.618   1.972  1.00  0.00           C  
ATOM   3419  O   GLY A 466      -0.738 -16.084   1.017  1.00  0.00           O  
ATOM   3420  N   ARG A 467      -2.539 -17.015   1.970  1.00  0.00           N  
ATOM   3421  CA  ARG A 467      -3.469 -16.588   0.900  1.00  0.00           C  
ATOM   3422  C   ARG A 467      -3.945 -15.086   0.986  1.00  0.00           C  
ATOM   3423  O   ARG A 467      -4.107 -14.401  -0.007  1.00  0.00           O  
ATOM   3424  CB  ARG A 467      -4.716 -17.505   0.983  1.00  0.00           C  
ATOM   3425  CG  ARG A 467      -4.424 -19.050   0.959  1.00  0.00           C  
ATOM   3426  CD  ARG A 467      -5.618 -20.030   0.739  1.00  0.00           C  
ATOM   3427  NE  ARG A 467      -5.464 -21.214   1.543  1.00  0.00           N  
ATOM   3428  CZ  ARG A 467      -6.399 -22.212   1.680  1.00  0.00           C  
ATOM   3429  NH1 ARG A 467      -7.593 -22.289   1.109  1.00  0.00           N  
ATOM   3430  NH2 ARG A 467      -6.205 -23.220   2.493  1.00  0.00           N1+
ATOM   3431  N   HIS A 468      -4.066 -14.505   2.263  1.00  0.00           N  
ATOM   3432  CA  HIS A 468      -4.272 -13.054   2.509  1.00  0.00           C  
ATOM   3433  C   HIS A 468      -2.980 -12.276   2.203  1.00  0.00           C  
ATOM   3434  O   HIS A 468      -1.975 -12.596   2.828  1.00  0.00           O  
ATOM   3435  CB  HIS A 468      -4.774 -12.827   3.919  1.00  0.00           C  
ATOM   3436  CG  HIS A 468      -6.237 -13.059   4.102  1.00  0.00           C  
ATOM   3437  ND1 HIS A 468      -7.187 -12.244   3.551  1.00  0.00           N  
ATOM   3438  CD2 HIS A 468      -6.877 -14.086   4.653  1.00  0.00           C  
ATOM   3439  CE1 HIS A 468      -8.377 -12.835   3.725  1.00  0.00           C  
ATOM   3440  NE2 HIS A 468      -8.269 -13.957   4.380  1.00  0.00           N  
ATOM   3441  N   ARG A 469      -2.935 -11.601   1.010  1.00  0.00           N  
ATOM   3442  CA  ARG A 469      -1.804 -11.293   0.191  1.00  0.00           C  
ATOM   3443  C   ARG A 469      -2.238 -10.474  -1.081  1.00  0.00           C  
ATOM   3444  O   ARG A 469      -3.210 -10.788  -1.804  1.00  0.00           O  
ATOM   3445  CB  ARG A 469      -1.090 -12.529  -0.275  1.00  0.00           C  
ATOM   3446  CG  ARG A 469       0.235 -12.410  -0.997  1.00  0.00           C  
ATOM   3447  CD  ARG A 469       0.229 -11.880  -2.404  1.00  0.00           C  
ATOM   3448  NE  ARG A 469       1.327 -12.303  -3.207  1.00  0.00           N  
ATOM   3449  CZ  ARG A 469       1.483 -12.057  -4.548  1.00  0.00           C  
ATOM   3450  NH1 ARG A 469       0.905 -10.977  -5.090  1.00  0.00           N  
ATOM   3451  NH2 ARG A 469       2.225 -12.913  -5.198  1.00  0.00           N1+
ATOM   3452  N   CYS A 470      -1.579  -9.388  -1.228  1.00  0.00           N  
ATOM   3453  CA  CYS A 470      -1.572  -8.449  -2.326  1.00  0.00           C  
ATOM   3454  C   CYS A 470      -1.865  -8.945  -3.700  1.00  0.00           C  
ATOM   3455  O   CYS A 470      -1.372 -10.004  -4.100  1.00  0.00           O  
ATOM   3456  CB  CYS A 470      -0.211  -7.611  -2.292  1.00  0.00           C  
ATOM   3457  SG  CYS A 470      -0.525  -5.857  -2.655  1.00  0.00           S1-
ATOM   3458  N   ILE A 471      -2.311  -8.100  -4.611  1.00  0.00           N  
ATOM   3459  CA  ILE A 471      -2.130  -8.157  -6.069  1.00  0.00           C  
ATOM   3460  C   ILE A 471      -1.300  -6.957  -6.618  1.00  0.00           C  
ATOM   3461  O   ILE A 471      -1.118  -6.798  -7.821  1.00  0.00           O  
ATOM   3462  CB  ILE A 471      -3.627  -8.114  -6.572  1.00  0.00           C  
ATOM   3463  CG1 ILE A 471      -4.353  -6.725  -6.306  1.00  0.00           C  
ATOM   3464  CG2 ILE A 471      -4.495  -9.275  -6.012  1.00  0.00           C  
ATOM   3465  CD1 ILE A 471      -5.811  -6.757  -6.793  1.00  0.00           C  
ATOM   3466  N   GLY A 472      -0.907  -5.990  -5.754  1.00  0.00           N  
ATOM   3467  CA  GLY A 472      -0.283  -4.771  -6.368  1.00  0.00           C  
ATOM   3468  C   GLY A 472       1.226  -4.869  -6.622  1.00  0.00           C  
ATOM   3469  O   GLY A 472       1.770  -3.837  -7.146  1.00  0.00           O  
ATOM   3470  N   GLU A 473       1.885  -5.988  -6.262  1.00  0.00           N  
ATOM   3471  CA  GLU A 473       3.363  -6.151  -6.313  1.00  0.00           C  
ATOM   3472  C   GLU A 473       4.127  -5.545  -7.484  1.00  0.00           C  
ATOM   3473  O   GLU A 473       4.953  -4.681  -7.265  1.00  0.00           O  
ATOM   3474  CB  GLU A 473       3.821  -7.568  -5.887  1.00  0.00           C  
ATOM   3475  CG  GLU A 473       2.899  -8.816  -6.010  1.00  0.00           C  
ATOM   3476  CD  GLU A 473       2.342  -8.960  -7.404  1.00  0.00           C  
ATOM   3477  OE1 GLU A 473       1.485  -9.881  -7.459  1.00  0.00           O  
ATOM   3478  OE2 GLU A 473       2.785  -8.323  -8.369  1.00  0.00           O1-
ATOM   3479  N   GLN A 474       3.792  -5.939  -8.733  1.00  0.00           N  
ATOM   3480  CA  GLN A 474       4.428  -5.567  -9.997  1.00  0.00           C  
ATOM   3481  C   GLN A 474       3.941  -4.143 -10.410  1.00  0.00           C  
ATOM   3482  O   GLN A 474       4.740  -3.358 -10.908  1.00  0.00           O  
ATOM   3483  CB  GLN A 474       4.169  -6.595 -11.108  1.00  0.00           C  
ATOM   3484  CG  GLN A 474       4.970  -6.291 -12.452  1.00  0.00           C  
ATOM   3485  CD  GLN A 474       6.467  -6.275 -12.326  1.00  0.00           C  
ATOM   3486  OE1 GLN A 474       7.023  -6.407 -11.232  1.00  0.00           O  
ATOM   3487  NE2 GLN A 474       7.180  -6.334 -13.401  1.00  0.00           N  
ATOM   3488  N   PHE A 475       2.637  -3.915 -10.261  1.00  0.00           N  
ATOM   3489  CA  PHE A 475       2.031  -2.555 -10.434  1.00  0.00           C  
ATOM   3490  C   PHE A 475       2.850  -1.519  -9.624  1.00  0.00           C  
ATOM   3491  O   PHE A 475       3.409  -0.582 -10.240  1.00  0.00           O  
ATOM   3492  CB  PHE A 475       0.512  -2.627 -10.056  1.00  0.00           C  
ATOM   3493  CG  PHE A 475      -0.306  -1.409 -10.533  1.00  0.00           C  
ATOM   3494  CD1 PHE A 475       0.056  -0.617 -11.595  1.00  0.00           C  
ATOM   3495  CD2 PHE A 475      -1.577  -1.222  -9.958  1.00  0.00           C  
ATOM   3496  CE1 PHE A 475      -0.859   0.325 -12.136  1.00  0.00           C  
ATOM   3497  CE2 PHE A 475      -2.430  -0.198 -10.372  1.00  0.00           C  
ATOM   3498  CZ  PHE A 475      -2.065   0.501 -11.499  1.00  0.00           C  
ATOM   3499  N   ALA A 476       3.036  -1.702  -8.346  1.00  0.00           N  
ATOM   3500  CA  ALA A 476       3.839  -0.766  -7.532  1.00  0.00           C  
ATOM   3501  C   ALA A 476       5.311  -0.635  -7.907  1.00  0.00           C  
ATOM   3502  O   ALA A 476       5.914   0.465  -7.819  1.00  0.00           O  
ATOM   3503  CB  ALA A 476       3.580  -1.185  -6.058  1.00  0.00           C  
ATOM   3504  N   TYR A 477       5.867  -1.674  -8.524  1.00  0.00           N  
ATOM   3505  CA  TYR A 477       7.275  -1.752  -8.892  1.00  0.00           C  
ATOM   3506  C   TYR A 477       7.548  -0.904 -10.173  1.00  0.00           C  
ATOM   3507  O   TYR A 477       8.344   0.036 -10.186  1.00  0.00           O  
ATOM   3508  CB  TYR A 477       7.717  -3.252  -9.104  1.00  0.00           C  
ATOM   3509  CG  TYR A 477       8.566  -3.732  -7.968  1.00  0.00           C  
ATOM   3510  CD1 TYR A 477       8.065  -4.293  -6.759  1.00  0.00           C  
ATOM   3511  CD2 TYR A 477       9.936  -3.625  -8.158  1.00  0.00           C  
ATOM   3512  CE1 TYR A 477       8.927  -4.766  -5.768  1.00  0.00           C  
ATOM   3513  CE2 TYR A 477      10.787  -4.194  -7.193  1.00  0.00           C  
ATOM   3514  CZ  TYR A 477      10.304  -4.729  -5.967  1.00  0.00           C  
ATOM   3515  OH  TYR A 477      11.226  -5.302  -5.083  1.00  0.00           O  
ATOM   3516  N   VAL A 478       6.692  -1.151 -11.169  1.00  0.00           N  
ATOM   3517  CA  VAL A 478       6.450  -0.298 -12.308  1.00  0.00           C  
ATOM   3518  C   VAL A 478       6.103   1.157 -12.110  1.00  0.00           C  
ATOM   3519  O   VAL A 478       6.504   2.078 -12.818  1.00  0.00           O  
ATOM   3520  CB  VAL A 478       5.590  -1.008 -13.309  1.00  0.00           C  
ATOM   3521  CG1 VAL A 478       5.091  -0.100 -14.494  1.00  0.00           C  
ATOM   3522  CG2 VAL A 478       6.003  -2.406 -13.841  1.00  0.00           C  
ATOM   3523  N   GLN A 479       5.319   1.434 -11.068  1.00  0.00           N  
ATOM   3524  CA  GLN A 479       4.912   2.752 -10.499  1.00  0.00           C  
ATOM   3525  C   GLN A 479       6.087   3.581  -9.905  1.00  0.00           C  
ATOM   3526  O   GLN A 479       6.518   4.627 -10.462  1.00  0.00           O  
ATOM   3527  CB  GLN A 479       3.827   2.469  -9.432  1.00  0.00           C  
ATOM   3528  CG  GLN A 479       3.003   3.757  -9.034  1.00  0.00           C  
ATOM   3529  CD  GLN A 479       1.699   3.534  -8.332  1.00  0.00           C  
ATOM   3530  OE1 GLN A 479       0.888   4.451  -8.289  1.00  0.00           O  
ATOM   3531  NE2 GLN A 479       1.474   2.287  -7.901  1.00  0.00           N  
ATOM   3532  N   LEU A 480       6.687   3.098  -8.790  1.00  0.00           N  
ATOM   3533  CA  LEU A 480       7.898   3.697  -8.198  1.00  0.00           C  
ATOM   3534  C   LEU A 480       9.151   3.781  -9.140  1.00  0.00           C  
ATOM   3535  O   LEU A 480      10.000   4.728  -9.119  1.00  0.00           O  
ATOM   3536  CB  LEU A 480       8.221   2.845  -7.010  1.00  0.00           C  
ATOM   3537  CG  LEU A 480       7.103   2.789  -5.976  1.00  0.00           C  
ATOM   3538  CD1 LEU A 480       7.208   1.647  -4.966  1.00  0.00           C  
ATOM   3539  CD2 LEU A 480       6.947   4.109  -5.229  1.00  0.00           C  
ATOM   3540  N   GLY A 481       9.241   2.776  -9.961  1.00  0.00           N  
ATOM   3541  CA  GLY A 481      10.090   2.787 -11.113  1.00  0.00           C  
ATOM   3542  C   GLY A 481       9.824   3.907 -12.186  1.00  0.00           C  
ATOM   3543  O   GLY A 481      10.786   4.559 -12.550  1.00  0.00           O  
ATOM   3544  N   THR A 482       8.575   4.188 -12.581  1.00  0.00           N  
ATOM   3545  CA  THR A 482       8.223   5.257 -13.476  1.00  0.00           C  
ATOM   3546  C   THR A 482       8.596   6.615 -12.822  1.00  0.00           C  
ATOM   3547  O   THR A 482       9.232   7.436 -13.439  1.00  0.00           O  
ATOM   3548  CB  THR A 482       6.741   5.220 -13.868  1.00  0.00           C  
ATOM   3549  OG1 THR A 482       6.750   4.084 -14.685  1.00  0.00           O  
ATOM   3550  CG2 THR A 482       6.294   6.308 -14.830  1.00  0.00           C  
ATOM   3551  N   ILE A 483       8.284   6.699 -11.505  1.00  0.00           N  
ATOM   3552  CA  ILE A 483       8.771   7.838 -10.668  1.00  0.00           C  
ATOM   3553  C   ILE A 483      10.258   7.950 -10.732  1.00  0.00           C  
ATOM   3554  O   ILE A 483      10.683   8.934 -11.220  1.00  0.00           O  
ATOM   3555  CB  ILE A 483       8.079   7.803  -9.257  1.00  0.00           C  
ATOM   3556  CG1 ILE A 483       6.470   7.693  -9.261  1.00  0.00           C  
ATOM   3557  CG2 ILE A 483       8.512   8.962  -8.391  1.00  0.00           C  
ATOM   3558  CD1 ILE A 483       5.843   7.015  -8.045  1.00  0.00           C  
ATOM   3559  N   LEU A 484      11.006   6.867 -10.304  1.00  0.00           N  
ATOM   3560  CA  LEU A 484      12.482   6.848 -10.181  1.00  0.00           C  
ATOM   3561  C   LEU A 484      13.217   7.266 -11.500  1.00  0.00           C  
ATOM   3562  O   LEU A 484      14.215   8.000 -11.454  1.00  0.00           O  
ATOM   3563  CB  LEU A 484      12.870   5.440  -9.631  1.00  0.00           C  
ATOM   3564  CG  LEU A 484      14.353   5.205  -9.245  1.00  0.00           C  
ATOM   3565  CD1 LEU A 484      14.923   6.401  -8.579  1.00  0.00           C  
ATOM   3566  CD2 LEU A 484      14.303   4.026  -8.209  1.00  0.00           C  
ATOM   3567  N   THR A 485      12.718   6.855 -12.637  1.00  0.00           N  
ATOM   3568  CA  THR A 485      13.159   7.254 -14.019  1.00  0.00           C  
ATOM   3569  C   THR A 485      12.547   8.550 -14.698  1.00  0.00           C  
ATOM   3570  O   THR A 485      13.034   8.957 -15.758  1.00  0.00           O  
ATOM   3571  CB  THR A 485      12.823   6.035 -14.961  1.00  0.00           C  
ATOM   3572  OG1 THR A 485      11.397   5.874 -15.095  1.00  0.00           O  
ATOM   3573  CG2 THR A 485      13.533   4.748 -14.420  1.00  0.00           C  
ATOM   3574  N   THR A 486      11.512   9.170 -14.107  1.00  0.00           N  
ATOM   3575  CA  THR A 486      11.116  10.488 -14.553  1.00  0.00           C  
ATOM   3576  C   THR A 486      11.981  11.559 -13.893  1.00  0.00           C  
ATOM   3577  O   THR A 486      12.243  12.612 -14.453  1.00  0.00           O  
ATOM   3578  CB  THR A 486       9.574  10.646 -14.181  1.00  0.00           C  
ATOM   3579  OG1 THR A 486       8.818   9.634 -14.809  1.00  0.00           O  
ATOM   3580  CG2 THR A 486       8.924  11.926 -14.687  1.00  0.00           C  
ATOM   3581  N   PHE A 487      12.405  11.287 -12.675  1.00  0.00           N  
ATOM   3582  CA  PHE A 487      13.066  12.304 -11.783  1.00  0.00           C  
ATOM   3583  C   PHE A 487      14.504  12.503 -12.251  1.00  0.00           C  
ATOM   3584  O   PHE A 487      14.825  13.617 -12.604  1.00  0.00           O  
ATOM   3585  CB  PHE A 487      12.934  11.792 -10.362  1.00  0.00           C  
ATOM   3586  CG  PHE A 487      11.815  12.491  -9.599  1.00  0.00           C  
ATOM   3587  CD1 PHE A 487      10.511  12.080  -9.796  1.00  0.00           C  
ATOM   3588  CD2 PHE A 487      12.136  13.627  -8.775  1.00  0.00           C  
ATOM   3589  CE1 PHE A 487       9.491  12.796  -9.089  1.00  0.00           C  
ATOM   3590  CE2 PHE A 487      11.124  14.239  -8.056  1.00  0.00           C  
ATOM   3591  CZ  PHE A 487       9.829  13.797  -8.185  1.00  0.00           C  
ATOM   3592  N   VAL A 488      15.353  11.499 -12.458  1.00  0.00           N  
ATOM   3593  CA  VAL A 488      16.804  11.537 -12.393  1.00  0.00           C  
ATOM   3594  C   VAL A 488      17.407  12.349 -13.565  1.00  0.00           C  
ATOM   3595  O   VAL A 488      18.438  12.966 -13.423  1.00  0.00           O  
ATOM   3596  CB  VAL A 488      17.466  10.089 -12.436  1.00  0.00           C  
ATOM   3597  CG1 VAL A 488      17.412   9.453 -11.048  1.00  0.00           C  
ATOM   3598  CG2 VAL A 488      17.025   9.068 -13.498  1.00  0.00           C  
ATOM   3599  N   TYR A 489      16.778  12.331 -14.739  1.00  0.00           N  
ATOM   3600  CA  TYR A 489      17.130  13.186 -15.941  1.00  0.00           C  
ATOM   3601  C   TYR A 489      16.856  14.688 -15.710  1.00  0.00           C  
ATOM   3602  O   TYR A 489      17.587  15.541 -16.215  1.00  0.00           O  
ATOM   3603  CB  TYR A 489      16.538  12.528 -17.237  1.00  0.00           C  
ATOM   3604  CG  TYR A 489      15.184  12.888 -17.575  1.00  0.00           C  
ATOM   3605  CD1 TYR A 489      15.018  14.018 -18.437  1.00  0.00           C  
ATOM   3606  CD2 TYR A 489      14.079  12.152 -17.181  1.00  0.00           C  
ATOM   3607  CE1 TYR A 489      13.748  14.430 -18.914  1.00  0.00           C  
ATOM   3608  CE2 TYR A 489      12.820  12.494 -17.693  1.00  0.00           C  
ATOM   3609  CZ  TYR A 489      12.633  13.645 -18.540  1.00  0.00           C  
ATOM   3610  OH  TYR A 489      11.400  14.100 -18.963  1.00  0.00           O  
ATOM   3611  N   ASN A 490      15.766  15.038 -15.008  1.00  0.00           N  
ATOM   3612  CA  ASN A 490      15.394  16.382 -14.888  1.00  0.00           C  
ATOM   3613  C   ASN A 490      16.183  17.119 -13.815  1.00  0.00           C  
ATOM   3614  O   ASN A 490      16.754  18.173 -14.045  1.00  0.00           O  
ATOM   3615  CB  ASN A 490      13.882  16.390 -14.578  1.00  0.00           C  
ATOM   3616  CG  ASN A 490      12.992  16.437 -15.762  1.00  0.00           C  
ATOM   3617  OD1 ASN A 490      13.108  17.375 -16.536  1.00  0.00           O  
ATOM   3618  ND2 ASN A 490      12.094  15.465 -15.972  1.00  0.00           N  
ATOM   3619  N   LEU A 491      16.322  16.459 -12.643  1.00  0.00           N  
ATOM   3620  CA  LEU A 491      17.033  17.024 -11.495  1.00  0.00           C  
ATOM   3621  C   LEU A 491      18.026  16.076 -10.849  1.00  0.00           C  
ATOM   3622  O   LEU A 491      17.772  14.875 -10.805  1.00  0.00           O  
ATOM   3623  CB  LEU A 491      16.067  17.722 -10.558  1.00  0.00           C  
ATOM   3624  CG  LEU A 491      15.078  16.685  -9.809  1.00  0.00           C  
ATOM   3625  CD1 LEU A 491      14.618  17.301  -8.495  1.00  0.00           C  
ATOM   3626  CD2 LEU A 491      13.829  16.278 -10.680  1.00  0.00           C  
ATOM   3627  N   ARG A 492      19.120  16.615 -10.225  1.00  0.00           N  
ATOM   3628  CA  ARG A 492      19.912  15.928  -9.168  1.00  0.00           C  
ATOM   3629  C   ARG A 492      19.412  16.627  -7.854  1.00  0.00           C  
ATOM   3630  O   ARG A 492      19.107  17.855  -7.907  1.00  0.00           O  
ATOM   3631  CB  ARG A 492      21.410  16.255  -9.394  1.00  0.00           C  
ATOM   3632  CG  ARG A 492      22.333  15.324  -8.643  1.00  0.00           C  
ATOM   3633  CD  ARG A 492      23.817  15.375  -9.040  1.00  0.00           C  
ATOM   3634  NE  ARG A 492      24.570  14.275  -8.434  1.00  0.00           N  
ATOM   3635  CZ  ARG A 492      25.110  14.240  -7.168  1.00  0.00           C  
ATOM   3636  NH1 ARG A 492      25.137  15.261  -6.295  1.00  0.00           N  
ATOM   3637  NH2 ARG A 492      25.749  13.151  -6.808  1.00  0.00           N1+
ATOM   3638  N   TRP A 493      19.183  15.829  -6.791  1.00  0.00           N  
ATOM   3639  CA  TRP A 493      18.724  16.335  -5.509  1.00  0.00           C  
ATOM   3640  C   TRP A 493      19.594  15.841  -4.318  1.00  0.00           C  
ATOM   3641  O   TRP A 493      19.914  14.626  -4.244  1.00  0.00           O  
ATOM   3642  CB  TRP A 493      17.229  16.060  -5.398  1.00  0.00           C  
ATOM   3643  CG  TRP A 493      16.775  14.629  -5.203  1.00  0.00           C  
ATOM   3644  CD1 TRP A 493      16.605  13.993  -3.976  1.00  0.00           C  
ATOM   3645  CD2 TRP A 493      16.350  13.645  -6.194  1.00  0.00           C  
ATOM   3646  NE1 TRP A 493      16.083  12.751  -4.224  1.00  0.00           N  
ATOM   3647  CE2 TRP A 493      15.954  12.493  -5.530  1.00  0.00           C  
ATOM   3648  CE3 TRP A 493      16.346  13.596  -7.618  1.00  0.00           C  
ATOM   3649  CZ2 TRP A 493      15.489  11.334  -6.265  1.00  0.00           C  
ATOM   3650  CZ3 TRP A 493      16.031  12.416  -8.325  1.00  0.00           C  
ATOM   3651  CH2 TRP A 493      15.462  11.303  -7.671  1.00  0.00           C  
ATOM   3652  N   THR A 494      19.842  16.746  -3.355  1.00  0.00           N  
ATOM   3653  CA  THR A 494      20.645  16.492  -2.188  1.00  0.00           C  
ATOM   3654  C   THR A 494      20.022  17.271  -0.947  1.00  0.00           C  
ATOM   3655  O   THR A 494      19.311  18.255  -1.170  1.00  0.00           O  
ATOM   3656  CB  THR A 494      22.107  16.882  -2.580  1.00  0.00           C  
ATOM   3657  OG1 THR A 494      22.934  16.924  -1.518  1.00  0.00           O  
ATOM   3658  CG2 THR A 494      22.338  18.231  -3.368  1.00  0.00           C  
ATOM   3659  N   ILE A 495      20.301  16.751   0.283  1.00  0.00           N  
ATOM   3660  CA  ILE A 495      19.943  17.435   1.529  1.00  0.00           C  
ATOM   3661  C   ILE A 495      21.211  18.142   2.022  1.00  0.00           C  
ATOM   3662  O   ILE A 495      22.357  17.766   1.748  1.00  0.00           O  
ATOM   3663  CB  ILE A 495      19.421  16.385   2.567  1.00  0.00           C  
ATOM   3664  CG1 ILE A 495      20.354  15.209   2.842  1.00  0.00           C  
ATOM   3665  CG2 ILE A 495      17.909  15.982   2.368  1.00  0.00           C  
ATOM   3666  CD1 ILE A 495      19.829  14.135   3.895  1.00  0.00           C  
ATOM   3667  N   ASP A 496      21.035  19.252   2.726  1.00  0.00           N  
ATOM   3668  CA  ASP A 496      21.987  20.080   3.459  1.00  0.00           C  
ATOM   3669  C   ASP A 496      21.195  20.939   4.383  1.00  0.00           C  
ATOM   3670  O   ASP A 496      20.247  21.641   3.989  1.00  0.00           O  
ATOM   3671  CB  ASP A 496      22.841  20.988   2.462  1.00  0.00           C  
ATOM   3672  CG  ASP A 496      24.084  21.613   3.065  1.00  0.00           C  
ATOM   3673  OD1 ASP A 496      25.158  21.019   2.967  1.00  0.00           O  
ATOM   3674  OD2 ASP A 496      24.017  22.711   3.557  1.00  0.00           O1-
ATOM   3675  N   GLY A 497      21.611  20.939   5.667  1.00  0.00           N  
ATOM   3676  CA  GLY A 497      21.035  21.652   6.821  1.00  0.00           C  
ATOM   3677  C   GLY A 497      20.189  20.670   7.679  1.00  0.00           C  
ATOM   3678  O   GLY A 497      20.364  20.583   8.908  1.00  0.00           O  
ATOM   3679  N   TYR A 498      19.220  19.989   7.101  1.00  0.00           N  
ATOM   3680  CA  TYR A 498      18.321  19.095   7.754  1.00  0.00           C  
ATOM   3681  C   TYR A 498      18.808  17.633   7.465  1.00  0.00           C  
ATOM   3682  O   TYR A 498      19.462  17.366   6.442  1.00  0.00           O  
ATOM   3683  CB  TYR A 498      16.896  19.140   7.112  1.00  0.00           C  
ATOM   3684  CG  TYR A 498      16.177  20.493   7.151  1.00  0.00           C  
ATOM   3685  CD1 TYR A 498      15.323  20.833   8.202  1.00  0.00           C  
ATOM   3686  CD2 TYR A 498      16.386  21.421   6.101  1.00  0.00           C  
ATOM   3687  CE1 TYR A 498      14.636  22.039   8.249  1.00  0.00           C  
ATOM   3688  CE2 TYR A 498      15.797  22.744   6.209  1.00  0.00           C  
ATOM   3689  CZ  TYR A 498      14.986  23.042   7.320  1.00  0.00           C  
ATOM   3690  OH  TYR A 498      14.389  24.262   7.324  1.00  0.00           O  
ATOM   3691  N   LYS A 499      18.433  16.692   8.369  1.00  0.00           N  
ATOM   3692  CA  LYS A 499      18.556  15.274   8.133  1.00  0.00           C  
ATOM   3693  C   LYS A 499      17.355  14.686   7.314  1.00  0.00           C  
ATOM   3694  O   LYS A 499      16.485  15.496   6.917  1.00  0.00           O  
ATOM   3695  CB  LYS A 499      18.543  14.627   9.597  1.00  0.00           C  
ATOM   3696  CG  LYS A 499      17.314  14.869  10.559  1.00  0.00           C  
ATOM   3697  CD  LYS A 499      17.285  13.877  11.740  1.00  0.00           C  
ATOM   3698  CE  LYS A 499      15.911  13.902  12.437  1.00  0.00           C  
ATOM   3699  NZ  LYS A 499      15.890  13.049  13.689  1.00  0.00           N1+
ATOM   3700  N   VAL A 500      17.354  13.345   7.063  1.00  0.00           N  
ATOM   3701  CA  VAL A 500      16.070  12.618   6.816  1.00  0.00           C  
ATOM   3702  C   VAL A 500      15.036  12.681   7.955  1.00  0.00           C  
ATOM   3703  O   VAL A 500      15.464  12.355   9.052  1.00  0.00           O  
ATOM   3704  CB  VAL A 500      16.412  11.218   6.353  1.00  0.00           C  
ATOM   3705  CG1 VAL A 500      15.149  10.374   6.187  1.00  0.00           C  
ATOM   3706  CG2 VAL A 500      17.093  11.313   5.015  1.00  0.00           C  
ATOM   3707  N   PRO A 501      13.749  13.049   7.770  1.00  0.00           N  
ATOM   3708  CA  PRO A 501      12.906  13.293   8.931  1.00  0.00           C  
ATOM   3709  C   PRO A 501      12.388  11.940   9.500  1.00  0.00           C  
ATOM   3710  O   PRO A 501      12.448  10.993   8.785  1.00  0.00           O  
ATOM   3711  CB  PRO A 501      11.734  14.164   8.340  1.00  0.00           C  
ATOM   3712  CG  PRO A 501      11.684  13.867   6.867  1.00  0.00           C  
ATOM   3713  CD  PRO A 501      13.143  13.543   6.541  1.00  0.00           C  
ATOM   3714  N   ASP A 502      11.882  11.976  10.744  1.00  0.00           N  
ATOM   3715  CA  ASP A 502      11.278  10.973  11.503  1.00  0.00           C  
ATOM   3716  C   ASP A 502       9.873  10.580  11.145  1.00  0.00           C  
ATOM   3717  O   ASP A 502       9.143  11.457  10.713  1.00  0.00           O  
ATOM   3718  CB  ASP A 502      11.228  11.470  12.981  1.00  0.00           C  
ATOM   3719  CG  ASP A 502      12.581  11.592  13.739  1.00  0.00           C  
ATOM   3720  OD1 ASP A 502      13.010  12.787  13.883  1.00  0.00           O  
ATOM   3721  OD2 ASP A 502      13.264  10.574  13.810  1.00  0.00           O1-
ATOM   3722  N   PRO A 503       9.453   9.324  11.287  1.00  0.00           N  
ATOM   3723  CA  PRO A 503       8.135   8.862  10.833  1.00  0.00           C  
ATOM   3724  C   PRO A 503       7.023   9.213  11.823  1.00  0.00           C  
ATOM   3725  O   PRO A 503       7.292   9.428  13.021  1.00  0.00           O  
ATOM   3726  CB  PRO A 503       8.332   7.308  10.835  1.00  0.00           C  
ATOM   3727  CG  PRO A 503       9.345   7.024  11.879  1.00  0.00           C  
ATOM   3728  CD  PRO A 503      10.210   8.250  11.844  1.00  0.00           C  
ATOM   3729  N   ASP A 504       5.771   9.275  11.243  1.00  0.00           N  
ATOM   3730  CA  ASP A 504       4.471   9.448  11.973  1.00  0.00           C  
ATOM   3731  C   ASP A 504       3.737   8.086  11.863  1.00  0.00           C  
ATOM   3732  O   ASP A 504       3.460   7.696  10.692  1.00  0.00           O  
ATOM   3733  CB  ASP A 504       3.702  10.538  11.203  1.00  0.00           C  
ATOM   3734  CG  ASP A 504       2.242  10.678  11.649  1.00  0.00           C  
ATOM   3735  OD1 ASP A 504       1.792  10.056  12.677  1.00  0.00           O  
ATOM   3736  OD2 ASP A 504       1.516  11.306  10.855  1.00  0.00           O1-
ATOM   3737  N   TYR A 505       3.465   7.410  12.954  1.00  0.00           N  
ATOM   3738  CA  TYR A 505       2.724   6.208  13.106  1.00  0.00           C  
ATOM   3739  C   TYR A 505       1.239   6.420  13.511  1.00  0.00           C  
ATOM   3740  O   TYR A 505       0.642   5.461  13.918  1.00  0.00           O  
ATOM   3741  CB  TYR A 505       3.327   5.248  14.188  1.00  0.00           C  
ATOM   3742  CG  TYR A 505       4.540   4.498  13.581  1.00  0.00           C  
ATOM   3743  CD1 TYR A 505       4.398   3.390  12.804  1.00  0.00           C  
ATOM   3744  CD2 TYR A 505       5.885   5.066  13.727  1.00  0.00           C  
ATOM   3745  CE1 TYR A 505       5.534   2.727  12.239  1.00  0.00           C  
ATOM   3746  CE2 TYR A 505       7.032   4.456  13.213  1.00  0.00           C  
ATOM   3747  CZ  TYR A 505       6.834   3.283  12.485  1.00  0.00           C  
ATOM   3748  OH  TYR A 505       7.923   2.723  11.885  1.00  0.00           O  
ATOM   3749  N   SER A 506       0.748   7.671  13.535  1.00  0.00           N  
ATOM   3750  CA  SER A 506      -0.606   7.992  13.859  1.00  0.00           C  
ATOM   3751  C   SER A 506      -1.474   8.468  12.653  1.00  0.00           C  
ATOM   3752  O   SER A 506      -2.639   8.760  12.694  1.00  0.00           O  
ATOM   3753  CB  SER A 506      -0.677   9.138  14.946  1.00  0.00           C  
ATOM   3754  OG  SER A 506       0.136  10.295  14.765  1.00  0.00           O  
ATOM   3755  N   SER A 507      -0.769   8.516  11.500  1.00  0.00           N  
ATOM   3756  CA  SER A 507      -1.227   8.312  10.162  1.00  0.00           C  
ATOM   3757  C   SER A 507      -1.554   6.777   9.958  1.00  0.00           C  
ATOM   3758  O   SER A 507      -0.966   6.016  10.729  1.00  0.00           O  
ATOM   3759  CB  SER A 507      -0.091   8.764   9.183  1.00  0.00           C  
ATOM   3760  OG  SER A 507      -0.115  10.177   9.227  1.00  0.00           O  
ATOM   3761  N   MET A 508      -2.395   6.459   8.973  1.00  0.00           N  
ATOM   3762  CA  MET A 508      -2.915   5.125   8.858  1.00  0.00           C  
ATOM   3763  C   MET A 508      -1.976   4.209   8.045  1.00  0.00           C  
ATOM   3764  O   MET A 508      -1.985   2.974   8.242  1.00  0.00           O  
ATOM   3765  CB  MET A 508      -4.262   5.195   8.107  1.00  0.00           C  
ATOM   3766  CG  MET A 508      -5.167   3.947   8.130  1.00  0.00           C  
ATOM   3767  SD  MET A 508      -6.765   4.111   7.366  1.00  0.00           S  
ATOM   3768  CE  MET A 508      -7.489   2.508   7.690  1.00  0.00           C  
ATOM   3769  N   VAL A 509      -1.101   4.792   7.229  1.00  0.00           N  
ATOM   3770  CA  VAL A 509       0.092   4.213   6.611  1.00  0.00           C  
ATOM   3771  C   VAL A 509       1.282   5.127   7.079  1.00  0.00           C  
ATOM   3772  O   VAL A 509       1.031   6.290   7.331  1.00  0.00           O  
ATOM   3773  CB  VAL A 509      -0.052   4.159   5.070  1.00  0.00           C  
ATOM   3774  CG1 VAL A 509      -0.451   2.762   4.533  1.00  0.00           C  
ATOM   3775  CG2 VAL A 509      -0.828   5.318   4.428  1.00  0.00           C  
ATOM   3776  N   VAL A 510       2.508   4.538   7.173  1.00  0.00           N  
ATOM   3777  CA  VAL A 510       3.553   5.167   7.928  1.00  0.00           C  
ATOM   3778  C   VAL A 510       4.190   6.279   7.035  1.00  0.00           C  
ATOM   3779  O   VAL A 510       5.004   5.967   6.168  1.00  0.00           O  
ATOM   3780  CB  VAL A 510       4.575   4.118   8.260  1.00  0.00           C  
ATOM   3781  CG1 VAL A 510       5.800   4.697   8.945  1.00  0.00           C  
ATOM   3782  CG2 VAL A 510       3.970   2.930   9.083  1.00  0.00           C  
ATOM   3783  N   LEU A 511       3.744   7.520   7.216  1.00  0.00           N  
ATOM   3784  CA  LEU A 511       4.254   8.683   6.446  1.00  0.00           C  
ATOM   3785  C   LEU A 511       5.441   9.269   7.240  1.00  0.00           C  
ATOM   3786  O   LEU A 511       5.556   8.980   8.389  1.00  0.00           O  
ATOM   3787  CB  LEU A 511       3.093   9.776   6.399  1.00  0.00           C  
ATOM   3788  CG  LEU A 511       1.846   9.521   5.466  1.00  0.00           C  
ATOM   3789  CD1 LEU A 511       0.809  10.699   5.570  1.00  0.00           C  
ATOM   3790  CD2 LEU A 511       2.349   9.410   3.968  1.00  0.00           C  
ATOM   3791  N   PRO A 512       6.243  10.192   6.538  1.00  0.00           N  
ATOM   3792  CA  PRO A 512       7.145  10.992   7.211  1.00  0.00           C  
ATOM   3793  C   PRO A 512       6.451  12.223   7.852  1.00  0.00           C  
ATOM   3794  O   PRO A 512       5.258  12.282   8.115  1.00  0.00           O  
ATOM   3795  CB  PRO A 512       8.206  11.397   6.138  1.00  0.00           C  
ATOM   3796  CG  PRO A 512       7.372  11.379   4.832  1.00  0.00           C  
ATOM   3797  CD  PRO A 512       6.308  10.384   5.131  1.00  0.00           C  
ATOM   3798  N   THR A 513       7.226  13.284   8.204  1.00  0.00           N  
ATOM   3799  CA  THR A 513       6.752  14.525   8.828  1.00  0.00           C  
ATOM   3800  C   THR A 513       7.450  15.718   8.216  1.00  0.00           C  
ATOM   3801  O   THR A 513       8.294  15.572   7.303  1.00  0.00           O  
ATOM   3802  CB  THR A 513       6.606  14.464  10.372  1.00  0.00           C  
ATOM   3803  OG1 THR A 513       5.671  15.422  10.899  1.00  0.00           O  
ATOM   3804  CG2 THR A 513       7.887  14.595  11.224  1.00  0.00           C  
ATOM   3805  N   GLU A 514       6.902  16.891   8.543  1.00  0.00           N  
ATOM   3806  CA  GLU A 514       7.197  18.285   8.030  1.00  0.00           C  
ATOM   3807  C   GLU A 514       8.570  18.503   7.318  1.00  0.00           C  
ATOM   3808  O   GLU A 514       8.547  18.717   6.092  1.00  0.00           O  
ATOM   3809  CB  GLU A 514       6.769  19.266   9.214  1.00  0.00           C  
ATOM   3810  CG  GLU A 514       7.255  20.725   9.264  1.00  0.00           C  
ATOM   3811  CD  GLU A 514       6.792  21.558   8.064  1.00  0.00           C  
ATOM   3812  OE1 GLU A 514       7.535  22.242   7.341  1.00  0.00           O  
ATOM   3813  OE2 GLU A 514       5.557  21.540   7.751  1.00  0.00           O1-
ATOM   3814  N   PRO A 515       9.679  18.514   8.071  1.00  0.00           N  
ATOM   3815  CA  PRO A 515      11.080  18.891   7.654  1.00  0.00           C  
ATOM   3816  C   PRO A 515      11.805  17.834   6.785  1.00  0.00           C  
ATOM   3817  O   PRO A 515      12.931  17.452   7.099  1.00  0.00           O  
ATOM   3818  CB  PRO A 515      11.753  19.194   8.982  1.00  0.00           C  
ATOM   3819  CG  PRO A 515      11.269  18.092   9.818  1.00  0.00           C  
ATOM   3820  CD  PRO A 515       9.831  18.019   9.429  1.00  0.00           C  
ATOM   3821  N   ALA A 516      11.167  17.434   5.656  1.00  0.00           N  
ATOM   3822  CA  ALA A 516      11.581  16.603   4.540  1.00  0.00           C  
ATOM   3823  C   ALA A 516      12.024  17.499   3.342  1.00  0.00           C  
ATOM   3824  O   ALA A 516      11.655  17.286   2.168  1.00  0.00           O  
ATOM   3825  CB  ALA A 516      10.314  15.860   4.148  1.00  0.00           C  
ATOM   3826  N   GLU A 517      12.730  18.557   3.643  1.00  0.00           N  
ATOM   3827  CA  GLU A 517      13.257  19.633   2.928  1.00  0.00           C  
ATOM   3828  C   GLU A 517      14.560  19.149   2.249  1.00  0.00           C  
ATOM   3829  O   GLU A 517      15.496  18.708   2.855  1.00  0.00           O  
ATOM   3830  CB  GLU A 517      13.571  20.795   3.897  1.00  0.00           C  
ATOM   3831  CG  GLU A 517      12.387  21.546   4.528  1.00  0.00           C  
ATOM   3832  CD  GLU A 517      11.514  22.302   3.537  1.00  0.00           C  
ATOM   3833  OE1 GLU A 517      10.359  22.529   3.960  1.00  0.00           O  
ATOM   3834  OE2 GLU A 517      11.957  22.769   2.423  1.00  0.00           O1-
ATOM   3835  N   ILE A 518      14.573  19.273   0.901  1.00  0.00           N  
ATOM   3836  CA  ILE A 518      15.701  18.963   0.064  1.00  0.00           C  
ATOM   3837  C   ILE A 518      16.071  20.163  -0.866  1.00  0.00           C  
ATOM   3838  O   ILE A 518      15.238  21.036  -1.092  1.00  0.00           O  
ATOM   3839  CB  ILE A 518      15.447  17.756  -0.809  1.00  0.00           C  
ATOM   3840  CG1 ILE A 518      14.307  17.860  -1.843  1.00  0.00           C  
ATOM   3841  CG2 ILE A 518      15.110  16.522  -0.007  1.00  0.00           C  
ATOM   3842  CD1 ILE A 518      14.331  16.756  -2.874  1.00  0.00           C  
ATOM   3843  N   ILE A 519      17.264  20.190  -1.459  1.00  0.00           N  
ATOM   3844  CA  ILE A 519      17.710  20.950  -2.550  1.00  0.00           C  
ATOM   3845  C   ILE A 519      17.713  20.140  -3.853  1.00  0.00           C  
ATOM   3846  O   ILE A 519      17.986  18.949  -3.851  1.00  0.00           O  
ATOM   3847  CB  ILE A 519      19.167  21.547  -2.296  1.00  0.00           C  
ATOM   3848  CG1 ILE A 519      19.324  22.111  -0.812  1.00  0.00           C  
ATOM   3849  CG2 ILE A 519      19.649  22.755  -3.270  1.00  0.00           C  
ATOM   3850  CD1 ILE A 519      19.641  21.088   0.185  1.00  0.00           C  
ATOM   3851  N   TRP A 520      17.423  20.784  -5.014  1.00  0.00           N  
ATOM   3852  CA  TRP A 520      17.391  20.215  -6.383  1.00  0.00           C  
ATOM   3853  C   TRP A 520      18.198  21.091  -7.388  1.00  0.00           C  
ATOM   3854  O   TRP A 520      18.341  22.286  -7.257  1.00  0.00           O  
ATOM   3855  CB  TRP A 520      16.006  19.847  -6.881  1.00  0.00           C  
ATOM   3856  CG  TRP A 520      15.031  20.999  -7.254  1.00  0.00           C  
ATOM   3857  CD1 TRP A 520      13.949  21.230  -6.487  1.00  0.00           C  
ATOM   3858  CD2 TRP A 520      14.925  21.771  -8.446  1.00  0.00           C  
ATOM   3859  NE1 TRP A 520      13.246  22.293  -7.079  1.00  0.00           N  
ATOM   3860  CE2 TRP A 520      13.804  22.665  -8.294  1.00  0.00           C  
ATOM   3861  CE3 TRP A 520      15.739  21.921  -9.634  1.00  0.00           C  
ATOM   3862  CZ2 TRP A 520      13.442  23.610  -9.330  1.00  0.00           C  
ATOM   3863  CZ3 TRP A 520      15.397  22.907 -10.575  1.00  0.00           C  
ATOM   3864  CH2 TRP A 520      14.172  23.647 -10.479  1.00  0.00           C  
ATOM   3865  N   GLU A 521      18.887  20.432  -8.314  1.00  0.00           N  
ATOM   3866  CA  GLU A 521      19.818  21.045  -9.272  1.00  0.00           C  
ATOM   3867  C   GLU A 521      19.454  20.451 -10.656  1.00  0.00           C  
ATOM   3868  O   GLU A 521      19.368  19.227 -10.713  1.00  0.00           O  
ATOM   3869  CB  GLU A 521      21.191  20.669  -8.675  1.00  0.00           C  
ATOM   3870  CG  GLU A 521      22.391  20.942  -9.538  1.00  0.00           C  
ATOM   3871  CD  GLU A 521      23.516  20.300  -8.735  1.00  0.00           C  
ATOM   3872  OE1 GLU A 521      24.319  21.066  -8.139  1.00  0.00           O  
ATOM   3873  OE2 GLU A 521      23.811  19.067  -8.808  1.00  0.00           O1-
ATOM   3874  N   LYS A 522      19.071  21.244 -11.651  1.00  0.00           N  
ATOM   3875  CA  LYS A 522      18.730  20.766 -12.995  1.00  0.00           C  
ATOM   3876  C   LYS A 522      19.965  20.307 -13.790  1.00  0.00           C  
ATOM   3877  O   LYS A 522      21.018  20.959 -13.674  1.00  0.00           O  
ATOM   3878  CB  LYS A 522      17.978  21.996 -13.703  1.00  0.00           C  
ATOM   3879  CG  LYS A 522      17.433  21.613 -15.102  1.00  0.00           C  
ATOM   3880  CD  LYS A 522      16.476  22.778 -15.572  1.00  0.00           C  
ATOM   3881  CE  LYS A 522      17.100  24.110 -16.181  1.00  0.00           C  
ATOM   3882  NZ  LYS A 522      16.114  25.211 -16.158  1.00  0.00           N1+
ATOM   3883  N   ARG A 523      19.785  19.357 -14.659  1.00  0.00           N  
ATOM   3884  CA  ARG A 523      20.869  18.650 -15.382  1.00  0.00           C  
ATOM   3885  C   ARG A 523      21.305  19.330 -16.730  1.00  0.00           C  
ATOM   3886  O   ARG A 523      22.291  18.889 -17.368  1.00  0.00           O  
ATOM   3887  CB  ARG A 523      20.423  17.187 -15.725  1.00  0.00           C  
ATOM   3888  CG  ARG A 523      20.209  16.304 -14.422  1.00  0.00           C  
ATOM   3889  CD  ARG A 523      21.536  15.757 -13.815  1.00  0.00           C  
ATOM   3890  NE  ARG A 523      21.372  14.671 -12.848  1.00  0.00           N  
ATOM   3891  CZ  ARG A 523      22.469  14.102 -12.354  1.00  0.00           C  
ATOM   3892  NH1 ARG A 523      23.702  14.559 -12.650  1.00  0.00           N  
ATOM   3893  NH2 ARG A 523      22.351  13.053 -11.509  1.00  0.00           N1+
ATOM   3894  N   GLU A 524      20.726  20.460 -17.218  1.00  0.00           N  
ATOM   3895  CA  GLU A 524      21.193  21.336 -18.269  1.00  0.00           C  
ATOM   3896  C   GLU A 524      20.684  22.726 -17.959  1.00  0.00           C  
ATOM   3897  O   GLU A 524      19.702  22.888 -17.247  1.00  0.00           O  
ATOM   3898  CB  GLU A 524      20.947  20.683 -19.661  1.00  0.00           C  
ATOM   3899  CG  GLU A 524      21.007  21.689 -20.842  1.00  0.00           C  
ATOM   3900  CD  GLU A 524      22.398  22.186 -21.204  1.00  0.00           C  
ATOM   3901  OE1 GLU A 524      23.068  21.446 -21.905  1.00  0.00           O  
ATOM   3902  OE2 GLU A 524      22.825  23.220 -20.733  1.00  0.00           O1-
ATOM   3903  N   THR A 525      21.309  23.790 -18.562  1.00  0.00           N  
ATOM   3904  CA  THR A 525      20.988  25.185 -18.315  1.00  0.00           C  
ATOM   3905  C   THR A 525      19.578  25.614 -18.839  1.00  0.00           C  
ATOM   3906  O   THR A 525      18.698  25.918 -18.121  1.00  0.00           O  
ATOM   3907  CB  THR A 525      22.059  26.118 -19.023  1.00  0.00           C  
ATOM   3908  OG1 THR A 525      22.179  25.803 -20.428  1.00  0.00           O  
ATOM   3909  CG2 THR A 525      23.515  26.045 -18.503  1.00  0.00           C  
ATOM   3910  N   CYS A 526      19.292  25.388 -20.142  1.00  0.00           N  
ATOM   3911  CA  CYS A 526      18.198  25.905 -20.984  1.00  0.00           C  
ATOM   3912  C   CYS A 526      16.913  24.998 -20.959  1.00  0.00           C  
ATOM   3913  O   CYS A 526      15.906  25.293 -21.584  1.00  0.00           O  
ATOM   3914  CB  CYS A 526      18.719  26.036 -22.376  1.00  0.00           C  
ATOM   3915  SG  CYS A 526      19.593  24.500 -22.824  1.00  0.00           S  
ATOM   3916  N   MET A 527      17.033  23.858 -20.267  1.00  0.00           N  
ATOM   3917  CA  MET A 527      16.096  22.710 -20.350  1.00  0.00           C  
ATOM   3918  C   MET A 527      14.837  23.235 -19.722  1.00  0.00           C  
ATOM   3919  O   MET A 527      14.773  23.891 -18.695  1.00  0.00           O  
ATOM   3920  CB  MET A 527      16.788  21.616 -19.536  1.00  0.00           C  
ATOM   3921  CG  MET A 527      16.174  20.177 -19.527  1.00  0.00           C  
ATOM   3922  SD  MET A 527      17.118  19.056 -18.479  1.00  0.00           S  
ATOM   3923  CE  MET A 527      15.774  17.791 -18.530  1.00  0.00           C  
ATOM   3924  N   PHE A 528      13.698  22.786 -20.289  1.00  0.00           N  
ATOM   3925  CA  PHE A 528      12.373  23.097 -19.768  1.00  0.00           C  
ATOM   3926  C   PHE A 528      12.085  22.469 -18.372  1.00  0.00           C  
ATOM   3927  O   PHE A 528      12.746  21.580 -17.826  1.00  0.00           O  
ATOM   3928  CB  PHE A 528      11.365  22.565 -20.729  1.00  0.00           C  
ATOM   3929  CG  PHE A 528       9.934  23.069 -20.746  1.00  0.00           C  
ATOM   3930  CD1 PHE A 528       9.534  24.302 -21.319  1.00  0.00           C  
ATOM   3931  CD2 PHE A 528       9.047  22.370 -19.972  1.00  0.00           C  
ATOM   3932  CE1 PHE A 528       8.196  24.698 -21.216  1.00  0.00           C  
ATOM   3933  CE2 PHE A 528       7.714  22.781 -19.858  1.00  0.00           C  
ATOM   3934  CZ  PHE A 528       7.277  23.931 -20.510  1.00  0.00           C  
TER    3935      PHE A 528 
HETATM 3936  CHA HEM A 580      -3.017  -6.725   0.726  1.00  0.00           C  
HETATM 3937  CHB HEM A 580       1.085  -4.148   0.895  1.00  0.00           C  
HETATM 3938  CHC HEM A 580      -0.205  -1.711  -3.107  1.00  0.00           C  
HETATM 3939  CHD HEM A 580      -4.361  -4.149  -3.038  1.00  0.00           C  
HETATM 3940  C1A HEM A 580      -1.771  -6.203   1.137  1.00  0.00           C  
HETATM 3941  C2A HEM A 580      -1.140  -6.558   2.283  1.00  0.00           C  
HETATM 3942  C3A HEM A 580       0.004  -5.797   2.366  1.00  0.00           C  
HETATM 3943  C4A HEM A 580      -0.004  -4.953   1.251  1.00  0.00           C  
HETATM 3944  CMA HEM A 580       1.164  -5.904   3.299  1.00  0.00           C  
HETATM 3945  CAA HEM A 580      -1.553  -7.647   3.285  1.00  0.00           C  
HETATM 3946  CBA HEM A 580      -2.521  -7.090   4.448  1.00  0.00           C  
HETATM 3947  CGA HEM A 580      -2.781  -8.226   5.464  1.00  0.00           C  
HETATM 3948  O1A HEM A 580      -3.015  -7.907   6.619  1.00  0.00           O  
HETATM 3949  O2A HEM A 580      -2.957  -9.428   5.119  1.00  0.00           O1-
HETATM 3950  C1B HEM A 580       1.099  -3.302  -0.236  1.00  0.00           C  
HETATM 3951  C2B HEM A 580       2.168  -2.396  -0.491  1.00  0.00           C  
HETATM 3952  C3B HEM A 580       1.792  -1.669  -1.641  1.00  0.00           C  
HETATM 3953  C4B HEM A 580       0.523  -2.180  -1.979  1.00  0.00           C  
HETATM 3954  CMB HEM A 580       3.411  -2.423   0.363  1.00  0.00           C  
HETATM 3955  CAB HEM A 580       2.496  -0.549  -2.324  1.00  0.00           C  
HETATM 3956  CBB HEM A 580       3.518   0.226  -1.922  1.00  0.00           C  
HETATM 3957  C1C HEM A 580      -1.482  -2.172  -3.512  1.00  0.00           C  
HETATM 3958  C2C HEM A 580      -2.215  -1.710  -4.628  1.00  0.00           C  
HETATM 3959  C3C HEM A 580      -3.366  -2.483  -4.599  1.00  0.00           C  
HETATM 3960  C4C HEM A 580      -3.367  -3.262  -3.437  1.00  0.00           C  
HETATM 3961  CMC HEM A 580      -1.597  -0.897  -5.759  1.00  0.00           C  
HETATM 3962  CAC HEM A 580      -4.488  -2.483  -5.562  1.00  0.00           C  
HETATM 3963  CBC HEM A 580      -4.793  -1.484  -6.402  1.00  0.00           C  
HETATM 3964  C1D HEM A 580      -4.301  -5.046  -1.975  1.00  0.00           C  
HETATM 3965  C2D HEM A 580      -5.383  -5.987  -1.859  1.00  0.00           C  
HETATM 3966  C3D HEM A 580      -4.966  -6.775  -0.790  1.00  0.00           C  
HETATM 3967  C4D HEM A 580      -3.771  -6.191  -0.355  1.00  0.00           C  
HETATM 3968  CMD HEM A 580      -6.623  -6.137  -2.677  1.00  0.00           C  
HETATM 3969  CAD HEM A 580      -5.595  -8.107  -0.289  1.00  0.00           C  
HETATM 3970  CBD HEM A 580      -6.142  -8.173   1.086  1.00  0.00           C  
HETATM 3971  CGD HEM A 580      -6.546  -9.526   1.483  1.00  0.00           C  
HETATM 3972  O1D HEM A 580      -6.188 -10.460   0.789  1.00  0.00           O  
HETATM 3973  O2D HEM A 580      -7.035  -9.671   2.623  1.00  0.00           O1-
HETATM 3974  NA  HEM A 580      -1.126  -5.151   0.574  1.00  0.00           N1-
HETATM 3975  NB  HEM A 580       0.127  -3.159  -1.106  1.00  0.00           N  
HETATM 3976  NC  HEM A 580      -2.186  -3.100  -2.785  1.00  0.00           N1-
HETATM 3977  ND  HEM A 580      -3.369  -5.116  -1.072  1.00  0.00           N  
HETATM 3978 FE   HEM A 580      -1.621  -4.322  -1.181  1.00  0.00          FE2+
HETATM 3979  C     *     0      -6.445  -2.916   2.361  1.00  0.00           C  
HETATM 3980  C     *     0      -5.558  -2.832   3.596  1.00  0.00           C  
HETATM 3981  C1    *     0      -4.434  -1.765   3.416  1.00  0.00           C  
HETATM 3982  C2    *     0      -6.414  -2.532   4.922  1.00  0.00           C  
HETATM 3983  N23   *     0      -5.661  -2.296   6.175  1.00  0.00           N  
HETATM 3984 C232   *     0      -5.365  -1.020   6.582  1.00  0.00           C  
HETATM 3985  O3    *     0      -4.858  -3.975   4.025  1.00  0.00           O  
HETATM 3986  C     *     0      -7.191  -1.795   1.953  1.00  0.00           C  
HETATM 3987  F     *     0      -6.939  -0.588   2.636  1.00  0.00           F  
HETATM 3988  C     *     0      -8.110  -1.835   0.885  1.00  0.00           C  
HETATM 3989  C     *     0      -8.307  -3.095   0.257  1.00  0.00           C  
HETATM 3990  F     *     0      -9.268  -3.177  -0.675  1.00  0.00           F  
HETATM 3991  C     *     0      -7.613  -4.181   0.683  1.00  0.00           C  
HETATM 3992  C     *     0      -6.806  -4.165   1.792  1.00  0.00           C  
HETATM 3993  C     *     0      -4.767   0.005  10.817  1.00  0.00           C  
HETATM 3994  C     *     0      -5.396  -1.252  10.389  1.00  0.00           C  
HETATM 3995  C     *     0      -5.548  -1.554   9.034  1.00  0.00           C  
HETATM 3996  C     *     0      -4.938  -0.751   8.015  1.00  0.00           C  
HETATM 3997  C     *     0      -4.248   0.464   8.416  1.00  0.00           C  
HETATM 3998  C     *     0      -4.170   0.778   9.799  1.00  0.00           C  
HETATM 3999  C     *     0      -3.309  -1.239   0.173  1.00  0.00           C  
HETATM 4000  N     *     0      -3.913  -0.757   1.273  1.00  0.00           N  
HETATM 4001  N     *     0      -3.787  -1.817   2.140  1.00  0.00           N  
HETATM 4002  C     *     0      -3.064  -2.761   1.520  1.00  0.00           C  
HETATM 4003  N     *     0      -2.662  -2.433   0.265  1.00  0.00           N  
HETATM 4004  O     *     0      -5.482  -0.104   5.755  1.00  0.00           O  
HETATM 4005  C     *     0      -4.210   1.234  14.916  1.00  0.00           C  
HETATM 4006  O     *     0      -4.053   1.669  16.213  1.00  0.00           O  
HETATM 4007  C     *     0      -4.836   2.753  16.600  1.00  0.00           C  
HETATM 4008  F1    *     0      -6.146   2.432  16.650  1.00  0.00           F  
HETATM 4009  F2    *     0      -4.669   3.800  15.695  1.00  0.00           F  
HETATM 4010  F3    *     0      -4.398   3.197  17.776  1.00  0.00           F  
HETATM 4011  C     *     0      -5.381   0.497  14.553  1.00  0.00           C  
HETATM 4012  C     *     0      -5.608   0.045  13.163  1.00  0.00           C  
HETATM 4013  C     *     0      -4.626   0.373  12.224  1.00  0.00           C  
HETATM 4014  C     *     0      -3.438   1.079  12.654  1.00  0.00           C  
HETATM 4015  C     *     0      -3.233   1.490  13.973  1.00  0.00           C  
HETATM 4016  H11   *     0      -3.623  -1.743   4.144  1.00  0.00           H  
HETATM 4017  H12   *     0      -4.789  -0.742   3.537  1.00  0.00           H  
HETATM 4018  H21   *     0      -7.153  -3.296   5.163  1.00  0.00           H  
HETATM 4019  H22   *     0      -7.027  -1.646   4.755  1.00  0.00           H  
HETATM 4020 H233   *     0      -5.175  -3.065   6.614  1.00  0.00           H  
HETATM 4021  H3    *     0      -4.673  -3.816   4.938  1.00  0.00           H  
HETATM 4022  H     *     0      -8.670  -1.008   0.477  1.00  0.00           H  
HETATM 4023  H     *     0      -7.724  -5.126   0.173  1.00  0.00           H  
HETATM 4024  H     *     0      -6.195  -5.037   1.973  1.00  0.00           H  
HETATM 4025  H     *     0      -5.728  -1.923  11.167  1.00  0.00           H  
HETATM 4026  H     *     0      -6.282  -2.308   8.789  1.00  0.00           H  
HETATM 4027  H     *     0      -3.761   1.078   7.672  1.00  0.00           H  
HETATM 4028  H     *     0      -3.683   1.690  10.111  1.00  0.00           H  
HETATM 4029  H     *     0      -3.217  -0.622  -0.708  1.00  0.00           H  
HETATM 4030  H     *     0      -2.746  -3.708   1.933  1.00  0.00           H  
HETATM 4031  H     *     0      -6.131   0.281  15.300  1.00  0.00           H  
HETATM 4032  H     *     0      -6.552  -0.363  12.833  1.00  0.00           H  
HETATM 4033  H     *     0      -2.675   1.265  11.913  1.00  0.00           H  
HETATM 4034  H     *     0      -2.359   2.100  14.147  1.00  0.00           H  
HETATM 4035 NA    NA     1       5.850  29.325  18.839  1.00  0.00          NA1+
HETATM 4036 NA    NA     2       2.377  27.074   5.013  1.00  0.00          NA1+
HETATM 4037 NA    NA     2A     15.644  -1.837  17.330  1.00  0.00          NA1+
HETATM 4038 NA    NA     2B     22.066 -45.263  -7.868  1.00  0.00          NA1+
HETATM 4039 NA    NA     3       8.564 -48.715   2.269  1.00  0.00          NA1+
HETATM 4040 NA    NA     4     -29.229  18.690  38.602  1.00  0.00          NA1+
HETATM 4041 NA    NA     5      42.442  12.744   1.430  1.00  0.00          NA1+
HETATM 4042 NA    NA     6     -17.228  45.660  12.126  1.00  0.00          NA1+
HETATM 4043 NA    NA     7       9.611 -22.638 -40.131  1.00  0.00          NA1+
HETATM 4044 NA    NA     8      17.474   7.119  32.911  1.00  0.00          NA1+
HETATM 4045 NA    NA     9     -43.105   3.624  29.217  1.00  0.00          NA1+
HETATM 4046 NA    NA    10     -21.562  22.354  -4.917  1.00  0.00          NA1+
HETATM 4047 NA    NA    11     -32.830 -13.026 -27.798  1.00  0.00          NA1+
HETATM 4048 NA    NA    12     -27.501  -9.154 -48.028  1.00  0.00          NA1+
HETATM 4049 NA    NA    13      14.137  26.090  17.156  1.00  0.00          NA1+
HETATM 4050 NA    NA    14     -22.103  25.620 -25.018  1.00  0.00          NA1+
HETATM 4051 NA    NA    15     -24.349   6.242 -39.605  1.00  0.00          NA1+
HETATM 4052 NA    NA    16     -33.801 -22.502   4.221  1.00  0.00          NA1+
HETATM 4053 NA    NA    17      43.670 -18.067 -41.114  1.00  0.00          NA1+
HETATM 4054 NA    NA    18     -16.535  56.944  -3.364  1.00  0.00          NA1+
HETATM 4055 NA    NA    19      -3.203  -7.916 -48.886  1.00  0.00          NA1+
HETATM 4056 NA    NA    20     -19.932 -47.884   3.988  1.00  0.00          NA1+
HETATM 4057 NA    NA    21      -9.651  14.479 -41.780  1.00  0.00          NA1+
HETATM 4058 NA    NA    22      40.969  19.230  -8.013  1.00  0.00          NA1+
HETATM 4059 NA    NA    23     -16.538 -39.431 -15.802  1.00  0.00          NA1+
HETATM 4060 NA    NA    24       9.027 -17.809  24.589  1.00  0.00          NA1+
HETATM 4061 NA    NA    25     -49.389 -36.780 -11.893  1.00  0.00          NA1+
HETATM 4062 NA    NA    26      13.730 -28.864 -26.663  1.00  0.00          NA1+
HETATM 4063 NA    NA    27      25.063  -5.049  11.899  1.00  0.00          NA1+
HETATM 4064 NA    NA    28      10.374  24.139  24.490  1.00  0.00          NA1+
HETATM 4065 NA    NA    29      33.677  29.318   8.831  1.00  0.00          NA1+
HETATM 4066 NA    NA    30      -4.524   7.210 -25.695  1.00  0.00          NA1+
HETATM 4067 NA    NA    31     -13.586 -19.381 -12.874  1.00  0.00          NA1+
HETATM 4068 NA    NA    32     -31.339   1.881 -43.901  1.00  0.00          NA1+
HETATM 4069 NA    NA    33     -34.017  12.688   3.356  1.00  0.00          NA1+
HETATM 4070 NA    NA    34      -0.239  27.775  -8.700  1.00  0.00          NA1+
HETATM 4071 NA    NA    35     -18.302 -11.837  23.039  1.00  0.00          NA1+
HETATM 4072 NA    NA    36     -21.068  37.115  19.259  1.00  0.00          NA1+
HETATM 4073 NA    NA    37     -15.605  13.232  22.282  1.00  0.00          NA1+
HETATM 4074 NA    NA    38     -30.608  -1.764 -25.049  1.00  0.00          NA1+
HETATM 4075 NA    NA    39      12.403  47.050  -2.381  1.00  0.00          NA1+
HETATM 4076 NA    NA    40     -12.446  43.179  14.318  1.00  0.00          NA1+
HETATM 4077 NA    NA    41      30.305  -3.417 -13.996  1.00  0.00          NA1+
HETATM 4078 CL    CL    41A     45.451  13.988   1.140  1.00  0.00          CL1-
HETATM 4079 CL    CL    41B    -37.613 -14.222   9.494  1.00  0.00          CL1-
HETATM 4080 CL    CL    41C    -33.545 -40.347  -5.640  1.00  0.00          CL1-
HETATM 4081 CL    CL    41D    -17.137   5.686 -45.139  1.00  0.00          CL1-
HETATM 4082 CL    CL    41E    -28.318   7.427 -20.307  1.00  0.00          CL1-
HETATM 4083 CL    CL    41F      0.373   2.072 -45.868  1.00  0.00          CL1-
HETATM 4084 CL    CL    41G     34.146  29.149  12.065  1.00  0.00          CL1-
HETATM 4085 CL    CL    41H    -30.409  -8.862 -26.738  1.00  0.00          CL1-
HETATM 4086 CL    CL    41I    -36.454 -17.061 -24.447  1.00  0.00          CL1-
HETATM 4087 CL    CL    41J    -35.705  -5.285  19.921  1.00  0.00          CL1-
HETATM 4088 CL    CL    41K    -13.328 -27.477  -4.037  1.00  0.00          CL1-
HETATM 4089 CL    CL    41L    -19.966  -5.375 -47.829  1.00  0.00          CL1-
HETATM 4090 CL    CL    41M    -21.638  19.868  -6.535  1.00  0.00          CL1-
HETATM 4091 CL    CL    41N    -19.993  24.369  -6.438  1.00  0.00          CL1-
HETATM 4092 CL    CL    41O    -29.936   1.737 -50.139  1.00  0.00          CL1-
HETATM 4093 CL    CL    41P    -34.630  27.895  43.120  1.00  0.00          CL1-
HETATM 4094 CL    CL    41Q    -19.096  17.986  12.520  1.00  0.00          CL1-
HETATM 4095 CL    CL    41R     11.617 -51.858  14.352  1.00  0.00          CL1-
HETATM 4096 CL    CL    41S      6.830 -33.396  -3.956  1.00  0.00          CL1-
HETATM 4097 CL    CL    41T      3.797  39.055  15.649  1.00  0.00          CL1-
HETATM 4098 CL    CL    41U      2.458  23.713  25.975  1.00  0.00          CL1-
HETATM 4099 CL    CL    41V    -10.442 -10.393  28.616  1.00  0.00          CL1-
HETATM 4100 CL    CL    41W     -3.726  21.970  -3.300  1.00  0.00          CL1-
HETATM 4101 CL    CL    41X    -31.153  35.478  26.478  1.00  0.00          CL1-
HETATM 4102 CL    CL    41Y     28.023 -42.659 -14.241  1.00  0.00          CL1-
HETATM 4103 CL    CL    41Z    -18.950  35.357  18.308  1.00  0.00          CL1-
HETATM 4104 CL    CL    41a      6.962  -5.471 -49.725  1.00  0.00          CL1-
HETATM 4105 CL    CL    41b     27.971 -25.403 -35.464  1.00  0.00          CL1-
HETATM 4106 CL    CL    41c    -31.280  19.630   8.065  1.00  0.00          CL1-
HETATM 4107 CL    CL    41d     -1.230  24.788 -21.040  1.00  0.00          CL1-
HETATM 4108 CL    CL    41e     31.623  39.830   5.497  1.00  0.00          CL1-
HETATM 4109 CL    CL    41f     30.454   6.061  22.330  1.00  0.00          CL1-
HETATM 4110 CL    CL    41g    -20.641  49.235   2.215  1.00  0.00          CL1-
HETATM 4111 CL    CL    41h     -8.477 -29.505  22.505  1.00  0.00          CL1-
HETATM 4112 CL    CL    41i     21.717 -11.837 -34.792  1.00  0.00          CL1-
HETATM 4113 CL    CL    41j    -14.307  -6.813  18.926  1.00  0.00          CL1-
HETATM 4114 CL    CL    41k    -10.900 -28.186 -22.903  1.00  0.00          CL1-
HETATM 4115 CL    CL    41l    -20.754 -13.869  20.416  1.00  0.00          CL1-
HETATM 4116 CL    CL    41m     31.757  18.689 -14.181  1.00  0.00          CL1-
HETATM 4117 CL    CL    41n     13.276 -12.968   0.802  1.00  0.00          CL1-
HETATM 4118 CL    CL    41o      4.389  -2.754  31.541  1.00  0.00          CL1-
HETATM 4119  O   SPC    41p     11.806 -25.660  16.765  1.00  0.00           O  
HETATM 4120  H1  SPC    41p     12.234 -25.096  17.472  1.00  0.00           H  
HETATM 4121  H2  SPC    41p     10.975 -26.078  17.131  1.00  0.00           H  
HETATM 4122  O   SPC    41q     23.973  39.933  15.000  1.00  0.00           O  
HETATM 4123  H1  SPC    41q     24.540  40.118  14.196  1.00  0.00           H  
HETATM 4124  H2  SPC    41q     23.820  38.948  15.079  1.00  0.00           H  
HETATM 4125  O   SPC    41r    -31.181  38.963  29.817  1.00  0.00           O  
HETATM 4126  H1  SPC    41r    -30.631  39.027  28.985  1.00  0.00           H  
HETATM 4127  H2  SPC    41r    -32.135  39.174  29.604  1.00  0.00           H  
HETATM 4128  O   SPC    41s     15.021  -7.275  -6.944  1.00  0.00           O  
HETATM 4129  H1  SPC    41s     15.341  -8.193  -7.176  1.00  0.00           H  
HETATM 4130  H2  SPC    41s     15.782  -6.740  -6.575  1.00  0.00           H  
HETATM 4131  O   SPC    41t     25.397 -10.161  13.167  1.00  0.00           O  
HETATM 4132  H1  SPC    41t     24.664  -9.646  13.611  1.00  0.00           H  
HETATM 4133  H2  SPC    41t     25.500 -11.049  13.617  1.00  0.00           H  
HETATM 4134  O   SPC    41u     53.467  25.065  -5.252  1.00  0.00           O  
HETATM 4135  H1  SPC    41u     52.558  25.395  -5.000  1.00  0.00           H  
HETATM 4136  H2  SPC    41u     53.386  24.178  -5.706  1.00  0.00           H  
HETATM 4137  O   SPC    41v      1.658  -6.186  38.136  1.00  0.00           O  
HETATM 4138  H1  SPC    41v      2.327  -6.246  38.876  1.00  0.00           H  
HETATM 4139  H2  SPC    41v      1.832  -6.911  37.469  1.00  0.00           H  
HETATM 4140  O   SPC    41w     29.283 -35.118 -28.023  1.00  0.00           O  
HETATM 4141  H1  SPC    41w     28.785 -34.348 -27.626  1.00  0.00           H  
HETATM 4142  H2  SPC    41w     29.330 -35.864 -27.359  1.00  0.00           H  
HETATM 4143  O   SPC    41x    -20.049 -19.587 -17.876  1.00  0.00           O  
HETATM 4144  H1  SPC    41x    -20.497 -19.213 -18.688  1.00  0.00           H  
HETATM 4145  H2  SPC    41x    -20.280 -19.026 -17.081  1.00  0.00           H  
HETATM 4146  O   SPC    41y     30.959 -16.472   8.544  1.00  0.00           O  
HETATM 4147  H1  SPC    41y     31.891 -16.477   8.184  1.00  0.00           H  
HETATM 4148  H2  SPC    41y     30.351 -16.024   7.889  1.00  0.00           H  
HETATM 4149  O   SPC    41z     24.471 -18.717  21.262  1.00  0.00           O  
HETATM 4150  H1  SPC    41z     23.570 -19.147  21.318  1.00  0.00           H  
HETATM 4151  H2  SPC    41z     24.379 -17.800  20.875  1.00  0.00           H  
HETATM 4152  O   SPC  A000     -26.319  25.597 -12.935  1.00  0.00           O  
HETATM 4153  H1  SPC  A000     -26.977  25.423 -12.203  1.00  0.00           H  
HETATM 4154  H2  SPC  A000     -25.632  24.870 -12.946  1.00  0.00           H  
HETATM 4155  O   SPC  A001       1.276 -16.920  36.105  1.00  0.00           O  
HETATM 4156  H1  SPC  A001       2.250 -16.700  36.147  1.00  0.00           H  
HETATM 4157  H2  SPC  A001       0.754 -16.221  36.594  1.00  0.00           H  
HETATM 4158  O   SPC  A002     -43.596 -36.711  -7.209  1.00  0.00           O  
HETATM 4159  H1  SPC  A002     -43.030 -37.400  -7.661  1.00  0.00           H  
HETATM 4160  H2  SPC  A002     -44.435 -36.571  -7.736  1.00  0.00           H  
HETATM 4161  O   SPC  A003      22.900  26.220 -11.581  1.00  0.00           O  
HETATM 4162  H1  SPC  A003      23.242  25.457 -12.131  1.00  0.00           H  
HETATM 4163  H2  SPC  A003      23.286  26.166 -10.660  1.00  0.00           H  
HETATM 4164  O   SPC  A004     -27.868  12.528  -1.029  1.00  0.00           O  
HETATM 4165  H1  SPC  A004     -27.731  11.538  -1.053  1.00  0.00           H  
HETATM 4166  H2  SPC  A004     -28.507  12.759  -0.295  1.00  0.00           H  
HETATM 4167  O   SPC  A005     -13.384 -17.647  10.751  1.00  0.00           O  
HETATM 4168  H1  SPC  A005     -12.647 -17.836  10.101  1.00  0.00           H  
HETATM 4169  H2  SPC  A005     -12.993 -17.329  11.614  1.00  0.00           H  
HETATM 4170  O   SPC  A006      23.321 -33.882 -27.276  1.00  0.00           O  
HETATM 4171  H1  SPC  A006      23.185 -34.287 -28.180  1.00  0.00           H  
HETATM 4172  H2  SPC  A006      24.211 -34.161 -26.917  1.00  0.00           H  
HETATM 4173  O   SPC  A007      16.029 -13.179  48.375  1.00  0.00           O  
HETATM 4174  H1  SPC  A007      16.269 -14.145  48.473  1.00  0.00           H  
HETATM 4175  H2  SPC  A007      15.872 -12.971  47.410  1.00  0.00           H  
HETATM 4176  O   SPC  A008     -31.866   0.378 -14.721  1.00  0.00           O  
HETATM 4177  H1  SPC  A008     -32.693   0.798 -15.093  1.00  0.00           H  
HETATM 4178  H2  SPC  A008     -31.527  -0.314 -15.358  1.00  0.00           H  
HETATM 4179  O   SPC  A009     -15.083 -13.502 -48.693  1.00  0.00           O  
HETATM 4180  H1  SPC  A009     -14.644 -13.464 -49.591  1.00  0.00           H  
HETATM 4181  H2  SPC  A009     -16.025 -13.820 -48.796  1.00  0.00           H  
HETATM 4182  O   SPC  A00A     -42.848 -11.099  13.901  1.00  0.00           O  
HETATM 4183  H1  SPC  A00A     -43.465 -11.189  13.119  1.00  0.00           H  
HETATM 4184  H2  SPC  A00A     -43.106 -10.295  14.438  1.00  0.00           H  
HETATM 4185  O   SPC  A00B      18.496 -10.628 -46.499  1.00  0.00           O  
HETATM 4186  H1  SPC  A00B      18.092 -11.456 -46.110  1.00  0.00           H  
HETATM 4187  H2  SPC  A00B      18.569  -9.927 -45.789  1.00  0.00           H  
HETATM 4188  O   SPC  A00C      19.547  -2.683  34.147  1.00  0.00           O  
HETATM 4189  H1  SPC  A00C      19.650  -3.589  34.559  1.00  0.00           H  
HETATM 4190  H2  SPC  A00C      19.647  -1.983  34.854  1.00  0.00           H  
HETATM 4191  O   SPC  A00D      -6.414 -43.350   2.321  1.00  0.00           O  
HETATM 4192  H1  SPC  A00D      -7.176 -43.102   1.723  1.00  0.00           H  
HETATM 4193  H2  SPC  A00D      -6.651 -43.137   3.269  1.00  0.00           H  
HETATM 4194  O   SPC  A00E     -17.390 -47.223   3.459  1.00  0.00           O  
HETATM 4195  H1  SPC  A00E     -17.129 -47.946   2.820  1.00  0.00           H  
HETATM 4196  H2  SPC  A00E     -17.904 -46.517   2.972  1.00  0.00           H  
HETATM 4197  O   SPC  A00F      32.101 -12.728  13.973  1.00  0.00           O  
HETATM 4198  H1  SPC  A00F      32.058 -13.128  13.058  1.00  0.00           H  
HETATM 4199  H2  SPC  A00F      32.127 -11.731  13.900  1.00  0.00           H  
HETATM 4200  O   SPC  A00G      36.891  -3.441 -25.135  1.00  0.00           O  
HETATM 4201  H1  SPC  A00G      36.668  -3.015 -24.258  1.00  0.00           H  
HETATM 4202  H2  SPC  A00G      37.593  -2.902 -25.599  1.00  0.00           H  
HETATM 4203  O   SPC  A00H      22.271   4.904  22.213  1.00  0.00           O  
HETATM 4204  H1  SPC  A00H      22.794   5.373  21.502  1.00  0.00           H  
HETATM 4205  H2  SPC  A00H      22.239   3.925  22.012  1.00  0.00           H  
HETATM 4206  O   SPC  A00I     -36.235  33.761  31.491  1.00  0.00           O  
HETATM 4207  H1  SPC  A00I     -36.119  32.776  31.364  1.00  0.00           H  
HETATM 4208  H2  SPC  A00I     -35.420  34.139  31.931  1.00  0.00           H  
HETATM 4209  O   SPC  A00J      -6.036  -8.450   4.856  1.00  0.00           O  
HETATM 4210  H1  SPC  A00J      -5.069  -8.667   4.988  1.00  0.00           H  
HETATM 4211  H2  SPC  A00J      -6.330  -8.767   3.955  1.00  0.00           H  
HETATM 4212  O   SPC  A00K     -19.191 -22.243 -29.052  1.00  0.00           O  
HETATM 4213  H1  SPC  A00K     -20.127 -22.535 -29.245  1.00  0.00           H  
HETATM 4214  H2  SPC  A00K     -18.565 -23.007 -29.210  1.00  0.00           H  
HETATM 4215  O   SPC  A00L      -2.084  -2.466  27.392  1.00  0.00           O  
HETATM 4216  H1  SPC  A00L      -1.493  -1.812  26.919  1.00  0.00           H  
HETATM 4217  H2  SPC  A00L      -1.566  -2.918  28.119  1.00  0.00           H  
HETATM 4218  O   SPC  A00M      33.933 -30.387 -33.405  1.00  0.00           O  
HETATM 4219  H1  SPC  A00M      34.041 -29.406 -33.245  1.00  0.00           H  
HETATM 4220  H2  SPC  A00M      34.834 -30.813 -33.489  1.00  0.00           H  
HETATM 4221  O   SPC  A00N      11.925   8.152  46.887  1.00  0.00           O  
HETATM 4222  H1  SPC  A00N      11.867   7.460  47.606  1.00  0.00           H  
HETATM 4223  H2  SPC  A00N      12.708   7.954  46.296  1.00  0.00           H  
HETATM 4224  O   SPC  A00O      18.460 -10.541 -39.902  1.00  0.00           O  
HETATM 4225  H1  SPC  A00O      18.382  -9.970 -40.718  1.00  0.00           H  
HETATM 4226  H2  SPC  A00O      19.303 -11.076 -39.948  1.00  0.00           H  
HETATM 4227  O   SPC  A00P       2.595 -10.515 -47.476  1.00  0.00           O  
HETATM 4228  H1  SPC  A00P       2.514 -11.303 -46.864  1.00  0.00           H  
HETATM 4229  H2  SPC  A00P       2.284  -9.692 -47.001  1.00  0.00           H  
HETATM 4230  O   SPC  A00Q      14.702  24.066  12.730  1.00  0.00           O  
HETATM 4231  H1  SPC  A00Q      14.632  24.458  11.813  1.00  0.00           H  
HETATM 4232  H2  SPC  A00Q      14.611  23.072  12.676  1.00  0.00           H  
HETATM 4233  O   SPC  A00R     -22.816  20.088 -16.646  1.00  0.00           O  
HETATM 4234  H1  SPC  A00R     -23.214  19.300 -16.177  1.00  0.00           H  
HETATM 4235  H2  SPC  A00R     -22.264  19.773 -17.418  1.00  0.00           H  
HETATM 4236  O   SPC  A00S     -25.586   4.474 -26.189  1.00  0.00           O  
HETATM 4237  H1  SPC  A00S     -26.353   4.157 -26.745  1.00  0.00           H  
HETATM 4238  H2  SPC  A00S     -24.726   4.225 -26.634  1.00  0.00           H  
HETATM 4239  O   SPC  A00T      11.754  26.043  16.069  1.00  0.00           O  
HETATM 4240  H1  SPC  A00T      11.150  26.009  16.864  1.00  0.00           H  
HETATM 4241  H2  SPC  A00T      11.303  26.541  15.328  1.00  0.00           H  
HETATM 4242  O   SPC    42     -13.260 -14.969 -27.533  1.00  0.00           O  
HETATM 4243  H1  SPC    42     -12.730 -14.333 -28.095  1.00  0.00           H  
HETATM 4244  H2  SPC    42     -14.187 -15.045 -27.899  1.00  0.00           H  
HETATM 4245  O   SPC    43       7.719 -27.966  12.392  1.00  0.00           O  
HETATM 4246  H1  SPC    43       7.885 -27.817  13.367  1.00  0.00           H  
HETATM 4247  H2  SPC    43       7.849 -27.107  11.896  1.00  0.00           H  
HETATM 4248  O   SPC    44     -23.063 -20.153 -28.038  1.00  0.00           O  
HETATM 4249  H1  SPC    44     -22.660 -20.044 -27.129  1.00  0.00           H  
HETATM 4250  H2  SPC    44     -22.468 -19.728 -28.720  1.00  0.00           H  
HETATM 4251  O   SPC    45     -22.738  24.645  -7.898  1.00  0.00           O  
HETATM 4252  H1  SPC    45     -21.833  24.818  -7.509  1.00  0.00           H  
HETATM 4253  H2  SPC    45     -22.884  25.247  -8.683  1.00  0.00           H  
HETATM 4254  O   SPC    46      39.846   0.652  -7.220  1.00  0.00           O  
HETATM 4255  H1  SPC    46      40.003   0.383  -6.269  1.00  0.00           H  
HETATM 4256  H2  SPC    46      38.882   0.514  -7.450  1.00  0.00           H  
HETATM 4257  O   SPC    47     -41.886 -14.144 -10.373  1.00  0.00           O  
HETATM 4258  H1  SPC    47     -42.745 -14.498 -10.742  1.00  0.00           H  
HETATM 4259  H2  SPC    47     -42.054 -13.728  -9.479  1.00  0.00           H  
HETATM 4260  O   SPC    48     -11.313 -49.815  -5.140  1.00  0.00           O  
HETATM 4261  H1  SPC    48     -11.929 -50.591  -5.002  1.00  0.00           H  
HETATM 4262  H2  SPC    48     -11.417 -49.469  -6.073  1.00  0.00           H  
HETATM 4263  O   SPC    49      20.419  -8.178  48.946  1.00  0.00           O  
HETATM 4264  H1  SPC    49      20.615  -7.210  49.102  1.00  0.00           H  
HETATM 4265  H2  SPC    49      21.196  -8.728  49.251  1.00  0.00           H  
HETATM 4266  O   SPC    50      21.397 -24.906 -33.221  1.00  0.00           O  
HETATM 4267  H1  SPC    50      20.610 -24.371 -32.913  1.00  0.00           H  
HETATM 4268  H2  SPC    50      22.230 -24.542 -32.806  1.00  0.00           H  
HETATM 4269  O   SPC    51      31.041 -12.185  21.023  1.00  0.00           O  
HETATM 4270  H1  SPC    51      31.704 -12.843  20.667  1.00  0.00           H  
HETATM 4271  H2  SPC    51      30.280 -12.676  21.449  1.00  0.00           H  
HETATM 4272  O   SPC    52      31.175 -13.379 -24.999  1.00  0.00           O  
HETATM 4273  H1  SPC    52      30.804 -14.138 -24.463  1.00  0.00           H  
HETATM 4274  H2  SPC    52      30.512 -13.107 -25.695  1.00  0.00           H  
HETATM 4275  O   SPC    53      16.312 -34.708  -9.055  1.00  0.00           O  
HETATM 4276  H1  SPC    53      16.478 -34.071  -9.808  1.00  0.00           H  
HETATM 4277  H2  SPC    53      16.708 -34.339  -8.214  1.00  0.00           H  
HETATM 4278  O   SPC    54      -1.643  24.878   8.798  1.00  0.00           O  
HETATM 4279  H1  SPC    54      -2.226  24.901   7.986  1.00  0.00           H  
HETATM 4280  H2  SPC    54      -1.983  25.535   9.472  1.00  0.00           H  
HETATM 4281  O   SPC    55     -30.215  19.540  26.871  1.00  0.00           O  
HETATM 4282  H1  SPC    55     -30.177  18.958  27.683  1.00  0.00           H  
HETATM 4283  H2  SPC    55     -29.363  20.058  26.792  1.00  0.00           H  
HETATM 4284  O   SPC    56       3.580   6.661  47.634  1.00  0.00           O  
HETATM 4285  H1  SPC    56       2.669   6.603  47.225  1.00  0.00           H  
HETATM 4286  H2  SPC    56       3.651   6.004  48.385  1.00  0.00           H  
HETATM 4287  O   SPC    57      11.412 -35.818  30.030  1.00  0.00           O  
HETATM 4288  H1  SPC    57      10.909 -36.634  29.746  1.00  0.00           H  
HETATM 4289  H2  SPC    57      10.775 -35.156  30.426  1.00  0.00           H  
HETATM 4290  O   SPC    58      -2.112  30.527 -15.173  1.00  0.00           O  
HETATM 4291  H1  SPC    58      -2.178  31.514 -15.317  1.00  0.00           H  
HETATM 4292  H2  SPC    58      -2.513  30.292 -14.287  1.00  0.00           H  
HETATM 4293  O   SPC    59      20.839  31.218  12.863  1.00  0.00           O  
HETATM 4294  H1  SPC    59      21.633  31.649  13.292  1.00  0.00           H  
HETATM 4295  H2  SPC    59      21.144  30.470  12.274  1.00  0.00           H  
HETATM 4296  O   SPC    60       6.990   5.942  33.686  1.00  0.00           O  
HETATM 4297  H1  SPC    60       7.297   6.807  34.084  1.00  0.00           H  
HETATM 4298  H2  SPC    60       6.391   6.127  32.908  1.00  0.00           H  
HETATM 4299  O   SPC    61      -6.703  -5.697 -42.976  1.00  0.00           O  
HETATM 4300  H1  SPC    61      -7.473  -5.197 -42.579  1.00  0.00           H  
HETATM 4301  H2  SPC    61      -6.500  -5.329 -43.883  1.00  0.00           H  
HETATM 4302  O   SPC    62      33.310 -22.861 -12.237  1.00  0.00           O  
HETATM 4303  H1  SPC    62      33.263 -23.752 -12.689  1.00  0.00           H  
HETATM 4304  H2  SPC    62      33.328 -22.138 -12.928  1.00  0.00           H  
HETATM 4305  O   SPC    63     -39.184 -10.256  10.727  1.00  0.00           O  
HETATM 4306  H1  SPC    63     -39.469 -11.187  10.499  1.00  0.00           H  
HETATM 4307  H2  SPC    63     -38.673 -10.265  11.586  1.00  0.00           H  
HETATM 4308  O   SPC    64     -32.649  24.501  47.633  1.00  0.00           O  
HETATM 4309  H1  SPC    64     -33.423  23.869  47.590  1.00  0.00           H  
HETATM 4310  H2  SPC    64     -31.948  24.129  48.242  1.00  0.00           H  
HETATM 4311  O   SPC    65       8.335  13.763 -22.526  1.00  0.00           O  
HETATM 4312  H1  SPC    65       9.193  13.512 -22.973  1.00  0.00           H  
HETATM 4313  H2  SPC    65       8.521  14.410 -21.787  1.00  0.00           H  
HETATM 4314  O   SPC    66      40.350   7.143 -15.776  1.00  0.00           O  
HETATM 4315  H1  SPC    66      40.458   7.656 -14.924  1.00  0.00           H  
HETATM 4316  H2  SPC    66      39.377   7.016 -15.968  1.00  0.00           H  
HETATM 4317  O   SPC    67      -6.182  14.816  15.002  1.00  0.00           O  
HETATM 4318  H1  SPC    67      -6.439  15.636  14.492  1.00  0.00           H  
HETATM 4319  H2  SPC    67      -5.427  14.356  14.534  1.00  0.00           H  
HETATM 4320  O   SPC    68     -26.400  34.321  -1.289  1.00  0.00           O  
HETATM 4321  H1  SPC    68     -25.550  34.771  -1.563  1.00  0.00           H  
HETATM 4322  H2  SPC    68     -26.502  34.377  -0.296  1.00  0.00           H  
HETATM 4323  O   SPC    69      -7.855  55.562   2.240  1.00  0.00           O  
HETATM 4324  H1  SPC    69      -7.095  55.048   1.842  1.00  0.00           H  
HETATM 4325  H2  SPC    69      -8.716  55.102   2.026  1.00  0.00           H  
HETATM 4326  O   SPC    70      -5.575 -12.206  36.499  1.00  0.00           O  
HETATM 4327  H1  SPC    70      -4.598 -12.276  36.295  1.00  0.00           H  
HETATM 4328  H2  SPC    70      -5.913 -13.092  36.817  1.00  0.00           H  
HETATM 4329  O   SPC    71      18.110   8.141  38.435  1.00  0.00           O  
HETATM 4330  H1  SPC    71      17.697   7.366  37.957  1.00  0.00           H  
HETATM 4331  H2  SPC    71      18.431   8.812  37.766  1.00  0.00           H  
HETATM 4332  O   SPC    72     -31.858 -17.086  16.484  1.00  0.00           O  
HETATM 4333  H1  SPC    72     -31.218 -16.346  16.279  1.00  0.00           H  
HETATM 4334  H2  SPC    72     -32.489 -16.791  17.202  1.00  0.00           H  
HETATM 4335  O   SPC    73     -13.184  24.622 -20.414  1.00  0.00           O  
HETATM 4336  H1  SPC    73     -13.090  23.642 -20.590  1.00  0.00           H  
HETATM 4337  H2  SPC    73     -13.187  24.785 -19.428  1.00  0.00           H  
HETATM 4338  O   SPC    74     -32.973  25.973  33.207  1.00  0.00           O  
HETATM 4339  H1  SPC    74     -33.162  26.718  32.567  1.00  0.00           H  
HETATM 4340  H2  SPC    74     -33.815  25.462  33.381  1.00  0.00           H  
HETATM 4341  O   SPC    75      -3.571  44.719  -6.404  1.00  0.00           O  
HETATM 4342  H1  SPC    75      -3.148  44.071  -5.770  1.00  0.00           H  
HETATM 4343  H2  SPC    75      -2.867  45.316  -6.788  1.00  0.00           H  
HETATM 4344  O   SPC    76     -32.285   9.736 -14.982  1.00  0.00           O  
HETATM 4345  H1  SPC    76     -31.638  10.146 -14.339  1.00  0.00           H  
HETATM 4346  H2  SPC    76     -31.784   9.230 -15.683  1.00  0.00           H  
HETATM 4347  O   SPC    77       9.057 -30.310  29.850  1.00  0.00           O  
HETATM 4348  H1  SPC    77       8.568 -29.550  29.420  1.00  0.00           H  
HETATM 4349  H2  SPC    77       8.985 -31.122  29.272  1.00  0.00           H  
HETATM 4350  O   SPC    78     -23.118  26.551  -9.596  1.00  0.00           O  
HETATM 4351  H1  SPC    78     -22.635  26.768 -10.444  1.00  0.00           H  
HETATM 4352  H2  SPC    78     -23.903  27.162  -9.494  1.00  0.00           H  
HETATM 4353  O   SPC    79     -12.835 -25.786  -1.512  1.00  0.00           O  
HETATM 4354  H1  SPC    79     -13.753 -25.398  -1.432  1.00  0.00           H  
HETATM 4355  H2  SPC    79     -12.796 -26.389  -2.309  1.00  0.00           H  
HETATM 4356  O   SPC    80     -34.281 -31.194  -7.818  1.00  0.00           O  
HETATM 4357  H1  SPC    80     -33.609 -30.472  -7.980  1.00  0.00           H  
HETATM 4358  H2  SPC    80     -34.094 -31.966  -8.426  1.00  0.00           H  
HETATM 4359  O   SPC    81      -3.457 -38.907  20.642  1.00  0.00           O  
HETATM 4360  H1  SPC    81      -3.027 -38.020  20.809  1.00  0.00           H  
HETATM 4361  H2  SPC    81      -4.415 -38.872  20.927  1.00  0.00           H  
HETATM 4362  O   SPC    82      21.709  11.262  27.173  1.00  0.00           O  
HETATM 4363  H1  SPC    82      21.135  11.701  27.864  1.00  0.00           H  
HETATM 4364  H2  SPC    82      21.238  11.273  26.292  1.00  0.00           H  
HETATM 4365  O   SPC    83      28.468 -23.611 -47.891  1.00  0.00           O  
HETATM 4366  H1  SPC    83      28.480 -24.605 -48.000  1.00  0.00           H  
HETATM 4367  H2  SPC    83      28.482 -23.383 -46.918  1.00  0.00           H  
HETATM 4368  O   SPC    84     -22.230   6.430 -31.006  1.00  0.00           O  
HETATM 4369  H1  SPC    84     -21.676   6.811 -31.746  1.00  0.00           H  
HETATM 4370  H2  SPC    84     -23.146   6.222 -31.349  1.00  0.00           H  
HETATM 4371  O   SPC    85     -15.947  35.613  22.917  1.00  0.00           O  
HETATM 4372  H1  SPC    85     -15.728  34.815  23.477  1.00  0.00           H  
HETATM 4373  H2  SPC    85     -16.804  35.452  22.427  1.00  0.00           H  
HETATM 4374  O   SPC    86     -24.037 -25.763  18.984  1.00  0.00           O  
HETATM 4375  H1  SPC    86     -25.015 -25.714  18.783  1.00  0.00           H  
HETATM 4376  H2  SPC    86     -23.813 -26.675  19.330  1.00  0.00           H  
HETATM 4377  O   SPC    87     -21.028  33.007  33.025  1.00  0.00           O  
HETATM 4378  H1  SPC    87     -21.244  32.032  32.974  1.00  0.00           H  
HETATM 4379  H2  SPC    87     -20.419  33.173  33.801  1.00  0.00           H  
HETATM 4380  O   SPC    88     -24.648 -23.220 -12.440  1.00  0.00           O  
HETATM 4381  H1  SPC    88     -25.054 -24.078 -12.753  1.00  0.00           H  
HETATM 4382  H2  SPC    88     -23.737 -23.399 -12.068  1.00  0.00           H  
HETATM 4383  O   SPC    89      -1.325 -37.731 -16.548  1.00  0.00           O  
HETATM 4384  H1  SPC    89      -1.719 -36.835 -16.754  1.00  0.00           H  
HETATM 4385  H2  SPC    89      -1.006 -38.158 -17.394  1.00  0.00           H  
HETATM 4386  O   SPC    90      16.459  38.592 -12.939  1.00  0.00           O  
HETATM 4387  H1  SPC    90      17.293  39.136 -13.038  1.00  0.00           H  
HETATM 4388  H2  SPC    90      16.702  37.631 -12.808  1.00  0.00           H  
HETATM 4389  O   SPC    91       9.465 -14.873 -20.402  1.00  0.00           O  
HETATM 4390  H1  SPC    91       8.699 -14.236 -20.308  1.00  0.00           H  
HETATM 4391  H2  SPC    91       9.983 -14.899 -19.547  1.00  0.00           H  
HETATM 4392  O   SPC    92     -42.686   4.076   9.369  1.00  0.00           O  
HETATM 4393  H1  SPC    92     -42.270   3.259   8.970  1.00  0.00           H  
HETATM 4394  H2  SPC    92     -42.814   4.767   8.657  1.00  0.00           H  
HETATM 4395  O   SPC    93     -47.727 -30.202 -16.706  1.00  0.00           O  
HETATM 4396  H1  SPC    93     -47.800 -31.052 -17.228  1.00  0.00           H  
HETATM 4397  H2  SPC    93     -47.341 -29.486 -17.288  1.00  0.00           H  
HETATM 4398  O   SPC    94      -2.227 -12.962  33.626  1.00  0.00           O  
HETATM 4399  H1  SPC    94      -2.749 -13.022  34.477  1.00  0.00           H  
HETATM 4400  H2  SPC    94      -1.471 -13.617  33.652  1.00  0.00           H  
HETATM 4401  O   SPC    95     -32.649  -1.722   6.031  1.00  0.00           O  
HETATM 4402  H1  SPC    95     -32.168  -1.067   6.615  1.00  0.00           H  
HETATM 4403  H2  SPC    95     -32.919  -2.517   6.574  1.00  0.00           H  
HETATM 4404  O   SPC    96       3.473  17.738 -27.934  1.00  0.00           O  
HETATM 4405  H1  SPC    96       4.106  17.242 -28.529  1.00  0.00           H  
HETATM 4406  H2  SPC    96       2.871  17.087 -27.472  1.00  0.00           H  
HETATM 4407  O   SPC    97      29.858  -3.656  25.192  1.00  0.00           O  
HETATM 4408  H1  SPC    97      29.989  -4.134  26.061  1.00  0.00           H  
HETATM 4409  H2  SPC    97      29.525  -2.729  25.368  1.00  0.00           H  
HETATM 4410  O   SPC    98      19.982   3.177  49.643  1.00  0.00           O  
HETATM 4411  H1  SPC    98      19.074   3.478  49.936  1.00  0.00           H  
HETATM 4412  H2  SPC    98      20.660   3.864  49.904  1.00  0.00           H  
HETATM 4413  O   SPC    99      20.475 -27.854  20.491  1.00  0.00           O  
HETATM 4414  H1  SPC    99      20.973 -27.505  19.697  1.00  0.00           H  
HETATM 4415  H2  SPC    99      21.095 -27.911  21.274  1.00  0.00           H  
HETATM 4416  O   SPC   100      10.027   3.202 -35.925  1.00  0.00           O  
HETATM 4417  H1  SPC   100      10.464   2.979 -36.796  1.00  0.00           H  
HETATM 4418  H2  SPC   100       9.108   2.806 -35.902  1.00  0.00           H  
HETATM 4419  O   SPC   101     -14.394  63.659  -6.189  1.00  0.00           O  
HETATM 4420  H1  SPC   101     -14.308  63.627  -5.193  1.00  0.00           H  
HETATM 4421  H2  SPC   101     -14.770  62.792  -6.518  1.00  0.00           H  
HETATM 4422  O   SPC   102     -19.031  -3.639  26.697  1.00  0.00           O  
HETATM 4423  H1  SPC   102     -19.948  -3.474  27.061  1.00  0.00           H  
HETATM 4424  H2  SPC   102     -18.776  -2.891  26.084  1.00  0.00           H  
HETATM 4425  O   SPC   103     -31.355  -8.489  21.112  1.00  0.00           O  
HETATM 4426  H1  SPC   103     -30.430  -8.111  21.089  1.00  0.00           H  
HETATM 4427  H2  SPC   103     -32.020  -7.743  21.151  1.00  0.00           H  
HETATM 4428  O   SPC   104      39.349  43.150  -0.185  1.00  0.00           O  
HETATM 4429  H1  SPC   104      39.377  43.985  -0.734  1.00  0.00           H  
HETATM 4430  H2  SPC   104      38.508  42.647  -0.386  1.00  0.00           H  
HETATM 4431  O   SPC   105       1.025 -33.784  23.946  1.00  0.00           O  
HETATM 4432  H1  SPC   105       0.479 -34.553  23.612  1.00  0.00           H  
HETATM 4433  H2  SPC   105       1.934 -34.109  24.207  1.00  0.00           H  
HETATM 4434  O   SPC   106       0.906 -24.874  -7.872  1.00  0.00           O  
HETATM 4435  H1  SPC   106       0.099 -25.461  -7.811  1.00  0.00           H  
HETATM 4436  H2  SPC   106       1.596 -25.189  -7.219  1.00  0.00           H  
HETATM 4437  O   SPC   107     -33.111 -27.738 -21.350  1.00  0.00           O  
HETATM 4438  H1  SPC   107     -34.097 -27.728 -21.519  1.00  0.00           H  
HETATM 4439  H2  SPC   107     -32.624 -27.802 -22.221  1.00  0.00           H  
HETATM 4440  O   SPC   108      -4.133  22.961  26.523  1.00  0.00           O  
HETATM 4441  H1  SPC   108      -4.551  22.163  26.959  1.00  0.00           H  
HETATM 4442  H2  SPC   108      -4.512  23.075  25.605  1.00  0.00           H  
HETATM 4443  O   SPC   109      17.102  -7.743 -30.134  1.00  0.00           O  
HETATM 4444  H1  SPC   109      16.906  -8.691 -30.384  1.00  0.00           H  
HETATM 4445  H2  SPC   109      16.297  -7.340 -29.697  1.00  0.00           H  
HETATM 4446  O   SPC   110      16.011 -38.279  11.795  1.00  0.00           O  
HETATM 4447  H1  SPC   110      15.533 -37.962  10.976  1.00  0.00           H  
HETATM 4448  H2  SPC   110      16.633 -37.564  12.115  1.00  0.00           H  
HETATM 4449  O   SPC   111     -15.113  46.784 -14.817  1.00  0.00           O  
HETATM 4450  H1  SPC   111     -15.797  46.687 -14.093  1.00  0.00           H  
HETATM 4451  H2  SPC   111     -15.346  47.567 -15.393  1.00  0.00           H  
HETATM 4452  O   SPC   112      19.207 -32.651 -13.729  1.00  0.00           O  
HETATM 4453  H1  SPC   112      18.251 -32.590 -14.016  1.00  0.00           H  
HETATM 4454  H2  SPC   112      19.439 -31.853 -13.172  1.00  0.00           H  
HETATM 4455  O   SPC   113      -3.789  32.714  -5.817  1.00  0.00           O  
HETATM 4456  H1  SPC   113      -2.869  32.458  -6.112  1.00  0.00           H  
HETATM 4457  H2  SPC   113      -4.125  33.464  -6.387  1.00  0.00           H  
HETATM 4458  O   SPC   114      26.945  -6.567  -2.749  1.00  0.00           O  
HETATM 4459  H1  SPC   114      27.199  -7.526  -2.625  1.00  0.00           H  
HETATM 4460  H2  SPC   114      25.963  -6.459  -2.591  1.00  0.00           H  
HETATM 4461  O   SPC   115       4.531  33.312  -0.914  1.00  0.00           O  
HETATM 4462  H1  SPC   115       3.622  33.222  -0.508  1.00  0.00           H  
HETATM 4463  H2  SPC   115       4.492  33.052  -1.879  1.00  0.00           H  
HETATM 4464  O   SPC   116      29.897 -28.577   1.630  1.00  0.00           O  
HETATM 4465  H1  SPC   116      30.710 -28.220   2.090  1.00  0.00           H  
HETATM 4466  H2  SPC   116      29.087 -28.375   2.180  1.00  0.00           H  
HETATM 4467  O   SPC   117      15.882  47.280   4.188  1.00  0.00           O  
HETATM 4468  H1  SPC   117      15.414  47.550   3.347  1.00  0.00           H  
HETATM 4469  H2  SPC   117      15.209  47.146   4.916  1.00  0.00           H  
HETATM 4470  O   SPC   118     -39.535  -6.257 -22.888  1.00  0.00           O  
HETATM 4471  H1  SPC   118     -39.795  -7.194 -22.653  1.00  0.00           H  
HETATM 4472  H2  SPC   118     -39.584  -5.683 -22.070  1.00  0.00           H  
HETATM 4473  O   SPC   119      20.224 -33.529  -0.633  1.00  0.00           O  
HETATM 4474  H1  SPC   119      20.660 -33.611  -1.530  1.00  0.00           H  
HETATM 4475  H2  SPC   119      19.564 -32.778  -0.651  1.00  0.00           H  
HETATM 4476  O   SPC   120     -37.977  25.585  28.239  1.00  0.00           O  
HETATM 4477  H1  SPC   120     -37.569  26.349  27.739  1.00  0.00           H  
HETATM 4478  H2  SPC   120     -38.863  25.864  28.610  1.00  0.00           H  
HETATM 4479  O   SPC   121      15.437  37.987  -5.062  1.00  0.00           O  
HETATM 4480  H1  SPC   121      16.204  37.746  -4.468  1.00  0.00           H  
HETATM 4481  H2  SPC   121      15.786  38.320  -5.938  1.00  0.00           H  
HETATM 4482  O   SPC   122     -14.342 -19.057  28.020  1.00  0.00           O  
HETATM 4483  H1  SPC   122     -13.615 -18.796  27.386  1.00  0.00           H  
HETATM 4484  H2  SPC   122     -14.190 -19.993  28.335  1.00  0.00           H  
HETATM 4485  O   SPC   123      -7.480 -40.330   7.202  1.00  0.00           O  
HETATM 4486  H1  SPC   123      -8.189 -39.938   7.789  1.00  0.00           H  
HETATM 4487  H2  SPC   123      -7.301 -39.711   6.437  1.00  0.00           H  
HETATM 4488  O   SPC   124       1.781  11.407  35.557  1.00  0.00           O  
HETATM 4489  H1  SPC   124       1.266  10.869  36.225  1.00  0.00           H  
HETATM 4490  H2  SPC   124       2.399  12.030  36.037  1.00  0.00           H  
HETATM 4491  O   SPC   125       5.741  17.730  41.972  1.00  0.00           O  
HETATM 4492  H1  SPC   125       6.583  17.638  42.504  1.00  0.00           H  
HETATM 4493  H2  SPC   125       5.959  18.083  41.062  1.00  0.00           H  
HETATM 4494  O   SPC   126       8.203 -52.701  11.549  1.00  0.00           O  
HETATM 4495  H1  SPC   126       8.270 -53.685  11.711  1.00  0.00           H  
HETATM 4496  H2  SPC   126       7.918 -52.243  12.391  1.00  0.00           H  
HETATM 4497  O   SPC   127     -36.394   1.343  25.647  1.00  0.00           O  
HETATM 4498  H1  SPC   127     -35.918   0.471  25.525  1.00  0.00           H  
HETATM 4499  H2  SPC   127     -37.016   1.277  26.427  1.00  0.00           H  
HETATM 4500  O   SPC   128     -39.301 -29.821   5.269  1.00  0.00           O  
HETATM 4501  H1  SPC   128     -38.847 -29.557   6.120  1.00  0.00           H  
HETATM 4502  H2  SPC   128     -40.184 -30.242   5.479  1.00  0.00           H  
HETATM 4503  O   SPC   129      21.515  23.068  27.254  1.00  0.00           O  
HETATM 4504  H1  SPC   129      21.418  22.111  26.981  1.00  0.00           H  
HETATM 4505  H2  SPC   129      21.000  23.228  28.096  1.00  0.00           H  
HETATM 4506  O   SPC   130       9.974  28.448  -7.325  1.00  0.00           O  
HETATM 4507  H1  SPC   130       9.624  27.532  -7.521  1.00  0.00           H  
HETATM 4508  H2  SPC   130       9.376  29.130  -7.746  1.00  0.00           H  
HETATM 4509  O   SPC   131     -27.789 -25.740 -28.988  1.00  0.00           O  
HETATM 4510  H1  SPC   131     -26.933 -25.750 -29.505  1.00  0.00           H  
HETATM 4511  H2  SPC   131     -27.589 -25.646 -28.013  1.00  0.00           H  
HETATM 4512  O   SPC   132     -10.365  32.698  24.099  1.00  0.00           O  
HETATM 4513  H1  SPC   132     -10.184  32.172  24.931  1.00  0.00           H  
HETATM 4514  H2  SPC   132      -9.934  33.597  24.173  1.00  0.00           H  
HETATM 4515  O   SPC   133      -8.265  -3.515 -27.904  1.00  0.00           O  
HETATM 4516  H1  SPC   133      -7.962  -2.578 -27.733  1.00  0.00           H  
HETATM 4517  H2  SPC   133      -8.586  -3.923 -27.049  1.00  0.00           H  
HETATM 4518  O   SPC   134     -19.461 -21.584  -3.501  1.00  0.00           O  
HETATM 4519  H1  SPC   134     -19.536 -22.576  -3.395  1.00  0.00           H  
HETATM 4520  H2  SPC   134     -20.327 -21.220  -3.844  1.00  0.00           H  
HETATM 4521  O   SPC   135      27.772  16.225  40.404  1.00  0.00           O  
HETATM 4522  H1  SPC   135      28.025  15.352  39.987  1.00  0.00           H  
HETATM 4523  H2  SPC   135      26.957  16.100  40.971  1.00  0.00           H  
HETATM 4524  O   SPC   136       7.872  31.951 -22.127  1.00  0.00           O  
HETATM 4525  H1  SPC   136       8.547  31.847 -21.397  1.00  0.00           H  
HETATM 4526  H2  SPC   136       8.113  32.738 -22.695  1.00  0.00           H  
HETATM 4527  O   SPC   137      -8.835  21.614  16.471  1.00  0.00           O  
HETATM 4528  H1  SPC   137      -9.211  22.383  15.954  1.00  0.00           H  
HETATM 4529  H2  SPC   137      -9.318  20.775  16.219  1.00  0.00           H  
HETATM 4530  O   SPC   138       0.203 -35.282  -6.439  1.00  0.00           O  
HETATM 4531  H1  SPC   138       0.674 -34.505  -6.021  1.00  0.00           H  
HETATM 4532  H2  SPC   138       0.851 -36.031  -6.573  1.00  0.00           H  
HETATM 4533  O   SPC   139     -13.063  -7.723 -37.670  1.00  0.00           O  
HETATM 4534  H1  SPC   139     -13.633  -7.254 -36.995  1.00  0.00           H  
HETATM 4535  H2  SPC   139     -12.417  -8.324 -37.200  1.00  0.00           H  
HETATM 4536  O   SPC   140      37.848  20.283  29.588  1.00  0.00           O  
HETATM 4537  H1  SPC   140      38.734  20.402  29.139  1.00  0.00           H  
HETATM 4538  H2  SPC   140      37.138  20.735  29.048  1.00  0.00           H  
HETATM 4539  O   SPC   141      -6.973  34.613 -17.029  1.00  0.00           O  
HETATM 4540  H1  SPC   141      -7.939  34.365 -16.964  1.00  0.00           H  
HETATM 4541  H2  SPC   141      -6.614  34.324 -17.917  1.00  0.00           H  
HETATM 4542  O   SPC   142      55.724  36.875   6.824  1.00  0.00           O  
HETATM 4543  H1  SPC   142      55.852  36.592   7.775  1.00  0.00           H  
HETATM 4544  H2  SPC   142      54.966  37.525   6.769  1.00  0.00           H  
HETATM 4545  O   SPC   143      32.570  31.113  -4.007  1.00  0.00           O  
HETATM 4546  H1  SPC   143      33.343  30.801  -3.454  1.00  0.00           H  
HETATM 4547  H2  SPC   143      32.897  31.744  -4.710  1.00  0.00           H  
HETATM 4548  O   SPC   144      14.805  -4.708  45.410  1.00  0.00           O  
HETATM 4549  H1  SPC   144      15.283  -3.837  45.517  1.00  0.00           H  
HETATM 4550  H2  SPC   144      15.473  -5.442  45.283  1.00  0.00           H  
HETATM 4551  O   SPC   145      21.143 -40.304  10.706  1.00  0.00           O  
HETATM 4552  H1  SPC   145      21.103 -41.262  10.422  1.00  0.00           H  
HETATM 4553  H2  SPC   145      20.804 -39.723   9.967  1.00  0.00           H  
HETATM 4554  O   SPC   146      15.108  31.260 -20.316  1.00  0.00           O  
HETATM 4555  H1  SPC   146      14.386  31.946 -20.232  1.00  0.00           H  
HETATM 4556  H2  SPC   146      15.888  31.525 -19.750  1.00  0.00           H  
HETATM 4557  O   SPC   147       7.576  23.472  36.553  1.00  0.00           O  
HETATM 4558  H1  SPC   147       7.417  24.350  36.101  1.00  0.00           H  
HETATM 4559  H2  SPC   147       8.509  23.166  36.367  1.00  0.00           H  
HETATM 4560  O   SPC   148      -1.391  28.364   7.674  1.00  0.00           O  
HETATM 4561  H1  SPC   148      -2.050  28.954   7.206  1.00  0.00           H  
HETATM 4562  H2  SPC   148      -1.183  27.575   7.097  1.00  0.00           H  
HETATM 4563  O   SPC   149      15.499  -7.471 -47.802  1.00  0.00           O  
HETATM 4564  H1  SPC   149      15.147  -7.835 -46.939  1.00  0.00           H  
HETATM 4565  H2  SPC   149      15.794  -6.525 -47.668  1.00  0.00           H  
HETATM 4566  O   SPC   150      19.459 -34.679 -24.567  1.00  0.00           O  
HETATM 4567  H1  SPC   150      18.856 -34.434 -25.327  1.00  0.00           H  
HETATM 4568  H2  SPC   150      19.185 -34.174 -23.749  1.00  0.00           H  
HETATM 4569  O   SPC   151      26.839  -5.035   6.562  1.00  0.00           O  
HETATM 4570  H1  SPC   151      25.867  -5.215   6.407  1.00  0.00           H  
HETATM 4571  H2  SPC   151      27.313  -4.986   5.682  1.00  0.00           H  
HETATM 4572  O   SPC   152      12.050 -37.928  14.311  1.00  0.00           O  
HETATM 4573  H1  SPC   152      11.330 -38.090  13.637  1.00  0.00           H  
HETATM 4574  H2  SPC   152      12.426 -38.803  14.615  1.00  0.00           H  
HETATM 4575  O   SPC   153      -4.170  -4.596 -47.098  1.00  0.00           O  
HETATM 4576  H1  SPC   153      -4.246  -4.021 -47.913  1.00  0.00           H  
HETATM 4577  H2  SPC   153      -3.403  -4.281 -46.539  1.00  0.00           H  
HETATM 4578  O   SPC   154      34.482 -19.793 -46.279  1.00  0.00           O  
HETATM 4579  H1  SPC   154      34.451 -20.768 -46.497  1.00  0.00           H  
HETATM 4580  H2  SPC   154      33.616 -19.366 -46.536  1.00  0.00           H  
HETATM 4581  O   SPC   155     -39.008 -22.873   0.362  1.00  0.00           O  
HETATM 4582  H1  SPC   155     -38.733 -21.966   0.045  1.00  0.00           H  
HETATM 4583  H2  SPC   155     -39.969 -22.851   0.641  1.00  0.00           H  
HETATM 4584  O   SPC   156     -20.111   1.104 -49.574  1.00  0.00           O  
HETATM 4585  H1  SPC   156     -20.667   1.270 -48.760  1.00  0.00           H  
HETATM 4586  H2  SPC   156     -19.738   1.970 -49.905  1.00  0.00           H  
HETATM 4587  O   SPC   157      26.292   6.066  37.061  1.00  0.00           O  
HETATM 4588  H1  SPC   157      25.652   6.823  37.189  1.00  0.00           H  
HETATM 4589  H2  SPC   157      27.226   6.389  37.210  1.00  0.00           H  
HETATM 4590  O   SPC   158      12.353 -22.921  30.075  1.00  0.00           O  
HETATM 4591  H1  SPC   158      11.645 -23.627  30.048  1.00  0.00           H  
HETATM 4592  H2  SPC   158      13.051 -23.122  29.388  1.00  0.00           H  
HETATM 4593  O   SPC   159      34.486  -7.357  -2.841  1.00  0.00           O  
HETATM 4594  H1  SPC   159      33.892  -8.093  -2.515  1.00  0.00           H  
HETATM 4595  H2  SPC   159      35.286  -7.751  -3.293  1.00  0.00           H  
HETATM 4596  O   SPC   160     -27.113  -6.234 -29.728  1.00  0.00           O  
HETATM 4597  H1  SPC   160     -26.633  -6.196 -28.852  1.00  0.00           H  
HETATM 4598  H2  SPC   160     -28.095  -6.332 -29.567  1.00  0.00           H  
HETATM 4599  O   SPC   161      -8.991 -13.629 -25.346  1.00  0.00           O  
HETATM 4600  H1  SPC   161      -9.595 -12.844 -25.483  1.00  0.00           H  
HETATM 4601  H2  SPC   161      -9.236 -14.094 -24.496  1.00  0.00           H  
HETATM 4602  O   SPC   162      49.857  37.710   3.989  1.00  0.00           O  
HETATM 4603  H1  SPC   162      50.139  38.418   4.636  1.00  0.00           H  
HETATM 4604  H2  SPC   162      49.345  38.127   3.239  1.00  0.00           H  
HETATM 4605  O   SPC   163     -18.460 -22.563  11.643  1.00  0.00           O  
HETATM 4606  H1  SPC   163     -19.234 -22.209  12.167  1.00  0.00           H  
HETATM 4607  H2  SPC   163     -18.560 -22.303  10.682  1.00  0.00           H  
HETATM 4608  O   SPC   164      -6.366  16.649  20.659  1.00  0.00           O  
HETATM 4609  H1  SPC   164      -6.579  16.942  19.728  1.00  0.00           H  
HETATM 4610  H2  SPC   164      -5.485  17.033  20.937  1.00  0.00           H  
HETATM 4611  O   SPC   165      44.166  -6.729 -20.934  1.00  0.00           O  
HETATM 4612  H1  SPC   165      45.129  -6.933 -20.756  1.00  0.00           H  
HETATM 4613  H2  SPC   165      43.687  -7.570 -21.184  1.00  0.00           H  
HETATM 4614  O   SPC   166       3.462  27.889  -3.256  1.00  0.00           O  
HETATM 4615  H1  SPC   166       3.361  26.971  -2.873  1.00  0.00           H  
HETATM 4616  H2  SPC   166       2.763  28.038  -3.955  1.00  0.00           H  
HETATM 4617  O   SPC   167     -32.629  10.205  29.450  1.00  0.00           O  
HETATM 4618  H1  SPC   167     -33.259  10.056  28.688  1.00  0.00           H  
HETATM 4619  H2  SPC   167     -33.077   9.952  30.307  1.00  0.00           H  
HETATM 4620  O   SPC   168       8.349  17.621  32.923  1.00  0.00           O  
HETATM 4621  H1  SPC   168       7.958  18.412  32.454  1.00  0.00           H  
HETATM 4622  H2  SPC   168       8.732  17.910  33.801  1.00  0.00           H  
HETATM 4623  O   SPC   169     -42.444  17.357  35.037  1.00  0.00           O  
HETATM 4624  H1  SPC   169     -41.951  17.246  34.174  1.00  0.00           H  
HETATM 4625  H2  SPC   169     -41.846  17.103  35.797  1.00  0.00           H  
HETATM 4626  O   SPC   170     -30.797  -1.843 -15.860  1.00  0.00           O  
HETATM 4627  H1  SPC   170     -31.113  -2.619 -15.314  1.00  0.00           H  
HETATM 4628  H2  SPC   170     -29.840  -1.652 -15.645  1.00  0.00           H  
HETATM 4629  O   SPC   171       3.825  34.997 -15.098  1.00  0.00           O  
HETATM 4630  H1  SPC   171       2.968  35.443 -14.841  1.00  0.00           H  
HETATM 4631  H2  SPC   171       4.511  35.158 -14.389  1.00  0.00           H  
HETATM 4632  O   SPC   172      34.112  12.607  38.133  1.00  0.00           O  
HETATM 4633  H1  SPC   172      33.714  12.029  38.845  1.00  0.00           H  
HETATM 4634  H2  SPC   172      33.391  13.147  37.700  1.00  0.00           H  
HETATM 4635  O   SPC   173     -13.655  27.635  -1.996  1.00  0.00           O  
HETATM 4636  H1  SPC   173     -13.157  27.100  -1.313  1.00  0.00           H  
HETATM 4637  H2  SPC   173     -13.185  28.504  -2.145  1.00  0.00           H  
HETATM 4638  O   SPC   174     -26.971  -3.163 -46.230  1.00  0.00           O  
HETATM 4639  H1  SPC   174     -27.407  -2.269 -46.130  1.00  0.00           H  
HETATM 4640  H2  SPC   174     -27.467  -3.701 -46.912  1.00  0.00           H  
HETATM 4641  O   SPC   175      35.828   9.677  -2.604  1.00  0.00           O  
HETATM 4642  H1  SPC   175      34.985   9.656  -3.142  1.00  0.00           H  
HETATM 4643  H2  SPC   175      36.113  10.626  -2.468  1.00  0.00           H  
HETATM 4644  O   SPC   176      41.465  22.087  -0.674  1.00  0.00           O  
HETATM 4645  H1  SPC   176      41.111  21.159  -0.557  1.00  0.00           H  
HETATM 4646  H2  SPC   176      41.905  22.384   0.173  1.00  0.00           H  
HETATM 4647  O   SPC   177     -33.901 -24.909  -1.665  1.00  0.00           O  
HETATM 4648  H1  SPC   177     -33.711 -24.135  -1.062  1.00  0.00           H  
HETATM 4649  H2  SPC   177     -34.755 -25.348  -1.386  1.00  0.00           H  
HETATM 4650  O   SPC   178       1.779 -28.622  24.303  1.00  0.00           O  
HETATM 4651  H1  SPC   178       2.598 -28.531  24.869  1.00  0.00           H  
HETATM 4652  H2  SPC   178       1.591 -29.591  24.141  1.00  0.00           H  
HETATM 4653  O   SPC   179     -23.060 -41.480   7.251  1.00  0.00           O  
HETATM 4654  H1  SPC   179     -22.919 -41.430   8.240  1.00  0.00           H  
HETATM 4655  H2  SPC   179     -22.182 -41.371   6.784  1.00  0.00           H  
HETATM 4656  O   SPC   180      22.030  15.008  31.785  1.00  0.00           O  
HETATM 4657  H1  SPC   180      21.523  15.777  32.174  1.00  0.00           H  
HETATM 4658  H2  SPC   180      22.994  15.079  32.042  1.00  0.00           H  
HETATM 4659  O   SPC   181      28.320  -3.524 -29.374  1.00  0.00           O  
HETATM 4660  H1  SPC   181      28.574  -4.181 -28.664  1.00  0.00           H  
HETATM 4661  H2  SPC   181      27.680  -3.952 -30.011  1.00  0.00           H  
HETATM 4662  O   SPC   182      23.415 -17.481 -10.713  1.00  0.00           O  
HETATM 4663  H1  SPC   182      22.755 -18.129 -10.333  1.00  0.00           H  
HETATM 4664  H2  SPC   182      22.930 -16.774 -11.227  1.00  0.00           H  
HETATM 4665  O   SPC   183     -26.415  27.851 -10.680  1.00  0.00           O  
HETATM 4666  H1  SPC   183     -25.940  27.434 -11.454  1.00  0.00           H  
HETATM 4667  H2  SPC   183     -27.265  28.272 -10.997  1.00  0.00           H  
HETATM 4668  O   SPC   184       7.124 -25.562  31.621  1.00  0.00           O  
HETATM 4669  H1  SPC   184       6.271 -26.070  31.502  1.00  0.00           H  
HETATM 4670  H2  SPC   184       6.926 -24.665  32.015  1.00  0.00           H  
HETATM 4671  O   SPC   185      -9.676  20.066 -12.137  1.00  0.00           O  
HETATM 4672  H1  SPC   185      -9.381  20.115 -11.182  1.00  0.00           H  
HETATM 4673  H2  SPC   185      -9.645  20.979 -12.542  1.00  0.00           H  
HETATM 4674  O   SPC   186      -0.256  14.953 -10.351  1.00  0.00           O  
HETATM 4675  H1  SPC   186      -0.961  14.463 -10.863  1.00  0.00           H  
HETATM 4676  H2  SPC   186       0.625  14.847 -10.813  1.00  0.00           H  
HETATM 4677  O   SPC   187      -7.029  28.179 -10.662  1.00  0.00           O  
HETATM 4678  H1  SPC   187      -6.308  28.656 -10.159  1.00  0.00           H  
HETATM 4679  H2  SPC   187      -6.643  27.768 -11.488  1.00  0.00           H  
HETATM 4680  O   SPC   188      46.824  11.236 -17.552  1.00  0.00           O  
HETATM 4681  H1  SPC   188      47.646  10.769 -17.227  1.00  0.00           H  
HETATM 4682  H2  SPC   188      46.113  11.186 -16.851  1.00  0.00           H  
HETATM 4683  O   SPC   189      14.937 -33.097   7.938  1.00  0.00           O  
HETATM 4684  H1  SPC   189      15.159 -33.514   8.819  1.00  0.00           H  
HETATM 4685  H2  SPC   189      13.978 -33.277   7.717  1.00  0.00           H  
HETATM 4686  O   SPC   190       5.775  42.902   4.136  1.00  0.00           O  
HETATM 4687  H1  SPC   190       4.942  43.319   3.774  1.00  0.00           H  
HETATM 4688  H2  SPC   190       6.141  42.254   3.468  1.00  0.00           H  
HETATM 4689  O   SPC   191      30.013  -9.119 -14.228  1.00  0.00           O  
HETATM 4690  H1  SPC   191      30.579  -9.756 -14.750  1.00  0.00           H  
HETATM 4691  H2  SPC   191      29.050  -9.374 -14.322  1.00  0.00           H  
HETATM 4692  O   SPC   192      44.719  22.540  19.507  1.00  0.00           O  
HETATM 4693  H1  SPC   192      43.882  22.205  19.072  1.00  0.00           H  
HETATM 4694  H2  SPC   192      44.543  23.430  19.927  1.00  0.00           H  
HETATM 4695  O   SPC   193     -30.018   5.983  39.415  1.00  0.00           O  
HETATM 4696  H1  SPC   193     -30.294   6.403  38.550  1.00  0.00           H  
HETATM 4697  H2  SPC   193     -30.107   6.652  40.153  1.00  0.00           H  
HETATM 4698  O   SPC   194      40.494  -1.431 -28.653  1.00  0.00           O  
HETATM 4699  H1  SPC   194      40.803  -2.233 -29.165  1.00  0.00           H  
HETATM 4700  H2  SPC   194      41.277  -1.000 -28.205  1.00  0.00           H  
HETATM 4701  O   SPC   195      12.804   5.733  21.928  1.00  0.00           O  
HETATM 4702  H1  SPC   195      12.678   6.612  21.468  1.00  0.00           H  
HETATM 4703  H2  SPC   195      13.075   5.042  21.258  1.00  0.00           H  
HETATM 4704  O   SPC   196      21.687  28.492  28.225  1.00  0.00           O  
HETATM 4705  H1  SPC   196      21.763  27.526  27.978  1.00  0.00           H  
HETATM 4706  H2  SPC   196      21.428  28.571  29.188  1.00  0.00           H  
HETATM 4707  O   SPC   197     -31.975   6.700  13.071  1.00  0.00           O  
HETATM 4708  H1  SPC   197     -31.377   6.918  12.300  1.00  0.00           H  
HETATM 4709  H2  SPC   197     -32.930   6.818  12.796  1.00  0.00           H  
HETATM 4710  O   SPC   198      17.502  45.768  -5.508  1.00  0.00           O  
HETATM 4711  H1  SPC   198      16.943  46.513  -5.146  1.00  0.00           H  
HETATM 4712  H2  SPC   198      16.916  44.986  -5.724  1.00  0.00           H  
HETATM 4713  O   SPC   199      46.346  31.392  17.967  1.00  0.00           O  
HETATM 4714  H1  SPC   199      45.911  30.892  18.716  1.00  0.00           H  
HETATM 4715  H2  SPC   199      47.287  31.074  17.857  1.00  0.00           H  
HETATM 4716  O   SPC   200     -28.846   2.449 -44.099  1.00  0.00           O  
HETATM 4717  H1  SPC   200     -28.458   2.526 -45.018  1.00  0.00           H  
HETATM 4718  H2  SPC   200     -28.185   2.005 -43.495  1.00  0.00           H  
HETATM 4719  O   SPC   201      12.479 -18.777 -16.063  1.00  0.00           O  
HETATM 4720  H1  SPC   201      11.674 -19.005 -15.515  1.00  0.00           H  
HETATM 4721  H2  SPC   201      12.641 -17.791 -16.023  1.00  0.00           H  
HETATM 4722  O   SPC   202      13.422  52.061  -2.695  1.00  0.00           O  
HETATM 4723  H1  SPC   202      12.936  52.145  -3.565  1.00  0.00           H  
HETATM 4724  H2  SPC   202      12.766  51.876  -1.963  1.00  0.00           H  
HETATM 4725  O   SPC   203     -25.053  19.438  17.817  1.00  0.00           O  
HETATM 4726  H1  SPC   203     -25.522  19.374  18.698  1.00  0.00           H  
HETATM 4727  H2  SPC   203     -24.394  20.190  17.845  1.00  0.00           H  
HETATM 4728  O   SPC   204     -24.131  -6.359 -55.132  1.00  0.00           O  
HETATM 4729  H1  SPC   204     -23.464  -6.018 -54.469  1.00  0.00           H  
HETATM 4730  H2  SPC   204     -24.790  -5.637 -55.344  1.00  0.00           H  
HETATM 4731  O   SPC   205       2.255 -47.612  -5.699  1.00  0.00           O  
HETATM 4732  H1  SPC   205       3.239 -47.760  -5.805  1.00  0.00           H  
HETATM 4733  H2  SPC   205       2.075 -46.635  -5.588  1.00  0.00           H  
HETATM 4734  O   SPC   206      -3.226 -21.242   6.193  1.00  0.00           O  
HETATM 4735  H1  SPC   206      -3.142 -21.196   7.189  1.00  0.00           H  
HETATM 4736  H2  SPC   206      -2.573 -20.612   5.774  1.00  0.00           H  
HETATM 4737  O   SPC   207      -2.338  14.573  39.932  1.00  0.00           O  
HETATM 4738  H1  SPC   207      -1.826  15.227  40.489  1.00  0.00           H  
HETATM 4739  H2  SPC   207      -3.312  14.640  40.149  1.00  0.00           H  
HETATM 4740  O   SPC   208     -22.656  39.742  -6.628  1.00  0.00           O  
HETATM 4741  H1  SPC   208     -23.465  39.647  -6.048  1.00  0.00           H  
HETATM 4742  H2  SPC   208     -22.269  38.839  -6.812  1.00  0.00           H  
HETATM 4743  O   SPC   209     -27.270  41.022  19.140  1.00  0.00           O  
HETATM 4744  H1  SPC   209     -27.507  41.635  18.386  1.00  0.00           H  
HETATM 4745  H2  SPC   209     -26.760  40.239  18.785  1.00  0.00           H  
HETATM 4746  O   SPC   210      35.983  -1.063  23.057  1.00  0.00           O  
HETATM 4747  H1  SPC   210      36.781  -0.668  22.600  1.00  0.00           H  
HETATM 4748  H2  SPC   210      36.115  -1.029  24.047  1.00  0.00           H  
HETATM 4749  O   SPC   211      28.784 -28.830 -12.126  1.00  0.00           O  
HETATM 4750  H1  SPC   211      28.884 -28.505 -11.185  1.00  0.00           H  
HETATM 4751  H2  SPC   211      27.932 -28.475 -12.511  1.00  0.00           H  
HETATM 4752  O   SPC   212      -6.925 -16.578 -23.994  1.00  0.00           O  
HETATM 4753  H1  SPC   212      -7.435 -17.051 -24.713  1.00  0.00           H  
HETATM 4754  H2  SPC   212      -7.536 -15.955 -23.506  1.00  0.00           H  
HETATM 4755  O   SPC   213      31.660  -4.033 -30.773  1.00  0.00           O  
HETATM 4756  H1  SPC   213      30.673  -4.148 -30.890  1.00  0.00           H  
HETATM 4757  H2  SPC   213      31.864  -3.865 -29.809  1.00  0.00           H  
HETATM 4758  O   SPC   214     -17.558  -4.785  35.003  1.00  0.00           O  
HETATM 4759  H1  SPC   214     -17.534  -4.901  35.996  1.00  0.00           H  
HETATM 4760  H2  SPC   214     -17.880  -3.864  34.783  1.00  0.00           H  
HETATM 4761  O   SPC   215     -34.432   5.948  18.895  1.00  0.00           O  
HETATM 4762  H1  SPC   215     -34.806   5.216  18.327  1.00  0.00           H  
HETATM 4763  H2  SPC   215     -34.943   6.792  18.730  1.00  0.00           H  
HETATM 4764  O   SPC   216     -45.457 -33.082  -7.471  1.00  0.00           O  
HETATM 4765  H1  SPC   216     -46.292 -33.418  -7.907  1.00  0.00           H  
HETATM 4766  H2  SPC   216     -45.386 -32.093  -7.605  1.00  0.00           H  
HETATM 4767  O   SPC   217     -37.497  10.371   9.075  1.00  0.00           O  
HETATM 4768  H1  SPC   217     -37.322  10.269  10.054  1.00  0.00           H  
HETATM 4769  H2  SPC   217     -37.495   9.470   8.641  1.00  0.00           H  
HETATM 4770  O   SPC   218      16.891 -11.446 -35.741  1.00  0.00           O  
HETATM 4771  H1  SPC   218      17.681 -10.991 -36.153  1.00  0.00           H  
HETATM 4772  H2  SPC   218      17.127 -12.395 -35.528  1.00  0.00           H  
HETATM 4773  O   SPC   219     -20.533   2.772  34.276  1.00  0.00           O  
HETATM 4774  H1  SPC   219     -21.441   2.757  34.695  1.00  0.00           H  
HETATM 4775  H2  SPC   219     -20.581   2.370  33.361  1.00  0.00           H  
HETATM 4776  O   SPC   220      27.304 -15.421  39.391  1.00  0.00           O  
HETATM 4777  H1  SPC   220      26.414 -15.847  39.556  1.00  0.00           H  
HETATM 4778  H2  SPC   220      27.240 -14.810  38.602  1.00  0.00           H  
HETATM 4779  O   SPC   221       7.570  37.532  19.670  1.00  0.00           O  
HETATM 4780  H1  SPC   221       8.266  38.249  19.702  1.00  0.00           H  
HETATM 4781  H2  SPC   221       6.802  37.838  19.107  1.00  0.00           H  
HETATM 4782  O   SPC   222     -31.848  29.910  30.234  1.00  0.00           O  
HETATM 4783  H1  SPC   222     -30.991  29.406  30.341  1.00  0.00           H  
HETATM 4784  H2  SPC   222     -32.554  29.490  30.804  1.00  0.00           H  
HETATM 4785  O   SPC   223      13.506  20.836 -22.281  1.00  0.00           O  
HETATM 4786  H1  SPC   223      12.966  20.844 -23.123  1.00  0.00           H  
HETATM 4787  H2  SPC   223      13.121  20.167 -21.645  1.00  0.00           H  
HETATM 4788  O   SPC   224      52.199  33.627  11.116  1.00  0.00           O  
HETATM 4789  H1  SPC   224      51.633  33.450  11.922  1.00  0.00           H  
HETATM 4790  H2  SPC   224      52.735  32.812  10.900  1.00  0.00           H  
HETATM 4791  O   SPC   225     -43.182 -26.371   8.422  1.00  0.00           O  
HETATM 4792  H1  SPC   225     -43.317 -27.047   7.698  1.00  0.00           H  
HETATM 4793  H2  SPC   225     -43.633 -25.515   8.167  1.00  0.00           H  
HETATM 4794  O   SPC   226      27.721 -32.878 -35.021  1.00  0.00           O  
HETATM 4795  H1  SPC   226      28.324 -32.988 -35.811  1.00  0.00           H  
HETATM 4796  H2  SPC   226      27.685 -31.913 -34.761  1.00  0.00           H  
HETATM 4797  O   SPC   227      41.961   7.324 -24.026  1.00  0.00           O  
HETATM 4798  H1  SPC   227      41.952   6.836 -24.899  1.00  0.00           H  
HETATM 4799  H2  SPC   227      42.693   6.960 -23.449  1.00  0.00           H  
HETATM 4800  O   SPC   228     -30.973  -2.671  19.953  1.00  0.00           O  
HETATM 4801  H1  SPC   228     -30.301  -3.378  19.735  1.00  0.00           H  
HETATM 4802  H2  SPC   228     -30.858  -1.898  19.330  1.00  0.00           H  
HETATM 4803  O   SPC   229      14.713  -9.426 -41.438  1.00  0.00           O  
HETATM 4804  H1  SPC   229      15.016 -10.123 -42.088  1.00  0.00           H  
HETATM 4805  H2  SPC   229      14.523  -8.575 -41.927  1.00  0.00           H  
HETATM 4806  O   SPC   230      27.550  -4.354 -22.055  1.00  0.00           O  
HETATM 4807  H1  SPC   230      28.272  -3.671 -21.949  1.00  0.00           H  
HETATM 4808  H2  SPC   230      27.403  -4.821 -21.182  1.00  0.00           H  
HETATM 4809  O   SPC   231     -10.416  49.027   5.607  1.00  0.00           O  
HETATM 4810  H1  SPC   231     -10.922  49.314   6.421  1.00  0.00           H  
HETATM 4811  H2  SPC   231      -9.762  48.312   5.856  1.00  0.00           H  
HETATM 4812  O   SPC   232      19.761  13.745 -28.654  1.00  0.00           O  
HETATM 4813  H1  SPC   232      19.506  12.799 -28.455  1.00  0.00           H  
HETATM 4814  H2  SPC   232      19.760  14.276 -27.806  1.00  0.00           H  
HETATM 4815  O   SPC   233     -40.402 -21.877  -9.624  1.00  0.00           O  
HETATM 4816  H1  SPC   233     -40.110 -21.040  -9.163  1.00  0.00           H  
HETATM 4817  H2  SPC   233     -40.196 -21.809 -10.601  1.00  0.00           H  
HETATM 4818  O   SPC   234     -29.858   4.729   0.215  1.00  0.00           O  
HETATM 4819  H1  SPC   234     -30.133   5.407  -0.466  1.00  0.00           H  
HETATM 4820  H2  SPC   234     -29.838   3.822  -0.205  1.00  0.00           H  
HETATM 4821  O   SPC   235       1.581  13.257 -32.779  1.00  0.00           O  
HETATM 4822  H1  SPC   235       0.708  13.746 -32.809  1.00  0.00           H  
HETATM 4823  H2  SPC   235       2.204  13.647 -33.457  1.00  0.00           H  
HETATM 4824  O   SPC   236      23.468 -38.309  16.541  1.00  0.00           O  
HETATM 4825  H1  SPC   236      24.359 -37.875  16.411  1.00  0.00           H  
HETATM 4826  H2  SPC   236      22.808 -37.915  15.901  1.00  0.00           H  
HETATM 4827  O   SPC   237     -22.936  24.009  33.866  1.00  0.00           O  
HETATM 4828  H1  SPC   237     -22.434  24.014  34.731  1.00  0.00           H  
HETATM 4829  H2  SPC   237     -23.053  24.948  33.543  1.00  0.00           H  
HETATM 4830  O   SPC   238      10.444  26.860  13.878  1.00  0.00           O  
HETATM 4831  H1  SPC   238      10.820  27.625  13.355  1.00  0.00           H  
HETATM 4832  H2  SPC   238       9.889  26.286  13.275  1.00  0.00           H  
HETATM 4833  O   SPC   239      34.890 -10.038   4.187  1.00  0.00           O  
HETATM 4834  H1  SPC   239      34.942 -10.016   5.186  1.00  0.00           H  
HETATM 4835  H2  SPC   239      34.621  -9.137   3.847  1.00  0.00           H  
HETATM 4836  O   SPC   240      29.042  30.736  19.472  1.00  0.00           O  
HETATM 4837  H1  SPC   240      29.354  31.111  20.346  1.00  0.00           H  
HETATM 4838  H2  SPC   240      29.792  30.240  19.035  1.00  0.00           H  
HETATM 4839  O   SPC   241      29.790  -4.547  22.109  1.00  0.00           O  
HETATM 4840  H1  SPC   241      30.258  -5.430  22.053  1.00  0.00           H  
HETATM 4841  H2  SPC   241      29.582  -4.340  23.065  1.00  0.00           H  
HETATM 4842  O   SPC   242      40.827   0.768 -18.679  1.00  0.00           O  
HETATM 4843  H1  SPC   242      40.259   0.529 -19.466  1.00  0.00           H  
HETATM 4844  H2  SPC   242      41.000   1.753 -18.680  1.00  0.00           H  
HETATM 4845  O   SPC   243     -34.059  -7.518   1.844  1.00  0.00           O  
HETATM 4846  H1  SPC   243     -34.885  -7.249   1.349  1.00  0.00           H  
HETATM 4847  H2  SPC   243     -33.268  -7.445   1.236  1.00  0.00           H  
HETATM 4848  O   SPC   244      13.687 -11.790 -31.090  1.00  0.00           O  
HETATM 4849  H1  SPC   244      13.052 -11.032 -31.238  1.00  0.00           H  
HETATM 4850  H2  SPC   244      14.283 -11.886 -31.887  1.00  0.00           H  
HETATM 4851  O   SPC   245       3.231 -32.981   1.818  1.00  0.00           O  
HETATM 4852  H1  SPC   245       3.486 -33.722   2.439  1.00  0.00           H  
HETATM 4853  H2  SPC   245       3.383 -33.271   0.873  1.00  0.00           H  
HETATM 4854  O   SPC   246     -17.818   2.541 -41.584  1.00  0.00           O  
HETATM 4855  H1  SPC   246     -17.364   1.970 -42.268  1.00  0.00           H  
HETATM 4856  H2  SPC   246     -18.086   1.976 -40.804  1.00  0.00           H  
HETATM 4857  O   SPC   247      26.969  -6.524  16.968  1.00  0.00           O  
HETATM 4858  H1  SPC   247      27.721  -6.180  17.530  1.00  0.00           H  
HETATM 4859  H2  SPC   247      27.289  -6.658  16.030  1.00  0.00           H  
HETATM 4860  O   SPC   248      -7.605  42.168  15.028  1.00  0.00           O  
HETATM 4861  H1  SPC   248      -6.771  41.796  15.436  1.00  0.00           H  
HETATM 4862  H2  SPC   248      -8.186  42.550  15.746  1.00  0.00           H  
HETATM 4863  O   SPC   249      -7.406 -40.725   0.897  1.00  0.00           O  
HETATM 4864  H1  SPC   249      -7.655 -39.964   0.298  1.00  0.00           H  
HETATM 4865  H2  SPC   249      -6.409 -40.791   0.955  1.00  0.00           H  
HETATM 4866  O   SPC   250     -21.523 -38.673  -2.643  1.00  0.00           O  
HETATM 4867  H1  SPC   250     -21.433 -38.778  -1.653  1.00  0.00           H
[truncated: 4,317,807 more chars]
