# Supplementary material for: Exploring Long Arm Amide-Linked Side Chains in the Design of Antifungal Azole Inhibitors of Sterol 14α-Demethylase (CYP51)
Source: J Med Chem. 2025 May 22;68(11):10781–99. doi: 10.1021/acs.jmedchem.4c02922 (PMC12169614; doi:10.1021/acs.jmedchem.4c02922)
Supplement: Supplementary file 4 [file jm4c02922_si_004.pdb]

HEADER                                                        CaCYP51_
REMARK  99                                                                      
REMARK  99 MOE v2024.06 (Chemical Computing Group ULC) Wed Jan  8 13:14:52 2025 
REMARK  99                                                                      
SEQRES   1 A  484  LYS LYS THR PRO PRO LEU VAL PHE TYR TRP ILE PRO TRP
SEQRES   2 A  484  PHE GLY SER ALA ALA SER TYR GLY GLN GLN PRO TYR GLU
SEQRES   3 A  484  PHE PHE GLU SER CYS ARG GLN LYS TYR GLY ASP VAL PHE
SEQRES   4 A  484  SER PHE MET LEU LEU GLY LYS ILE MET THR VAL TYR LEU
SEQRES   5 A  484  GLY PRO LYS GLY HIS GLU PHE VAL PHE ASN ALA LYS LEU
SEQRES   6 A  484  SER ASP VAL SER ALA GLU GLU ALA TYR LYS HIE LEU THR
SEQRES   7 A  484  THR PRO VAL PHE GLY THR GLY VAL ILE HIS ASP CYS PRO
SEQRES   8 A  484  ASN SER ARG LEU MET GLU GLN ARG LYS PHE ALA LYS PHE
SEQRES   9 A  484  ALA LEU THR THR ASP SER PHE LYS ARG TYR VAL PRO LYS
SEQRES  10 A  484  ILE ARG GLU GLU ILE LEU ASN TYR PHE VAL THR ASP GLU
SEQRES  11 A  484  SER PHE LYS LEU LYS GLU LYS THR HIS GLY VAL ALA ASN
SEQRES  12 A  484  VAL MET LYS THR GLN PRO GLU ILE THR ILE PHE THR ALA
SEQRES  13 A  484  SER ARG SER LEU PHE GLY ASP GLU MET ARG ARG ILE PHE
SEQRES  14 A  484  ASP ARG SER PHE ALA GLN LEU TYR SER ASP LEU ASP LYS
SEQRES  15 A  484  GLY PHE THR PRO ILE ASN PHE VAL PHE PRO ASN LEU PRO
SEQRES  16 A  484  LEU PRO HIS TYR TRP ARG ARG ASP ALA ALA GLN LYS LYS
SEQRES  17 A  484  ILE SER ALA THR TYR MET LYS GLU ILE LYS LEU ARG ARG
SEQRES  18 A  484  GLU ARG GLY ASP ILE ASP PRO ASN ARG ASP LEU ILE ASP
SEQRES  19 A  484  SER LEU LEU ILE HIS SER THR TYR LYS ASP GLY VAL LYS
SEQRES  20 A  484  MET THR ASP GLN GLU ILE ALA ASN LEU LEU ILE GLY ILE
SEQRES  21 A  484  LEU MET GLY GLY GLN HIE THR SER ALA SER THR SER ALA
SEQRES  22 A  484  TRP PHE LEU LEU HIS LEU GLY GLU LYS PRO HIE LEU GLN
SEQRES  23 A  484  ASP VAL ILE TYR GLN GLU VAL VAL GLU LEU LEU LYS GLU
SEQRES  24 A  484  LYS GLY GLY ASP LEU ASN ASP LEU THR TYR GLU ASP LEU
SEQRES  25 A  484  GLN LYS LEU PRO SER VAL ASN ASN THR ILE LYS GLU THR
SEQRES  26 A  484  LEU ARG MET HIE MET PRO LEU HIE SER ILE PHE ARG LYS
SEQRES  27 A  484  VAL THR ASN PRO LEU ARG ILE PRO GLU THR ASN TYR ILE
SEQRES  28 A  484  VAL PRO LYS GLY HIE TYR VAL LEU VAL SER PRO GLY TYR
SEQRES  29 A  484  ALA HIS THR SER GLU ARG TYR PHE ASP ASN PRO GLU ASP
SEQRES  30 A  484  PHE ASP PRO THR ARG TRP ASP THR ALA ALA ALA LYS ALA
SEQRES  31 A  484  ASN SER VAL SER PHE ASN SER SER ASP GLU VAL ASP TYR
SEQRES  32 A  484  GLY PHE GLY LYS VAL SER LYS GLY VAL SER SER PRO TYR
SEQRES  33 A  484  LEU PRO PHE GLY GLY GLY ARG HIS ARG CYS ILE GLY GLU
SEQRES  34 A  484  GLN PHE ALA TYR VAL GLN LEU GLY THR ILE LEU THR THR
SEQRES  35 A  484  PHE VAL TYR ASN LEU ARG TRP THR ILE ASP GLY TYR LYS
SEQRES  36 A  484  VAL PRO ASP PRO ASP TYR SER SER MET VAL VAL LEU PRO
SEQRES  37 A  484  THR GLU PRO ALA GLU ILE ILE TRP GLU LYS ARG GLU THR
SEQRES  38 A  484  CYS MET PHE
HELIX    1   1 ALA A   61  TYR A   64  1               Generated by MOE    4
HELIX    2   2 PRO A   68  TYR A   79  1               Generated by MOE   12
HELIX    3   3 PRO A   98  PHE A  105  1               Generated by MOE    8
HELIX    4   4 GLU A  115  TYR A  118  1               Generated by MOE    4
HELIX    5   5 LYS A  119  LEU A  121  5               Generated by MOE    3
HELIX    6   6 THR A  123  PHE A  126  1               Generated by MOE    4
HELIX    7   7 ASN A  136  ALA A  149  1               Generated by MOE   14
HELIX    8   8 SER A  154  ARG A  157  5               Generated by MOE    4
HELIX    9   9 VAL A  159  TYR A  169  1               Generated by MOE   11
HELIX   10  10 GLN A  192  LEU A  204  1               Generated by MOE   13
HELIX   11  11 GLY A  206  MET A  209  1               Generated by MOE    4
HELIX   12  12 PHE A  213  ARG A  215  5               Generated by MOE    3
HELIX   13  13 PHE A  217  ASP A  223  1               Generated by MOE    7
HELIX   14  14 PRO A  241  GLU A  266  1               Generated by MOE   26
HELIX   15  15 ASP A  294  GLY A  308  1               Generated by MOE   15
HELIX   16  16 HIE A  310  LEU A  323  1               Generated by MOE   14
HELIX   17  17 HIE A  328  VAL A  337  1               Generated by MOE   10
HELIX   18  18 TYR A  353  LEU A  356  1               Generated by MOE    4
HELIX   19  19 PRO A  360  MET A  372  1               Generated by MOE   13
HELIX   20  20 PRO A  406  THR A  411  1               Generated by MOE    6
HELIX   21  21 PRO A  424  TRP A  427  5               Generated by MOE    4
HELIX   22  22 GLY A  455  SER A  457  5               Generated by MOE    3
HELIX   23  23 GLU A  473  ASN A  490  1               Generated by MOE   18
SHEET    1       VAL A  82  PHE A  83                  Generated by MOE
SHEET    2       SER A  84  SER A  84                  Generated by MOE
SHEET    3       PHE A  85  MET A  86                  Generated by MOE
SHEET    4       ILE A  91  ILE A  91                  Generated by MOE
SHEET    5       MET A  92  VAL A  94                  Generated by MOE
SHEET    6       TYR A  95  TYR A  95                  Generated by MOE
SHEET    7       VAL A 112  VAL A 112                  Generated by MOE
SHEET    8       SER A 113  SER A 113                  Generated by MOE
SHEET    9       HIS A 183  ASN A 187                  Generated by MOE
SHEET   10       ILE A 379  VAL A 383                  Generated by MOE
SHEET   11       HIE A 400  HIE A 400                  Generated by MOE
SHEET   12       TYR A 401  LEU A 403                  Generated by MOE
SHEET   13       VAL A 404  VAL A 404                  Generated by MOE
SHEET   14       GLU A 444  ASP A 446                  Generated by MOE
SHEET   15       LYS A 451  SER A 453                  Generated by MOE
SHEET   16       GLY A 464  GLY A 465                  Generated by MOE
SHEET   17       HIS A 468  ARG A 469                  Generated by MOE
SHEET   18       LEU A 491  THR A 494                  Generated by MOE
SHEET   19       GLU A 517  LYS A 522                  Generated by MOE
ATOM      1  N   LYS A  45      -8.279 -30.134 -24.202  1.00  0.00           N1+
ATOM      2  CA  LYS A  45      -8.423 -28.717 -24.583  1.00  0.00           C  
ATOM      3  C   LYS A  45      -7.205 -27.905 -24.142  1.00  0.00           C  
ATOM      4  O   LYS A  45      -6.426 -28.437 -23.351  1.00  0.00           O  
ATOM      5  CB  LYS A  45      -9.794 -28.218 -24.042  1.00  0.00           C  
ATOM      6  CG  LYS A  45     -10.072 -28.143 -22.494  1.00  0.00           C  
ATOM      7  CD  LYS A  45     -11.544 -27.750 -22.247  1.00  0.00           C  
ATOM      8  CE  LYS A  45     -11.851 -27.585 -20.733  1.00  0.00           C  
ATOM      9  NZ  LYS A  45     -13.263 -27.324 -20.339  1.00  0.00           N1+
ATOM     10  N   LYS A  46      -7.039 -26.658 -24.620  1.00  0.00           N  
ATOM     11  CA  LYS A  46      -5.868 -25.803 -24.273  1.00  0.00           C  
ATOM     12  C   LYS A  46      -6.243 -24.333 -23.876  1.00  0.00           C  
ATOM     13  O   LYS A  46      -5.397 -23.467 -24.054  1.00  0.00           O  
ATOM     14  CB  LYS A  46      -4.784 -25.960 -25.291  1.00  0.00           C  
ATOM     15  CG  LYS A  46      -5.153 -25.334 -26.685  1.00  0.00           C  
ATOM     16  CD  LYS A  46      -4.051 -25.604 -27.791  1.00  0.00           C  
ATOM     17  CE  LYS A  46      -4.225 -24.946 -29.140  1.00  0.00           C  
ATOM     18  NZ  LYS A  46      -3.060 -25.185 -29.907  1.00  0.00           N1+
ATOM     19  N   THR A  47      -7.411 -24.102 -23.293  1.00  0.00           N  
ATOM     20  CA  THR A  47      -7.937 -22.787 -22.891  1.00  0.00           C  
ATOM     21  C   THR A  47      -8.632 -22.852 -21.502  1.00  0.00           C  
ATOM     22  O   THR A  47      -9.366 -23.821 -21.246  1.00  0.00           O  
ATOM     23  CB  THR A  47      -8.825 -22.290 -24.067  1.00  0.00           C  
ATOM     24  OG1 THR A  47      -9.569 -21.126 -23.719  1.00  0.00           O  
ATOM     25  CG2 THR A  47     -10.053 -23.258 -24.468  1.00  0.00           C  
ATOM     26  N   PRO A  48      -8.380 -21.942 -20.501  1.00  0.00           N  
ATOM     27  CA  PRO A  48      -9.111 -21.962 -19.164  1.00  0.00           C  
ATOM     28  C   PRO A  48     -10.635 -21.606 -19.397  1.00  0.00           C  
ATOM     29  O   PRO A  48     -10.957 -20.904 -20.384  1.00  0.00           O  
ATOM     30  CB  PRO A  48      -8.336 -20.978 -18.284  1.00  0.00           C  
ATOM     31  CG  PRO A  48      -7.506 -20.082 -19.248  1.00  0.00           C  
ATOM     32  CD  PRO A  48      -7.372 -20.860 -20.545  1.00  0.00           C  
ATOM     33  N   PRO A  49     -11.606 -22.028 -18.529  1.00  0.00           N  
ATOM     34  CA  PRO A  49     -13.072 -21.744 -18.624  1.00  0.00           C  
ATOM     35  C   PRO A  49     -13.363 -20.285 -18.238  1.00  0.00           C  
ATOM     36  O   PRO A  49     -12.846 -19.789 -17.267  1.00  0.00           O  
ATOM     37  CB  PRO A  49     -13.630 -22.721 -17.589  1.00  0.00           C  
ATOM     38  CG  PRO A  49     -12.570 -22.959 -16.486  1.00  0.00           C  
ATOM     39  CD  PRO A  49     -11.284 -22.770 -17.289  1.00  0.00           C  
ATOM     40  N   LEU A  50     -14.179 -19.703 -19.090  1.00  0.00           N  
ATOM     41  CA  LEU A  50     -14.812 -18.400 -18.886  1.00  0.00           C  
ATOM     42  C   LEU A  50     -16.002 -18.556 -17.914  1.00  0.00           C  
ATOM     43  O   LEU A  50     -16.870 -19.463 -18.045  1.00  0.00           O  
ATOM     44  CB  LEU A  50     -15.300 -17.841 -20.310  1.00  0.00           C  
ATOM     45  CG  LEU A  50     -15.851 -16.437 -20.208  1.00  0.00           C  
ATOM     46  CD1 LEU A  50     -14.832 -15.329 -19.778  1.00  0.00           C  
ATOM     47  CD2 LEU A  50     -16.565 -16.104 -21.532  1.00  0.00           C  
ATOM     48  N   VAL A  51     -15.927 -17.778 -16.826  1.00  0.00           N  
ATOM     49  CA  VAL A  51     -17.064 -17.666 -15.867  1.00  0.00           C  
ATOM     50  C   VAL A  51     -18.264 -17.134 -16.596  1.00  0.00           C  
ATOM     51  O   VAL A  51     -18.140 -16.123 -17.274  1.00  0.00           O  
ATOM     52  CB  VAL A  51     -16.596 -16.743 -14.636  1.00  0.00           C  
ATOM     53  CG1 VAL A  51     -17.690 -16.602 -13.584  1.00  0.00           C  
ATOM     54  CG2 VAL A  51     -15.359 -17.269 -13.898  1.00  0.00           C  
ATOM     55  N   PHE A  52     -19.408 -17.786 -16.445  1.00  0.00           N  
ATOM     56  CA  PHE A  52     -20.664 -17.425 -17.007  1.00  0.00           C  
ATOM     57  C   PHE A  52     -21.167 -16.119 -16.380  1.00  0.00           C  
ATOM     58  O   PHE A  52     -21.259 -15.979 -15.167  1.00  0.00           O  
ATOM     59  CB  PHE A  52     -21.650 -18.645 -16.797  1.00  0.00           C  
ATOM     60  CG  PHE A  52     -23.102 -18.533 -17.326  1.00  0.00           C  
ATOM     61  CD1 PHE A  52     -24.114 -19.336 -16.850  1.00  0.00           C  
ATOM     62  CD2 PHE A  52     -23.426 -17.824 -18.514  1.00  0.00           C  
ATOM     63  CE1 PHE A  52     -25.405 -19.508 -17.435  1.00  0.00           C  
ATOM     64  CE2 PHE A  52     -24.685 -17.937 -19.165  1.00  0.00           C  
ATOM     65  CZ  PHE A  52     -25.653 -18.807 -18.591  1.00  0.00           C  
ATOM     66  N   TYR A  53     -21.354 -15.032 -17.222  1.00  0.00           N  
ATOM     67  CA  TYR A  53     -21.854 -13.698 -16.813  1.00  0.00           C  
ATOM     68  C   TYR A  53     -23.251 -13.557 -17.452  1.00  0.00           C  
ATOM     69  O   TYR A  53     -23.510 -14.112 -18.530  1.00  0.00           O  
ATOM     70  CB  TYR A  53     -20.830 -12.686 -17.221  1.00  0.00           C  
ATOM     71  CG  TYR A  53     -20.608 -12.515 -18.681  1.00  0.00           C  
ATOM     72  CD1 TYR A  53     -19.553 -13.196 -19.275  1.00  0.00           C  
ATOM     73  CD2 TYR A  53     -21.514 -11.779 -19.453  1.00  0.00           C  
ATOM     74  CE1 TYR A  53     -19.458 -13.127 -20.683  1.00  0.00           C  
ATOM     75  CE2 TYR A  53     -21.411 -11.733 -20.844  1.00  0.00           C  
ATOM     76  CZ  TYR A  53     -20.378 -12.404 -21.447  1.00  0.00           C  
ATOM     77  OH  TYR A  53     -20.148 -12.428 -22.788  1.00  0.00           O  
ATOM     78  N   TRP A  54     -24.100 -12.715 -16.842  1.00  0.00           N  
ATOM     79  CA  TRP A  54     -25.389 -12.372 -17.413  1.00  0.00           C  
ATOM     80  C   TRP A  54     -25.312 -11.055 -18.174  1.00  0.00           C  
ATOM     81  O   TRP A  54     -26.081 -10.889 -19.118  1.00  0.00           O  
ATOM     82  CB  TRP A  54     -26.413 -12.231 -16.198  1.00  0.00           C  
ATOM     83  CG  TRP A  54     -27.877 -11.752 -16.523  1.00  0.00           C  
ATOM     84  CD1 TRP A  54     -28.410 -10.532 -16.443  1.00  0.00           C  
ATOM     85  CD2 TRP A  54     -28.948 -12.663 -16.793  1.00  0.00           C  
ATOM     86  NE1 TRP A  54     -29.790 -10.626 -16.723  1.00  0.00           N  
ATOM     87  CE2 TRP A  54     -30.171 -11.917 -16.924  1.00  0.00           C  
ATOM     88  CE3 TRP A  54     -29.097 -14.088 -16.810  1.00  0.00           C  
ATOM     89  CZ2 TRP A  54     -31.402 -12.549 -17.284  1.00  0.00           C  
ATOM     90  CZ3 TRP A  54     -30.316 -14.720 -16.982  1.00  0.00           C  
ATOM     91  CH2 TRP A  54     -31.431 -13.955 -17.356  1.00  0.00           C  
ATOM     92  N   ILE A  55     -24.483 -10.095 -17.669  1.00  0.00           N  
ATOM     93  CA  ILE A  55     -24.569  -8.643 -17.960  1.00  0.00           C  
ATOM     94  C   ILE A  55     -23.530  -8.272 -18.983  1.00  0.00           C  
ATOM     95  O   ILE A  55     -22.351  -8.238 -18.583  1.00  0.00           O  
ATOM     96  CB  ILE A  55     -24.453  -7.775 -16.703  1.00  0.00           C  
ATOM     97  CG1 ILE A  55     -25.528  -7.959 -15.562  1.00  0.00           C  
ATOM     98  CG2 ILE A  55     -24.567  -6.315 -17.166  1.00  0.00           C  
ATOM     99  CD1 ILE A  55     -25.127  -7.418 -14.169  1.00  0.00           C  
ATOM    100  N   PRO A  56     -23.922  -7.948 -20.242  1.00  0.00           N  
ATOM    101  CA  PRO A  56     -22.903  -7.724 -21.307  1.00  0.00           C  
ATOM    102  C   PRO A  56     -22.078  -6.466 -21.061  1.00  0.00           C  
ATOM    103  O   PRO A  56     -22.510  -5.391 -20.623  1.00  0.00           O  
ATOM    104  CB  PRO A  56     -23.702  -7.681 -22.562  1.00  0.00           C  
ATOM    105  CG  PRO A  56     -25.215  -7.396 -22.200  1.00  0.00           C  
ATOM    106  CD  PRO A  56     -25.278  -7.932 -20.758  1.00  0.00           C  
ATOM    107  N   TRP A  57     -20.833  -6.578 -21.481  1.00  0.00           N  
ATOM    108  CA  TRP A  57     -19.637  -5.810 -21.309  1.00  0.00           C  
ATOM    109  C   TRP A  57     -19.020  -5.849 -19.872  1.00  0.00           C  
ATOM    110  O   TRP A  57     -17.840  -5.997 -19.624  1.00  0.00           O  
ATOM    111  CB  TRP A  57     -19.739  -4.429 -22.018  1.00  0.00           C  
ATOM    112  CG  TRP A  57     -18.366  -3.838 -22.304  1.00  0.00           C  
ATOM    113  CD1 TRP A  57     -17.647  -3.956 -23.446  1.00  0.00           C  
ATOM    114  CD2 TRP A  57     -17.684  -2.897 -21.437  1.00  0.00           C  
ATOM    115  NE1 TRP A  57     -16.559  -3.048 -23.278  1.00  0.00           N  
ATOM    116  CE2 TRP A  57     -16.460  -2.500 -22.067  1.00  0.00           C  
ATOM    117  CE3 TRP A  57     -18.055  -2.184 -20.197  1.00  0.00           C  
ATOM    118  CZ2 TRP A  57     -15.550  -1.670 -21.477  1.00  0.00           C  
ATOM    119  CZ3 TRP A  57     -17.151  -1.200 -19.620  1.00  0.00           C  
ATOM    120  CH2 TRP A  57     -15.960  -0.994 -20.335  1.00  0.00           C  
ATOM    121  N   PHE A  58     -19.835  -5.622 -18.827  1.00  0.00           N  
ATOM    122  CA  PHE A  58     -19.520  -5.512 -17.420  1.00  0.00           C  
ATOM    123  C   PHE A  58     -19.122  -6.831 -16.855  1.00  0.00           C  
ATOM    124  O   PHE A  58     -18.042  -6.942 -16.259  1.00  0.00           O  
ATOM    125  CB  PHE A  58     -20.752  -4.937 -16.738  1.00  0.00           C  
ATOM    126  CG  PHE A  58     -20.823  -3.403 -16.944  1.00  0.00           C  
ATOM    127  CD1 PHE A  58     -19.969  -2.493 -16.274  1.00  0.00           C  
ATOM    128  CD2 PHE A  58     -21.684  -2.939 -17.986  1.00  0.00           C  
ATOM    129  CE1 PHE A  58     -19.857  -1.148 -16.694  1.00  0.00           C  
ATOM    130  CE2 PHE A  58     -21.572  -1.603 -18.363  1.00  0.00           C  
ATOM    131  CZ  PHE A  58     -20.617  -0.718 -17.849  1.00  0.00           C  
ATOM    132  N   GLY A  59     -19.787  -7.974 -17.109  1.00  0.00           N  
ATOM    133  CA  GLY A  59     -19.313  -9.301 -16.808  1.00  0.00           C  
ATOM    134  C   GLY A  59     -19.564  -9.659 -15.360  1.00  0.00           C  
ATOM    135  O   GLY A  59     -20.679  -9.807 -14.948  1.00  0.00           O  
ATOM    136  N   SER A  60     -18.484  -9.717 -14.605  1.00  0.00           N  
ATOM    137  CA  SER A  60     -18.393  -9.991 -13.169  1.00  0.00           C  
ATOM    138  C   SER A  60     -18.354  -8.763 -12.329  1.00  0.00           C  
ATOM    139  O   SER A  60     -18.440  -8.867 -11.095  1.00  0.00           O  
ATOM    140  CB  SER A  60     -17.123 -10.890 -12.815  1.00  0.00           C  
ATOM    141  OG  SER A  60     -17.007 -12.040 -13.589  1.00  0.00           O  
ATOM    142  N   ALA A  61     -18.329  -7.497 -12.884  1.00  0.00           N  
ATOM    143  CA  ALA A  61     -18.282  -6.160 -12.166  1.00  0.00           C  
ATOM    144  C   ALA A  61     -19.168  -6.017 -10.869  1.00  0.00           C  
ATOM    145  O   ALA A  61     -18.721  -5.542  -9.804  1.00  0.00           O  
ATOM    146  CB  ALA A  61     -18.309  -4.940 -13.072  1.00  0.00           C  
ATOM    147  N   ALA A  62     -20.397  -6.470 -10.930  1.00  0.00           N  
ATOM    148  CA  ALA A  62     -21.395  -6.345  -9.842  1.00  0.00           C  
ATOM    149  C   ALA A  62     -21.260  -7.346  -8.736  1.00  0.00           C  
ATOM    150  O   ALA A  62     -22.053  -7.272  -7.791  1.00  0.00           O  
ATOM    151  CB  ALA A  62     -22.895  -6.471 -10.545  1.00  0.00           C  
ATOM    152  N   SER A  63     -20.377  -8.314  -8.827  1.00  0.00           N  
ATOM    153  CA  SER A  63     -20.107  -9.361  -7.793  1.00  0.00           C  
ATOM    154  C   SER A  63     -18.705  -9.199  -7.305  1.00  0.00           C  
ATOM    155  O   SER A  63     -18.372  -9.052  -6.118  1.00  0.00           O  
ATOM    156  CB  SER A  63     -20.565 -10.734  -8.358  1.00  0.00           C  
ATOM    157  OG  SER A  63     -20.082 -10.944  -9.676  1.00  0.00           O  
ATOM    158  N   TYR A  64     -17.839  -8.913  -8.290  1.00  0.00           N  
ATOM    159  CA  TYR A  64     -16.378  -8.535  -8.172  1.00  0.00           C  
ATOM    160  C   TYR A  64     -16.163  -7.289  -7.377  1.00  0.00           C  
ATOM    161  O   TYR A  64     -15.199  -7.143  -6.600  1.00  0.00           O  
ATOM    162  CB  TYR A  64     -15.771  -8.392  -9.622  1.00  0.00           C  
ATOM    163  CG  TYR A  64     -14.304  -8.271  -9.675  1.00  0.00           C  
ATOM    164  CD1 TYR A  64     -13.631  -7.054  -9.629  1.00  0.00           C  
ATOM    165  CD2 TYR A  64     -13.635  -9.469  -9.475  1.00  0.00           C  
ATOM    166  CE1 TYR A  64     -12.225  -7.018  -9.396  1.00  0.00           C  
ATOM    167  CE2 TYR A  64     -12.207  -9.401  -9.210  1.00  0.00           C  
ATOM    168  CZ  TYR A  64     -11.501  -8.221  -9.158  1.00  0.00           C  
ATOM    169  OH  TYR A  64     -10.165  -8.259  -8.867  1.00  0.00           O  
ATOM    170  N   GLY A  65     -17.040  -6.284  -7.583  1.00  0.00           N  
ATOM    171  CA  GLY A  65     -17.041  -4.992  -6.828  1.00  0.00           C  
ATOM    172  C   GLY A  65     -17.804  -5.146  -5.526  1.00  0.00           C  
ATOM    173  O   GLY A  65     -18.005  -4.126  -4.913  1.00  0.00           O  
ATOM    174  N   GLN A  66     -18.330  -6.321  -5.072  1.00  0.00           N  
ATOM    175  CA  GLN A  66     -19.038  -6.459  -3.780  1.00  0.00           C  
ATOM    176  C   GLN A  66     -18.011  -7.249  -2.898  1.00  0.00           C  
ATOM    177  O   GLN A  66     -17.533  -6.669  -1.945  1.00  0.00           O  
ATOM    178  CB  GLN A  66     -20.390  -7.116  -4.002  1.00  0.00           C  
ATOM    179  CG  GLN A  66     -20.971  -7.436  -2.648  1.00  0.00           C  
ATOM    180  CD  GLN A  66     -22.356  -8.097  -2.645  1.00  0.00           C  
ATOM    181  OE1 GLN A  66     -22.747  -8.700  -3.639  1.00  0.00           O  
ATOM    182  NE2 GLN A  66     -23.156  -7.820  -1.599  1.00  0.00           N  
ATOM    183  N   GLN A  67     -17.723  -8.507  -3.263  1.00  0.00           N  
ATOM    184  CA  GLN A  67     -16.761  -9.391  -2.555  1.00  0.00           C  
ATOM    185  C   GLN A  67     -16.112 -10.232  -3.672  1.00  0.00           C  
ATOM    186  O   GLN A  67     -16.765 -11.231  -3.936  1.00  0.00           O  
ATOM    187  CB  GLN A  67     -17.459 -10.076  -1.418  1.00  0.00           C  
ATOM    188  CG  GLN A  67     -16.828 -10.021  -0.008  1.00  0.00           C  
ATOM    189  CD  GLN A  67     -15.540 -10.917   0.014  1.00  0.00           C  
ATOM    190  OE1 GLN A  67     -14.923 -11.231  -1.027  1.00  0.00           O  
ATOM    191  NE2 GLN A  67     -15.144 -11.242   1.267  1.00  0.00           N  
ATOM    192  N   PRO A  68     -14.922  -9.914  -4.281  1.00  0.00           N  
ATOM    193  CA  PRO A  68     -14.297 -10.768  -5.208  1.00  0.00           C  
ATOM    194  C   PRO A  68     -13.816 -12.091  -4.653  1.00  0.00           C  
ATOM    195  O   PRO A  68     -13.740 -13.084  -5.349  1.00  0.00           O  
ATOM    196  CB  PRO A  68     -13.201  -9.897  -5.798  1.00  0.00           C  
ATOM    197  CG  PRO A  68     -12.944  -8.708  -4.881  1.00  0.00           C  
ATOM    198  CD  PRO A  68     -14.144  -8.720  -3.941  1.00  0.00           C  
ATOM    199  N   TYR A  69     -13.447 -12.116  -3.347  1.00  0.00           N  
ATOM    200  CA  TYR A  69     -12.700 -13.187  -2.779  1.00  0.00           C  
ATOM    201  C   TYR A  69     -13.688 -14.323  -2.415  1.00  0.00           C  
ATOM    202  O   TYR A  69     -13.411 -15.437  -2.863  1.00  0.00           O  
ATOM    203  CB  TYR A  69     -12.042 -12.728  -1.480  1.00  0.00           C  
ATOM    204  CG  TYR A  69     -11.059 -11.598  -1.687  1.00  0.00           C  
ATOM    205  CD1 TYR A  69     -10.497 -11.283  -2.907  1.00  0.00           C  
ATOM    206  CD2 TYR A  69     -10.742 -10.826  -0.521  1.00  0.00           C  
ATOM    207  CE1 TYR A  69      -9.658 -10.161  -2.989  1.00  0.00           C  
ATOM    208  CE2 TYR A  69      -9.765  -9.826  -0.599  1.00  0.00           C  
ATOM    209  CZ  TYR A  69      -9.207  -9.479  -1.864  1.00  0.00           C  
ATOM    210  OH  TYR A  69      -8.199  -8.597  -1.899  1.00  0.00           O  
ATOM    211  N   GLU A  70     -14.793 -14.041  -1.704  1.00  0.00           N  
ATOM    212  CA  GLU A  70     -15.872 -15.048  -1.541  1.00  0.00           C  
ATOM    213  C   GLU A  70     -16.464 -15.570  -2.921  1.00  0.00           C  
ATOM    214  O   GLU A  70     -16.704 -16.763  -3.018  1.00  0.00           O  
ATOM    215  CB  GLU A  70     -16.989 -14.622  -0.561  1.00  0.00           C  
ATOM    216  CG  GLU A  70     -16.655 -14.657   0.922  1.00  0.00           C  
ATOM    217  CD  GLU A  70     -16.676 -16.069   1.504  1.00  0.00           C  
ATOM    218  OE1 GLU A  70     -15.642 -16.516   2.051  1.00  0.00           O  
ATOM    219  OE2 GLU A  70     -17.702 -16.822   1.479  1.00  0.00           O1-
ATOM    220  N   PHE A  71     -16.516 -14.671  -3.951  1.00  0.00           N  
ATOM    221  CA  PHE A  71     -16.946 -14.850  -5.324  1.00  0.00           C  
ATOM    222  C   PHE A  71     -16.010 -15.897  -5.985  1.00  0.00           C  
ATOM    223  O   PHE A  71     -16.430 -16.990  -6.407  1.00  0.00           O  
ATOM    224  CB  PHE A  71     -17.057 -13.493  -6.056  1.00  0.00           C  
ATOM    225  CG  PHE A  71     -16.866 -13.519  -7.535  1.00  0.00           C  
ATOM    226  CD1 PHE A  71     -15.668 -13.112  -8.159  1.00  0.00           C  
ATOM    227  CD2 PHE A  71     -17.869 -14.054  -8.361  1.00  0.00           C  
ATOM    228  CE1 PHE A  71     -15.422 -13.319  -9.540  1.00  0.00           C  
ATOM    229  CE2 PHE A  71     -17.719 -14.212  -9.729  1.00  0.00           C  
ATOM    230  CZ  PHE A  71     -16.515 -13.774 -10.344  1.00  0.00           C  
ATOM    231  N   PHE A  72     -14.633 -15.631  -5.939  1.00  0.00           N  
ATOM    232  CA  PHE A  72     -13.525 -16.552  -6.308  1.00  0.00           C  
ATOM    233  C   PHE A  72     -13.562 -17.858  -5.520  1.00  0.00           C  
ATOM    234  O   PHE A  72     -13.243 -18.795  -6.165  1.00  0.00           O  
ATOM    235  CB  PHE A  72     -12.175 -15.909  -6.036  1.00  0.00           C  
ATOM    236  CG  PHE A  72     -11.661 -14.813  -7.000  1.00  0.00           C  
ATOM    237  CD1 PHE A  72     -11.954 -14.808  -8.327  1.00  0.00           C  
ATOM    238  CD2 PHE A  72     -10.776 -13.834  -6.587  1.00  0.00           C  
ATOM    239  CE1 PHE A  72     -11.503 -13.860  -9.283  1.00  0.00           C  
ATOM    240  CE2 PHE A  72     -10.163 -12.908  -7.501  1.00  0.00           C  
ATOM    241  CZ  PHE A  72     -10.568 -12.922  -8.842  1.00  0.00           C  
ATOM    242  N   GLU A  73     -13.861 -17.960  -4.232  1.00  0.00           N  
ATOM    243  CA  GLU A  73     -14.030 -19.269  -3.568  1.00  0.00           C  
ATOM    244  C   GLU A  73     -15.207 -20.053  -4.137  1.00  0.00           C  
ATOM    245  O   GLU A  73     -15.038 -21.205  -4.420  1.00  0.00           O  
ATOM    246  CB  GLU A  73     -14.131 -19.002  -2.104  1.00  0.00           C  
ATOM    247  CG  GLU A  73     -14.283 -20.230  -1.206  1.00  0.00           C  
ATOM    248  CD  GLU A  73     -13.306 -21.360  -1.509  1.00  0.00           C  
ATOM    249  OE1 GLU A  73     -12.066 -21.196  -1.411  1.00  0.00           O  
ATOM    250  OE2 GLU A  73     -13.825 -22.436  -1.806  1.00  0.00           O1-
ATOM    251  N   SER A  74     -16.458 -19.431  -4.193  1.00  0.00           N  
ATOM    252  CA  SER A  74     -17.578 -20.240  -4.735  1.00  0.00           C  
ATOM    253  C   SER A  74     -17.424 -20.485  -6.236  1.00  0.00           C  
ATOM    254  O   SER A  74     -17.837 -21.560  -6.756  1.00  0.00           O  
ATOM    255  CB  SER A  74     -18.926 -19.468  -4.412  1.00  0.00           C  
ATOM    256  OG  SER A  74     -19.064 -18.291  -5.215  1.00  0.00           O  
ATOM    257  N   CYS A  75     -16.861 -19.570  -7.090  1.00  0.00           N  
ATOM    258  CA  CYS A  75     -16.408 -19.827  -8.501  1.00  0.00           C  
ATOM    259  C   CYS A  75     -15.454 -21.054  -8.525  1.00  0.00           C  
ATOM    260  O   CYS A  75     -15.778 -22.083  -9.158  1.00  0.00           O  
ATOM    261  CB  CYS A  75     -15.789 -18.568  -9.197  1.00  0.00           C  
ATOM    262  SG  CYS A  75     -17.099 -17.595 -10.002  1.00  0.00           S  
ATOM    263  N   ARG A  76     -14.327 -21.045  -7.761  1.00  0.00           N  
ATOM    264  CA  ARG A  76     -13.378 -22.199  -7.758  1.00  0.00           C  
ATOM    265  C   ARG A  76     -13.972 -23.621  -7.482  1.00  0.00           C  
ATOM    266  O   ARG A  76     -13.565 -24.557  -8.214  1.00  0.00           O  
ATOM    267  CB  ARG A  76     -12.292 -21.734  -6.715  1.00  0.00           C  
ATOM    268  CG  ARG A  76     -11.013 -22.601  -6.683  1.00  0.00           C  
ATOM    269  CD  ARG A  76     -10.137 -22.532  -5.419  1.00  0.00           C  
ATOM    270  NE  ARG A  76      -9.006 -23.421  -5.482  1.00  0.00           N  
ATOM    271  CZ  ARG A  76      -7.926 -23.332  -4.702  1.00  0.00           C  
ATOM    272  NH1 ARG A  76      -7.891 -22.509  -3.655  1.00  0.00           N  
ATOM    273  NH2 ARG A  76      -6.863 -24.038  -5.098  1.00  0.00           N1+
ATOM    274  N   GLN A  77     -14.867 -23.809  -6.565  1.00  0.00           N  
ATOM    275  CA  GLN A  77     -15.481 -25.119  -6.324  1.00  0.00           C  
ATOM    276  C   GLN A  77     -16.283 -25.565  -7.537  1.00  0.00           C  
ATOM    277  O   GLN A  77     -16.629 -26.745  -7.698  1.00  0.00           O  
ATOM    278  CB  GLN A  77     -16.427 -25.048  -5.084  1.00  0.00           C  
ATOM    279  CG  GLN A  77     -15.861 -24.505  -3.761  1.00  0.00           C  
ATOM    280  CD  GLN A  77     -16.782 -24.164  -2.635  1.00  0.00           C  
ATOM    281  OE1 GLN A  77     -17.869 -24.649  -2.560  1.00  0.00           O  
ATOM    282  NE2 GLN A  77     -16.238 -23.352  -1.773  1.00  0.00           N  
ATOM    283  N   LYS A  78     -16.678 -24.650  -8.427  1.00  0.00           N  
ATOM    284  CA  LYS A  78     -17.378 -25.024  -9.675  1.00  0.00           C  
ATOM    285  C   LYS A  78     -16.350 -25.225 -10.760  1.00  0.00           C  
ATOM    286  O   LYS A  78     -16.377 -26.264 -11.365  1.00  0.00           O  
ATOM    287  CB  LYS A  78     -18.473 -24.002 -10.004  1.00  0.00           C  
ATOM    288  CG  LYS A  78     -19.118 -24.151 -11.402  1.00  0.00           C  
ATOM    289  CD  LYS A  78     -20.227 -23.111 -11.698  1.00  0.00           C  
ATOM    290  CE  LYS A  78     -21.529 -23.345 -10.853  1.00  0.00           C  
ATOM    291  NZ  LYS A  78     -22.526 -22.261 -11.051  1.00  0.00           N1+
ATOM    292  N   TYR A  79     -15.427 -24.237 -11.050  1.00  0.00           N  
ATOM    293  CA  TYR A  79     -14.698 -24.104 -12.309  1.00  0.00           C  
ATOM    294  C   TYR A  79     -13.251 -24.529 -12.195  1.00  0.00           C  
ATOM    295  O   TYR A  79     -12.600 -24.518 -13.264  1.00  0.00           O  
ATOM    296  CB  TYR A  79     -14.611 -22.593 -12.698  1.00  0.00           C  
ATOM    297  CG  TYR A  79     -15.962 -21.978 -13.080  1.00  0.00           C  
ATOM    298  CD1 TYR A  79     -16.622 -22.426 -14.256  1.00  0.00           C  
ATOM    299  CD2 TYR A  79     -16.521 -20.922 -12.307  1.00  0.00           C  
ATOM    300  CE1 TYR A  79     -17.848 -21.914 -14.662  1.00  0.00           C  
ATOM    301  CE2 TYR A  79     -17.817 -20.364 -12.656  1.00  0.00           C  
ATOM    302  CZ  TYR A  79     -18.450 -20.855 -13.872  1.00  0.00           C  
ATOM    303  OH  TYR A  79     -19.600 -20.264 -14.410  1.00  0.00           O  
ATOM    304  N   GLY A  80     -12.679 -24.970 -11.092  1.00  0.00           N  
ATOM    305  CA  GLY A  80     -11.237 -25.360 -10.827  1.00  0.00           C  
ATOM    306  C   GLY A  80     -10.426 -24.182 -10.270  1.00  0.00           C  
ATOM    307  O   GLY A  80     -11.039 -23.164  -9.951  1.00  0.00           O  
ATOM    308  N   ASP A  81      -9.054 -24.343 -10.277  1.00  0.00           N  
ATOM    309  CA  ASP A  81      -8.084 -23.398  -9.711  1.00  0.00           C  
ATOM    310  C   ASP A  81      -7.523 -22.425 -10.697  1.00  0.00           C  
ATOM    311  O   ASP A  81      -6.920 -21.403 -10.288  1.00  0.00           O  
ATOM    312  CB  ASP A  81      -6.830 -24.198  -9.172  1.00  0.00           C  
ATOM    313  CG  ASP A  81      -7.094 -25.161  -7.989  1.00  0.00           C  
ATOM    314  OD1 ASP A  81      -8.240 -25.235  -7.482  1.00  0.00           O  
ATOM    315  OD2 ASP A  81      -6.116 -25.814  -7.572  1.00  0.00           O1-
ATOM    316  N   VAL A  82      -7.718 -22.597 -11.974  1.00  0.00           N  
ATOM    317  CA  VAL A  82      -7.321 -21.606 -13.052  1.00  0.00           C  
ATOM    318  C   VAL A  82      -8.533 -21.425 -13.955  1.00  0.00           C  
ATOM    319  O   VAL A  82      -9.072 -22.451 -14.421  1.00  0.00           O  
ATOM    320  CB  VAL A  82      -5.954 -22.138 -13.724  1.00  0.00           C  
ATOM    321  CG1 VAL A  82      -5.934 -23.473 -14.416  1.00  0.00           C  
ATOM    322  CG2 VAL A  82      -5.354 -21.170 -14.695  1.00  0.00           C  
ATOM    323  N   PHE A  83      -8.862 -20.216 -14.217  1.00  0.00           N  
ATOM    324  CA  PHE A  83     -10.021 -19.778 -14.919  1.00  0.00           C  
ATOM    325  C   PHE A  83      -9.884 -18.343 -15.509  1.00  0.00           C  
ATOM    326  O   PHE A  83      -8.868 -17.713 -15.434  1.00  0.00           O  
ATOM    327  CB  PHE A  83     -11.348 -19.972 -14.106  1.00  0.00           C  
ATOM    328  CG  PHE A  83     -11.459 -19.178 -12.787  1.00  0.00           C  
ATOM    329  CD1 PHE A  83     -11.957 -17.895 -12.874  1.00  0.00           C  
ATOM    330  CD2 PHE A  83     -11.448 -19.852 -11.566  1.00  0.00           C  
ATOM    331  CE1 PHE A  83     -12.531 -17.275 -11.773  1.00  0.00           C  
ATOM    332  CE2 PHE A  83     -11.769 -19.108 -10.423  1.00  0.00           C  
ATOM    333  CZ  PHE A  83     -12.433 -17.880 -10.500  1.00  0.00           C  
ATOM    334  N   SER A  84     -10.952 -17.846 -16.210  1.00  0.00           N  
ATOM    335  CA  SER A  84     -11.100 -16.546 -16.773  1.00  0.00           C  
ATOM    336  C   SER A  84     -12.492 -15.954 -16.577  1.00  0.00           C  
ATOM    337  O   SER A  84     -13.418 -16.723 -16.556  1.00  0.00           O  
ATOM    338  CB  SER A  84     -10.487 -16.470 -18.212  1.00  0.00           C  
ATOM    339  OG  SER A  84     -11.099 -17.412 -18.975  1.00  0.00           O  
ATOM    340  N   PHE A  85     -12.586 -14.652 -16.554  1.00  0.00           N  
ATOM    341  CA  PHE A  85     -13.774 -13.892 -16.198  1.00  0.00           C  
ATOM    342  C   PHE A  85     -13.593 -12.512 -16.834  1.00  0.00           C  
ATOM    343  O   PHE A  85     -12.425 -11.995 -16.911  1.00  0.00           O  
ATOM    344  CB  PHE A  85     -14.083 -13.889 -14.593  1.00  0.00           C  
ATOM    345  CG  PHE A  85     -13.082 -13.053 -13.756  1.00  0.00           C  
ATOM    346  CD1 PHE A  85     -11.795 -13.560 -13.448  1.00  0.00           C  
ATOM    347  CD2 PHE A  85     -13.383 -11.726 -13.434  1.00  0.00           C  
ATOM    348  CE1 PHE A  85     -10.943 -12.721 -12.692  1.00  0.00           C  
ATOM    349  CE2 PHE A  85     -12.569 -10.863 -12.802  1.00  0.00           C  
ATOM    350  CZ  PHE A  85     -11.352 -11.395 -12.369  1.00  0.00           C  
ATOM    351  N   MET A  86     -14.761 -11.955 -17.159  1.00  0.00           N  
ATOM    352  CA  MET A  86     -14.937 -10.665 -17.688  1.00  0.00           C  
ATOM    353  C   MET A  86     -15.123  -9.571 -16.581  1.00  0.00           C  
ATOM    354  O   MET A  86     -16.089  -9.697 -15.819  1.00  0.00           O  
ATOM    355  CB  MET A  86     -16.037 -10.688 -18.705  1.00  0.00           C  
ATOM    356  CG  MET A  86     -16.171  -9.392 -19.549  1.00  0.00           C  
ATOM    357  SD  MET A  86     -17.751  -9.317 -20.456  1.00  0.00           S  
ATOM    358  CE  MET A  86     -17.311 -10.480 -21.760  1.00  0.00           C  
ATOM    359  N   LEU A  87     -14.270  -8.498 -16.716  1.00  0.00           N  
ATOM    360  CA  LEU A  87     -14.190  -7.359 -15.830  1.00  0.00           C  
ATOM    361  C   LEU A  87     -13.960  -6.092 -16.693  1.00  0.00           C  
ATOM    362  O   LEU A  87     -12.816  -5.615 -16.783  1.00  0.00           O  
ATOM    363  CB  LEU A  87     -13.139  -7.733 -14.807  1.00  0.00           C  
ATOM    364  CG  LEU A  87     -13.030  -6.633 -13.731  1.00  0.00           C  
ATOM    365  CD1 LEU A  87     -14.246  -6.557 -12.805  1.00  0.00           C  
ATOM    366  CD2 LEU A  87     -11.762  -6.904 -12.914  1.00  0.00           C  
ATOM    367  N   LEU A  88     -15.078  -5.584 -17.156  1.00  0.00           N  
ATOM    368  CA  LEU A  88     -15.245  -4.315 -17.788  1.00  0.00           C  
ATOM    369  C   LEU A  88     -14.653  -4.369 -19.234  1.00  0.00           C  
ATOM    370  O   LEU A  88     -13.643  -3.736 -19.605  1.00  0.00           O  
ATOM    371  CB  LEU A  88     -14.739  -3.100 -17.064  1.00  0.00           C  
ATOM    372  CG  LEU A  88     -15.363  -2.921 -15.643  1.00  0.00           C  
ATOM    373  CD1 LEU A  88     -14.324  -2.435 -14.716  1.00  0.00           C  
ATOM    374  CD2 LEU A  88     -16.591  -1.983 -15.678  1.00  0.00           C  
ATOM    375  N   GLY A  89     -15.263  -5.325 -20.012  1.00  0.00           N  
ATOM    376  CA  GLY A  89     -14.900  -5.605 -21.386  1.00  0.00           C  
ATOM    377  C   GLY A  89     -13.508  -6.305 -21.617  1.00  0.00           C  
ATOM    378  O   GLY A  89     -13.425  -7.065 -22.551  1.00  0.00           O  
ATOM    379  N   LYS A  90     -12.591  -6.148 -20.720  1.00  0.00           N  
ATOM    380  CA  LYS A  90     -11.271  -6.850 -20.711  1.00  0.00           C  
ATOM    381  C   LYS A  90     -11.733  -8.157 -19.910  1.00  0.00           C  
ATOM    382  O   LYS A  90     -12.552  -8.196 -18.996  1.00  0.00           O  
ATOM    383  CB  LYS A  90     -10.295  -6.115 -19.674  1.00  0.00           C  
ATOM    384  CG  LYS A  90     -10.028  -4.627 -20.005  1.00  0.00           C  
ATOM    385  CD  LYS A  90      -9.296  -3.848 -18.937  1.00  0.00           C  
ATOM    386  CE  LYS A  90      -9.162  -2.405 -19.291  1.00  0.00           C  
ATOM    387  NZ  LYS A  90      -8.621  -1.636 -18.210  1.00  0.00           N1+
ATOM    388  N   ILE A  91     -11.317  -9.294 -20.457  1.00  0.00           N  
ATOM    389  CA  ILE A  91     -11.455 -10.667 -19.934  1.00  0.00           C  
ATOM    390  C   ILE A  91     -10.077 -10.881 -19.305  1.00  0.00           C  
ATOM    391  O   ILE A  91      -9.047 -10.838 -19.997  1.00  0.00           O  
ATOM    392  CB  ILE A  91     -11.768 -11.628 -21.105  1.00  0.00           C  
ATOM    393  CG1 ILE A  91     -13.031 -11.311 -21.922  1.00  0.00           C  
ATOM    394  CG2 ILE A  91     -11.867 -13.127 -20.705  1.00  0.00           C  
ATOM    395  CD1 ILE A  91     -13.346 -12.179 -23.161  1.00  0.00           C  
ATOM    396  N   MET A  92     -10.116 -11.039 -17.975  1.00  0.00           N  
ATOM    397  CA  MET A  92      -8.921 -11.296 -17.088  1.00  0.00           C  
ATOM    398  C   MET A  92      -8.769 -12.849 -17.032  1.00  0.00           C  
ATOM    399  O   MET A  92      -9.801 -13.542 -16.972  1.00  0.00           O  
ATOM    400  CB  MET A  92      -9.224 -10.900 -15.629  1.00  0.00           C  
ATOM    401  CG  MET A  92      -9.394  -9.400 -15.517  1.00  0.00           C  
ATOM    402  SD  MET A  92      -7.905  -8.523 -15.871  1.00  0.00           S  
ATOM    403  CE  MET A  92      -8.602  -6.864 -16.212  1.00  0.00           C  
ATOM    404  N   THR A  93      -7.612 -13.381 -17.108  1.00  0.00           N  
ATOM    405  CA  THR A  93      -7.308 -14.769 -16.696  1.00  0.00           C  
ATOM    406  C   THR A  93      -6.651 -14.716 -15.367  1.00  0.00           C  
ATOM    407  O   THR A  93      -5.963 -13.737 -15.054  1.00  0.00           O  
ATOM    408  CB  THR A  93      -6.285 -15.381 -17.793  1.00  0.00           C  
ATOM    409  OG1 THR A  93      -6.587 -15.114 -19.100  1.00  0.00           O  
ATOM    410  CG2 THR A  93      -6.379 -16.936 -17.763  1.00  0.00           C  
ATOM    411  N   VAL A  94      -6.949 -15.691 -14.527  1.00  0.00           N  
ATOM    412  CA  VAL A  94      -6.584 -15.748 -13.139  1.00  0.00           C  
ATOM    413  C   VAL A  94      -6.114 -17.136 -12.879  1.00  0.00           C  
ATOM    414  O   VAL A  94      -6.619 -18.053 -13.494  1.00  0.00           O  
ATOM    415  CB  VAL A  94      -7.825 -15.268 -12.310  1.00  0.00           C  
ATOM    416  CG1 VAL A  94      -9.068 -16.157 -12.340  1.00  0.00           C  
ATOM    417  CG2 VAL A  94      -7.483 -14.905 -10.889  1.00  0.00           C  
ATOM    418  N   TYR A  95      -5.238 -17.271 -11.901  1.00  0.00           N  
ATOM    419  CA  TYR A  95      -4.878 -18.552 -11.312  1.00  0.00           C  
ATOM    420  C   TYR A  95      -4.771 -18.305  -9.757  1.00  0.00           C  
ATOM    421  O   TYR A  95      -3.916 -17.501  -9.343  1.00  0.00           O  
ATOM    422  CB  TYR A  95      -3.591 -19.047 -11.994  1.00  0.00           C  
ATOM    423  CG  TYR A  95      -3.062 -20.458 -11.849  1.00  0.00           C  
ATOM    424  CD1 TYR A  95      -3.561 -21.327 -10.897  1.00  0.00           C  
ATOM    425  CD2 TYR A  95      -2.148 -20.972 -12.780  1.00  0.00           C  
ATOM    426  CE1 TYR A  95      -3.186 -22.646 -10.900  1.00  0.00           C  
ATOM    427  CE2 TYR A  95      -1.572 -22.243 -12.696  1.00  0.00           C  
ATOM    428  CZ  TYR A  95      -2.093 -23.082 -11.717  1.00  0.00           C  
ATOM    429  OH  TYR A  95      -1.562 -24.325 -11.665  1.00  0.00           O  
ATOM    430  N   LEU A  96      -5.765 -18.828  -8.979  1.00  0.00           N  
ATOM    431  CA  LEU A  96      -5.811 -18.571  -7.595  1.00  0.00           C  
ATOM    432  C   LEU A  96      -4.846 -19.522  -6.782  1.00  0.00           C  
ATOM    433  O   LEU A  96      -4.505 -20.647  -7.247  1.00  0.00           O  
ATOM    434  CB  LEU A  96      -7.247 -18.814  -7.155  1.00  0.00           C  
ATOM    435  CG  LEU A  96      -8.416 -18.121  -7.865  1.00  0.00           C  
ATOM    436  CD1 LEU A  96      -9.674 -18.650  -7.218  1.00  0.00           C  
ATOM    437  CD2 LEU A  96      -8.364 -16.580  -7.751  1.00  0.00           C  
ATOM    438  N   GLY A  97      -4.407 -19.018  -5.584  1.00  0.00           N  
ATOM    439  CA  GLY A  97      -3.563 -19.745  -4.646  1.00  0.00           C  
ATOM    440  C   GLY A  97      -2.059 -19.703  -4.982  1.00  0.00           C  
ATOM    441  O   GLY A  97      -1.599 -18.867  -5.739  1.00  0.00           O  
ATOM    442  N   PRO A  98      -1.232 -20.686  -4.533  1.00  0.00           N  
ATOM    443  CA  PRO A  98       0.276 -20.668  -4.504  1.00  0.00           C  
ATOM    444  C   PRO A  98       0.935 -20.954  -5.866  1.00  0.00           C  
ATOM    445  O   PRO A  98       1.866 -20.232  -6.270  1.00  0.00           O  
ATOM    446  CB  PRO A  98       0.637 -21.717  -3.443  1.00  0.00           C  
ATOM    447  CG  PRO A  98      -0.518 -22.657  -3.384  1.00  0.00           C  
ATOM    448  CD  PRO A  98      -1.767 -21.870  -3.802  1.00  0.00           C  
ATOM    449  N   LYS A  99       0.422 -21.976  -6.620  1.00  0.00           N  
ATOM    450  CA  LYS A  99       0.977 -22.118  -7.988  1.00  0.00           C  
ATOM    451  C   LYS A  99       0.464 -20.998  -8.947  1.00  0.00           C  
ATOM    452  O   LYS A  99       1.102 -20.629  -9.944  1.00  0.00           O  
ATOM    453  CB  LYS A  99       0.610 -23.546  -8.465  1.00  0.00           C  
ATOM    454  CG  LYS A  99       1.537 -24.068  -9.578  1.00  0.00           C  
ATOM    455  CD  LYS A  99       2.873 -24.647  -9.067  1.00  0.00           C  
ATOM    456  CE  LYS A  99       3.831 -25.232 -10.143  1.00  0.00           C  
ATOM    457  NZ  LYS A  99       5.223 -25.269  -9.700  1.00  0.00           N1+
ATOM    458  N   GLY A 100      -0.676 -20.460  -8.535  1.00  0.00           N  
ATOM    459  CA  GLY A 100      -1.263 -19.225  -9.010  1.00  0.00           C  
ATOM    460  C   GLY A 100      -0.457 -17.910  -8.776  1.00  0.00           C  
ATOM    461  O   GLY A 100      -0.655 -17.062  -9.684  1.00  0.00           O  
ATOM    462  N   HIS A 101       0.349 -17.795  -7.698  1.00  0.00           N  
ATOM    463  CA  HIS A 101       1.342 -16.764  -7.493  1.00  0.00           C  
ATOM    464  C   HIS A 101       2.652 -17.193  -8.271  1.00  0.00           C  
ATOM    465  O   HIS A 101       3.184 -16.362  -8.970  1.00  0.00           O  
ATOM    466  CB  HIS A 101       1.578 -16.644  -5.982  1.00  0.00           C  
ATOM    467  CG  HIS A 101       0.438 -16.127  -5.140  1.00  0.00           C  
ATOM    468  ND1 HIS A 101       0.460 -16.058  -3.764  1.00  0.00           N  
ATOM    469  CD2 HIS A 101      -0.822 -15.735  -5.502  1.00  0.00           C  
ATOM    470  CE1 HIS A 101      -0.733 -15.634  -3.372  1.00  0.00           C  
ATOM    471  NE2 HIS A 101      -1.612 -15.586  -4.358  1.00  0.00           N  
ATOM    472  N   GLU A 102       2.925 -18.534  -8.318  1.00  0.00           N  
ATOM    473  CA  GLU A 102       4.048 -19.068  -9.056  1.00  0.00           C  
ATOM    474  C   GLU A 102       3.909 -18.732 -10.600  1.00  0.00           C  
ATOM    475  O   GLU A 102       4.874 -18.331 -11.304  1.00  0.00           O  
ATOM    476  CB  GLU A 102       4.364 -20.503  -8.753  1.00  0.00           C  
ATOM    477  CG  GLU A 102       5.854 -20.868  -8.746  1.00  0.00           C  
ATOM    478  CD  GLU A 102       6.091 -22.328  -8.847  1.00  0.00           C  
ATOM    479  OE1 GLU A 102       6.693 -22.862  -9.773  1.00  0.00           O  
ATOM    480  OE2 GLU A 102       5.536 -23.026  -7.998  1.00  0.00           O1-
ATOM    481  N   PHE A 103       2.674 -18.763 -11.194  1.00  0.00           N  
ATOM    482  CA  PHE A 103       2.278 -18.339 -12.563  1.00  0.00           C  
ATOM    483  C   PHE A 103       2.554 -16.836 -12.835  1.00  0.00           C  
ATOM    484  O   PHE A 103       3.470 -16.498 -13.630  1.00  0.00           O  
ATOM    485  CB  PHE A 103       0.776 -18.714 -12.852  1.00  0.00           C  
ATOM    486  CG  PHE A 103       0.361 -18.413 -14.289  1.00  0.00           C  
ATOM    487  CD1 PHE A 103       1.096 -18.879 -15.380  1.00  0.00           C  
ATOM    488  CD2 PHE A 103      -0.887 -17.819 -14.521  1.00  0.00           C  
ATOM    489  CE1 PHE A 103       0.658 -18.614 -16.677  1.00  0.00           C  
ATOM    490  CE2 PHE A 103      -1.340 -17.495 -15.845  1.00  0.00           C  
ATOM    491  CZ  PHE A 103      -0.515 -17.828 -16.903  1.00  0.00           C  
ATOM    492  N   VAL A 104       1.783 -15.910 -12.239  1.00  0.00           N  
ATOM    493  CA  VAL A 104       1.837 -14.523 -12.660  1.00  0.00           C  
ATOM    494  C   VAL A 104       2.984 -13.738 -11.985  1.00  0.00           C  
ATOM    495  O   VAL A 104       3.324 -12.678 -12.556  1.00  0.00           O  
ATOM    496  CB  VAL A 104       0.494 -13.848 -12.374  1.00  0.00           C  
ATOM    497  CG1 VAL A 104       0.408 -12.315 -12.747  1.00  0.00           C  
ATOM    498  CG2 VAL A 104      -0.718 -14.610 -12.912  1.00  0.00           C  
ATOM    499  N   PHE A 105       3.581 -14.230 -10.903  1.00  0.00           N  
ATOM    500  CA  PHE A 105       4.630 -13.334 -10.341  1.00  0.00           C  
ATOM    501  C   PHE A 105       6.054 -13.889 -10.579  1.00  0.00           C  
ATOM    502  O   PHE A 105       6.955 -13.121 -10.352  1.00  0.00           O  
ATOM    503  CB  PHE A 105       4.335 -13.200  -8.795  1.00  0.00           C  
ATOM    504  CG  PHE A 105       3.261 -12.313  -8.332  1.00  0.00           C  
ATOM    505  CD1 PHE A 105       3.472 -10.942  -8.351  1.00  0.00           C  
ATOM    506  CD2 PHE A 105       2.112 -12.916  -7.799  1.00  0.00           C  
ATOM    507  CE1 PHE A 105       2.514 -10.101  -7.822  1.00  0.00           C  
ATOM    508  CE2 PHE A 105       1.220 -12.043  -7.151  1.00  0.00           C  
ATOM    509  CZ  PHE A 105       1.411 -10.643  -7.084  1.00  0.00           C  
ATOM    510  N   ASN A 106       6.307 -15.089 -11.120  1.00  0.00           N  
ATOM    511  CA  ASN A 106       7.613 -15.537 -11.602  1.00  0.00           C  
ATOM    512  C   ASN A 106       7.877 -15.120 -13.026  1.00  0.00           C  
ATOM    513  O   ASN A 106       8.999 -15.207 -13.484  1.00  0.00           O  
ATOM    514  CB  ASN A 106       7.631 -17.068 -11.523  1.00  0.00           C  
ATOM    515  CG  ASN A 106       9.024 -17.633 -11.499  1.00  0.00           C  
ATOM    516  OD1 ASN A 106       9.691 -17.698 -10.475  1.00  0.00           O  
ATOM    517  ND2 ASN A 106       9.474 -18.145 -12.676  1.00  0.00           N  
ATOM    518  N   ALA A 107       6.902 -14.519 -13.697  1.00  0.00           N  
ATOM    519  CA  ALA A 107       7.103 -14.043 -15.124  1.00  0.00           C  
ATOM    520  C   ALA A 107       8.114 -12.851 -15.178  1.00  0.00           C  
ATOM    521  O   ALA A 107       8.335 -12.060 -14.281  1.00  0.00           O  
ATOM    522  CB  ALA A 107       5.726 -13.603 -15.682  1.00  0.00           C  
ATOM    523  N   LYS A 108       8.788 -12.811 -16.304  1.00  0.00           N  
ATOM    524  CA  LYS A 108       9.734 -11.744 -16.678  1.00  0.00           C  
ATOM    525  C   LYS A 108       9.196 -10.404 -17.295  1.00  0.00           C  
ATOM    526  O   LYS A 108       8.100 -10.420 -17.915  1.00  0.00           O  
ATOM    527  CB  LYS A 108      10.641 -12.383 -17.745  1.00  0.00           C  
ATOM    528  CG  LYS A 108      12.079 -11.764 -17.703  1.00  0.00           C  
ATOM    529  CD  LYS A 108      12.922 -12.168 -18.989  1.00  0.00           C  
ATOM    530  CE  LYS A 108      14.359 -11.792 -18.910  1.00  0.00           C  
ATOM    531  NZ  LYS A 108      14.550 -10.342 -18.816  1.00  0.00           N1+
ATOM    532  N   LEU A 109       9.939  -9.315 -17.200  1.00  0.00           N  
ATOM    533  CA  LEU A 109       9.539  -7.941 -17.594  1.00  0.00           C  
ATOM    534  C   LEU A 109       9.659  -7.805 -19.098  1.00  0.00           C  
ATOM    535  O   LEU A 109      10.722  -7.964 -19.575  1.00  0.00           O  
ATOM    536  CB  LEU A 109      10.370  -6.829 -16.917  1.00  0.00           C  
ATOM    537  CG  LEU A 109      10.574  -6.991 -15.366  1.00  0.00           C  
ATOM    538  CD1 LEU A 109      11.724  -6.084 -14.952  1.00  0.00           C  
ATOM    539  CD2 LEU A 109       9.287  -6.870 -14.605  1.00  0.00           C  
ATOM    540  N   SER A 110       8.495  -7.636 -19.737  1.00  0.00           N  
ATOM    541  CA  SER A 110       8.129  -7.495 -21.174  1.00  0.00           C  
ATOM    542  C   SER A 110       7.503  -8.749 -21.820  1.00  0.00           C  
ATOM    543  O   SER A 110       6.980  -8.751 -22.926  1.00  0.00           O  
ATOM    544  CB  SER A 110       9.302  -6.772 -22.031  1.00  0.00           C  
ATOM    545  OG  SER A 110       9.627  -5.451 -21.596  1.00  0.00           O  
ATOM    546  N   ASP A 111       7.669  -9.970 -21.133  1.00  0.00           N  
ATOM    547  CA  ASP A 111       6.879 -11.185 -21.357  1.00  0.00           C  
ATOM    548  C   ASP A 111       5.467 -10.948 -20.795  1.00  0.00           C  
ATOM    549  O   ASP A 111       4.451 -11.048 -21.513  1.00  0.00           O  
ATOM    550  CB  ASP A 111       7.480 -12.438 -20.712  1.00  0.00           C  
ATOM    551  CG  ASP A 111       8.655 -13.036 -21.406  1.00  0.00           C  
ATOM    552  OD1 ASP A 111       8.547 -14.259 -21.645  1.00  0.00           O  
ATOM    553  OD2 ASP A 111       9.654 -12.293 -21.728  1.00  0.00           O1-
ATOM    554  N   VAL A 112       5.366 -10.467 -19.514  1.00  0.00           N  
ATOM    555  CA  VAL A 112       4.128  -9.813 -19.039  1.00  0.00           C  
ATOM    556  C   VAL A 112       4.445  -8.296 -19.002  1.00  0.00           C  
ATOM    557  O   VAL A 112       5.617  -7.914 -18.870  1.00  0.00           O  
ATOM    558  CB  VAL A 112       3.681 -10.370 -17.615  1.00  0.00           C  
ATOM    559  CG1 VAL A 112       3.335 -11.874 -17.650  1.00  0.00           C  
ATOM    560  CG2 VAL A 112       4.713 -10.015 -16.466  1.00  0.00           C  
ATOM    561  N   SER A 113       3.426  -7.408 -19.136  1.00  0.00           N  
ATOM    562  CA  SER A 113       3.519  -5.980 -18.817  1.00  0.00           C  
ATOM    563  C   SER A 113       2.686  -5.540 -17.645  1.00  0.00           C  
ATOM    564  O   SER A 113       1.560  -5.922 -17.586  1.00  0.00           O  
ATOM    565  CB  SER A 113       3.060  -5.288 -20.131  1.00  0.00           C  
ATOM    566  OG  SER A 113       3.313  -3.850 -20.244  1.00  0.00           O  
ATOM    567  N   ALA A 114       3.170  -4.776 -16.641  1.00  0.00           N  
ATOM    568  CA  ALA A 114       2.444  -4.032 -15.685  1.00  0.00           C  
ATOM    569  C   ALA A 114       2.001  -2.717 -16.254  1.00  0.00           C  
ATOM    570  O   ALA A 114       0.897  -2.307 -15.956  1.00  0.00           O  
ATOM    571  CB  ALA A 114       3.283  -3.769 -14.480  1.00  0.00           C  
ATOM    572  N   GLU A 115       2.728  -2.150 -17.203  1.00  0.00           N  
ATOM    573  CA  GLU A 115       2.362  -0.889 -17.830  1.00  0.00           C  
ATOM    574  C   GLU A 115       1.096  -0.957 -18.671  1.00  0.00           C  
ATOM    575  O   GLU A 115       0.273  -0.047 -18.524  1.00  0.00           O  
ATOM    576  CB  GLU A 115       3.583  -0.392 -18.731  1.00  0.00           C  
ATOM    577  CG  GLU A 115       5.048  -0.688 -18.191  1.00  0.00           C  
ATOM    578  CD  GLU A 115       5.489  -2.101 -18.489  1.00  0.00           C  
ATOM    579  OE1 GLU A 115       5.581  -2.890 -17.540  1.00  0.00           O  
ATOM    580  OE2 GLU A 115       5.579  -2.429 -19.697  1.00  0.00           O1-
ATOM    581  N   GLU A 116       0.952  -2.000 -19.466  1.00  0.00           N  
ATOM    582  CA  GLU A 116      -0.234  -2.189 -20.374  1.00  0.00           C  
ATOM    583  C   GLU A 116      -1.425  -2.561 -19.408  1.00  0.00           C  
ATOM    584  O   GLU A 116      -2.490  -2.555 -19.936  1.00  0.00           O  
ATOM    585  CB  GLU A 116       0.007  -3.361 -21.342  1.00  0.00           C  
ATOM    586  CG  GLU A 116       0.677  -2.907 -22.594  1.00  0.00           C  
ATOM    587  CD  GLU A 116      -0.213  -2.152 -23.568  1.00  0.00           C  
ATOM    588  OE1 GLU A 116      -1.092  -2.781 -24.252  1.00  0.00           O  
ATOM    589  OE2 GLU A 116      -0.212  -0.923 -23.554  1.00  0.00           O1-
ATOM    590  N   ALA A 117      -1.303  -2.883 -18.131  1.00  0.00           N  
ATOM    591  CA  ALA A 117      -2.447  -3.072 -17.192  1.00  0.00           C  
ATOM    592  C   ALA A 117      -2.712  -1.750 -16.584  1.00  0.00           C  
ATOM    593  O   ALA A 117      -3.850  -1.396 -16.528  1.00  0.00           O  
ATOM    594  CB  ALA A 117      -2.163  -4.037 -16.074  1.00  0.00           C  
ATOM    595  N   TYR A 118      -1.705  -0.983 -16.175  1.00  0.00           N  
ATOM    596  CA  TYR A 118      -1.868   0.133 -15.302  1.00  0.00           C  
ATOM    597  C   TYR A 118      -1.839   1.517 -15.920  1.00  0.00           C  
ATOM    598  O   TYR A 118      -2.149   2.507 -15.276  1.00  0.00           O  
ATOM    599  CB  TYR A 118      -0.839  -0.029 -14.191  1.00  0.00           C  
ATOM    600  CG  TYR A 118      -0.829  -1.307 -13.369  1.00  0.00           C  
ATOM    601  CD1 TYR A 118       0.378  -1.716 -12.811  1.00  0.00           C  
ATOM    602  CD2 TYR A 118      -2.038  -2.004 -13.102  1.00  0.00           C  
ATOM    603  CE1 TYR A 118       0.412  -2.738 -11.888  1.00  0.00           C  
ATOM    604  CE2 TYR A 118      -2.032  -3.050 -12.146  1.00  0.00           C  
ATOM    605  CZ  TYR A 118      -0.822  -3.338 -11.473  1.00  0.00           C  
ATOM    606  OH  TYR A 118      -0.748  -4.220 -10.462  1.00  0.00           O  
ATOM    607  N   LYS A 119      -1.609   1.586 -17.255  1.00  0.00           N  
ATOM    608  CA  LYS A 119      -1.501   2.867 -18.027  1.00  0.00           C  
ATOM    609  C   LYS A 119      -2.446   3.956 -17.792  1.00  0.00           C  
ATOM    610  O   LYS A 119      -1.988   5.089 -17.482  1.00  0.00           O  
ATOM    611  CB  LYS A 119      -1.255   2.568 -19.509  1.00  0.00           C  
ATOM    612  CG  LYS A 119      -2.219   1.624 -20.222  1.00  0.00           C  
ATOM    613  CD  LYS A 119      -1.860   1.688 -21.727  1.00  0.00           C  
ATOM    614  CE  LYS A 119      -2.815   0.685 -22.450  1.00  0.00           C  
ATOM    615  NZ  LYS A 119      -2.452   0.482 -23.812  1.00  0.00           N1+
HETATM  616  N   HIE A 120      -3.759   3.721 -17.952  1.00  0.00           N  
HETATM  617  CA  HIE A 120      -4.833   4.737 -17.808  1.00  0.00           C  
HETATM  618  C   HIE A 120      -5.305   5.095 -16.383  1.00  0.00           C  
HETATM  619  O   HIE A 120      -6.087   5.974 -16.114  1.00  0.00           O  
HETATM  620  CB  HIE A 120      -6.002   4.309 -18.639  1.00  0.00           C  
HETATM  621  CG  HIE A 120      -6.740   5.554 -19.112  1.00  0.00           C  
HETATM  622  ND1 HIE A 120      -6.386   6.398 -20.205  1.00  0.00           N  
HETATM  623  CD2 HIE A 120      -7.955   5.917 -18.697  1.00  0.00           C  
HETATM  624  CE1 HIE A 120      -7.321   7.334 -20.285  1.00  0.00           C  
HETATM  625  NE2 HIE A 120      -8.233   7.095 -19.335  1.00  0.00           N  
ATOM    626  N   LEU A 121      -4.907   4.275 -15.467  1.00  0.00           N  
ATOM    627  CA  LEU A 121      -5.120   4.461 -14.031  1.00  0.00           C  
ATOM    628  C   LEU A 121      -3.908   5.036 -13.411  1.00  0.00           C  
ATOM    629  O   LEU A 121      -3.880   5.096 -12.186  1.00  0.00           O  
ATOM    630  CB  LEU A 121      -5.220   2.966 -13.550  1.00  0.00           C  
ATOM    631  CG  LEU A 121      -6.100   1.960 -14.371  1.00  0.00           C  
ATOM    632  CD1 LEU A 121      -6.056   0.500 -13.764  1.00  0.00           C  
ATOM    633  CD2 LEU A 121      -7.599   2.336 -14.494  1.00  0.00           C  
ATOM    634  N   THR A 122      -2.917   5.598 -14.187  1.00  0.00           N  
ATOM    635  CA  THR A 122      -1.707   6.230 -13.603  1.00  0.00           C  
ATOM    636  C   THR A 122      -1.313   7.515 -14.434  1.00  0.00           C  
ATOM    637  O   THR A 122      -1.250   8.606 -13.865  1.00  0.00           O  
ATOM    638  CB  THR A 122      -0.611   5.186 -13.494  1.00  0.00           C  
ATOM    639  OG1 THR A 122      -0.494   4.475 -14.761  1.00  0.00           O  
ATOM    640  CG2 THR A 122      -0.917   4.139 -12.437  1.00  0.00           C  
ATOM    641  N   THR A 123      -1.009   7.389 -15.687  1.00  0.00           N  
ATOM    642  CA  THR A 123      -0.668   8.460 -16.631  1.00  0.00           C  
ATOM    643  C   THR A 123      -1.512   9.740 -16.532  1.00  0.00           C  
ATOM    644  O   THR A 123      -0.973  10.818 -16.278  1.00  0.00           O  
ATOM    645  CB  THR A 123      -0.261   8.083 -18.022  1.00  0.00           C  
ATOM    646  OG1 THR A 123      -1.264   7.666 -18.904  1.00  0.00           O  
ATOM    647  CG2 THR A 123       0.752   6.986 -18.118  1.00  0.00           C  
ATOM    648  N   PRO A 124      -2.865   9.701 -16.516  1.00  0.00           N  
ATOM    649  CA  PRO A 124      -3.764  10.831 -16.552  1.00  0.00           C  
ATOM    650  C   PRO A 124      -3.858  11.547 -15.171  1.00  0.00           C  
ATOM    651  O   PRO A 124      -4.605  12.525 -15.031  1.00  0.00           O  
ATOM    652  CB  PRO A 124      -5.110  10.314 -17.055  1.00  0.00           C  
ATOM    653  CG  PRO A 124      -5.174   8.890 -16.596  1.00  0.00           C  
ATOM    654  CD  PRO A 124      -3.667   8.522 -16.769  1.00  0.00           C  
ATOM    655  N   VAL A 125      -3.253  11.049 -14.097  1.00  0.00           N  
ATOM    656  CA  VAL A 125      -3.241  11.601 -12.691  1.00  0.00           C  
ATOM    657  C   VAL A 125      -1.834  11.781 -11.984  1.00  0.00           C  
ATOM    658  O   VAL A 125      -1.636  12.724 -11.259  1.00  0.00           O  
ATOM    659  CB  VAL A 125      -4.390  11.005 -11.810  1.00  0.00           C  
ATOM    660  CG1 VAL A 125      -5.821  11.590 -11.953  1.00  0.00           C  
ATOM    661  CG2 VAL A 125      -4.225   9.494 -11.887  1.00  0.00           C  
ATOM    662  N   PHE A 126      -0.864  10.948 -12.346  1.00  0.00           N  
ATOM    663  CA  PHE A 126       0.498  11.257 -11.940  1.00  0.00           C  
ATOM    664  C   PHE A 126       1.271  12.210 -12.870  1.00  0.00           C  
ATOM    665  O   PHE A 126       2.139  12.950 -12.445  1.00  0.00           O  
ATOM    666  CB  PHE A 126       1.260   9.919 -11.994  1.00  0.00           C  
ATOM    667  CG  PHE A 126       0.918   8.679 -11.170  1.00  0.00           C  
ATOM    668  CD1 PHE A 126       0.070   8.781 -10.037  1.00  0.00           C  
ATOM    669  CD2 PHE A 126       1.504   7.450 -11.539  1.00  0.00           C  
ATOM    670  CE1 PHE A 126      -0.301   7.617  -9.209  1.00  0.00           C  
ATOM    671  CE2 PHE A 126       1.066   6.279 -10.862  1.00  0.00           C  
ATOM    672  CZ  PHE A 126       0.228   6.414  -9.691  1.00  0.00           C  
ATOM    673  N   GLY A 127       0.896  12.285 -14.164  1.00  0.00           N  
ATOM    674  CA  GLY A 127       1.486  13.026 -15.241  1.00  0.00           C  
ATOM    675  C   GLY A 127       2.324  12.189 -16.200  1.00  0.00           C  
ATOM    676  O   GLY A 127       2.078  11.016 -16.305  1.00  0.00           O  
ATOM    677  N   THR A 128       3.144  12.821 -17.026  1.00  0.00           N  
ATOM    678  CA  THR A 128       3.917  12.315 -18.035  1.00  0.00           C  
ATOM    679  C   THR A 128       5.430  12.526 -17.728  1.00  0.00           C  
ATOM    680  O   THR A 128       5.791  13.221 -16.778  1.00  0.00           O  
ATOM    681  CB  THR A 128       3.437  13.066 -19.285  1.00  0.00           C  
ATOM    682  OG1 THR A 128       3.556  14.513 -19.243  1.00  0.00           O  
ATOM    683  CG2 THR A 128       1.934  12.880 -19.594  1.00  0.00           C  
ATOM    684  N   GLY A 129       6.231  11.770 -18.473  1.00  0.00           N  
ATOM    685  CA  GLY A 129       7.572  11.549 -18.221  1.00  0.00           C  
ATOM    686  C   GLY A 129       7.856  10.397 -17.260  1.00  0.00           C  
ATOM    687  O   GLY A 129       9.046   9.980 -17.261  1.00  0.00           O  
ATOM    688  N   VAL A 130       6.889   9.970 -16.473  1.00  0.00           N  
ATOM    689  CA  VAL A 130       7.066   9.009 -15.381  1.00  0.00           C  
ATOM    690  C   VAL A 130       6.300   7.744 -15.665  1.00  0.00           C  
ATOM    691  O   VAL A 130       6.148   7.315 -16.807  1.00  0.00           O  
ATOM    692  CB  VAL A 130       6.754   9.701 -14.031  1.00  0.00           C  
ATOM    693  CG1 VAL A 130       8.020  10.360 -13.653  1.00  0.00           C  
ATOM    694  CG2 VAL A 130       5.527  10.605 -13.985  1.00  0.00           C  
ATOM    695  N   ILE A 131       5.917   7.133 -14.610  1.00  0.00           N  
ATOM    696  CA  ILE A 131       5.257   5.870 -14.469  1.00  0.00           C  
ATOM    697  C   ILE A 131       4.162   5.545 -15.490  1.00  0.00           C  
ATOM    698  O   ILE A 131       3.161   6.245 -15.431  1.00  0.00           O  
ATOM    699  CB  ILE A 131       4.773   5.827 -12.953  1.00  0.00           C  
ATOM    700  CG1 ILE A 131       5.999   5.816 -11.950  1.00  0.00           C  
ATOM    701  CG2 ILE A 131       4.008   4.579 -12.548  1.00  0.00           C  
ATOM    702  CD1 ILE A 131       5.882   6.906 -10.832  1.00  0.00           C  
ATOM    703  N   HIS A 132       4.445   4.628 -16.395  1.00  0.00           N  
ATOM    704  CA  HIS A 132       3.565   4.089 -17.404  1.00  0.00           C  
ATOM    705  C   HIS A 132       3.428   5.005 -18.590  1.00  0.00           C  
ATOM    706  O   HIS A 132       2.750   4.716 -19.519  1.00  0.00           O  
ATOM    707  CB  HIS A 132       2.235   3.454 -16.694  1.00  0.00           C  
ATOM    708  CG  HIS A 132       2.427   2.506 -15.596  1.00  0.00           C  
ATOM    709  ND1 HIS A 132       1.555   2.518 -14.550  1.00  0.00           N  
ATOM    710  CE1 HIS A 132       1.923   1.593 -13.676  1.00  0.00           C  
ATOM    711  NE2 HIS A 132       3.009   0.959 -14.146  1.00  0.00           N  
ATOM    712  CD2 HIS A 132       3.382   1.641 -15.309  1.00  0.00           C  
ATOM    713  H   HIS A 132       5.364   4.217 -16.312  1.00  0.00           H  
ATOM    714  HA  HIS A 132       4.132   3.261 -17.829  1.00  0.00           H  
ATOM    715  HB2 HIS A 132       1.824   4.364 -16.257  1.00  0.00           H  
ATOM    716  HB3 HIS A 132       1.471   3.095 -17.384  1.00  0.00           H  
ATOM    717  HD2 HIS A 132       4.304   1.524 -15.858  1.00  0.00           H  
ATOM    718  HE1 HIS A 132       1.426   1.300 -12.763  1.00  0.00           H  
ATOM    719  N   ASP A 133       4.012   6.217 -18.567  1.00  0.00           N  
ATOM    720  CA  ASP A 133       4.070   7.130 -19.758  1.00  0.00           C  
ATOM    721  C   ASP A 133       5.468   6.732 -20.343  1.00  0.00           C  
ATOM    722  O   ASP A 133       5.565   6.506 -21.519  1.00  0.00           O  
ATOM    723  CB  ASP A 133       3.998   8.619 -19.340  1.00  0.00           C  
ATOM    724  CG  ASP A 133       4.062   9.571 -20.587  1.00  0.00           C  
ATOM    725  OD1 ASP A 133       5.130  10.202 -20.734  1.00  0.00           O  
ATOM    726  OD2 ASP A 133       3.088   9.634 -21.405  1.00  0.00           O1-
ATOM    727  N   CYS A 134       6.509   6.600 -19.511  1.00  0.00           N  
ATOM    728  CA  CYS A 134       7.850   6.170 -19.793  1.00  0.00           C  
ATOM    729  C   CYS A 134       7.826   4.609 -20.181  1.00  0.00           C  
ATOM    730  O   CYS A 134       7.116   3.884 -19.495  1.00  0.00           O  
ATOM    731  CB  CYS A 134       8.646   6.369 -18.532  1.00  0.00           C  
ATOM    732  SG  CYS A 134      10.445   6.333 -18.840  1.00  0.00           S  
ATOM    733  N   PRO A 135       8.488   4.116 -21.249  1.00  0.00           N  
ATOM    734  CA  PRO A 135       8.566   2.691 -21.649  1.00  0.00           C  
ATOM    735  C   PRO A 135       9.523   1.813 -20.712  1.00  0.00           C  
ATOM    736  O   PRO A 135      10.483   2.345 -20.150  1.00  0.00           O  
ATOM    737  CB  PRO A 135       9.240   2.612 -23.042  1.00  0.00           C  
ATOM    738  CG  PRO A 135       9.951   3.971 -23.137  1.00  0.00           C  
ATOM    739  CD  PRO A 135       9.232   4.946 -22.193  1.00  0.00           C  
ATOM    740  N   ASN A 136       9.116   0.538 -20.519  1.00  0.00           N  
ATOM    741  CA  ASN A 136       9.661  -0.540 -19.614  1.00  0.00           C  
ATOM    742  C   ASN A 136      11.230  -0.505 -19.430  1.00  0.00           C  
ATOM    743  O   ASN A 136      11.737  -0.273 -18.319  1.00  0.00           O  
ATOM    744  CB  ASN A 136       9.145  -1.931 -20.022  1.00  0.00           C  
ATOM    745  CG  ASN A 136       9.206  -3.042 -18.926  1.00  0.00           C  
ATOM    746  OD1 ASN A 136      10.205  -3.137 -18.274  1.00  0.00           O  
ATOM    747  ND2 ASN A 136       8.212  -3.863 -18.725  1.00  0.00           N  
ATOM    748  N   SER A 137      11.901  -0.562 -20.587  1.00  0.00           N  
ATOM    749  CA  SER A 137      13.348  -0.330 -20.695  1.00  0.00           C  
ATOM    750  C   SER A 137      13.960   0.921 -19.967  1.00  0.00           C  
ATOM    751  O   SER A 137      15.114   0.846 -19.541  1.00  0.00           O  
ATOM    752  CB  SER A 137      13.878  -0.383 -22.173  1.00  0.00           C  
ATOM    753  OG  SER A 137      12.933   0.419 -22.957  1.00  0.00           O  
ATOM    754  N   ARG A 138      13.268   2.077 -19.839  1.00  0.00           N  
ATOM    755  CA  ARG A 138      13.731   3.314 -19.179  1.00  0.00           C  
ATOM    756  C   ARG A 138      13.021   3.313 -17.756  1.00  0.00           C  
ATOM    757  O   ARG A 138      13.617   3.756 -16.791  1.00  0.00           O  
ATOM    758  CB  ARG A 138      13.245   4.495 -20.068  1.00  0.00           C  
ATOM    759  CG  ARG A 138      13.973   5.708 -19.512  1.00  0.00           C  
ATOM    760  CD  ARG A 138      14.065   7.042 -20.336  1.00  0.00           C  
ATOM    761  NE  ARG A 138      14.553   6.904 -21.698  1.00  0.00           N  
ATOM    762  CZ  ARG A 138      15.838   6.836 -22.022  1.00  0.00           C  
ATOM    763  NH1 ARG A 138      16.808   6.829 -21.148  1.00  0.00           N  
ATOM    764  NH2 ARG A 138      16.233   6.679 -23.287  1.00  0.00           N1+
ATOM    765  N   LEU A 139      11.838   2.736 -17.615  1.00  0.00           N  
ATOM    766  CA  LEU A 139      11.041   2.620 -16.429  1.00  0.00           C  
ATOM    767  C   LEU A 139      11.617   1.708 -15.377  1.00  0.00           C  
ATOM    768  O   LEU A 139      11.386   1.977 -14.171  1.00  0.00           O  
ATOM    769  CB  LEU A 139       9.533   2.215 -16.789  1.00  0.00           C  
ATOM    770  CG  LEU A 139       8.538   1.960 -15.616  1.00  0.00           C  
ATOM    771  CD1 LEU A 139       8.370   3.225 -14.788  1.00  0.00           C  
ATOM    772  CD2 LEU A 139       7.273   1.381 -16.240  1.00  0.00           C  
ATOM    773  N   MET A 140      12.407   0.725 -15.716  1.00  0.00           N  
ATOM    774  CA  MET A 140      13.383  -0.056 -14.994  1.00  0.00           C  
ATOM    775  C   MET A 140      14.499   0.772 -14.379  1.00  0.00           C  
ATOM    776  O   MET A 140      14.923   0.479 -13.258  1.00  0.00           O  
ATOM    777  CB  MET A 140      13.994  -1.161 -15.937  1.00  0.00           C  
ATOM    778  CG  MET A 140      13.280  -2.586 -15.892  1.00  0.00           C  
ATOM    779  SD  MET A 140      14.543  -3.892 -15.954  1.00  0.00           S  
ATOM    780  CE  MET A 140      15.032  -3.679 -17.607  1.00  0.00           C  
ATOM    781  N   GLU A 141      14.971   1.829 -15.040  1.00  0.00           N  
ATOM    782  CA  GLU A 141      15.923   2.755 -14.474  1.00  0.00           C  
ATOM    783  C   GLU A 141      15.221   3.636 -13.471  1.00  0.00           C  
ATOM    784  O   GLU A 141      15.763   3.870 -12.425  1.00  0.00           O  
ATOM    785  CB  GLU A 141      16.700   3.564 -15.540  1.00  0.00           C  
ATOM    786  CG  GLU A 141      17.357   2.577 -16.661  1.00  0.00           C  
ATOM    787  CD  GLU A 141      18.537   1.734 -16.034  1.00  0.00           C  
ATOM    788  OE1 GLU A 141      18.645   0.573 -16.479  1.00  0.00           O  
ATOM    789  OE2 GLU A 141      19.331   2.194 -15.172  1.00  0.00           O1-
ATOM    790  N   GLN A 142      14.023   4.142 -13.866  1.00  0.00           N  
ATOM    791  CA  GLN A 142      13.160   4.955 -12.977  1.00  0.00           C  
ATOM    792  C   GLN A 142      12.607   4.337 -11.696  1.00  0.00           C  
ATOM    793  O   GLN A 142      12.525   5.066 -10.736  1.00  0.00           O  
ATOM    794  CB  GLN A 142      11.961   5.497 -13.800  1.00  0.00           C  
ATOM    795  CG  GLN A 142      12.163   6.468 -15.000  1.00  0.00           C  
ATOM    796  CD  GLN A 142      10.866   7.253 -15.365  1.00  0.00           C  
ATOM    797  OE1 GLN A 142       9.789   6.634 -15.130  1.00  0.00           O  
ATOM    798  NE2 GLN A 142      10.957   8.455 -15.895  1.00  0.00           N  
ATOM    799  N   ARG A 143      12.292   3.034 -11.680  1.00  0.00           N  
ATOM    800  CA  ARG A 143      12.065   2.203 -10.450  1.00  0.00           C  
ATOM    801  C   ARG A 143      13.461   2.033  -9.762  1.00  0.00           C  
ATOM    802  O   ARG A 143      13.390   2.041  -8.556  1.00  0.00           O  
ATOM    803  CB  ARG A 143      11.467   0.803 -10.776  1.00  0.00           C  
ATOM    804  CG  ARG A 143      10.000   0.884 -11.207  1.00  0.00           C  
ATOM    805  CD  ARG A 143       9.438  -0.185 -12.098  1.00  0.00           C  
ATOM    806  NE  ARG A 143       9.462  -1.469 -11.433  1.00  0.00           N  
ATOM    807  CZ  ARG A 143      10.232  -2.540 -11.689  1.00  0.00           C  
ATOM    808  NH1 ARG A 143      10.800  -2.735 -12.885  1.00  0.00           N  
ATOM    809  NH2 ARG A 143      10.377  -3.390 -10.748  1.00  0.00           N1+
ATOM    810  H   ARG A 143      12.187   2.593 -12.583  1.00  0.00           H  
ATOM    811  HA  ARG A 143      11.400   2.760  -9.790  1.00  0.00           H  
ATOM    812  HB2 ARG A 143      11.944   0.336 -11.637  1.00  0.00           H  
ATOM    813  HB3 ARG A 143      11.507   0.169  -9.890  1.00  0.00           H  
ATOM    814  HG2 ARG A 143       9.328   1.071 -10.369  1.00  0.00           H  
ATOM    815  HG3 ARG A 143       9.799   1.781 -11.793  1.00  0.00           H  
ATOM    816  HD2 ARG A 143       8.383  -0.027 -12.324  1.00  0.00           H  
ATOM    817  HD3 ARG A 143       9.976  -0.205 -13.046  1.00  0.00           H  
ATOM    818  HE  ARG A 143       8.867  -1.617 -10.630  1.00  0.00           H  
ATOM    819 HH11 ARG A 143      10.407  -2.379 -13.745  1.00  0.00           H  
ATOM    820 HH12 ARG A 143      11.674  -3.229 -12.999  1.00  0.00           H  
ATOM    821 HH21 ARG A 143      10.125  -3.147  -9.801  1.00  0.00           H  
ATOM    822 HH22 ARG A 143      10.845  -4.265 -10.939  1.00  0.00           H  
ATOM    823  N   LYS A 144      14.626   1.873 -10.453  1.00  0.00           N  
ATOM    824  CA  LYS A 144      15.892   1.781  -9.609  1.00  0.00           C  
ATOM    825  C   LYS A 144      16.315   3.169  -9.054  1.00  0.00           C  
ATOM    826  O   LYS A 144      16.785   3.210  -7.895  1.00  0.00           O  
ATOM    827  CB  LYS A 144      17.037   1.136 -10.437  1.00  0.00           C  
ATOM    828  CG  LYS A 144      18.311   0.868  -9.605  1.00  0.00           C  
ATOM    829  CD  LYS A 144      19.396   0.088 -10.376  1.00  0.00           C  
ATOM    830  CE  LYS A 144      20.526  -0.295  -9.428  1.00  0.00           C  
ATOM    831  NZ  LYS A 144      21.511  -1.211 -10.094  1.00  0.00           N1+
ATOM    832  N   PHE A 145      16.048   4.303  -9.705  1.00  0.00           N  
ATOM    833  CA  PHE A 145      16.255   5.668  -9.148  1.00  0.00           C  
ATOM    834  C   PHE A 145      15.337   5.923  -7.930  1.00  0.00           C  
ATOM    835  O   PHE A 145      15.723   6.570  -6.984  1.00  0.00           O  
ATOM    836  CB  PHE A 145      15.913   6.704 -10.231  1.00  0.00           C  
ATOM    837  CG  PHE A 145      16.855   6.736 -11.508  1.00  0.00           C  
ATOM    838  CD1 PHE A 145      18.160   6.156 -11.542  1.00  0.00           C  
ATOM    839  CD2 PHE A 145      16.380   7.424 -12.655  1.00  0.00           C  
ATOM    840  CE1 PHE A 145      18.950   6.284 -12.722  1.00  0.00           C  
ATOM    841  CE2 PHE A 145      17.202   7.575 -13.766  1.00  0.00           C  
ATOM    842  CZ  PHE A 145      18.490   6.980 -13.798  1.00  0.00           C  
ATOM    843  N   ALA A 146      14.129   5.336  -7.971  1.00  0.00           N  
ATOM    844  CA  ALA A 146      13.106   5.420  -6.922  1.00  0.00           C  
ATOM    845  C   ALA A 146      13.679   4.667  -5.667  1.00  0.00           C  
ATOM    846  O   ALA A 146      13.645   5.242  -4.618  1.00  0.00           O  
ATOM    847  CB  ALA A 146      11.686   5.009  -7.300  1.00  0.00           C  
ATOM    848  N   LYS A 147      14.355   3.548  -5.831  1.00  0.00           N  
ATOM    849  CA  LYS A 147      15.059   2.801  -4.791  1.00  0.00           C  
ATOM    850  C   LYS A 147      16.306   3.576  -4.220  1.00  0.00           C  
ATOM    851  O   LYS A 147      16.611   3.421  -3.066  1.00  0.00           O  
ATOM    852  CB  LYS A 147      15.581   1.494  -5.352  1.00  0.00           C  
ATOM    853  CG  LYS A 147      15.847   0.375  -4.292  1.00  0.00           C  
ATOM    854  CD  LYS A 147      15.530  -1.038  -4.796  1.00  0.00           C  
ATOM    855  CE  LYS A 147      16.528  -1.528  -5.863  1.00  0.00           C  
ATOM    856  NZ  LYS A 147      16.482  -2.979  -5.906  1.00  0.00           N1+
ATOM    857  N   PHE A 148      16.902   4.441  -5.012  1.00  0.00           N  
ATOM    858  CA  PHE A 148      18.116   5.200  -4.671  1.00  0.00           C  
ATOM    859  C   PHE A 148      17.784   6.578  -4.045  1.00  0.00           C  
ATOM    860  O   PHE A 148      18.726   7.222  -3.523  1.00  0.00           O  
ATOM    861  CB  PHE A 148      18.825   5.374  -5.977  1.00  0.00           C  
ATOM    862  CG  PHE A 148      19.980   4.406  -6.113  1.00  0.00           C  
ATOM    863  CD1 PHE A 148      21.206   4.893  -5.660  1.00  0.00           C  
ATOM    864  CD2 PHE A 148      19.873   3.085  -6.519  1.00  0.00           C  
ATOM    865  CE1 PHE A 148      22.362   4.110  -5.632  1.00  0.00           C  
ATOM    866  CE2 PHE A 148      21.007   2.280  -6.476  1.00  0.00           C  
ATOM    867  CZ  PHE A 148      22.261   2.747  -6.014  1.00  0.00           C  
ATOM    868  N   ALA A 149      16.496   7.010  -4.079  1.00  0.00           N  
ATOM    869  CA  ALA A 149      15.960   8.053  -3.284  1.00  0.00           C  
ATOM    870  C   ALA A 149      15.373   7.533  -1.963  1.00  0.00           C  
ATOM    871  O   ALA A 149      15.338   8.292  -1.015  1.00  0.00           O  
ATOM    872  CB  ALA A 149      14.709   8.590  -3.974  1.00  0.00           C  
ATOM    873  N   LEU A 150      14.924   6.241  -1.941  1.00  0.00           N  
ATOM    874  CA  LEU A 150      14.149   5.620  -0.830  1.00  0.00           C  
ATOM    875  C   LEU A 150      15.024   4.533  -0.185  1.00  0.00           C  
ATOM    876  O   LEU A 150      14.604   3.417   0.066  1.00  0.00           O  
ATOM    877  CB  LEU A 150      12.794   5.027  -1.365  1.00  0.00           C  
ATOM    878  CG  LEU A 150      11.757   6.049  -1.876  1.00  0.00           C  
ATOM    879  CD1 LEU A 150      10.660   5.363  -2.687  1.00  0.00           C  
ATOM    880  CD2 LEU A 150      11.076   6.879  -0.757  1.00  0.00           C  
ATOM    881  N   THR A 151      16.231   4.989   0.274  1.00  0.00           N  
ATOM    882  CA  THR A 151      17.233   4.162   0.933  1.00  0.00           C  
ATOM    883  C   THR A 151      16.846   3.868   2.373  1.00  0.00           C  
ATOM    884  O   THR A 151      16.326   4.779   3.048  1.00  0.00           O  
ATOM    885  CB  THR A 151      18.599   5.054   0.860  1.00  0.00           C  
ATOM    886  OG1 THR A 151      18.574   6.262   1.632  1.00  0.00           O  
ATOM    887  CG2 THR A 151      18.684   5.566  -0.593  1.00  0.00           C  
ATOM    888  N   THR A 152      17.069   2.620   2.835  1.00  0.00           N  
ATOM    889  CA  THR A 152      16.792   2.131   4.214  1.00  0.00           C  
ATOM    890  C   THR A 152      17.425   3.045   5.275  1.00  0.00           C  
ATOM    891  O   THR A 152      16.884   3.209   6.366  1.00  0.00           O  
ATOM    892  CB  THR A 152      17.013   0.594   4.303  1.00  0.00           C  
ATOM    893  OG1 THR A 152      18.394   0.339   4.040  1.00  0.00           O  
ATOM    894  CG2 THR A 152      15.959  -0.104   3.441  1.00  0.00           C  
ATOM    895  N   ASP A 153      18.560   3.801   4.971  1.00  0.00           N  
ATOM    896  CA  ASP A 153      19.170   5.045   5.580  1.00  0.00           C  
ATOM    897  C   ASP A 153      18.211   6.198   5.708  1.00  0.00           C  
ATOM    898  O   ASP A 153      18.193   6.775   6.793  1.00  0.00           O  
ATOM    899  CB  ASP A 153      20.463   5.473   4.913  1.00  0.00           C  
ATOM    900  CG  ASP A 153      21.084   6.845   5.298  1.00  0.00           C  
ATOM    901  OD1 ASP A 153      21.202   7.737   4.437  1.00  0.00           O  
ATOM    902  OD2 ASP A 153      21.386   7.071   6.490  1.00  0.00           O1-
ATOM    903  N   SER A 154      17.546   6.625   4.658  1.00  0.00           N  
ATOM    904  CA  SER A 154      16.621   7.717   4.751  1.00  0.00           C  
ATOM    905  C   SER A 154      15.332   7.510   5.573  1.00  0.00           C  
ATOM    906  O   SER A 154      14.778   8.422   6.216  1.00  0.00           O  
ATOM    907  CB  SER A 154      16.284   8.196   3.317  1.00  0.00           C  
ATOM    908  OG  SER A 154      15.466   7.269   2.589  1.00  0.00           O  
ATOM    909  N   PHE A 155      14.747   6.284   5.553  1.00  0.00           N  
ATOM    910  CA  PHE A 155      13.718   5.812   6.477  1.00  0.00           C  
ATOM    911  C   PHE A 155      14.080   5.994   7.981  1.00  0.00           C  
ATOM    912  O   PHE A 155      13.090   5.940   8.768  1.00  0.00           O  
ATOM    913  CB  PHE A 155      13.300   4.313   6.104  1.00  0.00           C  
ATOM    914  CG  PHE A 155      12.926   4.026   4.631  1.00  0.00           C  
ATOM    915  CD1 PHE A 155      12.503   5.058   3.700  1.00  0.00           C  
ATOM    916  CD2 PHE A 155      12.948   2.702   4.241  1.00  0.00           C  
ATOM    917  CE1 PHE A 155      12.134   4.738   2.420  1.00  0.00           C  
ATOM    918  CE2 PHE A 155      12.692   2.411   2.888  1.00  0.00           C  
ATOM    919  CZ  PHE A 155      12.181   3.401   2.051  1.00  0.00           C  
ATOM    920  N   LYS A 156      15.343   6.260   8.340  1.00  0.00           N  
ATOM    921  CA  LYS A 156      15.755   6.432   9.740  1.00  0.00           C  
ATOM    922  C   LYS A 156      15.407   7.790  10.225  1.00  0.00           C  
ATOM    923  O   LYS A 156      14.993   7.943  11.398  1.00  0.00           O  
ATOM    924  CB  LYS A 156      17.268   6.039   9.894  1.00  0.00           C  
ATOM    925  CG  LYS A 156      17.608   4.654   9.366  1.00  0.00           C  
ATOM    926  CD  LYS A 156      18.946   4.077   9.850  1.00  0.00           C  
ATOM    927  CE  LYS A 156      19.178   2.738   9.139  1.00  0.00           C  
ATOM    928  NZ  LYS A 156      20.103   1.852   9.816  1.00  0.00           N1+
ATOM    929  N   ARG A 157      15.334   8.822   9.393  1.00  0.00           N  
ATOM    930  CA  ARG A 157      15.107  10.168   9.674  1.00  0.00           C  
ATOM    931  C   ARG A 157      13.651  10.616   9.576  1.00  0.00           C  
ATOM    932  O   ARG A 157      13.392  11.813   9.488  1.00  0.00           O  
ATOM    933  CB  ARG A 157      15.987  10.819   8.520  1.00  0.00           C  
ATOM    934  CG  ARG A 157      17.494  10.811   8.760  1.00  0.00           C  
ATOM    935  CD  ARG A 157      18.408  11.657   7.748  1.00  0.00           C  
ATOM    936  NE  ARG A 157      18.695  11.055   6.460  1.00  0.00           N  
ATOM    937  CZ  ARG A 157      19.643  10.184   6.140  1.00  0.00           C  
ATOM    938  NH1 ARG A 157      20.519   9.672   7.040  1.00  0.00           N  
ATOM    939  NH2 ARG A 157      19.756   9.762   4.876  1.00  0.00           N1+
ATOM    940  N   TYR A 158      12.706   9.666   9.435  1.00  0.00           N  
ATOM    941  CA  TYR A 158      11.236   9.912   9.383  1.00  0.00           C  
ATOM    942  C   TYR A 158      10.491   9.403  10.621  1.00  0.00           C  
ATOM    943  O   TYR A 158       9.485   9.987  10.999  1.00  0.00           O  
ATOM    944  CB  TYR A 158      10.703   9.186   8.264  1.00  0.00           C  
ATOM    945  CG  TYR A 158      11.246   9.641   6.910  1.00  0.00           C  
ATOM    946  CD1 TYR A 158      11.808  10.898   6.639  1.00  0.00           C  
ATOM    947  CD2 TYR A 158      11.190   8.661   5.867  1.00  0.00           C  
ATOM    948  CE1 TYR A 158      12.435  11.166   5.420  1.00  0.00           C  
ATOM    949  CE2 TYR A 158      11.704   9.002   4.604  1.00  0.00           C  
ATOM    950  CZ  TYR A 158      12.241  10.275   4.367  1.00  0.00           C  
ATOM    951  OH  TYR A 158      12.792  10.563   3.136  1.00  0.00           O  
ATOM    952  N   VAL A 159      11.090   8.511  11.413  1.00  0.00           N  
ATOM    953  CA  VAL A 159      10.659   8.007  12.753  1.00  0.00           C  
ATOM    954  C   VAL A 159      10.091   9.077  13.724  1.00  0.00           C  
ATOM    955  O   VAL A 159       8.887   8.953  14.062  1.00  0.00           O  
ATOM    956  CB  VAL A 159      11.724   6.957  13.303  1.00  0.00           C  
ATOM    957  CG1 VAL A 159      11.457   6.446  14.686  1.00  0.00           C  
ATOM    958  CG2 VAL A 159      12.023   5.722  12.426  1.00  0.00           C  
ATOM    959  N   PRO A 160      10.866  10.135  13.999  1.00  0.00           N  
ATOM    960  CA  PRO A 160      10.355  11.194  14.873  1.00  0.00           C  
ATOM    961  C   PRO A 160       9.291  12.052  14.135  1.00  0.00           C  
ATOM    962  O   PRO A 160       8.503  12.750  14.746  1.00  0.00           O  
ATOM    963  CB  PRO A 160      11.530  12.079  15.291  1.00  0.00           C  
ATOM    964  CG  PRO A 160      12.509  11.920  14.089  1.00  0.00           C  
ATOM    965  CD  PRO A 160      12.214  10.526  13.509  1.00  0.00           C  
ATOM    966  N   LYS A 161       9.351  12.161  12.814  1.00  0.00           N  
ATOM    967  CA  LYS A 161       8.527  13.071  11.987  1.00  0.00           C  
ATOM    968  C   LYS A 161       7.153  12.459  11.831  1.00  0.00           C  
ATOM    969  O   LYS A 161       6.189  13.200  11.732  1.00  0.00           O  
ATOM    970  CB  LYS A 161       9.240  13.252  10.626  1.00  0.00           C  
ATOM    971  CG  LYS A 161      10.698  13.813  10.763  1.00  0.00           C  
ATOM    972  CD  LYS A 161      11.118  14.711   9.544  1.00  0.00           C  
ATOM    973  CE  LYS A 161      12.564  15.225   9.664  1.00  0.00           C  
ATOM    974  NZ  LYS A 161      13.598  14.462   9.011  1.00  0.00           N1+
ATOM    975  N   ILE A 162       7.028  11.125  11.711  1.00  0.00           N  
ATOM    976  CA  ILE A 162       5.820  10.350  11.738  1.00  0.00           C  
ATOM    977  C   ILE A 162       5.249  10.352  13.179  1.00  0.00           C  
ATOM    978  O   ILE A 162       4.118  10.609  13.435  1.00  0.00           O  
ATOM    979  CB  ILE A 162       6.100   8.842  11.324  1.00  0.00           C  
ATOM    980  CG1 ILE A 162       6.637   8.720   9.858  1.00  0.00           C  
ATOM    981  CG2 ILE A 162       4.994   7.857  11.619  1.00  0.00           C  
ATOM    982  CD1 ILE A 162       6.979   7.325   9.340  1.00  0.00           C  
ATOM    983  N   ARG A 163       6.045  10.207  14.181  1.00  0.00           N  
ATOM    984  CA  ARG A 163       5.573  10.171  15.621  1.00  0.00           C  
ATOM    985  C   ARG A 163       5.087  11.491  16.116  1.00  0.00           C  
ATOM    986  O   ARG A 163       4.078  11.598  16.754  1.00  0.00           O  
ATOM    987  CB  ARG A 163       6.742   9.721  16.448  1.00  0.00           C  
ATOM    988  CG  ARG A 163       6.345   9.332  17.894  1.00  0.00           C  
ATOM    989  CD  ARG A 163       7.310   8.287  18.491  1.00  0.00           C  
ATOM    990  NE  ARG A 163       8.760   8.562  18.377  1.00  0.00           N  
ATOM    991  CZ  ARG A 163       9.735   7.647  18.099  1.00  0.00           C  
ATOM    992  NH1 ARG A 163       9.410   6.427  17.714  1.00  0.00           N  
ATOM    993  NH2 ARG A 163      11.008   7.996  18.167  1.00  0.00           N1+
ATOM    994  N   GLU A 164       5.792  12.542  15.670  1.00  0.00           N  
ATOM    995  CA  GLU A 164       5.434  14.006  15.898  1.00  0.00           C  
ATOM    996  C   GLU A 164       3.952  14.225  15.494  1.00  0.00           C  
ATOM    997  O   GLU A 164       3.133  14.760  16.230  1.00  0.00           O  
ATOM    998  CB  GLU A 164       6.443  14.946  15.108  1.00  0.00           C  
ATOM    999  CG  GLU A 164       5.940  16.323  14.630  1.00  0.00           C  
ATOM   1000  CD  GLU A 164       5.415  17.304  15.696  1.00  0.00           C  
ATOM   1001  OE1 GLU A 164       4.541  18.108  15.326  1.00  0.00           O  
ATOM   1002  OE2 GLU A 164       5.823  17.139  16.907  1.00  0.00           O1-
ATOM   1003  N   GLU A 165       3.655  13.750  14.265  1.00  0.00           N  
ATOM   1004  CA  GLU A 165       2.231  13.999  13.743  1.00  0.00           C  
ATOM   1005  C   GLU A 165       1.236  13.079  14.452  1.00  0.00           C  
ATOM   1006  O   GLU A 165       0.119  13.598  14.727  1.00  0.00           O  
ATOM   1007  CB  GLU A 165       2.130  13.823  12.294  1.00  0.00           C  
ATOM   1008  CG  GLU A 165       3.089  14.821  11.511  1.00  0.00           C  
ATOM   1009  CD  GLU A 165       2.688  16.297  11.453  1.00  0.00           C  
ATOM   1010  OE1 GLU A 165       1.486  16.545  11.616  1.00  0.00           O  
ATOM   1011  OE2 GLU A 165       3.489  17.218  11.130  1.00  0.00           O1-
ATOM   1012  N   ILE A 166       1.533  11.833  14.801  1.00  0.00           N  
ATOM   1013  CA  ILE A 166       0.639  11.003  15.644  1.00  0.00           C  
ATOM   1014  C   ILE A 166       0.402  11.647  17.018  1.00  0.00           C  
ATOM   1015  O   ILE A 166      -0.758  11.723  17.445  1.00  0.00           O  
ATOM   1016  CB  ILE A 166       1.302   9.593  15.818  1.00  0.00           C  
ATOM   1017  CG1 ILE A 166       1.241   8.815  14.446  1.00  0.00           C  
ATOM   1018  CG2 ILE A 166       0.704   8.685  16.968  1.00  0.00           C  
ATOM   1019  CD1 ILE A 166       2.403   7.872  14.133  1.00  0.00           C  
ATOM   1020  N   LEU A 167       1.414  12.354  17.574  1.00  0.00           N  
ATOM   1021  CA  LEU A 167       1.279  12.892  18.934  1.00  0.00           C  
ATOM   1022  C   LEU A 167       0.509  14.223  18.931  1.00  0.00           C  
ATOM   1023  O   LEU A 167      -0.277  14.489  19.732  1.00  0.00           O  
ATOM   1024  CB  LEU A 167       2.655  13.072  19.510  1.00  0.00           C  
ATOM   1025  CG  LEU A 167       3.315  11.863  20.311  1.00  0.00           C  
ATOM   1026  CD1 LEU A 167       4.884  11.865  20.316  1.00  0.00           C  
ATOM   1027  CD2 LEU A 167       2.690  11.755  21.715  1.00  0.00           C  
ATOM   1028  N   ASN A 168       0.779  15.072  17.896  1.00  0.00           N  
ATOM   1029  CA  ASN A 168      -0.015  16.207  17.514  1.00  0.00           C  
ATOM   1030  C   ASN A 168      -1.461  15.899  17.172  1.00  0.00           C  
ATOM   1031  O   ASN A 168      -2.331  16.732  17.417  1.00  0.00           O  
ATOM   1032  CB  ASN A 168       0.628  16.938  16.378  1.00  0.00           C  
ATOM   1033  CG  ASN A 168       0.039  18.310  16.134  1.00  0.00           C  
ATOM   1034  OD1 ASN A 168       0.240  19.205  16.919  1.00  0.00           O  
ATOM   1035  ND2 ASN A 168      -0.702  18.457  15.096  1.00  0.00           N  
ATOM   1036  N   TYR A 169      -1.741  14.644  16.635  1.00  0.00           N  
ATOM   1037  CA  TYR A 169      -3.093  14.310  16.327  1.00  0.00           C  
ATOM   1038  C   TYR A 169      -3.972  14.126  17.567  1.00  0.00           C  
ATOM   1039  O   TYR A 169      -5.083  14.697  17.642  1.00  0.00           O  
ATOM   1040  CB  TYR A 169      -3.323  12.980  15.531  1.00  0.00           C  
ATOM   1041  CG  TYR A 169      -4.680  13.001  14.699  1.00  0.00           C  
ATOM   1042  CD1 TYR A 169      -5.772  12.271  15.197  1.00  0.00           C  
ATOM   1043  CD2 TYR A 169      -4.858  13.837  13.580  1.00  0.00           C  
ATOM   1044  CE1 TYR A 169      -7.072  12.476  14.664  1.00  0.00           C  
ATOM   1045  CE2 TYR A 169      -6.152  14.028  13.054  1.00  0.00           C  
ATOM   1046  CZ  TYR A 169      -7.281  13.367  13.600  1.00  0.00           C  
ATOM   1047  OH  TYR A 169      -8.520  13.613  13.106  1.00  0.00           O  
ATOM   1048  N   PHE A 170      -3.501  13.471  18.662  1.00  0.00           N  
ATOM   1049  CA  PHE A 170      -4.252  13.265  19.970  1.00  0.00           C  
ATOM   1050  C   PHE A 170      -4.361  14.533  20.844  1.00  0.00           C  
ATOM   1051  O   PHE A 170      -4.836  14.387  21.962  1.00  0.00           O  
ATOM   1052  CB  PHE A 170      -3.441  12.129  20.760  1.00  0.00           C  
ATOM   1053  CG  PHE A 170      -3.182  10.826  20.188  1.00  0.00           C  
ATOM   1054  CD1 PHE A 170      -3.970  10.131  19.235  1.00  0.00           C  
ATOM   1055  CD2 PHE A 170      -1.941  10.187  20.574  1.00  0.00           C  
ATOM   1056  CE1 PHE A 170      -3.710   8.774  18.921  1.00  0.00           C  
ATOM   1057  CE2 PHE A 170      -1.660   8.875  20.170  1.00  0.00           C  
ATOM   1058  CZ  PHE A 170      -2.532   8.116  19.378  1.00  0.00           C  
ATOM   1059  N   VAL A 171      -3.999  15.743  20.270  1.00  0.00           N  
ATOM   1060  CA  VAL A 171      -4.248  16.995  20.892  1.00  0.00           C  
ATOM   1061  C   VAL A 171      -4.897  18.028  19.852  1.00  0.00           C  
ATOM   1062  O   VAL A 171      -4.978  19.222  20.139  1.00  0.00           O  
ATOM   1063  CB  VAL A 171      -2.878  17.545  21.486  1.00  0.00           C  
ATOM   1064  CG1 VAL A 171      -2.326  16.704  22.648  1.00  0.00           C  
ATOM   1065  CG2 VAL A 171      -1.758  17.696  20.476  1.00  0.00           C  
ATOM   1066  N   THR A 172      -5.352  17.559  18.683  1.00  0.00           N  
ATOM   1067  CA  THR A 172      -5.903  18.298  17.602  1.00  0.00           C  
ATOM   1068  C   THR A 172      -7.207  17.726  16.945  1.00  0.00           C  
ATOM   1069  O   THR A 172      -7.665  18.313  15.997  1.00  0.00           O  
ATOM   1070  CB  THR A 172      -4.840  18.759  16.559  1.00  0.00           C  
ATOM   1071  OG1 THR A 172      -4.387  17.570  15.914  1.00  0.00           O  
ATOM   1072  CG2 THR A 172      -3.662  19.564  17.092  1.00  0.00           C  
ATOM   1073  N   ASP A 173      -7.898  16.759  17.617  1.00  0.00           N  
ATOM   1074  CA  ASP A 173      -9.135  16.258  17.130  1.00  0.00           C  
ATOM   1075  C   ASP A 173     -10.052  15.818  18.265  1.00  0.00           C  
ATOM   1076  O   ASP A 173      -9.593  15.461  19.358  1.00  0.00           O  
ATOM   1077  CB  ASP A 173      -8.858  15.226  16.030  1.00  0.00           C  
ATOM   1078  CG  ASP A 173     -10.155  14.828  15.336  1.00  0.00           C  
ATOM   1079  OD1 ASP A 173     -11.059  15.653  15.004  1.00  0.00           O  
ATOM   1080  OD2 ASP A 173     -10.344  13.599  15.246  1.00  0.00           O1-
ATOM   1081  N   GLU A 174     -11.343  15.808  17.927  1.00  0.00           N  
ATOM   1082  CA  GLU A 174     -12.445  15.369  18.734  1.00  0.00           C  
ATOM   1083  C   GLU A 174     -12.416  13.872  19.135  1.00  0.00           C  
ATOM   1084  O   GLU A 174     -13.155  13.522  20.059  1.00  0.00           O  
ATOM   1085  CB  GLU A 174     -13.732  15.780  18.069  1.00  0.00           C  
ATOM   1086  CG  GLU A 174     -14.125  17.242  18.274  1.00  0.00           C  
ATOM   1087  CD  GLU A 174     -14.626  17.548  19.706  1.00  0.00           C  
ATOM   1088  OE1 GLU A 174     -15.870  17.571  19.832  1.00  0.00           O  
ATOM   1089  OE2 GLU A 174     -13.865  17.679  20.640  1.00  0.00           O1-
ATOM   1090  N   SER A 175     -11.668  13.036  18.366  1.00  0.00           N  
ATOM   1091  CA  SER A 175     -11.454  11.594  18.570  1.00  0.00           C  
ATOM   1092  C   SER A 175     -10.749  11.293  19.928  1.00  0.00           C  
ATOM   1093  O   SER A 175     -11.375  11.470  20.973  1.00  0.00           O  
ATOM   1094  CB  SER A 175     -10.654  11.021  17.323  1.00  0.00           C  
ATOM   1095  OG  SER A 175      -9.466  11.732  17.053  1.00  0.00           O  
ATOM   1096  N   PHE A 176      -9.483  11.015  19.884  1.00  0.00           N  
ATOM   1097  CA  PHE A 176      -8.494  10.702  20.937  1.00  0.00           C  
ATOM   1098  C   PHE A 176      -8.028  11.957  21.690  1.00  0.00           C  
ATOM   1099  O   PHE A 176      -6.873  12.227  21.764  1.00  0.00           O  
ATOM   1100  CB  PHE A 176      -7.341   9.993  20.199  1.00  0.00           C  
ATOM   1101  CG  PHE A 176      -7.692   8.829  19.357  1.00  0.00           C  
ATOM   1102  CD1 PHE A 176      -8.284   7.724  19.860  1.00  0.00           C  
ATOM   1103  CD2 PHE A 176      -7.472   8.933  17.996  1.00  0.00           C  
ATOM   1104  CE1 PHE A 176      -8.585   6.623  19.026  1.00  0.00           C  
ATOM   1105  CE2 PHE A 176      -7.769   7.859  17.139  1.00  0.00           C  
ATOM   1106  CZ  PHE A 176      -8.236   6.670  17.651  1.00  0.00           C  
ATOM   1107  N   LYS A 177      -8.980  12.663  22.235  1.00  0.00           N  
ATOM   1108  CA  LYS A 177      -8.852  13.820  23.169  1.00  0.00           C  
ATOM   1109  C   LYS A 177      -8.228  13.468  24.531  1.00  0.00           C  
ATOM   1110  O   LYS A 177      -8.841  13.583  25.576  1.00  0.00           O  
ATOM   1111  CB  LYS A 177     -10.321  14.330  23.269  1.00  0.00           C  
ATOM   1112  CG  LYS A 177     -10.481  15.820  23.657  1.00  0.00           C  
ATOM   1113  CD  LYS A 177     -11.932  16.333  23.433  1.00  0.00           C  
ATOM   1114  CE  LYS A 177     -11.986  17.941  23.480  1.00  0.00           C  
ATOM   1115  NZ  LYS A 177     -13.252  18.500  22.950  1.00  0.00           N1+
ATOM   1116  N   LEU A 178      -7.008  13.003  24.407  1.00  0.00           N  
ATOM   1117  CA  LEU A 178      -6.201  12.307  25.373  1.00  0.00           C  
ATOM   1118  C   LEU A 178      -5.476  13.256  26.331  1.00  0.00           C  
ATOM   1119  O   LEU A 178      -4.717  12.782  27.190  1.00  0.00           O  
ATOM   1120  CB  LEU A 178      -5.169  11.469  24.613  1.00  0.00           C  
ATOM   1121  CG  LEU A 178      -5.492  10.007  24.412  1.00  0.00           C  
ATOM   1122  CD1 LEU A 178      -4.483   9.437  23.444  1.00  0.00           C  
ATOM   1123  CD2 LEU A 178      -5.464   9.274  25.777  1.00  0.00           C  
ATOM   1124  N   LYS A 179      -5.673  14.587  26.318  1.00  0.00           N  
ATOM   1125  CA  LYS A 179      -5.221  15.519  27.314  1.00  0.00           C  
ATOM   1126  C   LYS A 179      -6.325  16.434  27.970  1.00  0.00           C  
ATOM   1127  O   LYS A 179      -6.096  17.366  28.732  1.00  0.00           O  
ATOM   1128  CB  LYS A 179      -3.911  16.171  26.926  1.00  0.00           C  
ATOM   1129  CG  LYS A 179      -2.837  15.137  26.705  1.00  0.00           C  
ATOM   1130  CD  LYS A 179      -1.404  15.716  26.601  1.00  0.00           C  
ATOM   1131  CE  LYS A 179      -0.331  14.764  26.157  1.00  0.00           C  
ATOM   1132  NZ  LYS A 179       1.058  15.331  26.411  1.00  0.00           N1+
ATOM   1133  N   GLU A 180      -7.551  16.131  27.712  1.00  0.00           N  
ATOM   1134  CA  GLU A 180      -8.816  16.746  28.179  1.00  0.00           C  
ATOM   1135  C   GLU A 180      -9.830  15.694  28.670  1.00  0.00           C  
ATOM   1136  O   GLU A 180     -10.394  15.769  29.735  1.00  0.00           O  
ATOM   1137  CB  GLU A 180      -9.279  17.825  27.135  1.00  0.00           C  
ATOM   1138  CG  GLU A 180     -10.699  18.312  27.247  1.00  0.00           C  
ATOM   1139  CD  GLU A 180     -10.888  19.198  28.496  1.00  0.00           C  
ATOM   1140  OE1 GLU A 180     -11.981  19.007  29.138  1.00  0.00           O  
ATOM   1141  OE2 GLU A 180      -9.904  19.876  28.945  1.00  0.00           O1-
ATOM   1142  N   LYS A 181      -9.920  14.603  27.907  1.00  0.00           N  
ATOM   1143  CA  LYS A 181     -10.672  13.450  28.358  1.00  0.00           C  
ATOM   1144  C   LYS A 181      -9.661  12.313  28.689  1.00  0.00           C  
ATOM   1145  O   LYS A 181      -8.471  12.339  28.261  1.00  0.00           O  
ATOM   1146  CB  LYS A 181     -11.704  13.048  27.279  1.00  0.00           C  
ATOM   1147  CG  LYS A 181     -12.970  13.924  27.251  1.00  0.00           C  
ATOM   1148  CD  LYS A 181     -14.136  13.497  26.339  1.00  0.00           C  
ATOM   1149  CE  LYS A 181     -15.241  14.512  26.370  1.00  0.00           C  
ATOM   1150  NZ  LYS A 181     -16.434  14.161  25.492  1.00  0.00           N1+
ATOM   1151  N   THR A 182     -10.165  11.337  29.468  1.00  0.00           N  
ATOM   1152  CA  THR A 182      -9.398  10.234  29.857  1.00  0.00           C  
ATOM   1153  C   THR A 182     -10.064   8.914  29.319  1.00  0.00           C  
ATOM   1154  O   THR A 182      -9.449   7.865  29.423  1.00  0.00           O  
ATOM   1155  CB  THR A 182      -9.433  10.161  31.437  1.00  0.00           C  
ATOM   1156  OG1 THR A 182     -10.737  10.425  32.102  1.00  0.00           O  
ATOM   1157  CG2 THR A 182      -8.480  11.174  32.074  1.00  0.00           C  
ATOM   1158  N   HIS A 183     -11.333   8.998  28.872  1.00  0.00           N  
ATOM   1159  CA  HIS A 183     -12.062   7.952  28.192  1.00  0.00           C  
ATOM   1160  C   HIS A 183     -12.995   8.561  27.170  1.00  0.00           C  
ATOM   1161  O   HIS A 183     -13.497   9.656  27.403  1.00  0.00           O  
ATOM   1162  CB  HIS A 183     -12.837   7.133  29.311  1.00  0.00           C  
ATOM   1163  CG  HIS A 183     -13.627   7.946  30.312  1.00  0.00           C  
ATOM   1164  ND1 HIS A 183     -13.005   8.301  31.495  1.00  0.00           N  
ATOM   1165  CD2 HIS A 183     -14.885   8.445  30.428  1.00  0.00           C  
ATOM   1166  CE1 HIS A 183     -13.861   9.017  32.195  1.00  0.00           C  
ATOM   1167  NE2 HIS A 183     -15.030   9.074  31.646  1.00  0.00           N  
ATOM   1168  N   GLY A 184     -13.163   7.861  26.043  1.00  0.00           N  
ATOM   1169  CA  GLY A 184     -13.979   8.392  24.966  1.00  0.00           C  
ATOM   1170  C   GLY A 184     -14.187   7.378  23.882  1.00  0.00           C  
ATOM   1171  O   GLY A 184     -13.832   6.210  24.166  1.00  0.00           O  
ATOM   1172  N   VAL A 185     -14.872   7.832  22.778  1.00  0.00           N  
ATOM   1173  CA  VAL A 185     -15.082   7.068  21.593  1.00  0.00           C  
ATOM   1174  C   VAL A 185     -14.457   7.686  20.345  1.00  0.00           C  
ATOM   1175  O   VAL A 185     -14.439   8.897  20.167  1.00  0.00           O  
ATOM   1176  CB  VAL A 185     -16.561   6.449  21.444  1.00  0.00           C  
ATOM   1177  CG1 VAL A 185     -17.256   5.961  22.814  1.00  0.00           C  
ATOM   1178  CG2 VAL A 185     -17.488   7.491  20.821  1.00  0.00           C  
ATOM   1179  N   ALA A 186     -13.903   6.874  19.462  1.00  0.00           N  
ATOM   1180  CA  ALA A 186     -13.155   7.310  18.232  1.00  0.00           C  
ATOM   1181  C   ALA A 186     -13.740   6.454  17.060  1.00  0.00           C  
ATOM   1182  O   ALA A 186     -14.250   5.415  17.314  1.00  0.00           O  
ATOM   1183  CB  ALA A 186     -11.715   7.263  18.452  1.00  0.00           C  
ATOM   1184  N   ASN A 187     -13.490   6.951  15.803  1.00  0.00           N  
ATOM   1185  CA  ASN A 187     -13.786   6.152  14.603  1.00  0.00           C  
ATOM   1186  C   ASN A 187     -12.555   6.205  13.786  1.00  0.00           C  
ATOM   1187  O   ASN A 187     -11.897   7.247  13.691  1.00  0.00           O  
ATOM   1188  CB  ASN A 187     -14.984   6.759  13.874  1.00  0.00           C  
ATOM   1189  CG  ASN A 187     -15.509   5.952  12.646  1.00  0.00           C  
ATOM   1190  OD1 ASN A 187     -14.822   5.763  11.667  1.00  0.00           O  
ATOM   1191  ND2 ASN A 187     -16.753   5.538  12.714  1.00  0.00           N  
ATOM   1192  N   VAL A 188     -12.144   5.079  13.208  1.00  0.00           N  
ATOM   1193  CA  VAL A 188     -10.819   4.954  12.587  1.00  0.00           C  
ATOM   1194  C   VAL A 188     -10.888   5.615  11.210  1.00  0.00           C  
ATOM   1195  O   VAL A 188      -9.892   6.149  10.756  1.00  0.00           O  
ATOM   1196  CB  VAL A 188     -10.469   3.430  12.458  1.00  0.00           C  
ATOM   1197  CG1 VAL A 188     -10.317   2.676  13.819  1.00  0.00           C  
ATOM   1198  CG2 VAL A 188     -11.383   2.628  11.592  1.00  0.00           C  
ATOM   1199  N   MET A 189     -12.113   5.582  10.610  1.00  0.00           N  
ATOM   1200  CA  MET A 189     -12.271   6.109   9.264  1.00  0.00           C  
ATOM   1201  C   MET A 189     -12.326   7.627   9.249  1.00  0.00           C  
ATOM   1202  O   MET A 189     -11.885   8.278   8.288  1.00  0.00           O  
ATOM   1203  CB  MET A 189     -13.582   5.541   8.612  1.00  0.00           C  
ATOM   1204  CG  MET A 189     -13.765   5.779   7.129  1.00  0.00           C  
ATOM   1205  SD  MET A 189     -15.425   5.650   6.599  1.00  0.00           S  
ATOM   1206  CE  MET A 189     -15.161   5.905   4.827  1.00  0.00           C  
ATOM   1207  N   LYS A 190     -12.647   8.262  10.411  1.00  0.00           N  
ATOM   1208  CA  LYS A 190     -12.733   9.746  10.533  1.00  0.00           C  
ATOM   1209  C   LYS A 190     -11.458  10.380  11.190  1.00  0.00           C  
ATOM   1210  O   LYS A 190     -11.558  11.461  11.870  1.00  0.00           O  
ATOM   1211  CB  LYS A 190     -14.037  10.084  11.287  1.00  0.00           C  
ATOM   1212  CG  LYS A 190     -15.312   9.737  10.619  1.00  0.00           C  
ATOM   1213  CD  LYS A 190     -16.628   9.914  11.459  1.00  0.00           C  
ATOM   1214  CE  LYS A 190     -17.791   9.649  10.433  1.00  0.00           C  
ATOM   1215  NZ  LYS A 190     -19.006   9.440  11.246  1.00  0.00           N1+
ATOM   1216  N   THR A 191     -10.334   9.648  11.128  1.00  0.00           N  
ATOM   1217  CA  THR A 191      -9.134  10.000  11.732  1.00  0.00           C  
ATOM   1218  C   THR A 191      -7.941   9.676  10.775  1.00  0.00           C  
ATOM   1219  O   THR A 191      -7.228  10.583  10.272  1.00  0.00           O  
ATOM   1220  CB  THR A 191      -8.943   9.515  13.190  1.00  0.00           C  
ATOM   1221  OG1 THR A 191      -8.987   8.116  13.264  1.00  0.00           O  
ATOM   1222  CG2 THR A 191      -9.934  10.088  14.230  1.00  0.00           C  
ATOM   1223  N   GLN A 192      -7.628   8.393  10.625  1.00  0.00           N  
ATOM   1224  CA  GLN A 192      -6.392   7.837  10.022  1.00  0.00           C  
ATOM   1225  C   GLN A 192      -6.098   8.113   8.563  1.00  0.00           C  
ATOM   1226  O   GLN A 192      -4.864   8.460   8.330  1.00  0.00           O  
ATOM   1227  CB  GLN A 192      -6.586   6.336  10.236  1.00  0.00           C  
ATOM   1228  CG  GLN A 192      -6.525   5.924  11.662  1.00  0.00           C  
ATOM   1229  CD  GLN A 192      -5.160   6.094  12.321  1.00  0.00           C  
ATOM   1230  OE1 GLN A 192      -5.081   6.468  13.444  1.00  0.00           O  
ATOM   1231  NE2 GLN A 192      -4.063   5.907  11.572  1.00  0.00           N  
ATOM   1232  N   PRO A 193      -7.081   8.250   7.594  1.00  0.00           N  
ATOM   1233  CA  PRO A 193      -6.735   8.845   6.287  1.00  0.00           C  
ATOM   1234  C   PRO A 193      -6.193  10.268   6.400  1.00  0.00           C  
ATOM   1235  O   PRO A 193      -5.339  10.537   5.571  1.00  0.00           O  
ATOM   1236  CB  PRO A 193      -7.974   8.691   5.427  1.00  0.00           C  
ATOM   1237  CG  PRO A 193      -9.137   8.207   6.292  1.00  0.00           C  
ATOM   1238  CD  PRO A 193      -8.508   7.841   7.656  1.00  0.00           C  
ATOM   1239  N   GLU A 194      -6.547  11.101   7.418  1.00  0.00           N  
ATOM   1240  CA  GLU A 194      -5.959  12.497   7.466  1.00  0.00           C  
ATOM   1241  C   GLU A 194      -4.508  12.355   8.045  1.00  0.00           C  
ATOM   1242  O   GLU A 194      -3.624  12.931   7.419  1.00  0.00           O  
ATOM   1243  CB  GLU A 194      -6.935  13.451   8.241  1.00  0.00           C  
ATOM   1244  CG  GLU A 194      -8.416  13.183   7.891  1.00  0.00           C  
ATOM   1245  CD  GLU A 194      -9.001  13.827   6.613  1.00  0.00           C  
ATOM   1246  OE1 GLU A 194     -10.192  13.777   6.420  1.00  0.00           O  
ATOM   1247  OE2 GLU A 194      -8.226  14.342   5.811  1.00  0.00           O1-
ATOM   1248  N   ILE A 195      -4.283  11.449   9.031  1.00  0.00           N  
ATOM   1249  CA  ILE A 195      -2.975  11.251   9.697  1.00  0.00           C  
ATOM   1250  C   ILE A 195      -1.907  10.708   8.728  1.00  0.00           C  
ATOM   1251  O   ILE A 195      -0.748  11.123   8.772  1.00  0.00           O  
ATOM   1252  CB  ILE A 195      -3.194  10.227  10.937  1.00  0.00           C  
ATOM   1253  CG1 ILE A 195      -4.073  10.904  11.978  1.00  0.00           C  
ATOM   1254  CG2 ILE A 195      -1.917   9.740  11.611  1.00  0.00           C  
ATOM   1255  CD1 ILE A 195      -4.574   9.865  13.100  1.00  0.00           C  
ATOM   1256  N   THR A 196      -2.325   9.778   7.833  1.00  0.00           N  
ATOM   1257  CA  THR A 196      -1.595   9.293   6.636  1.00  0.00           C  
ATOM   1258  C   THR A 196      -0.989  10.375   5.728  1.00  0.00           C  
ATOM   1259  O   THR A 196       0.163  10.190   5.358  1.00  0.00           O  
ATOM   1260  CB  THR A 196      -2.528   8.274   5.899  1.00  0.00           C  
ATOM   1261  OG1 THR A 196      -2.681   7.068   6.648  1.00  0.00           O  
ATOM   1262  CG2 THR A 196      -1.897   7.932   4.466  1.00  0.00           C  
ATOM   1263  N   ILE A 197      -1.578  11.575   5.554  1.00  0.00           N  
ATOM   1264  CA  ILE A 197      -1.093  12.659   4.706  1.00  0.00           C  
ATOM   1265  C   ILE A 197      -0.005  13.359   5.494  1.00  0.00           C  
ATOM   1266  O   ILE A 197       1.153  13.312   5.027  1.00  0.00           O  
ATOM   1267  CB  ILE A 197      -2.187  13.713   4.483  1.00  0.00           C  
ATOM   1268  CG1 ILE A 197      -3.508  13.102   3.924  1.00  0.00           C  
ATOM   1269  CG2 ILE A 197      -1.777  14.833   3.485  1.00  0.00           C  
ATOM   1270  CD1 ILE A 197      -4.735  14.039   3.943  1.00  0.00           C  
ATOM   1271  N   PHE A 198      -0.337  13.758   6.763  1.00  0.00           N  
ATOM   1272  CA  PHE A 198       0.500  14.504   7.717  1.00  0.00           C  
ATOM   1273  C   PHE A 198       1.838  13.719   8.011  1.00  0.00           C  
ATOM   1274  O   PHE A 198       2.840  14.345   7.751  1.00  0.00           O  
ATOM   1275  CB  PHE A 198      -0.176  14.696   9.073  1.00  0.00           C  
ATOM   1276  CG  PHE A 198      -1.477  15.390   9.138  1.00  0.00           C  
ATOM   1277  CD1 PHE A 198      -1.721  16.479   8.248  1.00  0.00           C  
ATOM   1278  CD2 PHE A 198      -2.484  15.067  10.134  1.00  0.00           C  
ATOM   1279  CE1 PHE A 198      -2.870  17.254   8.315  1.00  0.00           C  
ATOM   1280  CE2 PHE A 198      -3.647  15.742  10.254  1.00  0.00           C  
ATOM   1281  CZ  PHE A 198      -3.753  16.919   9.426  1.00  0.00           C  
ATOM   1282  N   THR A 199       1.836  12.463   8.477  1.00  0.00           N  
ATOM   1283  CA  THR A 199       3.016  11.633   8.644  1.00  0.00           C  
ATOM   1284  C   THR A 199       3.943  11.476   7.444  1.00  0.00           C  
ATOM   1285  O   THR A 199       5.130  11.705   7.627  1.00  0.00           O  
ATOM   1286  CB  THR A 199       2.661  10.224   9.179  1.00  0.00           C  
ATOM   1287  OG1 THR A 199       1.600   9.740   8.368  1.00  0.00           O  
ATOM   1288  CG2 THR A 199       2.162  10.012  10.681  1.00  0.00           C  
ATOM   1289  N   ALA A 200       3.410  11.317   6.239  1.00  0.00           N  
ATOM   1290  CA  ALA A 200       4.152  11.271   4.892  1.00  0.00           C  
ATOM   1291  C   ALA A 200       4.620  12.647   4.506  1.00  0.00           C  
ATOM   1292  O   ALA A 200       5.820  12.804   4.155  1.00  0.00           O  
ATOM   1293  CB  ALA A 200       3.320  10.622   3.810  1.00  0.00           C  
ATOM   1294  N   SER A 201       3.806  13.767   4.650  1.00  0.00           N  
ATOM   1295  CA  SER A 201       4.107  15.150   4.357  1.00  0.00           C  
ATOM   1296  C   SER A 201       5.332  15.583   5.172  1.00  0.00           C  
ATOM   1297  O   SER A 201       6.321  16.163   4.707  1.00  0.00           O  
ATOM   1298  CB  SER A 201       2.936  16.032   4.689  1.00  0.00           C  
ATOM   1299  OG  SER A 201       3.058  17.440   4.378  1.00  0.00           O  
ATOM   1300  N   ARG A 202       5.344  15.221   6.488  1.00  0.00           N  
ATOM   1301  CA  ARG A 202       6.441  15.514   7.405  1.00  0.00           C  
ATOM   1302  C   ARG A 202       7.642  14.577   7.063  1.00  0.00           C  
ATOM   1303  O   ARG A 202       8.694  15.132   7.141  1.00  0.00           O  
ATOM   1304  CB  ARG A 202       6.056  15.376   8.942  1.00  0.00           C  
ATOM   1305  CG  ARG A 202       6.942  16.355   9.763  1.00  0.00           C  
ATOM   1306  CD  ARG A 202       6.777  16.439  11.285  1.00  0.00           C  
ATOM   1307  NE  ARG A 202       7.304  17.735  11.778  1.00  0.00           N  
ATOM   1308  CZ  ARG A 202       6.679  18.850  11.724  1.00  0.00           C  
ATOM   1309  NH1 ARG A 202       5.424  19.085  11.334  1.00  0.00           N  
ATOM   1310  NH2 ARG A 202       7.341  19.940  12.101  1.00  0.00           N1+
ATOM   1311  N   SER A 203       7.512  13.307   6.624  1.00  0.00           N  
ATOM   1312  CA  SER A 203       8.634  12.437   6.396  1.00  0.00           C  
ATOM   1313  C   SER A 203       9.356  12.815   5.145  1.00  0.00           C  
ATOM   1314  O   SER A 203      10.454  13.289   5.189  1.00  0.00           O  
ATOM   1315  CB  SER A 203       8.138  10.986   6.325  1.00  0.00           C  
ATOM   1316  OG  SER A 203       7.510  10.613   7.529  1.00  0.00           O  
ATOM   1317  N   LEU A 204       8.723  12.710   3.961  1.00  0.00           N  
ATOM   1318  CA  LEU A 204       9.359  12.746   2.628  1.00  0.00           C  
ATOM   1319  C   LEU A 204       9.476  14.239   2.115  1.00  0.00           C  
ATOM   1320  O   LEU A 204      10.298  14.434   1.169  1.00  0.00           O  
ATOM   1321  CB  LEU A 204       8.545  12.067   1.547  1.00  0.00           C  
ATOM   1322  CG  LEU A 204       8.009  10.648   1.927  1.00  0.00           C  
ATOM   1323  CD1 LEU A 204       6.654  10.398   1.125  1.00  0.00           C  
ATOM   1324  CD2 LEU A 204       9.008   9.588   1.485  1.00  0.00           C  
ATOM   1325  N   PHE A 205       8.682  15.201   2.674  1.00  0.00           N  
ATOM   1326  CA  PHE A 205       8.727  16.617   2.276  1.00  0.00           C  
ATOM   1327  C   PHE A 205       9.131  17.497   3.484  1.00  0.00           C  
ATOM   1328  O   PHE A 205       9.434  18.722   3.347  1.00  0.00           O  
ATOM   1329  CB  PHE A 205       7.464  17.144   1.591  1.00  0.00           C  
ATOM   1330  CG  PHE A 205       7.043  16.225   0.380  1.00  0.00           C  
ATOM   1331  CD1 PHE A 205       5.922  15.438   0.610  1.00  0.00           C  
ATOM   1332  CD2 PHE A 205       7.800  16.040  -0.729  1.00  0.00           C  
ATOM   1333  CE1 PHE A 205       5.395  14.628  -0.441  1.00  0.00           C  
ATOM   1334  CE2 PHE A 205       7.326  15.191  -1.746  1.00  0.00           C  
ATOM   1335  CZ  PHE A 205       6.166  14.474  -1.588  1.00  0.00           C  
ATOM   1336  N   GLY A 206       9.519  16.838   4.592  1.00  0.00           N  
ATOM   1337  CA  GLY A 206      10.292  17.431   5.692  1.00  0.00           C  
ATOM   1338  C   GLY A 206       9.369  18.471   6.367  1.00  0.00           C  
ATOM   1339  O   GLY A 206       8.312  18.885   5.897  1.00  0.00           O  
ATOM   1340  N   ASP A 207       9.782  19.112   7.463  1.00  0.00           N  
ATOM   1341  CA  ASP A 207       9.165  20.160   8.299  1.00  0.00           C  
ATOM   1342  C   ASP A 207       8.935  21.549   7.671  1.00  0.00           C  
ATOM   1343  O   ASP A 207       8.163  22.342   8.300  1.00  0.00           O  
ATOM   1344  CB  ASP A 207      10.078  20.266   9.522  1.00  0.00           C  
ATOM   1345  CG  ASP A 207      11.459  20.911   9.345  1.00  0.00           C  
ATOM   1346  OD1 ASP A 207      12.245  20.427   8.542  1.00  0.00           O  
ATOM   1347  OD2 ASP A 207      11.798  21.798  10.122  1.00  0.00           O1-
ATOM   1348  N   GLU A 208       9.512  21.807   6.505  1.00  0.00           N  
ATOM   1349  CA  GLU A 208       9.482  23.094   5.892  1.00  0.00           C  
ATOM   1350  C   GLU A 208       8.230  23.157   5.008  1.00  0.00           C  
ATOM   1351  O   GLU A 208       7.406  24.033   5.171  1.00  0.00           O  
ATOM   1352  CB  GLU A 208      10.745  23.215   5.047  1.00  0.00           C  
ATOM   1353  CG  GLU A 208      10.918  24.434   4.080  1.00  0.00           C  
ATOM   1354  CD  GLU A 208      10.714  25.853   4.701  1.00  0.00           C  
ATOM   1355  OE1 GLU A 208      10.979  26.002   5.917  1.00  0.00           O  
ATOM   1356  OE2 GLU A 208      10.222  26.719   4.016  1.00  0.00           O1-
ATOM   1357  N   MET A 209       8.029  22.167   4.158  1.00  0.00           N  
ATOM   1358  CA  MET A 209       6.824  22.007   3.320  1.00  0.00           C  
ATOM   1359  C   MET A 209       5.583  21.729   4.147  1.00  0.00           C  
ATOM   1360  O   MET A 209       4.488  22.146   3.803  1.00  0.00           O  
ATOM   1361  CB  MET A 209       7.142  20.973   2.256  1.00  0.00           C  
ATOM   1362  CG  MET A 209       6.313  21.144   0.996  1.00  0.00           C  
ATOM   1363  SD  MET A 209       6.703  20.171  -0.422  1.00  0.00           S  
ATOM   1364  CE  MET A 209       8.401  20.815  -0.866  1.00  0.00           C  
ATOM   1365  N   ARG A 210       5.765  20.850   5.116  1.00  0.00           N  
ATOM   1366  CA  ARG A 210       4.686  20.533   6.053  1.00  0.00           C  
ATOM   1367  C   ARG A 210       3.897  21.778   6.632  1.00  0.00           C  
ATOM   1368  O   ARG A 210       2.792  21.603   7.052  1.00  0.00           O  
ATOM   1369  CB  ARG A 210       5.372  19.621   7.149  1.00  0.00           C  
ATOM   1370  CG  ARG A 210       4.548  19.075   8.333  1.00  0.00           C  
ATOM   1371  CD  ARG A 210       3.188  18.432   7.858  1.00  0.00           C  
ATOM   1372  NE  ARG A 210       2.279  18.224   8.988  1.00  0.00           N  
ATOM   1373  CZ  ARG A 210       1.057  18.753   9.218  1.00  0.00           C  
ATOM   1374  NH1 ARG A 210       0.306  19.293   8.169  1.00  0.00           N  
ATOM   1375  NH2 ARG A 210       0.497  18.678  10.448  1.00  0.00           N1+
ATOM   1376  N   ARG A 211       4.546  22.925   6.734  1.00  0.00           N  
ATOM   1377  CA  ARG A 211       4.030  24.176   7.315  1.00  0.00           C  
ATOM   1378  C   ARG A 211       3.029  24.869   6.382  1.00  0.00           C  
ATOM   1379  O   ARG A 211       2.060  25.460   6.816  1.00  0.00           O  
ATOM   1380  CB  ARG A 211       5.261  25.076   7.669  1.00  0.00           C  
ATOM   1381  CG  ARG A 211       4.939  26.459   8.312  1.00  0.00           C  
ATOM   1382  CD  ARG A 211       6.208  27.343   8.536  1.00  0.00           C  
ATOM   1383  NE  ARG A 211       6.759  27.815   7.241  1.00  0.00           N  
ATOM   1384  CZ  ARG A 211       7.889  27.422   6.655  1.00  0.00           C  
ATOM   1385  NH1 ARG A 211       8.729  26.574   7.243  1.00  0.00           N  
ATOM   1386  NH2 ARG A 211       8.212  27.835   5.424  1.00  0.00           N1+
ATOM   1387  N   ILE A 212       3.102  24.620   5.130  1.00  0.00           N  
ATOM   1388  CA  ILE A 212       2.334  25.339   4.110  1.00  0.00           C  
ATOM   1389  C   ILE A 212       1.382  24.409   3.276  1.00  0.00           C  
ATOM   1390  O   ILE A 212       0.564  24.896   2.561  1.00  0.00           O  
ATOM   1391  CB  ILE A 212       3.304  26.181   3.276  1.00  0.00           C  
ATOM   1392  CG1 ILE A 212       4.518  25.367   2.635  1.00  0.00           C  
ATOM   1393  CG2 ILE A 212       3.735  27.402   4.099  1.00  0.00           C  
ATOM   1394  CD1 ILE A 212       4.185  24.539   1.349  1.00  0.00           C  
ATOM   1395  N   PHE A 213       1.610  23.086   3.428  1.00  0.00           N  
ATOM   1396  CA  PHE A 213       1.097  21.948   2.618  1.00  0.00           C  
ATOM   1397  C   PHE A 213      -0.442  22.078   2.528  1.00  0.00           C  
ATOM   1398  O   PHE A 213      -0.991  22.075   1.456  1.00  0.00           O  
ATOM   1399  CB  PHE A 213       1.535  20.630   3.283  1.00  0.00           C  
ATOM   1400  CG  PHE A 213       1.791  19.598   2.265  1.00  0.00           C  
ATOM   1401  CD1 PHE A 213       0.683  18.791   1.778  1.00  0.00           C  
ATOM   1402  CD2 PHE A 213       3.135  19.285   1.893  1.00  0.00           C  
ATOM   1403  CE1 PHE A 213       0.917  17.757   0.851  1.00  0.00           C  
ATOM   1404  CE2 PHE A 213       3.300  18.280   0.940  1.00  0.00           C  
ATOM   1405  CZ  PHE A 213       2.235  17.477   0.507  1.00  0.00           C  
ATOM   1406  N   ASP A 214      -1.084  22.377   3.661  1.00  0.00           N  
ATOM   1407  CA  ASP A 214      -2.569  22.647   3.810  1.00  0.00           C  
ATOM   1408  C   ASP A 214      -3.175  23.924   3.071  1.00  0.00           C  
ATOM   1409  O   ASP A 214      -4.400  24.023   2.915  1.00  0.00           O  
ATOM   1410  CB  ASP A 214      -2.918  22.623   5.309  1.00  0.00           C  
ATOM   1411  CG  ASP A 214      -2.528  23.773   6.194  1.00  0.00           C  
ATOM   1412  OD1 ASP A 214      -1.350  23.979   6.502  1.00  0.00           O  
ATOM   1413  OD2 ASP A 214      -3.384  24.683   6.387  1.00  0.00           O1-
ATOM   1414  N   ARG A 215      -2.322  24.829   2.641  1.00  0.00           N  
ATOM   1415  CA  ARG A 215      -2.727  26.058   1.957  1.00  0.00           C  
ATOM   1416  C   ARG A 215      -1.959  26.205   0.648  1.00  0.00           C  
ATOM   1417  O   ARG A 215      -1.691  27.311   0.239  1.00  0.00           O  
ATOM   1418  CB  ARG A 215      -2.542  27.182   2.891  1.00  0.00           C  
ATOM   1419  CG  ARG A 215      -3.726  27.240   3.946  1.00  0.00           C  
ATOM   1420  CD  ARG A 215      -3.253  28.136   5.130  1.00  0.00           C  
ATOM   1421  NE  ARG A 215      -2.312  27.284   5.849  1.00  0.00           N  
ATOM   1422  CZ  ARG A 215      -1.066  27.492   6.166  1.00  0.00           C  
ATOM   1423  NH1 ARG A 215      -0.470  28.626   5.887  1.00  0.00           N  
ATOM   1424  NH2 ARG A 215      -0.442  26.514   6.808  1.00  0.00           N1+
ATOM   1425  N   SER A 216      -1.674  25.108  -0.095  1.00  0.00           N  
ATOM   1426  CA  SER A 216      -0.900  25.065  -1.375  1.00  0.00           C  
ATOM   1427  C   SER A 216      -1.124  23.670  -1.991  1.00  0.00           C  
ATOM   1428  O   SER A 216      -2.018  23.496  -2.807  1.00  0.00           O  
ATOM   1429  CB  SER A 216       0.583  25.572  -1.232  1.00  0.00           C  
ATOM   1430  OG  SER A 216       1.294  24.964  -0.188  1.00  0.00           O  
ATOM   1431  N   PHE A 217      -0.399  22.620  -1.601  1.00  0.00           N  
ATOM   1432  CA  PHE A 217      -0.405  21.271  -2.217  1.00  0.00           C  
ATOM   1433  C   PHE A 217      -1.729  20.414  -2.024  1.00  0.00           C  
ATOM   1434  O   PHE A 217      -2.162  19.564  -2.812  1.00  0.00           O  
ATOM   1435  CB  PHE A 217       0.868  20.594  -1.607  1.00  0.00           C  
ATOM   1436  CG  PHE A 217       2.212  21.012  -2.200  1.00  0.00           C  
ATOM   1437  CD1 PHE A 217       3.005  22.020  -1.614  1.00  0.00           C  
ATOM   1438  CD2 PHE A 217       2.704  20.264  -3.382  1.00  0.00           C  
ATOM   1439  CE1 PHE A 217       4.303  22.257  -2.121  1.00  0.00           C  
ATOM   1440  CE2 PHE A 217       3.895  20.626  -3.980  1.00  0.00           C  
ATOM   1441  CZ  PHE A 217       4.750  21.542  -3.238  1.00  0.00           C  
ATOM   1442  N   ALA A 218      -2.313  20.556  -0.867  1.00  0.00           N  
ATOM   1443  CA  ALA A 218      -3.442  19.731  -0.364  1.00  0.00           C  
ATOM   1444  C   ALA A 218      -4.679  19.922  -1.229  1.00  0.00           C  
ATOM   1445  O   ALA A 218      -5.392  18.954  -1.618  1.00  0.00           O  
ATOM   1446  CB  ALA A 218      -3.867  20.149   1.096  1.00  0.00           C  
ATOM   1447  N   GLN A 219      -4.949  21.148  -1.598  1.00  0.00           N  
ATOM   1448  CA  GLN A 219      -6.065  21.574  -2.357  1.00  0.00           C  
ATOM   1449  C   GLN A 219      -6.011  20.872  -3.735  1.00  0.00           C  
ATOM   1450  O   GLN A 219      -6.963  20.258  -4.179  1.00  0.00           O  
ATOM   1451  CB  GLN A 219      -6.048  23.136  -2.626  1.00  0.00           C  
ATOM   1452  CG  GLN A 219      -6.419  24.048  -1.413  1.00  0.00           C  
ATOM   1453  CD  GLN A 219      -5.434  24.075  -0.241  1.00  0.00           C  
ATOM   1454  OE1 GLN A 219      -4.309  23.586  -0.332  1.00  0.00           O  
ATOM   1455  NE2 GLN A 219      -5.854  24.753   0.844  1.00  0.00           N  
ATOM   1456  N   LEU A 220      -4.841  20.806  -4.348  1.00  0.00           N  
ATOM   1457  CA  LEU A 220      -4.586  20.248  -5.715  1.00  0.00           C  
ATOM   1458  C   LEU A 220      -4.614  18.726  -5.591  1.00  0.00           C  
ATOM   1459  O   LEU A 220      -5.166  18.032  -6.411  1.00  0.00           O  
ATOM   1460  CB  LEU A 220      -3.204  20.726  -6.238  1.00  0.00           C  
ATOM   1461  CG  LEU A 220      -2.904  22.233  -6.220  1.00  0.00           C  
ATOM   1462  CD1 LEU A 220      -1.516  22.615  -6.680  1.00  0.00           C  
ATOM   1463  CD2 LEU A 220      -3.946  23.061  -7.063  1.00  0.00           C  
ATOM   1464  N   TYR A 221      -4.048  18.116  -4.518  1.00  0.00           N  
ATOM   1465  CA  TYR A 221      -4.056  16.609  -4.288  1.00  0.00           C  
ATOM   1466  C   TYR A 221      -5.518  16.067  -4.126  1.00  0.00           C  
ATOM   1467  O   TYR A 221      -5.720  14.965  -4.642  1.00  0.00           O  
ATOM   1468  CB  TYR A 221      -3.147  16.293  -3.078  1.00  0.00           C  
ATOM   1469  CG  TYR A 221      -1.672  16.040  -3.360  1.00  0.00           C  
ATOM   1470  CD1 TYR A 221      -0.714  16.861  -2.816  1.00  0.00           C  
ATOM   1471  CD2 TYR A 221      -1.309  14.954  -4.182  1.00  0.00           C  
ATOM   1472  CE1 TYR A 221       0.700  16.707  -3.084  1.00  0.00           C  
ATOM   1473  CE2 TYR A 221       0.072  14.720  -4.475  1.00  0.00           C  
ATOM   1474  CZ  TYR A 221       1.097  15.639  -3.907  1.00  0.00           C  
ATOM   1475  OH  TYR A 221       2.383  15.453  -4.303  1.00  0.00           O  
ATOM   1476  N   SER A 222      -6.366  16.801  -3.496  1.00  0.00           N  
ATOM   1477  CA  SER A 222      -7.769  16.469  -3.317  1.00  0.00           C  
ATOM   1478  C   SER A 222      -8.586  16.698  -4.625  1.00  0.00           C  
ATOM   1479  O   SER A 222      -9.588  16.029  -4.805  1.00  0.00           O  
ATOM   1480  CB  SER A 222      -8.286  17.405  -2.207  1.00  0.00           C  
ATOM   1481  OG  SER A 222      -7.712  17.121  -0.914  1.00  0.00           O  
ATOM   1482  N   ASP A 223      -8.026  17.519  -5.537  1.00  0.00           N  
ATOM   1483  CA  ASP A 223      -8.582  17.796  -6.941  1.00  0.00           C  
ATOM   1484  C   ASP A 223      -8.171  16.632  -7.937  1.00  0.00           C  
ATOM   1485  O   ASP A 223      -8.711  16.582  -9.063  1.00  0.00           O  
ATOM   1486  CB  ASP A 223      -8.222  19.114  -7.612  1.00  0.00           C  
ATOM   1487  CG  ASP A 223      -8.787  20.417  -7.073  1.00  0.00           C  
ATOM   1488  OD1 ASP A 223      -8.397  21.521  -7.517  1.00  0.00           O  
ATOM   1489  OD2 ASP A 223      -9.756  20.302  -6.338  1.00  0.00           O1-
ATOM   1490  N   LEU A 224      -7.229  15.759  -7.543  1.00  0.00           N  
ATOM   1491  CA  LEU A 224      -6.801  14.588  -8.288  1.00  0.00           C  
ATOM   1492  C   LEU A 224      -7.459  13.302  -7.687  1.00  0.00           C  
ATOM   1493  O   LEU A 224      -7.059  12.158  -7.950  1.00  0.00           O  
ATOM   1494  CB  LEU A 224      -5.261  14.403  -8.043  1.00  0.00           C  
ATOM   1495  CG  LEU A 224      -4.370  15.436  -8.774  1.00  0.00           C  
ATOM   1496  CD1 LEU A 224      -2.852  15.460  -8.257  1.00  0.00           C  
ATOM   1497  CD2 LEU A 224      -4.491  15.343 -10.322  1.00  0.00           C  
ATOM   1498  N   ASP A 225      -8.397  13.456  -6.686  1.00  0.00           N  
ATOM   1499  CA  ASP A 225      -9.160  12.443  -5.896  1.00  0.00           C  
ATOM   1500  C   ASP A 225     -10.688  12.637  -6.116  1.00  0.00           C  
ATOM   1501  O   ASP A 225     -11.381  11.679  -6.517  1.00  0.00           O  
ATOM   1502  CB  ASP A 225      -8.843  12.595  -4.402  1.00  0.00           C  
ATOM   1503  CG  ASP A 225      -9.825  11.824  -3.506  1.00  0.00           C  
ATOM   1504  OD1 ASP A 225     -10.187  10.677  -3.772  1.00  0.00           O  
ATOM   1505  OD2 ASP A 225     -10.213  12.380  -2.445  1.00  0.00           O1-
ATOM   1506  N   LYS A 226     -11.174  13.839  -5.947  1.00  0.00           N  
ATOM   1507  CA  LYS A 226     -12.495  14.381  -6.287  1.00  0.00           C  
ATOM   1508  C   LYS A 226     -13.002  13.974  -7.700  1.00  0.00           C  
ATOM   1509  O   LYS A 226     -12.667  14.554  -8.706  1.00  0.00           O  
ATOM   1510  CB  LYS A 226     -12.466  15.809  -5.897  1.00  0.00           C  
ATOM   1511  CG  LYS A 226     -12.615  16.241  -4.433  1.00  0.00           C  
ATOM   1512  CD  LYS A 226     -12.382  17.753  -4.224  1.00  0.00           C  
ATOM   1513  CE  LYS A 226     -12.597  17.997  -2.807  1.00  0.00           C  
ATOM   1514  NZ  LYS A 226     -12.387  19.374  -2.434  1.00  0.00           N1+
ATOM   1515  N   GLY A 227     -13.836  12.957  -7.733  1.00  0.00           N  
ATOM   1516  CA  GLY A 227     -14.670  12.475  -8.883  1.00  0.00           C  
ATOM   1517  C   GLY A 227     -13.836  11.559  -9.802  1.00  0.00           C  
ATOM   1518  O   GLY A 227     -14.371  11.069 -10.790  1.00  0.00           O  
ATOM   1519  N   PHE A 228     -12.582  11.289  -9.454  1.00  0.00           N  
ATOM   1520  CA  PHE A 228     -11.744  10.243  -9.957  1.00  0.00           C  
ATOM   1521  C   PHE A 228     -12.210   8.872  -9.430  1.00  0.00           C  
ATOM   1522  O   PHE A 228     -12.726   8.870  -8.330  1.00  0.00           O  
ATOM   1523  CB  PHE A 228     -10.227  10.547  -9.668  1.00  0.00           C  
ATOM   1524  CG  PHE A 228      -9.250   9.664 -10.373  1.00  0.00           C  
ATOM   1525  CD1 PHE A 228      -8.993   9.850 -11.749  1.00  0.00           C  
ATOM   1526  CD2 PHE A 228      -8.327   8.886  -9.632  1.00  0.00           C  
ATOM   1527  CE1 PHE A 228      -7.987   9.173 -12.445  1.00  0.00           C  
ATOM   1528  CE2 PHE A 228      -7.403   8.116 -10.361  1.00  0.00           C  
ATOM   1529  CZ  PHE A 228      -7.200   8.305 -11.747  1.00  0.00           C  
ATOM   1530  N   THR A 229     -11.847   7.809 -10.139  1.00  0.00           N  
ATOM   1531  CA  THR A 229     -12.132   6.392  -9.816  1.00  0.00           C  
ATOM   1532  C   THR A 229     -11.291   5.469 -10.699  1.00  0.00           C  
ATOM   1533  O   THR A 229     -10.941   5.738 -11.862  1.00  0.00           O  
ATOM   1534  CB  THR A 229     -13.691   6.283 -10.147  1.00  0.00           C  
ATOM   1535  OG1 THR A 229     -14.173   4.911 -10.137  1.00  0.00           O  
ATOM   1536  CG2 THR A 229     -14.010   6.800 -11.585  1.00  0.00           C  
ATOM   1537  N   PRO A 230     -11.010   4.234 -10.237  1.00  0.00           N  
ATOM   1538  CA  PRO A 230     -10.343   3.137 -10.979  1.00  0.00           C  
ATOM   1539  C   PRO A 230     -11.149   2.664 -12.206  1.00  0.00           C  
ATOM   1540  O   PRO A 230     -10.653   1.844 -13.043  1.00  0.00           O  
ATOM   1541  CB  PRO A 230     -10.155   1.976  -9.945  1.00  0.00           C  
ATOM   1542  CG  PRO A 230     -11.280   2.154  -8.958  1.00  0.00           C  
ATOM   1543  CD  PRO A 230     -11.425   3.688  -8.887  1.00  0.00           C  
ATOM   1544  N   ILE A 231     -12.296   3.289 -12.552  1.00  0.00           N  
ATOM   1545  CA  ILE A 231     -13.016   3.015 -13.768  1.00  0.00           C  
ATOM   1546  C   ILE A 231     -13.177   4.292 -14.677  1.00  0.00           C  
ATOM   1547  O   ILE A 231     -14.145   4.408 -15.448  1.00  0.00           O  
ATOM   1548  CB  ILE A 231     -14.362   2.139 -13.541  1.00  0.00           C  
ATOM   1549  CG1 ILE A 231     -15.398   2.958 -12.740  1.00  0.00           C  
ATOM   1550  CG2 ILE A 231     -14.055   0.817 -12.931  1.00  0.00           C  
ATOM   1551  CD1 ILE A 231     -16.783   2.458 -13.033  1.00  0.00           C  
ATOM   1552  N   ASN A 232     -12.297   5.271 -14.548  1.00  0.00           N  
ATOM   1553  CA  ASN A 232     -12.140   6.541 -15.258  1.00  0.00           C  
ATOM   1554  C   ASN A 232     -12.094   6.376 -16.788  1.00  0.00           C  
ATOM   1555  O   ASN A 232     -12.354   7.385 -17.466  1.00  0.00           O  
ATOM   1556  CB  ASN A 232     -10.941   7.342 -14.780  1.00  0.00           C  
ATOM   1557  CG  ASN A 232      -9.567   6.639 -15.021  1.00  0.00           C  
ATOM   1558  OD1 ASN A 232      -9.196   5.606 -14.429  1.00  0.00           O  
ATOM   1559  ND2 ASN A 232      -8.689   7.207 -15.843  1.00  0.00           N  
ATOM   1560  N   PHE A 233     -11.804   5.182 -17.319  1.00  0.00           N  
ATOM   1561  CA  PHE A 233     -11.782   4.930 -18.806  1.00  0.00           C  
ATOM   1562  C   PHE A 233     -13.234   4.735 -19.336  1.00  0.00           C  
ATOM   1563  O   PHE A 233     -13.436   4.910 -20.545  1.00  0.00           O  
ATOM   1564  CB  PHE A 233     -10.920   3.717 -19.237  1.00  0.00           C  
ATOM   1565  CG  PHE A 233     -11.158   2.329 -18.557  1.00  0.00           C  
ATOM   1566  CD1 PHE A 233     -11.956   1.366 -19.202  1.00  0.00           C  
ATOM   1567  CD2 PHE A 233     -10.693   2.097 -17.291  1.00  0.00           C  
ATOM   1568  CE1 PHE A 233     -12.223   0.135 -18.559  1.00  0.00           C  
ATOM   1569  CE2 PHE A 233     -10.933   0.865 -16.708  1.00  0.00           C  
ATOM   1570  CZ  PHE A 233     -11.678  -0.158 -17.329  1.00  0.00           C  
ATOM   1571  N   VAL A 234     -14.172   4.379 -18.489  1.00  0.00           N  
ATOM   1572  CA  VAL A 234     -15.580   4.117 -18.857  1.00  0.00           C  
ATOM   1573  C   VAL A 234     -16.420   5.396 -19.071  1.00  0.00           C  
ATOM   1574  O   VAL A 234     -17.265   5.453 -19.956  1.00  0.00           O  
ATOM   1575  CB  VAL A 234     -16.166   3.178 -17.778  1.00  0.00           C  
ATOM   1576  CG1 VAL A 234     -17.550   2.724 -18.114  1.00  0.00           C  
ATOM   1577  CG2 VAL A 234     -15.248   1.966 -17.439  1.00  0.00           C  
ATOM   1578  N   PHE A 235     -16.149   6.405 -18.260  1.00  0.00           N  
ATOM   1579  CA  PHE A 235     -16.762   7.748 -18.237  1.00  0.00           C  
ATOM   1580  C   PHE A 235     -15.901   8.740 -18.987  1.00  0.00           C  
ATOM   1581  O   PHE A 235     -14.667   8.705 -18.832  1.00  0.00           O  
ATOM   1582  CB  PHE A 235     -16.831   8.275 -16.733  1.00  0.00           C  
ATOM   1583  CG  PHE A 235     -17.973   9.248 -16.509  1.00  0.00           C  
ATOM   1584  CD1 PHE A 235     -17.771  10.646 -16.385  1.00  0.00           C  
ATOM   1585  CD2 PHE A 235     -19.282   8.753 -16.426  1.00  0.00           C  
ATOM   1586  CE1 PHE A 235     -18.898  11.516 -16.399  1.00  0.00           C  
ATOM   1587  CE2 PHE A 235     -20.419   9.599 -16.359  1.00  0.00           C  
ATOM   1588  CZ  PHE A 235     -20.160  10.986 -16.293  1.00  0.00           C  
ATOM   1589  N   PRO A 236     -16.446   9.449 -20.005  1.00  0.00           N  
ATOM   1590  CA  PRO A 236     -15.593  10.323 -20.822  1.00  0.00           C  
ATOM   1591  C   PRO A 236     -15.130  11.525 -20.064  1.00  0.00           C  
ATOM   1592  O   PRO A 236     -15.873  12.010 -19.212  1.00  0.00           O  
ATOM   1593  CB  PRO A 236     -16.441  10.698 -22.019  1.00  0.00           C  
ATOM   1594  CG  PRO A 236     -17.917  10.574 -21.530  1.00  0.00           C  
ATOM   1595  CD  PRO A 236     -17.855   9.513 -20.433  1.00  0.00           C  
ATOM   1596  N   ASN A 237     -13.890  11.981 -20.383  1.00  0.00           N  
ATOM   1597  CA  ASN A 237     -13.253  13.080 -19.757  1.00  0.00           C  
ATOM   1598  C   ASN A 237     -13.786  14.342 -20.494  1.00  0.00           C  
ATOM   1599  O   ASN A 237     -13.464  14.576 -21.666  1.00  0.00           O  
ATOM   1600  CB  ASN A 237     -11.770  12.840 -19.958  1.00  0.00           C  
ATOM   1601  CG  ASN A 237     -10.842  13.766 -19.209  1.00  0.00           C  
ATOM   1602  OD1 ASN A 237     -10.900  14.963 -19.444  1.00  0.00           O  
ATOM   1603  ND2 ASN A 237     -10.023  13.240 -18.309  1.00  0.00           N  
ATOM   1604  N   LEU A 238     -14.774  15.031 -19.909  1.00  0.00           N  
ATOM   1605  CA  LEU A 238     -15.586  16.059 -20.511  1.00  0.00           C  
ATOM   1606  C   LEU A 238     -14.892  17.502 -20.435  1.00  0.00           C  
ATOM   1607  O   LEU A 238     -14.015  17.729 -19.581  1.00  0.00           O  
ATOM   1608  CB  LEU A 238     -16.992  16.117 -19.792  1.00  0.00           C  
ATOM   1609  CG  LEU A 238     -18.073  15.078 -20.093  1.00  0.00           C  
ATOM   1610  CD1 LEU A 238     -19.421  15.461 -19.515  1.00  0.00           C  
ATOM   1611  CD2 LEU A 238     -18.182  14.735 -21.585  1.00  0.00           C  
ATOM   1612  N   PRO A 239     -15.209  18.475 -21.354  1.00  0.00           N  
ATOM   1613  CA  PRO A 239     -14.624  19.866 -21.498  1.00  0.00           C  
ATOM   1614  C   PRO A 239     -15.038  20.963 -20.460  1.00  0.00           C  
ATOM   1615  O   PRO A 239     -14.859  22.170 -20.725  1.00  0.00           O  
ATOM   1616  CB  PRO A 239     -14.937  20.249 -22.925  1.00  0.00           C  
ATOM   1617  CG  PRO A 239     -16.327  19.572 -23.097  1.00  0.00           C  
ATOM   1618  CD  PRO A 239     -16.143  18.205 -22.408  1.00  0.00           C  
ATOM   1619  N   LEU A 240     -15.506  20.424 -19.346  1.00  0.00           N  
ATOM   1620  CA  LEU A 240     -15.847  21.232 -18.248  1.00  0.00           C  
ATOM   1621  C   LEU A 240     -14.592  21.569 -17.415  1.00  0.00           C  
ATOM   1622  O   LEU A 240     -13.698  20.750 -17.386  1.00  0.00           O  
ATOM   1623  CB  LEU A 240     -16.829  20.420 -17.404  1.00  0.00           C  
ATOM   1624  CG  LEU A 240     -18.013  19.682 -18.090  1.00  0.00           C  
ATOM   1625  CD1 LEU A 240     -18.786  18.967 -17.016  1.00  0.00           C  
ATOM   1626  CD2 LEU A 240     -18.780  20.610 -18.987  1.00  0.00           C  
ATOM   1627  N   PRO A 241     -14.546  22.767 -16.722  1.00  0.00           N  
ATOM   1628  CA  PRO A 241     -13.241  23.235 -16.184  1.00  0.00           C  
ATOM   1629  C   PRO A 241     -12.769  22.415 -14.981  1.00  0.00           C  
ATOM   1630  O   PRO A 241     -11.641  22.452 -14.548  1.00  0.00           O  
ATOM   1631  CB  PRO A 241     -13.346  24.716 -15.951  1.00  0.00           C  
ATOM   1632  CG  PRO A 241     -14.861  24.906 -15.828  1.00  0.00           C  
ATOM   1633  CD  PRO A 241     -15.518  23.892 -16.712  1.00  0.00           C  
ATOM   1634  N   HIS A 242     -13.591  21.509 -14.429  1.00  0.00           N  
ATOM   1635  CA  HIS A 242     -13.317  20.529 -13.289  1.00  0.00           C  
ATOM   1636  C   HIS A 242     -12.198  19.581 -13.826  1.00  0.00           C  
ATOM   1637  O   HIS A 242     -11.227  19.299 -13.161  1.00  0.00           O  
ATOM   1638  CB  HIS A 242     -14.639  19.717 -12.864  1.00  0.00           C  
ATOM   1639  CG  HIS A 242     -14.382  18.489 -12.034  1.00  0.00           C  
ATOM   1640  ND1 HIS A 242     -14.392  18.475 -10.664  1.00  0.00           N  
ATOM   1641  CD2 HIS A 242     -14.401  17.154 -12.421  1.00  0.00           C  
ATOM   1642  CE1 HIS A 242     -14.191  17.196 -10.215  1.00  0.00           C  
ATOM   1643  NE2 HIS A 242     -14.277  16.346 -11.248  1.00  0.00           N  
ATOM   1644  N   TYR A 243     -12.470  19.093 -15.020  1.00  0.00           N  
ATOM   1645  CA  TYR A 243     -11.643  18.153 -15.765  1.00  0.00           C  
ATOM   1646  C   TYR A 243     -10.305  18.783 -16.175  1.00  0.00           C  
ATOM   1647  O   TYR A 243      -9.337  18.072 -16.087  1.00  0.00           O  
ATOM   1648  CB  TYR A 243     -12.347  17.547 -16.930  1.00  0.00           C  
ATOM   1649  CG  TYR A 243     -13.494  16.588 -16.543  1.00  0.00           C  
ATOM   1650  CD1 TYR A 243     -14.807  17.018 -16.374  1.00  0.00           C  
ATOM   1651  CD2 TYR A 243     -13.267  15.184 -16.523  1.00  0.00           C  
ATOM   1652  CE1 TYR A 243     -15.926  16.134 -16.064  1.00  0.00           C  
ATOM   1653  CE2 TYR A 243     -14.335  14.277 -16.306  1.00  0.00           C  
ATOM   1654  CZ  TYR A 243     -15.667  14.779 -15.983  1.00  0.00           C  
ATOM   1655  OH  TYR A 243     -16.612  13.863 -15.535  1.00  0.00           O  
ATOM   1656  N   TRP A 244     -10.244  20.069 -16.543  1.00  0.00           N  
ATOM   1657  CA  TRP A 244      -9.061  20.991 -16.713  1.00  0.00           C  
ATOM   1658  C   TRP A 244      -8.300  21.261 -15.407  1.00  0.00           C  
ATOM   1659  O   TRP A 244      -7.112  21.084 -15.301  1.00  0.00           O  
ATOM   1660  CB  TRP A 244      -9.356  22.352 -17.303  1.00  0.00           C  
ATOM   1661  CG  TRP A 244      -8.153  23.166 -17.672  1.00  0.00           C  
ATOM   1662  CD1 TRP A 244      -7.328  23.004 -18.699  1.00  0.00           C  
ATOM   1663  CD2 TRP A 244      -7.484  24.264 -16.889  1.00  0.00           C  
ATOM   1664  NE1 TRP A 244      -6.233  23.856 -18.688  1.00  0.00           N  
ATOM   1665  CE2 TRP A 244      -6.251  24.592 -17.518  1.00  0.00           C  
ATOM   1666  CE3 TRP A 244      -7.696  24.832 -15.606  1.00  0.00           C  
ATOM   1667  CZ2 TRP A 244      -5.351  25.496 -16.943  1.00  0.00           C  
ATOM   1668  CZ3 TRP A 244      -6.756  25.678 -15.018  1.00  0.00           C  
ATOM   1669  CH2 TRP A 244      -5.655  26.055 -15.696  1.00  0.00           C  
ATOM   1670  N   ARG A 245      -9.047  21.715 -14.386  1.00  0.00           N  
ATOM   1671  CA  ARG A 245      -8.570  21.786 -12.999  1.00  0.00           C  
ATOM   1672  C   ARG A 245      -7.948  20.528 -12.345  1.00  0.00           C  
ATOM   1673  O   ARG A 245      -7.032  20.588 -11.551  1.00  0.00           O  
ATOM   1674  CB  ARG A 245      -9.723  22.361 -12.259  1.00  0.00           C  
ATOM   1675  CG  ARG A 245      -9.550  22.634 -10.734  1.00  0.00           C  
ATOM   1676  CD  ARG A 245     -10.833  22.935  -9.890  1.00  0.00           C  
ATOM   1677  NE  ARG A 245     -10.746  22.575  -8.447  1.00  0.00           N  
ATOM   1678  CZ  ARG A 245     -11.599  22.873  -7.468  1.00  0.00           C  
ATOM   1679  NH1 ARG A 245     -12.715  23.604  -7.640  1.00  0.00           N  
ATOM   1680  NH2 ARG A 245     -11.422  22.497  -6.179  1.00  0.00           N1+
ATOM   1681  N   ARG A 246      -8.433  19.354 -12.777  1.00  0.00           N  
ATOM   1682  CA  ARG A 246      -7.830  17.991 -12.625  1.00  0.00           C  
ATOM   1683  C   ARG A 246      -6.535  17.782 -13.366  1.00  0.00           C  
ATOM   1684  O   ARG A 246      -5.686  17.061 -12.866  1.00  0.00           O  
ATOM   1685  CB  ARG A 246      -8.904  16.912 -12.957  1.00  0.00           C  
ATOM   1686  CG  ARG A 246      -8.491  15.483 -12.452  1.00  0.00           C  
ATOM   1687  CD  ARG A 246      -9.367  14.309 -12.915  1.00  0.00           C  
ATOM   1688  NE  ARG A 246     -10.734  14.538 -12.527  1.00  0.00           N  
ATOM   1689  CZ  ARG A 246     -11.806  13.850 -12.956  1.00  0.00           C  
ATOM   1690  NH1 ARG A 246     -11.711  12.867 -13.790  1.00  0.00           N  
ATOM   1691  NH2 ARG A 246     -12.998  14.188 -12.503  1.00  0.00           N1+
ATOM   1692  N   ASP A 247      -6.379  18.422 -14.496  1.00  0.00           N  
ATOM   1693  CA  ASP A 247      -5.175  18.342 -15.393  1.00  0.00           C  
ATOM   1694  C   ASP A 247      -4.091  19.353 -14.831  1.00  0.00           C  
ATOM   1695  O   ASP A 247      -2.949  18.993 -14.646  1.00  0.00           O  
ATOM   1696  CB  ASP A 247      -5.520  18.646 -16.839  1.00  0.00           C  
ATOM   1697  CG  ASP A 247      -4.319  18.528 -17.761  1.00  0.00           C  
ATOM   1698  OD1 ASP A 247      -3.931  17.404 -17.989  1.00  0.00           O  
ATOM   1699  OD2 ASP A 247      -3.735  19.536 -18.140  1.00  0.00           O1-
ATOM   1700  N   ALA A 248      -4.569  20.565 -14.402  1.00  0.00           N  
ATOM   1701  CA  ALA A 248      -3.688  21.619 -14.004  1.00  0.00           C  
ATOM   1702  C   ALA A 248      -3.207  21.361 -12.551  1.00  0.00           C  
ATOM   1703  O   ALA A 248      -2.169  21.877 -12.277  1.00  0.00           O  
ATOM   1704  CB  ALA A 248      -4.528  22.951 -13.988  1.00  0.00           C  
ATOM   1705  N   ALA A 249      -3.867  20.552 -11.715  1.00  0.00           N  
ATOM   1706  CA  ALA A 249      -3.535  20.183 -10.350  1.00  0.00           C  
ATOM   1707  C   ALA A 249      -2.075  19.540 -10.254  1.00  0.00           C  
ATOM   1708  O   ALA A 249      -1.109  20.181  -9.796  1.00  0.00           O  
ATOM   1709  CB  ALA A 249      -4.567  19.243  -9.780  1.00  0.00           C  
ATOM   1710  N   GLN A 250      -1.893  18.354 -10.900  1.00  0.00           N  
ATOM   1711  CA  GLN A 250      -0.518  17.701 -10.966  1.00  0.00           C  
ATOM   1712  C   GLN A 250       0.537  18.464 -11.653  1.00  0.00           C  
ATOM   1713  O   GLN A 250       1.703  18.130 -11.547  1.00  0.00           O  
ATOM   1714  CB  GLN A 250      -0.623  16.273 -11.534  1.00  0.00           C  
ATOM   1715  CG  GLN A 250      -1.008  16.080 -12.983  1.00  0.00           C  
ATOM   1716  CD  GLN A 250       0.142  16.116 -14.063  1.00  0.00           C  
ATOM   1717  OE1 GLN A 250       1.314  16.399 -13.806  1.00  0.00           O  
ATOM   1718  NE2 GLN A 250      -0.222  15.917 -15.324  1.00  0.00           N  
ATOM   1719  N   LYS A 251       0.210  19.467 -12.535  1.00  0.00           N  
ATOM   1720  CA  LYS A 251       1.120  20.370 -13.262  1.00  0.00           C  
ATOM   1721  C   LYS A 251       1.618  21.545 -12.386  1.00  0.00           C  
ATOM   1722  O   LYS A 251       2.830  21.633 -12.081  1.00  0.00           O  
ATOM   1723  CB  LYS A 251       0.369  20.998 -14.457  1.00  0.00           C  
ATOM   1724  CG  LYS A 251       0.047  19.975 -15.550  1.00  0.00           C  
ATOM   1725  CD  LYS A 251      -0.580  20.470 -16.770  1.00  0.00           C  
ATOM   1726  CE  LYS A 251      -0.666  19.310 -17.752  1.00  0.00           C  
ATOM   1727  NZ  LYS A 251      -1.308  19.771 -19.011  1.00  0.00           N1+
ATOM   1728  N   LYS A 252       0.666  22.205 -11.707  1.00  0.00           N  
ATOM   1729  CA  LYS A 252       0.963  22.977 -10.493  1.00  0.00           C  
ATOM   1730  C   LYS A 252       1.713  22.256  -9.373  1.00  0.00           C  
ATOM   1731  O   LYS A 252       2.687  22.746  -8.886  1.00  0.00           O  
ATOM   1732  CB  LYS A 252      -0.297  23.704 -10.020  1.00  0.00           C  
ATOM   1733  CG  LYS A 252      -0.868  24.742 -10.994  1.00  0.00           C  
ATOM   1734  CD  LYS A 252      -2.243  25.358 -10.648  1.00  0.00           C  
ATOM   1735  CE  LYS A 252      -2.708  26.557 -11.386  1.00  0.00           C  
ATOM   1736  NZ  LYS A 252      -3.925  27.140 -10.939  1.00  0.00           N1+
ATOM   1737  N   ILE A 253       1.357  21.016  -8.994  1.00  0.00           N  
ATOM   1738  CA  ILE A 253       2.212  20.143  -8.153  1.00  0.00           C  
ATOM   1739  C   ILE A 253       3.641  19.931  -8.675  1.00  0.00           C  
ATOM   1740  O   ILE A 253       4.577  20.255  -7.876  1.00  0.00           O  
ATOM   1741  CB  ILE A 253       1.525  18.839  -7.708  1.00  0.00           C  
ATOM   1742  CG1 ILE A 253       0.147  19.151  -7.051  1.00  0.00           C  
ATOM   1743  CG2 ILE A 253       2.367  17.876  -6.838  1.00  0.00           C  
ATOM   1744  CD1 ILE A 253      -0.690  17.866  -6.867  1.00  0.00           C  
ATOM   1745  N   SER A 254       3.857  19.504  -9.922  1.00  0.00           N  
ATOM   1746  CA  SER A 254       5.217  19.323 -10.435  1.00  0.00           C  
ATOM   1747  C   SER A 254       5.985  20.597 -10.576  1.00  0.00           C  
ATOM   1748  O   SER A 254       7.153  20.606 -10.223  1.00  0.00           O  
ATOM   1749  CB  SER A 254       5.196  18.503 -11.726  1.00  0.00           C  
ATOM   1750  OG  SER A 254       4.432  19.137 -12.693  1.00  0.00           O  
ATOM   1751  N   ALA A 255       5.383  21.741 -11.035  1.00  0.00           N  
ATOM   1752  CA  ALA A 255       6.140  22.980 -11.328  1.00  0.00           C  
ATOM   1753  C   ALA A 255       6.594  23.633  -9.985  1.00  0.00           C  
ATOM   1754  O   ALA A 255       7.640  24.240  -9.881  1.00  0.00           O  
ATOM   1755  CB  ALA A 255       5.270  23.997 -12.140  1.00  0.00           C  
ATOM   1756  N   THR A 256       5.903  23.378  -8.823  1.00  0.00           N  
ATOM   1757  CA  THR A 256       6.231  23.943  -7.553  1.00  0.00           C  
ATOM   1758  C   THR A 256       7.366  22.978  -6.872  1.00  0.00           C  
ATOM   1759  O   THR A 256       8.053  23.371  -6.011  1.00  0.00           O  
ATOM   1760  CB  THR A 256       4.947  23.982  -6.657  1.00  0.00           C  
ATOM   1761  OG1 THR A 256       3.913  24.581  -7.394  1.00  0.00           O  
ATOM   1762  CG2 THR A 256       5.179  24.661  -5.345  1.00  0.00           C  
ATOM   1763  N   TYR A 257       7.450  21.688  -7.297  1.00  0.00           N  
ATOM   1764  CA  TYR A 257       8.565  20.803  -7.041  1.00  0.00           C  
ATOM   1765  C   TYR A 257       9.749  21.201  -7.910  1.00  0.00           C  
ATOM   1766  O   TYR A 257      10.823  21.226  -7.473  1.00  0.00           O  
ATOM   1767  CB  TYR A 257       8.134  19.332  -7.303  1.00  0.00           C  
ATOM   1768  CG  TYR A 257       7.174  18.645  -6.257  1.00  0.00           C  
ATOM   1769  CD1 TYR A 257       7.461  18.701  -4.841  1.00  0.00           C  
ATOM   1770  CD2 TYR A 257       6.135  17.781  -6.686  1.00  0.00           C  
ATOM   1771  CE1 TYR A 257       6.640  18.069  -3.863  1.00  0.00           C  
ATOM   1772  CE2 TYR A 257       5.385  17.056  -5.736  1.00  0.00           C  
ATOM   1773  CZ  TYR A 257       5.576  17.254  -4.315  1.00  0.00           C  
ATOM   1774  OH  TYR A 257       4.740  16.615  -3.463  1.00  0.00           O  
ATOM   1775  N   MET A 258       9.591  21.583  -9.185  1.00  0.00           N  
ATOM   1776  CA  MET A 258      10.626  22.209 -10.054  1.00  0.00           C  
ATOM   1777  C   MET A 258      11.212  23.478  -9.381  1.00  0.00           C  
ATOM   1778  O   MET A 258      12.455  23.603  -9.421  1.00  0.00           O  
ATOM   1779  CB  MET A 258      10.081  22.245 -11.531  1.00  0.00           C  
ATOM   1780  CG  MET A 258      11.257  22.548 -12.469  1.00  0.00           C  
ATOM   1781  SD  MET A 258      10.584  22.546 -14.159  1.00  0.00           S  
ATOM   1782  CE  MET A 258      11.705  23.687 -15.050  1.00  0.00           C  
ATOM   1783  N   LYS A 259      10.451  24.295  -8.725  1.00  0.00           N  
ATOM   1784  CA  LYS A 259      10.923  25.470  -8.073  1.00  0.00           C  
ATOM   1785  C   LYS A 259      11.759  25.238  -6.842  1.00  0.00           C  
ATOM   1786  O   LYS A 259      12.675  26.001  -6.536  1.00  0.00           O  
ATOM   1787  CB  LYS A 259       9.696  26.358  -7.747  1.00  0.00           C  
ATOM   1788  CG  LYS A 259       9.282  27.138  -9.023  1.00  0.00           C  
ATOM   1789  CD  LYS A 259       7.874  27.794  -8.930  1.00  0.00           C  
ATOM   1790  CE  LYS A 259       7.686  28.932 -10.012  1.00  0.00           C  
ATOM   1791  NZ  LYS A 259       6.334  29.615 -10.003  1.00  0.00           N1+
ATOM   1792  N   GLU A 260      11.623  24.020  -6.246  1.00  0.00           N  
ATOM   1793  CA  GLU A 260      12.443  23.421  -5.163  1.00  0.00           C  
ATOM   1794  C   GLU A 260      13.798  22.952  -5.743  1.00  0.00           C  
ATOM   1795  O   GLU A 260      14.909  23.234  -5.246  1.00  0.00           O  
ATOM   1796  CB  GLU A 260      11.862  22.176  -4.589  1.00  0.00           C  
ATOM   1797  CG  GLU A 260      10.531  22.367  -3.829  1.00  0.00           C  
ATOM   1798  CD  GLU A 260      10.736  23.111  -2.481  1.00  0.00           C  
ATOM   1799  OE1 GLU A 260      11.665  22.713  -1.698  1.00  0.00           O  
ATOM   1800  OE2 GLU A 260       9.992  24.067  -2.263  1.00  0.00           O1-
ATOM   1801  N   ILE A 261      13.715  22.255  -6.910  1.00  0.00           N  
ATOM   1802  CA  ILE A 261      14.869  21.625  -7.530  1.00  0.00           C  
ATOM   1803  C   ILE A 261      15.786  22.631  -8.262  1.00  0.00           C  
ATOM   1804  O   ILE A 261      16.983  22.414  -8.282  1.00  0.00           O  
ATOM   1805  CB  ILE A 261      14.330  20.568  -8.497  1.00  0.00           C  
ATOM   1806  CG1 ILE A 261      13.540  19.427  -7.876  1.00  0.00           C  
ATOM   1807  CG2 ILE A 261      15.394  20.080  -9.560  1.00  0.00           C  
ATOM   1808  CD1 ILE A 261      12.701  18.671  -8.924  1.00  0.00           C  
ATOM   1809  N   LYS A 262      15.195  23.723  -8.827  1.00  0.00           N  
ATOM   1810  CA  LYS A 262      15.808  24.949  -9.297  1.00  0.00           C  
ATOM   1811  C   LYS A 262      16.574  25.669  -8.150  1.00  0.00           C  
ATOM   1812  O   LYS A 262      17.815  25.734  -8.164  1.00  0.00           O  
ATOM   1813  CB  LYS A 262      14.717  25.903  -9.973  1.00  0.00           C  
ATOM   1814  CG  LYS A 262      15.316  27.197 -10.552  1.00  0.00           C  
ATOM   1815  CD  LYS A 262      14.360  28.130 -11.366  1.00  0.00           C  
ATOM   1816  CE  LYS A 262      15.199  29.144 -12.206  1.00  0.00           C  
ATOM   1817  NZ  LYS A 262      14.523  30.448 -12.434  1.00  0.00           N1+
ATOM   1818  N   LEU A 263      15.936  25.968  -7.030  1.00  0.00           N  
ATOM   1819  CA  LEU A 263      16.411  26.846  -5.910  1.00  0.00           C  
ATOM   1820  C   LEU A 263      17.681  26.278  -5.219  1.00  0.00           C  
ATOM   1821  O   LEU A 263      18.635  26.939  -4.825  1.00  0.00           O  
ATOM   1822  CB  LEU A 263      15.358  27.029  -4.884  1.00  0.00           C  
ATOM   1823  CG  LEU A 263      15.766  27.780  -3.524  1.00  0.00           C  
ATOM   1824  CD1 LEU A 263      16.223  29.170  -3.882  1.00  0.00           C  
ATOM   1825  CD2 LEU A 263      14.621  27.686  -2.496  1.00  0.00           C  
ATOM   1826  N   ARG A 264      17.749  24.903  -5.260  1.00  0.00           N  
ATOM   1827  CA  ARG A 264      18.792  24.145  -4.527  1.00  0.00           C  
ATOM   1828  C   ARG A 264      20.075  24.141  -5.406  1.00  0.00           C  
ATOM   1829  O   ARG A 264      21.156  24.003  -4.825  1.00  0.00           O  
ATOM   1830  CB  ARG A 264      18.285  22.710  -4.296  1.00  0.00           C  
ATOM   1831  CG  ARG A 264      17.177  22.758  -3.223  1.00  0.00           C  
ATOM   1832  CD  ARG A 264      16.280  21.518  -3.115  1.00  0.00           C  
ATOM   1833  NE  ARG A 264      15.035  21.730  -2.279  1.00  0.00           N  
ATOM   1834  CZ  ARG A 264      14.470  20.730  -1.613  1.00  0.00           C  
ATOM   1835  NH1 ARG A 264      15.112  19.589  -1.454  1.00  0.00           N  
ATOM   1836  NH2 ARG A 264      13.226  20.768  -1.196  1.00  0.00           N1+
ATOM   1837  N   ARG A 265      19.971  24.420  -6.692  1.00  0.00           N  
ATOM   1838  CA  ARG A 265      21.185  24.749  -7.492  1.00  0.00           C  
ATOM   1839  C   ARG A 265      21.489  26.297  -7.433  1.00  0.00           C  
ATOM   1840  O   ARG A 265      22.698  26.618  -7.557  1.00  0.00           O  
ATOM   1841  CB  ARG A 265      20.980  24.424  -8.977  1.00  0.00           C  
ATOM   1842  CG  ARG A 265      20.551  22.935  -9.230  1.00  0.00           C  
ATOM   1843  CD  ARG A 265      19.926  22.864 -10.656  1.00  0.00           C  
ATOM   1844  NE  ARG A 265      19.359  21.538 -10.869  1.00  0.00           N  
ATOM   1845  CZ  ARG A 265      18.264  21.310 -11.658  1.00  0.00           C  
ATOM   1846  NH1 ARG A 265      17.464  22.212 -12.189  1.00  0.00           N  
ATOM   1847  NH2 ARG A 265      17.924  20.037 -11.850  1.00  0.00           N1+
ATOM   1848  N   GLU A 266      20.498  27.185  -7.391  1.00  0.00           N  
ATOM   1849  CA  GLU A 266      20.745  28.654  -7.396  1.00  0.00           C  
ATOM   1850  C   GLU A 266      21.415  29.011  -6.033  1.00  0.00           C  
ATOM   1851  O   GLU A 266      22.431  29.723  -6.087  1.00  0.00           O  
ATOM   1852  CB  GLU A 266      19.394  29.365  -7.520  1.00  0.00           C  
ATOM   1853  CG  GLU A 266      18.743  29.184  -8.876  1.00  0.00           C  
ATOM   1854  CD  GLU A 266      19.636  29.651 -10.025  1.00  0.00           C  
ATOM   1855  OE1 GLU A 266      20.186  30.740  -9.898  1.00  0.00           O  
ATOM   1856  OE2 GLU A 266      19.680  28.886 -11.054  1.00  0.00           O1-
ATOM   1857  N   ARG A 267      20.942  28.516  -4.915  1.00  0.00           N  
ATOM   1858  CA  ARG A 267      21.451  28.778  -3.612  1.00  0.00           C  
ATOM   1859  C   ARG A 267      22.809  28.034  -3.426  1.00  0.00           C  
ATOM   1860  O   ARG A 267      23.611  28.406  -2.497  1.00  0.00           O  
ATOM   1861  CB  ARG A 267      20.422  28.107  -2.682  1.00  0.00           C  
ATOM   1862  CG  ARG A 267      20.695  28.315  -1.195  1.00  0.00           C  
ATOM   1863  CD  ARG A 267      19.450  28.127  -0.316  1.00  0.00           C  
ATOM   1864  NE  ARG A 267      19.048  26.751  -0.249  1.00  0.00           N  
ATOM   1865  CZ  ARG A 267      17.891  26.140   0.049  1.00  0.00           C  
ATOM   1866  NH1 ARG A 267      16.795  26.826   0.434  1.00  0.00           N  
ATOM   1867  NH2 ARG A 267      17.880  24.833   0.096  1.00  0.00           N1+
ATOM   1868  N   GLY A 268      22.987  26.890  -4.180  1.00  0.00           N  
ATOM   1869  CA  GLY A 268      24.264  26.171  -4.218  1.00  0.00           C  
ATOM   1870  C   GLY A 268      24.439  25.038  -3.239  1.00  0.00           C  
ATOM   1871  O   GLY A 268      25.578  24.665  -3.038  1.00  0.00           O  
ATOM   1872  N   ASP A 269      23.348  24.535  -2.734  1.00  0.00           N  
ATOM   1873  CA  ASP A 269      23.267  23.288  -1.961  1.00  0.00           C  
ATOM   1874  C   ASP A 269      23.836  22.070  -2.744  1.00  0.00           C  
ATOM   1875  O   ASP A 269      23.440  21.701  -3.849  1.00  0.00           O  
ATOM   1876  CB  ASP A 269      21.767  22.900  -1.725  1.00  0.00           C  
ATOM   1877  CG  ASP A 269      20.886  23.783  -0.864  1.00  0.00           C  
ATOM   1878  OD1 ASP A 269      19.871  23.306  -0.381  1.00  0.00           O  
ATOM   1879  OD2 ASP A 269      21.130  24.962  -0.687  1.00  0.00           O1-
ATOM   1880  N   ILE A 270      24.883  21.437  -2.101  1.00  0.00           N  
ATOM   1881  CA  ILE A 270      25.597  20.318  -2.767  1.00  0.00           C  
ATOM   1882  C   ILE A 270      25.946  19.231  -1.725  1.00  0.00           C  
ATOM   1883  O   ILE A 270      26.621  18.263  -2.072  1.00  0.00           O  
ATOM   1884  CB  ILE A 270      26.854  20.939  -3.512  1.00  0.00           C  
ATOM   1885  CG1 ILE A 270      27.651  21.767  -2.503  1.00  0.00           C  
ATOM   1886  CG2 ILE A 270      26.434  21.827  -4.701  1.00  0.00           C  
ATOM   1887  CD1 ILE A 270      29.171  21.946  -2.840  1.00  0.00           C  
ATOM   1888  N   ASP A 271      25.681  19.514  -0.481  1.00  0.00           N  
ATOM   1889  CA  ASP A 271      25.896  18.668   0.667  1.00  0.00           C  
ATOM   1890  C   ASP A 271      24.704  18.416   1.655  1.00  0.00           C  
ATOM   1891  O   ASP A 271      24.751  17.348   2.283  1.00  0.00           O  
ATOM   1892  CB  ASP A 271      27.215  18.917   1.341  1.00  0.00           C  
ATOM   1893  CG  ASP A 271      27.227  20.091   2.277  1.00  0.00           C  
ATOM   1894  OD1 ASP A 271      27.232  21.275   1.872  1.00  0.00           O  
ATOM   1895  OD2 ASP A 271      27.208  19.873   3.494  1.00  0.00           O1-
ATOM   1896  N   PRO A 272      23.637  19.295   1.834  1.00  0.00           N  
ATOM   1897  CA  PRO A 272      22.489  19.077   2.797  1.00  0.00           C  
ATOM   1898  C   PRO A 272      21.502  18.036   2.170  1.00  0.00           C  
ATOM   1899  O   PRO A 272      21.219  18.139   0.976  1.00  0.00           O  
ATOM   1900  CB  PRO A 272      21.836  20.432   2.982  1.00  0.00           C  
ATOM   1901  CG  PRO A 272      22.142  21.226   1.715  1.00  0.00           C  
ATOM   1902  CD  PRO A 272      23.426  20.554   1.148  1.00  0.00           C  
ATOM   1903  N   ASN A 273      20.792  17.236   2.985  1.00  0.00           N  
ATOM   1904  CA  ASN A 273      19.840  16.178   2.669  1.00  0.00           C  
ATOM   1905  C   ASN A 273      18.684  16.143   3.661  1.00  0.00           C  
ATOM   1906  O   ASN A 273      18.918  15.783   4.807  1.00  0.00           O  
ATOM   1907  CB  ASN A 273      20.570  14.882   2.352  1.00  0.00           C  
ATOM   1908  CG  ASN A 273      19.616  13.805   1.823  1.00  0.00           C  
ATOM   1909  OD1 ASN A 273      18.878  13.214   2.489  1.00  0.00           O  
ATOM   1910  ND2 ASN A 273      19.620  13.676   0.505  1.00  0.00           N  
ATOM   1911  N   ARG A 274      17.453  16.540   3.262  1.00  0.00           N  
ATOM   1912  CA  ARG A 274      16.319  16.932   4.066  1.00  0.00           C  
ATOM   1913  C   ARG A 274      14.974  16.267   3.726  1.00  0.00           C  
ATOM   1914  O   ARG A 274      14.120  16.273   4.580  1.00  0.00           O  
ATOM   1915  CB  ARG A 274      16.207  18.481   4.092  1.00  0.00           C  
ATOM   1916  CG  ARG A 274      17.519  19.149   4.511  1.00  0.00           C  
ATOM   1917  CD  ARG A 274      17.752  20.557   4.004  1.00  0.00           C  
ATOM   1918  NE  ARG A 274      18.170  20.437   2.655  1.00  0.00           N  
ATOM   1919  CZ  ARG A 274      18.667  21.356   1.854  1.00  0.00           C  
ATOM   1920  NH1 ARG A 274      18.780  22.606   2.242  1.00  0.00           N  
ATOM   1921  NH2 ARG A 274      18.833  21.068   0.568  1.00  0.00           N1+
ATOM   1922  N   ASP A 275      14.848  15.743   2.510  1.00  0.00           N  
ATOM   1923  CA  ASP A 275      13.569  15.500   1.840  1.00  0.00           C  
ATOM   1924  C   ASP A 275      13.832  14.581   0.635  1.00  0.00           C  
ATOM   1925  O   ASP A 275      14.978  14.176   0.382  1.00  0.00           O  
ATOM   1926  CB  ASP A 275      12.800  16.862   1.504  1.00  0.00           C  
ATOM   1927  CG  ASP A 275      13.346  17.847   0.527  1.00  0.00           C  
ATOM   1928  OD1 ASP A 275      14.101  17.458  -0.330  1.00  0.00           O  
ATOM   1929  OD2 ASP A 275      13.092  19.058   0.625  1.00  0.00           O1-
ATOM   1930  N   LEU A 276      12.776  14.033  -0.027  1.00  0.00           N  
ATOM   1931  CA  LEU A 276      12.677  13.105  -1.144  1.00  0.00           C  
ATOM   1932  C   LEU A 276      13.410  13.767  -2.344  1.00  0.00           C  
ATOM   1933  O   LEU A 276      14.089  13.062  -3.066  1.00  0.00           O  
ATOM   1934  CB  LEU A 276      11.246  12.764  -1.568  1.00  0.00           C  
ATOM   1935  CG  LEU A 276      10.946  11.502  -2.466  1.00  0.00           C  
ATOM   1936  CD1 LEU A 276      11.140  10.196  -1.819  1.00  0.00           C  
ATOM   1937  CD2 LEU A 276       9.437  11.552  -2.901  1.00  0.00           C  
ATOM   1938  N   ILE A 277      13.236  15.125  -2.404  1.00  0.00           N  
ATOM   1939  CA  ILE A 277      13.559  15.885  -3.575  1.00  0.00           C  
ATOM   1940  C   ILE A 277      15.090  16.024  -3.540  1.00  0.00           C  
ATOM   1941  O   ILE A 277      15.739  15.648  -4.504  1.00  0.00           O  
ATOM   1942  CB  ILE A 277      12.870  17.310  -3.402  1.00  0.00           C  
ATOM   1943  CG1 ILE A 277      11.383  17.177  -2.969  1.00  0.00           C  
ATOM   1944  CG2 ILE A 277      13.008  18.234  -4.623  1.00  0.00           C  
ATOM   1945  CD1 ILE A 277      10.779  18.409  -2.297  1.00  0.00           C  
ATOM   1946  N   ASP A 278      15.645  16.390  -2.363  1.00  0.00           N  
ATOM   1947  CA  ASP A 278      17.130  16.382  -2.026  1.00  0.00           C  
ATOM   1948  C   ASP A 278      17.798  15.044  -2.394  1.00  0.00           C  
ATOM   1949  O   ASP A 278      18.954  14.945  -2.831  1.00  0.00           O  
ATOM   1950  CB  ASP A 278      17.441  16.631  -0.508  1.00  0.00           C  
ATOM   1951  CG  ASP A 278      17.542  18.112  -0.163  1.00  0.00           C  
ATOM   1952  OD1 ASP A 278      17.619  19.015  -1.029  1.00  0.00           O  
ATOM   1953  OD2 ASP A 278      17.616  18.432   1.062  1.00  0.00           O1-
ATOM   1954  N   SER A 279      17.046  14.027  -2.148  1.00  0.00           N  
ATOM   1955  CA  SER A 279      17.467  12.615  -2.460  1.00  0.00           C  
ATOM   1956  C   SER A 279      17.029  12.101  -3.861  1.00  0.00           C  
ATOM   1957  O   SER A 279      17.064  10.925  -4.123  1.00  0.00           O  
ATOM   1958  CB  SER A 279      16.729  11.727  -1.468  1.00  0.00           C  
ATOM   1959  OG  SER A 279      16.962  12.254  -0.094  1.00  0.00           O  
ATOM   1960  N   LEU A 280      16.652  12.955  -4.839  1.00  0.00           N  
ATOM   1961  CA  LEU A 280      16.147  12.600  -6.189  1.00  0.00           C  
ATOM   1962  C   LEU A 280      16.720  13.595  -7.311  1.00  0.00           C  
ATOM   1963  O   LEU A 280      16.972  13.131  -8.384  1.00  0.00           O  
ATOM   1964  CB  LEU A 280      14.657  12.297  -6.147  1.00  0.00           C  
ATOM   1965  CG  LEU A 280      14.074  11.731  -7.458  1.00  0.00           C  
ATOM   1966  CD1 LEU A 280      14.268  10.238  -7.650  1.00  0.00           C  
ATOM   1967  CD2 LEU A 280      12.536  11.902  -7.429  1.00  0.00           C  
ATOM   1968  N   LEU A 281      16.954  14.850  -6.978  1.00  0.00           N  
ATOM   1969  CA  LEU A 281      17.539  15.928  -7.817  1.00  0.00           C  
ATOM   1970  C   LEU A 281      19.023  15.634  -8.228  1.00  0.00           C  
ATOM   1971  O   LEU A 281      19.646  16.244  -9.120  1.00  0.00           O  
ATOM   1972  CB  LEU A 281      17.431  17.339  -7.253  1.00  0.00           C  
ATOM   1973  CG  LEU A 281      17.970  17.818  -5.866  1.00  0.00           C  
ATOM   1974  CD1 LEU A 281      19.489  17.818  -5.810  1.00  0.00           C  
ATOM   1975  CD2 LEU A 281      17.295  19.113  -5.348  1.00  0.00           C  
ATOM   1976  N   ILE A 282      19.624  14.634  -7.526  1.00  0.00           N  
ATOM   1977  CA  ILE A 282      21.021  14.108  -7.678  1.00  0.00           C  
ATOM   1978  C   ILE A 282      21.153  13.226  -8.872  1.00  0.00           C  
ATOM   1979  O   ILE A 282      22.189  12.944  -9.363  1.00  0.00           O  
ATOM   1980  CB  ILE A 282      21.258  13.231  -6.431  1.00  0.00           C  
ATOM   1981  CG1 ILE A 282      20.034  12.287  -6.087  1.00  0.00           C  
ATOM   1982  CG2 ILE A 282      21.663  14.047  -5.196  1.00  0.00           C  
ATOM   1983  CD1 ILE A 282      20.521  10.884  -5.591  1.00  0.00           C  
ATOM   1984  N   HIS A 283      19.994  12.719  -9.399  1.00  0.00           N  
ATOM   1985  CA  HIS A 283      19.870  12.113 -10.714  1.00  0.00           C  
ATOM   1986  C   HIS A 283      19.701  13.246 -11.763  1.00  0.00           C  
ATOM   1987  O   HIS A 283      19.005  14.231 -11.497  1.00  0.00           O  
ATOM   1988  CB  HIS A 283      18.737  11.091 -10.813  1.00  0.00           C  
ATOM   1989  CG  HIS A 283      18.792   9.984  -9.800  1.00  0.00           C  
ATOM   1990  ND1 HIS A 283      18.221  10.122  -8.508  1.00  0.00           N  
ATOM   1991  CD2 HIS A 283      19.339   8.684  -9.744  1.00  0.00           C  
ATOM   1992  CE1 HIS A 283      18.319   9.033  -7.790  1.00  0.00           C  
ATOM   1993  NE2 HIS A 283      18.952   8.098  -8.521  1.00  0.00           N  
ATOM   1994  N   SER A 284      20.389  13.097 -12.910  1.00  0.00           N  
ATOM   1995  CA  SER A 284      20.436  14.121 -14.017  1.00  0.00           C  
ATOM   1996  C   SER A 284      20.611  13.546 -15.441  1.00  0.00           C  
ATOM   1997  O   SER A 284      20.328  14.270 -16.409  1.00  0.00           O  
ATOM   1998  CB  SER A 284      21.372  15.269 -13.574  1.00  0.00           C  
ATOM   1999  OG  SER A 284      22.670  15.064 -13.909  1.00  0.00           O  
ATOM   2000  N   THR A 285      21.004  12.265 -15.523  1.00  0.00           N  
ATOM   2001  CA  THR A 285      21.395  11.670 -16.793  1.00  0.00           C  
ATOM   2002  C   THR A 285      21.301  10.147 -16.798  1.00  0.00           C  
ATOM   2003  O   THR A 285      21.863   9.460 -15.960  1.00  0.00           O  
ATOM   2004  CB  THR A 285      22.651  12.342 -17.345  1.00  0.00           C  
ATOM   2005  OG1 THR A 285      22.968  11.697 -18.585  1.00  0.00           O  
ATOM   2006  CG2 THR A 285      23.907  12.083 -16.421  1.00  0.00           C  
ATOM   2007  N   TYR A 286      20.548   9.611 -17.725  1.00  0.00           N  
ATOM   2008  CA  TYR A 286      20.405   8.213 -17.929  1.00  0.00           C  
ATOM   2009  C   TYR A 286      21.642   7.513 -18.502  1.00  0.00           C  
ATOM   2010  O   TYR A 286      22.422   8.200 -19.187  1.00  0.00           O  
ATOM   2011  CB  TYR A 286      19.184   7.867 -18.863  1.00  0.00           C  
ATOM   2012  CG  TYR A 286      17.836   8.300 -18.296  1.00  0.00           C  
ATOM   2013  CD1 TYR A 286      17.139   7.402 -17.543  1.00  0.00           C  
ATOM   2014  CD2 TYR A 286      17.204   9.541 -18.659  1.00  0.00           C  
ATOM   2015  CE1 TYR A 286      15.848   7.627 -17.140  1.00  0.00           C  
ATOM   2016  CE2 TYR A 286      15.907   9.761 -18.222  1.00  0.00           C  
ATOM   2017  CZ  TYR A 286      15.164   8.854 -17.535  1.00  0.00           C  
ATOM   2018  OH  TYR A 286      13.915   9.108 -17.225  1.00  0.00           O  
ATOM   2019  N   LYS A 287      21.816   6.205 -18.390  1.00  0.00           N  
ATOM   2020  CA  LYS A 287      22.886   5.365 -18.962  1.00  0.00           C  
ATOM   2021  C   LYS A 287      23.105   5.563 -20.478  1.00  0.00           C  
ATOM   2022  O   LYS A 287      24.226   5.495 -20.988  1.00  0.00           O  
ATOM   2023  CB  LYS A 287      22.805   3.875 -18.518  1.00  0.00           C  
ATOM   2024  CG  LYS A 287      21.610   3.070 -19.096  1.00  0.00           C  
ATOM   2025  CD  LYS A 287      21.383   1.724 -18.435  1.00  0.00           C  
ATOM   2026  CE  LYS A 287      20.533   0.682 -19.267  1.00  0.00           C  
ATOM   2027  NZ  LYS A 287      20.233  -0.477 -18.391  1.00  0.00           N1+
ATOM   2028  N   ASP A 288      22.064   5.788 -21.288  1.00  0.00           N  
ATOM   2029  CA  ASP A 288      22.128   5.814 -22.762  1.00  0.00           C  
ATOM   2030  C   ASP A 288      22.364   7.278 -23.274  1.00  0.00           C  
ATOM   2031  O   ASP A 288      22.570   7.493 -24.457  1.00  0.00           O  
ATOM   2032  CB  ASP A 288      20.915   5.144 -23.347  1.00  0.00           C  
ATOM   2033  CG  ASP A 288      19.597   5.873 -23.113  1.00  0.00           C  
ATOM   2034  OD1 ASP A 288      18.767   6.096 -24.052  1.00  0.00           O  
ATOM   2035  OD2 ASP A 288      19.238   6.129 -21.919  1.00  0.00           O1-
ATOM   2036  N   GLY A 289      22.541   8.177 -22.313  1.00  0.00           N  
ATOM   2037  CA  GLY A 289      23.172   9.458 -22.492  1.00  0.00           C  
ATOM   2038  C   GLY A 289      22.177  10.604 -22.461  1.00  0.00           C  
ATOM   2039  O   GLY A 289      22.620  11.781 -22.579  1.00  0.00           O  
ATOM   2040  N   VAL A 290      20.857  10.386 -22.416  1.00  0.00           N  
ATOM   2041  CA  VAL A 290      19.908  11.544 -22.386  1.00  0.00           C  
ATOM   2042  C   VAL A 290      19.768  12.058 -20.905  1.00  0.00           C  
ATOM   2043  O   VAL A 290      20.058  11.419 -19.928  1.00  0.00           O  
ATOM   2044  CB  VAL A 290      18.516  11.089 -22.950  1.00  0.00           C  
ATOM   2045  CG1 VAL A 290      18.506  11.141 -24.449  1.00  0.00           C  
ATOM   2046  CG2 VAL A 290      18.020   9.695 -22.451  1.00  0.00           C  
ATOM   2047  N   LYS A 291      19.637  13.365 -20.915  1.00  0.00           N  
ATOM   2048  CA  LYS A 291      19.613  14.155 -19.729  1.00  0.00           C  
ATOM   2049  C   LYS A 291      18.181  14.044 -19.164  1.00  0.00           C  
ATOM   2050  O   LYS A 291      17.200  14.225 -19.850  1.00  0.00           O  
ATOM   2051  CB  LYS A 291      19.803  15.683 -20.094  1.00  0.00           C  
ATOM   2052  CG  LYS A 291      21.077  16.107 -20.766  1.00  0.00           C  
ATOM   2053  CD  LYS A 291      21.196  17.660 -20.967  1.00  0.00           C  
ATOM   2054  CE  LYS A 291      21.813  18.095 -22.353  1.00  0.00           C  
ATOM   2055  NZ  LYS A 291      21.884  19.550 -22.418  1.00  0.00           N1+
ATOM   2056  N   MET A 292      18.001  13.701 -17.882  1.00  0.00           N  
ATOM   2057  CA  MET A 292      16.767  13.498 -17.169  1.00  0.00           C  
ATOM   2058  C   MET A 292      16.183  14.863 -16.871  1.00  0.00           C  
ATOM   2059  O   MET A 292      16.969  15.677 -16.254  1.00  0.00           O  
ATOM   2060  CB  MET A 292      17.132  12.735 -15.857  1.00  0.00           C  
ATOM   2061  CG  MET A 292      15.866  12.323 -15.089  1.00  0.00           C  
ATOM   2062  SD  MET A 292      16.207  11.331 -13.602  1.00  0.00           S  
ATOM   2063  CE  MET A 292      14.593  10.729 -13.384  1.00  0.00           C  
ATOM   2064  N   THR A 293      14.898  15.090 -17.171  1.00  0.00           N  
ATOM   2065  CA  THR A 293      14.346  16.445 -17.065  1.00  0.00           C  
ATOM   2066  C   THR A 293      13.898  16.748 -15.641  1.00  0.00           C  
ATOM   2067  O   THR A 293      13.557  15.836 -14.837  1.00  0.00           O  
ATOM   2068  CB  THR A 293      13.157  16.642 -18.052  1.00  0.00           C  
ATOM   2069  OG1 THR A 293      12.133  15.612 -17.884  1.00  0.00           O  
ATOM   2070  CG2 THR A 293      13.510  16.513 -19.537  1.00  0.00           C  
ATOM   2071  N   ASP A 294      13.871  18.059 -15.246  1.00  0.00           N  
ATOM   2072  CA  ASP A 294      13.433  18.490 -13.912  1.00  0.00           C  
ATOM   2073  C   ASP A 294      11.987  18.099 -13.641  1.00  0.00           C  
ATOM   2074  O   ASP A 294      11.655  17.633 -12.562  1.00  0.00           O  
ATOM   2075  CB  ASP A 294      13.576  20.037 -13.637  1.00  0.00           C  
ATOM   2076  CG  ASP A 294      15.008  20.507 -13.539  1.00  0.00           C  
ATOM   2077  OD1 ASP A 294      15.888  19.686 -13.338  1.00  0.00           O  
ATOM   2078  OD2 ASP A 294      15.275  21.676 -13.619  1.00  0.00           O1-
ATOM   2079  N   GLN A 295      11.140  18.221 -14.637  1.00  0.00           N  
ATOM   2080  CA  GLN A 295       9.775  17.704 -14.663  1.00  0.00           C  
ATOM   2081  C   GLN A 295       9.599  16.132 -14.635  1.00  0.00           C  
ATOM   2082  O   GLN A 295       8.618  15.620 -14.139  1.00  0.00           O  
ATOM   2083  CB  GLN A 295       9.113  18.183 -15.947  1.00  0.00           C  
ATOM   2084  CG  GLN A 295       8.485  19.603 -15.949  1.00  0.00           C  
ATOM   2085  CD  GLN A 295       7.307  19.751 -15.046  1.00  0.00           C  
ATOM   2086  OE1 GLN A 295       6.922  20.842 -14.762  1.00  0.00           O  
ATOM   2087  NE2 GLN A 295       6.745  18.690 -14.488  1.00  0.00           N  
ATOM   2088  N   GLU A 296      10.588  15.311 -15.085  1.00  0.00           N  
ATOM   2089  CA  GLU A 296      10.507  13.809 -14.971  1.00  0.00           C  
ATOM   2090  C   GLU A 296      10.715  13.491 -13.473  1.00  0.00           C  
ATOM   2091  O   GLU A 296       9.787  12.869 -12.868  1.00  0.00           O  
ATOM   2092  CB  GLU A 296      11.645  13.197 -15.819  1.00  0.00           C  
ATOM   2093  CG  GLU A 296      11.331  12.781 -17.234  1.00  0.00           C  
ATOM   2094  CD  GLU A 296      12.470  12.312 -18.025  1.00  0.00           C  
ATOM   2095  OE1 GLU A 296      13.201  13.204 -18.418  1.00  0.00           O  
ATOM   2096  OE2 GLU A 296      12.684  11.121 -18.334  1.00  0.00           O1-
ATOM   2097  N   ILE A 297      11.753  13.968 -12.835  1.00  0.00           N  
ATOM   2098  CA  ILE A 297      12.055  14.031 -11.429  1.00  0.00           C  
ATOM   2099  C   ILE A 297      10.749  14.484 -10.624  1.00  0.00           C  
ATOM   2100  O   ILE A 297      10.434  13.768  -9.663  1.00  0.00           O  
ATOM   2101  CB  ILE A 297      13.326  14.885 -11.212  1.00  0.00           C  
ATOM   2102  CG1 ILE A 297      14.607  14.265 -12.015  1.00  0.00           C  
ATOM   2103  CG2 ILE A 297      13.661  15.090  -9.677  1.00  0.00           C  
ATOM   2104  CD1 ILE A 297      15.928  15.072 -12.118  1.00  0.00           C  
ATOM   2105  N   ALA A 298      10.049  15.574 -10.995  1.00  0.00           N  
ATOM   2106  CA  ALA A 298       9.097  16.268 -10.134  1.00  0.00           C  
ATOM   2107  C   ALA A 298       7.803  15.556 -10.037  1.00  0.00           C  
ATOM   2108  O   ALA A 298       7.231  15.458  -8.948  1.00  0.00           O  
ATOM   2109  CB  ALA A 298       8.752  17.671 -10.751  1.00  0.00           C  
ATOM   2110  N   ASN A 299       7.391  15.006 -11.194  1.00  0.00           N  
ATOM   2111  CA  ASN A 299       6.192  14.140 -11.269  1.00  0.00           C  
ATOM   2112  C   ASN A 299       6.352  12.900 -10.490  1.00  0.00           C  
ATOM   2113  O   ASN A 299       5.332  12.414  -9.985  1.00  0.00           O  
ATOM   2114  CB  ASN A 299       5.912  13.854 -12.680  1.00  0.00           C  
ATOM   2115  CG  ASN A 299       5.198  15.003 -13.357  1.00  0.00           C  
ATOM   2116  OD1 ASN A 299       5.822  15.940 -13.867  1.00  0.00           O  
ATOM   2117  ND2 ASN A 299       3.863  15.114 -13.407  1.00  0.00           N  
ATOM   2118  N   LEU A 300       7.601  12.382 -10.311  1.00  0.00           N  
ATOM   2119  CA  LEU A 300       7.771  11.096  -9.669  1.00  0.00           C  
ATOM   2120  C   LEU A 300       7.489  11.293  -8.122  1.00  0.00           C  
ATOM   2121  O   LEU A 300       7.025  10.381  -7.462  1.00  0.00           O  
ATOM   2122  CB  LEU A 300       9.215  10.619  -9.967  1.00  0.00           C  
ATOM   2123  CG  LEU A 300       9.532   9.118  -9.644  1.00  0.00           C  
ATOM   2124  CD1 LEU A 300       9.162   8.299 -10.927  1.00  0.00           C  
ATOM   2125  CD2 LEU A 300      10.979   8.849  -9.218  1.00  0.00           C  
ATOM   2126  N   LEU A 301       7.699  12.469  -7.583  1.00  0.00           N  
ATOM   2127  CA  LEU A 301       7.178  12.929  -6.237  1.00  0.00           C  
ATOM   2128  C   LEU A 301       5.652  12.884  -6.107  1.00  0.00           C  
ATOM   2129  O   LEU A 301       5.123  12.854  -4.964  1.00  0.00           O  
ATOM   2130  CB  LEU A 301       7.766  14.304  -5.917  1.00  0.00           C  
ATOM   2131  CG  LEU A 301       9.237  14.661  -6.316  1.00  0.00           C  
ATOM   2132  CD1 LEU A 301       9.435  16.182  -6.395  1.00  0.00           C  
ATOM   2133  CD2 LEU A 301      10.247  14.016  -5.391  1.00  0.00           C  
ATOM   2134  N   ILE A 302       4.914  12.870  -7.203  1.00  0.00           N  
ATOM   2135  CA  ILE A 302       3.454  12.813  -7.143  1.00  0.00           C  
ATOM   2136  C   ILE A 302       3.043  11.313  -7.173  1.00  0.00           C  
ATOM   2137  O   ILE A 302       2.094  10.853  -6.510  1.00  0.00           O  
ATOM   2138  CB  ILE A 302       2.826  13.587  -8.396  1.00  0.00           C  
ATOM   2139  CG1 ILE A 302       3.431  15.014  -8.649  1.00  0.00           C  
ATOM   2140  CG2 ILE A 302       1.267  13.690  -8.254  1.00  0.00           C  
ATOM   2141  CD1 ILE A 302       2.715  15.794  -9.732  1.00  0.00           C  
ATOM   2142  N   GLY A 303       3.661  10.609  -8.158  1.00  0.00           N  
ATOM   2143  CA  GLY A 303       3.326   9.215  -8.493  1.00  0.00           C  
ATOM   2144  C   GLY A 303       3.583   8.234  -7.385  1.00  0.00           C  
ATOM   2145  O   GLY A 303       2.647   7.423  -7.218  1.00  0.00           O  
ATOM   2146  N   ILE A 304       4.785   8.285  -6.745  1.00  0.00           N  
ATOM   2147  CA  ILE A 304       5.139   7.389  -5.651  1.00  0.00           C  
ATOM   2148  C   ILE A 304       4.334   7.713  -4.382  1.00  0.00           C  
ATOM   2149  O   ILE A 304       4.037   6.907  -3.552  1.00  0.00           O  
ATOM   2150  CB  ILE A 304       6.713   7.438  -5.318  1.00  0.00           C  
ATOM   2151  CG1 ILE A 304       7.567   7.171  -6.599  1.00  0.00           C  
ATOM   2152  CG2 ILE A 304       7.118   6.426  -4.303  1.00  0.00           C  
ATOM   2153  CD1 ILE A 304       9.061   7.104  -6.288  1.00  0.00           C  
ATOM   2154  N   LEU A 305       4.058   8.988  -4.225  1.00  0.00           N  
ATOM   2155  CA  LEU A 305       3.257   9.484  -3.071  1.00  0.00           C  
ATOM   2156  C   LEU A 305       1.748   9.140  -3.160  1.00  0.00           C  
ATOM   2157  O   LEU A 305       1.186   8.684  -2.175  1.00  0.00           O  
ATOM   2158  CB  LEU A 305       3.305  11.052  -2.907  1.00  0.00           C  
ATOM   2159  CG  LEU A 305       2.901  11.647  -1.491  1.00  0.00           C  
ATOM   2160  CD1 LEU A 305       4.019  11.348  -0.479  1.00  0.00           C  
ATOM   2161  CD2 LEU A 305       2.588  13.160  -1.577  1.00  0.00           C  
ATOM   2162  N   MET A 306       1.104   9.401  -4.342  1.00  0.00           N  
ATOM   2163  CA  MET A 306      -0.280   8.996  -4.625  1.00  0.00           C  
ATOM   2164  C   MET A 306      -0.459   7.489  -4.526  1.00  0.00           C  
ATOM   2165  O   MET A 306      -1.528   6.966  -4.246  1.00  0.00           O  
ATOM   2166  CB  MET A 306      -0.775   9.644  -5.926  1.00  0.00           C  
ATOM   2167  CG  MET A 306      -2.283   9.591  -6.258  1.00  0.00           C  
ATOM   2168  SD  MET A 306      -2.618  10.032  -7.995  1.00  0.00           S  
ATOM   2169  CE  MET A 306      -2.684  11.805  -7.874  1.00  0.00           C  
ATOM   2170  N   GLY A 307       0.682   6.806  -4.773  1.00  0.00           N  
ATOM   2171  CA  GLY A 307       0.921   5.417  -4.354  1.00  0.00           C  
ATOM   2172  C   GLY A 307       1.005   5.226  -2.832  1.00  0.00           C  
ATOM   2173  O   GLY A 307       0.012   4.769  -2.258  1.00  0.00           O  
ATOM   2174  N   GLY A 308       2.112   5.617  -2.143  1.00  0.00           N  
ATOM   2175  CA  GLY A 308       2.419   5.337  -0.726  1.00  0.00           C  
ATOM   2176  C   GLY A 308       1.567   5.915   0.366  1.00  0.00           C  
ATOM   2177  O   GLY A 308       1.655   5.456   1.490  1.00  0.00           O  
ATOM   2178  N   GLN A 309       0.654   6.828   0.030  1.00  0.00           N  
ATOM   2179  CA  GLN A 309      -0.312   7.291   1.039  1.00  0.00           C  
ATOM   2180  C   GLN A 309      -1.473   6.263   1.029  1.00  0.00           C  
ATOM   2181  O   GLN A 309      -1.847   5.657   2.015  1.00  0.00           O  
ATOM   2182  CB  GLN A 309      -0.845   8.684   0.601  1.00  0.00           C  
ATOM   2183  CG  GLN A 309       0.146   9.905   0.849  1.00  0.00           C  
ATOM   2184  CD  GLN A 309      -0.524  11.280   0.599  1.00  0.00           C  
ATOM   2185  OE1 GLN A 309      -0.151  12.255   1.167  1.00  0.00           O  
ATOM   2186  NE2 GLN A 309      -1.679  11.397  -0.050  1.00  0.00           N  
HETATM 2187  N   HIE A 310      -2.062   5.995  -0.120  1.00  0.00           N  
HETATM 2188  CA  HIE A 310      -3.349   5.283  -0.423  1.00  0.00           C  
HETATM 2189  C   HIE A 310      -3.370   3.819   0.094  1.00  0.00           C  
HETATM 2190  O   HIE A 310      -4.298   3.372   0.782  1.00  0.00           O  
HETATM 2191  CB  HIE A 310      -3.675   5.400  -1.930  1.00  0.00           C  
HETATM 2192  CG  HIE A 310      -5.091   5.179  -2.324  1.00  0.00           C  
HETATM 2193  ND1 HIE A 310      -5.483   4.804  -3.618  1.00  0.00           N  
HETATM 2194  CD2 HIE A 310      -6.233   5.484  -1.626  1.00  0.00           C  
HETATM 2195  CE1 HIE A 310      -6.827   4.811  -3.643  1.00  0.00           C  
HETATM 2196  NE2 HIE A 310      -7.288   5.110  -2.412  1.00  0.00           N  
ATOM   2197  N   THR A 311      -2.246   3.134  -0.013  1.00  0.00           N  
ATOM   2198  CA  THR A 311      -1.997   1.768   0.540  1.00  0.00           C  
ATOM   2199  C   THR A 311      -1.990   1.814   2.064  1.00  0.00           C  
ATOM   2200  O   THR A 311      -2.457   0.864   2.668  1.00  0.00           O  
ATOM   2201  CB  THR A 311      -0.648   1.353   0.007  1.00  0.00           C  
ATOM   2202  OG1 THR A 311       0.439   2.209   0.453  1.00  0.00           O  
ATOM   2203  CG2 THR A 311      -0.559   1.220  -1.553  1.00  0.00           C  
ATOM   2204  N   SER A 312      -1.515   2.902   2.750  1.00  0.00           N  
ATOM   2205  CA  SER A 312      -1.551   3.140   4.268  1.00  0.00           C  
ATOM   2206  C   SER A 312      -2.859   3.697   4.866  1.00  0.00           C  
ATOM   2207  O   SER A 312      -3.313   3.337   5.964  1.00  0.00           O  
ATOM   2208  CB  SER A 312      -0.450   4.159   4.625  1.00  0.00           C  
ATOM   2209  OG  SER A 312      -0.098   4.258   5.985  1.00  0.00           O  
ATOM   2210  N   ALA A 313      -3.655   4.400   4.080  1.00  0.00           N  
ATOM   2211  CA  ALA A 313      -4.869   5.068   4.511  1.00  0.00           C  
ATOM   2212  C   ALA A 313      -6.120   4.140   4.739  1.00  0.00           C  
ATOM   2213  O   ALA A 313      -7.039   4.456   5.502  1.00  0.00           O  
ATOM   2214  CB  ALA A 313      -5.253   6.052   3.353  1.00  0.00           C  
ATOM   2215  N   SER A 314      -6.085   2.956   4.186  1.00  0.00           N  
ATOM   2216  CA  SER A 314      -6.849   1.692   4.593  1.00  0.00           C  
ATOM   2217  C   SER A 314      -6.200   0.964   5.762  1.00  0.00           C  
ATOM   2218  O   SER A 314      -6.774   0.853   6.807  1.00  0.00           O  
ATOM   2219  CB  SER A 314      -6.820   0.660   3.359  1.00  0.00           C  
ATOM   2220  OG  SER A 314      -5.568   0.754   2.682  1.00  0.00           O  
ATOM   2221  N   THR A 315      -4.949   0.483   5.678  1.00  0.00           N  
ATOM   2222  CA  THR A 315      -4.307  -0.486   6.631  1.00  0.00           C  
ATOM   2223  C   THR A 315      -3.974   0.132   8.005  1.00  0.00           C  
ATOM   2224  O   THR A 315      -4.034  -0.577   8.969  1.00  0.00           O  
ATOM   2225  CB  THR A 315      -3.056  -1.109   5.999  1.00  0.00           C  
ATOM   2226  OG1 THR A 315      -2.214  -0.196   5.371  1.00  0.00           O  
ATOM   2227  CG2 THR A 315      -3.372  -2.099   4.966  1.00  0.00           C  
ATOM   2228  N   SER A 316      -3.662   1.502   8.088  1.00  0.00           N  
ATOM   2229  CA  SER A 316      -3.625   2.196   9.370  1.00  0.00           C  
ATOM   2230  C   SER A 316      -5.000   2.339  10.070  1.00  0.00           C  
ATOM   2231  O   SER A 316      -5.155   2.755  11.205  1.00  0.00           O  
ATOM   2232  CB  SER A 316      -2.963   3.606   9.208  1.00  0.00           C  
ATOM   2233  OG  SER A 316      -3.707   4.463   8.318  1.00  0.00           O  
ATOM   2234  N   ALA A 317      -6.139   2.043   9.281  1.00  0.00           N  
ATOM   2235  CA  ALA A 317      -7.523   2.206   9.745  1.00  0.00           C  
ATOM   2236  C   ALA A 317      -8.007   0.868  10.185  1.00  0.00           C  
ATOM   2237  O   ALA A 317      -8.340   0.640  11.357  1.00  0.00           O  
ATOM   2238  CB  ALA A 317      -8.394   2.647   8.536  1.00  0.00           C  
ATOM   2239  N   TRP A 318      -7.869  -0.140   9.296  1.00  0.00           N  
ATOM   2240  CA  TRP A 318      -8.058  -1.563   9.612  1.00  0.00           C  
ATOM   2241  C   TRP A 318      -7.629  -2.126  10.944  1.00  0.00           C  
ATOM   2242  O   TRP A 318      -8.384  -2.772  11.615  1.00  0.00           O  
ATOM   2243  CB  TRP A 318      -7.636  -2.544   8.484  1.00  0.00           C  
ATOM   2244  CG  TRP A 318      -8.588  -2.585   7.291  1.00  0.00           C  
ATOM   2245  CD1 TRP A 318      -8.187  -2.428   5.996  1.00  0.00           C  
ATOM   2246  CD2 TRP A 318     -10.007  -2.831   7.233  1.00  0.00           C  
ATOM   2247  NE1 TRP A 318      -9.259  -2.488   5.109  1.00  0.00           N  
ATOM   2248  CE2 TRP A 318     -10.409  -2.798   5.818  1.00  0.00           C  
ATOM   2249  CE3 TRP A 318     -11.061  -3.136   8.142  1.00  0.00           C  
ATOM   2250  CZ2 TRP A 318     -11.779  -3.059   5.423  1.00  0.00           C  
ATOM   2251  CZ3 TRP A 318     -12.330  -3.524   7.679  1.00  0.00           C  
ATOM   2252  CH2 TRP A 318     -12.747  -3.405   6.336  1.00  0.00           C  
ATOM   2253  N   PHE A 319      -6.310  -2.052  11.218  1.00  0.00           N  
ATOM   2254  CA  PHE A 319      -5.711  -2.856  12.221  1.00  0.00           C  
ATOM   2255  C   PHE A 319      -6.044  -2.429  13.594  1.00  0.00           C  
ATOM   2256  O   PHE A 319      -6.067  -3.267  14.510  1.00  0.00           O  
ATOM   2257  CB  PHE A 319      -4.187  -2.956  12.062  1.00  0.00           C  
ATOM   2258  CG  PHE A 319      -3.453  -1.667  12.280  1.00  0.00           C  
ATOM   2259  CD1 PHE A 319      -3.932  -0.344  12.311  1.00  0.00           C  
ATOM   2260  CD2 PHE A 319      -2.073  -1.922  12.177  1.00  0.00           C  
ATOM   2261  CE1 PHE A 319      -3.030   0.696  12.499  1.00  0.00           C  
ATOM   2262  CE2 PHE A 319      -1.235  -0.821  12.124  1.00  0.00           C  
ATOM   2263  CZ  PHE A 319      -1.657   0.518  12.365  1.00  0.00           C  
ATOM   2264  N   LEU A 320      -6.622  -1.259  13.812  1.00  0.00           N  
ATOM   2265  CA  LEU A 320      -7.215  -0.730  15.106  1.00  0.00           C  
ATOM   2266  C   LEU A 320      -8.514  -1.429  15.417  1.00  0.00           C  
ATOM   2267  O   LEU A 320      -8.685  -1.646  16.610  1.00  0.00           O  
ATOM   2268  CB  LEU A 320      -7.394   0.780  14.984  1.00  0.00           C  
ATOM   2269  CG  LEU A 320      -6.174   1.697  14.938  1.00  0.00           C  
ATOM   2270  CD1 LEU A 320      -6.636   3.113  14.550  1.00  0.00           C  
ATOM   2271  CD2 LEU A 320      -5.377   1.682  16.222  1.00  0.00           C  
ATOM   2272  N   LEU A 321      -9.292  -1.711  14.410  1.00  0.00           N  
ATOM   2273  CA  LEU A 321     -10.493  -2.434  14.648  1.00  0.00           C  
ATOM   2274  C   LEU A 321     -10.260  -3.869  15.090  1.00  0.00           C  
ATOM   2275  O   LEU A 321     -10.802  -4.310  16.140  1.00  0.00           O  
ATOM   2276  CB  LEU A 321     -11.330  -2.524  13.315  1.00  0.00           C  
ATOM   2277  CG  LEU A 321     -11.937  -1.195  12.829  1.00  0.00           C  
ATOM   2278  CD1 LEU A 321     -12.249  -1.138  11.319  1.00  0.00           C  
ATOM   2279  CD2 LEU A 321     -13.238  -0.808  13.601  1.00  0.00           C  
ATOM   2280  N   HIS A 322      -9.265  -4.573  14.527  1.00  0.00           N  
ATOM   2281  CA  HIS A 322      -9.016  -5.939  14.901  1.00  0.00           C  
ATOM   2282  C   HIS A 322      -8.153  -6.087  16.259  1.00  0.00           C  
ATOM   2283  O   HIS A 322      -8.286  -7.105  16.886  1.00  0.00           O  
ATOM   2284  CB  HIS A 322      -8.390  -6.691  13.766  1.00  0.00           C  
ATOM   2285  CG  HIS A 322      -9.055  -6.553  12.395  1.00  0.00           C  
ATOM   2286  ND1 HIS A 322     -10.295  -7.152  12.168  1.00  0.00           N  
ATOM   2287  CD2 HIS A 322      -8.695  -5.905  11.266  1.00  0.00           C  
ATOM   2288  CE1 HIS A 322     -10.754  -6.739  10.937  1.00  0.00           C  
ATOM   2289  NE2 HIS A 322      -9.818  -5.991  10.348  1.00  0.00           N  
ATOM   2290  N   LEU A 323      -7.389  -5.112  16.606  1.00  0.00           N  
ATOM   2291  CA  LEU A 323      -6.698  -4.925  17.866  1.00  0.00           C  
ATOM   2292  C   LEU A 323      -7.806  -4.609  18.918  1.00  0.00           C  
ATOM   2293  O   LEU A 323      -7.565  -4.941  20.121  1.00  0.00           O  
ATOM   2294  CB  LEU A 323      -5.639  -3.830  17.816  1.00  0.00           C  
ATOM   2295  CG  LEU A 323      -4.364  -4.268  17.179  1.00  0.00           C  
ATOM   2296  CD1 LEU A 323      -3.483  -3.015  16.756  1.00  0.00           C  
ATOM   2297  CD2 LEU A 323      -3.455  -5.196  18.084  1.00  0.00           C  
ATOM   2298  N   GLY A 324      -8.987  -4.069  18.518  1.00  0.00           N  
ATOM   2299  CA  GLY A 324     -10.051  -3.863  19.506  1.00  0.00           C  
ATOM   2300  C   GLY A 324     -10.906  -5.097  19.797  1.00  0.00           C  
ATOM   2301  O   GLY A 324     -11.703  -5.066  20.746  1.00  0.00           O  
ATOM   2302  N   GLU A 325     -10.806  -6.162  19.031  1.00  0.00           N  
ATOM   2303  CA  GLU A 325     -11.437  -7.450  19.146  1.00  0.00           C  
ATOM   2304  C   GLU A 325     -10.557  -8.377  20.050  1.00  0.00           C  
ATOM   2305  O   GLU A 325     -11.069  -9.459  20.377  1.00  0.00           O  
ATOM   2306  CB  GLU A 325     -11.550  -8.062  17.737  1.00  0.00           C  
ATOM   2307  CG  GLU A 325     -12.893  -7.840  17.076  1.00  0.00           C  
ATOM   2308  CD  GLU A 325     -14.075  -8.817  17.370  1.00  0.00           C  
ATOM   2309  OE1 GLU A 325     -14.532  -8.832  18.484  1.00  0.00           O  
ATOM   2310  OE2 GLU A 325     -14.568  -9.552  16.489  1.00  0.00           O1-
ATOM   2311  N   LYS A 326      -9.394  -7.957  20.535  1.00  0.00           N  
ATOM   2312  CA  LYS A 326      -8.688  -8.586  21.644  1.00  0.00           C  
ATOM   2313  C   LYS A 326      -7.694  -7.607  22.209  1.00  0.00           C  
ATOM   2314  O   LYS A 326      -6.566  -7.457  21.743  1.00  0.00           O  
ATOM   2315  CB  LYS A 326      -8.063  -9.988  21.198  1.00  0.00           C  
ATOM   2316  CG  LYS A 326      -7.288 -10.699  22.320  1.00  0.00           C  
ATOM   2317  CD  LYS A 326      -6.756 -12.181  21.995  1.00  0.00           C  
ATOM   2318  CE  LYS A 326      -5.906 -12.681  23.105  1.00  0.00           C  
ATOM   2319  NZ  LYS A 326      -5.507 -14.098  22.900  1.00  0.00           N1+
ATOM   2320  N   PRO A 327      -8.170  -6.938  23.298  1.00  0.00           N  
ATOM   2321  CA  PRO A 327      -7.353  -5.926  23.982  1.00  0.00           C  
ATOM   2322  C   PRO A 327      -5.967  -6.274  24.584  1.00  0.00           C  
ATOM   2323  O   PRO A 327      -5.247  -5.327  24.900  1.00  0.00           O  
ATOM   2324  CB  PRO A 327      -8.362  -5.370  25.064  1.00  0.00           C  
ATOM   2325  CG  PRO A 327      -9.742  -5.762  24.551  1.00  0.00           C  
ATOM   2326  CD  PRO A 327      -9.568  -7.015  23.743  1.00  0.00           C  
HETATM 2327  N   HIE A 328      -5.725  -7.602  24.726  1.00  0.00           N  
HETATM 2328  CA  HIE A 328      -4.457  -8.147  25.105  1.00  0.00           C  
HETATM 2329  C   HIE A 328      -3.409  -8.022  23.965  1.00  0.00           C  
HETATM 2330  O   HIE A 328      -2.230  -7.957  24.329  1.00  0.00           O  
HETATM 2331  CB  HIE A 328      -4.639  -9.652  25.491  1.00  0.00           C  
HETATM 2332  CG  HIE A 328      -3.402 -10.358  25.897  1.00  0.00           C  
HETATM 2333  ND1 HIE A 328      -3.028 -11.606  25.429  1.00  0.00           N  
HETATM 2334  CD2 HIE A 328      -2.419  -9.992  26.787  1.00  0.00           C  
HETATM 2335  CE1 HIE A 328      -1.889 -11.887  25.991  1.00  0.00           C  
HETATM 2336  NE2 HIE A 328      -1.402 -10.970  26.811  1.00  0.00           N  
ATOM   2337  N   LEU A 329      -3.854  -7.955  22.697  1.00  0.00           N  
ATOM   2338  CA  LEU A 329      -2.958  -7.819  21.566  1.00  0.00           C  
ATOM   2339  C   LEU A 329      -2.276  -6.395  21.570  1.00  0.00           C  
ATOM   2340  O   LEU A 329      -1.316  -6.229  20.829  1.00  0.00           O  
ATOM   2341  CB  LEU A 329      -3.727  -8.047  20.290  1.00  0.00           C  
ATOM   2342  CG  LEU A 329      -4.398  -9.427  20.258  1.00  0.00           C  
ATOM   2343  CD1 LEU A 329      -5.201  -9.454  18.946  1.00  0.00           C  
ATOM   2344  CD2 LEU A 329      -3.408 -10.586  20.441  1.00  0.00           C  
ATOM   2345  N   GLN A 330      -2.847  -5.466  22.303  1.00  0.00           N  
ATOM   2346  CA  GLN A 330      -2.362  -4.126  22.419  1.00  0.00           C  
ATOM   2347  C   GLN A 330      -1.405  -4.051  23.624  1.00  0.00           C  
ATOM   2348  O   GLN A 330      -0.481  -3.211  23.658  1.00  0.00           O  
ATOM   2349  CB  GLN A 330      -3.510  -3.229  22.811  1.00  0.00           C  
ATOM   2350  CG  GLN A 330      -4.653  -2.998  21.807  1.00  0.00           C  
ATOM   2351  CD  GLN A 330      -5.924  -2.537  22.565  1.00  0.00           C  
ATOM   2352  OE1 GLN A 330      -5.897  -1.757  23.522  1.00  0.00           O  
ATOM   2353  NE2 GLN A 330      -7.094  -3.001  22.044  1.00  0.00           N  
ATOM   2354  N   ASP A 331      -1.675  -4.778  24.705  1.00  0.00           N  
ATOM   2355  CA  ASP A 331      -1.026  -4.674  25.940  1.00  0.00           C  
ATOM   2356  C   ASP A 331       0.388  -5.310  25.914  1.00  0.00           C  
ATOM   2357  O   ASP A 331       1.341  -4.761  26.422  1.00  0.00           O  
ATOM   2358  CB  ASP A 331      -1.843  -5.504  26.944  1.00  0.00           C  
ATOM   2359  CG  ASP A 331      -3.078  -4.757  27.420  1.00  0.00           C  
ATOM   2360  OD1 ASP A 331      -3.303  -3.565  27.026  1.00  0.00           O  
ATOM   2361  OD2 ASP A 331      -3.863  -5.377  28.178  1.00  0.00           O1-
ATOM   2362  N   VAL A 332       0.559  -6.413  25.247  1.00  0.00           N  
ATOM   2363  CA  VAL A 332       1.814  -7.058  24.947  1.00  0.00           C  
ATOM   2364  C   VAL A 332       2.889  -6.209  24.182  1.00  0.00           C  
ATOM   2365  O   VAL A 332       4.035  -6.382  24.557  1.00  0.00           O  
ATOM   2366  CB  VAL A 332       1.467  -8.328  24.133  1.00  0.00           C  
ATOM   2367  CG1 VAL A 332       0.760  -9.489  24.933  1.00  0.00           C  
ATOM   2368  CG2 VAL A 332       0.804  -8.064  22.748  1.00  0.00           C  
ATOM   2369  N   ILE A 333       2.481  -5.233  23.288  1.00  0.00           N  
ATOM   2370  CA  ILE A 333       3.271  -4.226  22.655  1.00  0.00           C  
ATOM   2371  C   ILE A 333       3.613  -3.254  23.779  1.00  0.00           C  
ATOM   2372  O   ILE A 333       4.803  -3.120  24.090  1.00  0.00           O  
ATOM   2373  CB  ILE A 333       2.526  -3.535  21.508  1.00  0.00           C  
ATOM   2374  CG1 ILE A 333       1.829  -4.454  20.503  1.00  0.00           C  
ATOM   2375  CG2 ILE A 333       3.457  -2.390  20.987  1.00  0.00           C  
ATOM   2376  CD1 ILE A 333       0.893  -3.765  19.456  1.00  0.00           C  
ATOM   2377  N   TYR A 334       2.685  -2.729  24.540  1.00  0.00           N  
ATOM   2378  CA  TYR A 334       2.884  -1.813  25.641  1.00  0.00           C  
ATOM   2379  C   TYR A 334       3.866  -2.326  26.729  1.00  0.00           C  
ATOM   2380  O   TYR A 334       4.738  -1.628  27.117  1.00  0.00           O  
ATOM   2381  CB  TYR A 334       1.523  -1.470  26.204  1.00  0.00           C  
ATOM   2382  CG  TYR A 334       1.461  -0.761  27.521  1.00  0.00           C  
ATOM   2383  CD1 TYR A 334       2.309   0.338  27.876  1.00  0.00           C  
ATOM   2384  CD2 TYR A 334       0.586  -1.240  28.549  1.00  0.00           C  
ATOM   2385  CE1 TYR A 334       2.227   0.988  29.106  1.00  0.00           C  
ATOM   2386  CE2 TYR A 334       0.364  -0.477  29.735  1.00  0.00           C  
ATOM   2387  CZ  TYR A 334       1.223   0.645  30.039  1.00  0.00           C  
ATOM   2388  OH  TYR A 334       0.915   1.440  31.136  1.00  0.00           O  
ATOM   2389  N   GLN A 335       3.775  -3.624  27.118  1.00  0.00           N  
ATOM   2390  CA  GLN A 335       4.582  -4.237  28.087  1.00  0.00           C  
ATOM   2391  C   GLN A 335       6.016  -4.512  27.533  1.00  0.00           C  
ATOM   2392  O   GLN A 335       6.931  -4.803  28.307  1.00  0.00           O  
ATOM   2393  CB  GLN A 335       3.973  -5.607  28.489  1.00  0.00           C  
ATOM   2394  CG  GLN A 335       2.809  -5.559  29.483  1.00  0.00           C  
ATOM   2395  CD  GLN A 335       2.009  -6.883  29.587  1.00  0.00           C  
ATOM   2396  OE1 GLN A 335       1.023  -6.984  30.319  1.00  0.00           O  
ATOM   2397  NE2 GLN A 335       2.485  -7.962  28.925  1.00  0.00           N  
ATOM   2398  N   GLU A 336       6.261  -4.564  26.233  1.00  0.00           N  
ATOM   2399  CA  GLU A 336       7.567  -4.673  25.531  1.00  0.00           C  
ATOM   2400  C   GLU A 336       8.276  -3.347  25.373  1.00  0.00           C  
ATOM   2401  O   GLU A 336       9.484  -3.295  25.508  1.00  0.00           O  
ATOM   2402  CB  GLU A 336       7.376  -5.230  24.123  1.00  0.00           C  
ATOM   2403  CG  GLU A 336       8.601  -5.966  23.553  1.00  0.00           C  
ATOM   2404  CD  GLU A 336       9.030  -7.112  24.407  1.00  0.00           C  
ATOM   2405  OE1 GLU A 336       8.240  -7.995  24.772  1.00  0.00           O  
ATOM   2406  OE2 GLU A 336      10.276  -7.294  24.590  1.00  0.00           O1-
ATOM   2407  N   VAL A 337       7.537  -2.334  24.913  1.00  0.00           N  
ATOM   2408  CA  VAL A 337       8.303  -1.062  24.644  1.00  0.00           C  
ATOM   2409  C   VAL A 337       8.859  -0.367  25.938  1.00  0.00           C  
ATOM   2410  O   VAL A 337       9.890   0.285  25.865  1.00  0.00           O  
ATOM   2411  CB  VAL A 337       7.501  -0.132  23.737  1.00  0.00           C  
ATOM   2412  CG1 VAL A 337       7.197  -0.925  22.385  1.00  0.00           C  
ATOM   2413  CG2 VAL A 337       6.302   0.429  24.408  1.00  0.00           C  
ATOM   2414  N   VAL A 338       8.136  -0.407  27.034  1.00  0.00           N  
ATOM   2415  CA  VAL A 338       8.462   0.289  28.331  1.00  0.00           C  
ATOM   2416  C   VAL A 338       9.932   0.089  28.823  1.00  0.00           C  
ATOM   2417  O   VAL A 338      10.429   0.923  29.580  1.00  0.00           O  
ATOM   2418  CB  VAL A 338       7.489  -0.183  29.451  1.00  0.00           C  
ATOM   2419  CG1 VAL A 338       6.151   0.527  29.452  1.00  0.00           C  
ATOM   2420  CG2 VAL A 338       7.370  -1.749  29.557  1.00  0.00           C  
ATOM   2421  N   GLU A 339      10.585  -1.015  28.434  1.00  0.00           N  
ATOM   2422  CA  GLU A 339      12.023  -1.285  28.697  1.00  0.00           C  
ATOM   2423  C   GLU A 339      12.888  -0.232  27.963  1.00  0.00           C  
ATOM   2424  O   GLU A 339      13.821   0.336  28.502  1.00  0.00           O  
ATOM   2425  CB  GLU A 339      12.382  -2.677  28.126  1.00  0.00           C  
ATOM   2426  CG  GLU A 339      11.935  -3.752  29.143  1.00  0.00           C  
ATOM   2427  CD  GLU A 339      12.816  -3.956  30.329  1.00  0.00           C  
ATOM   2428  OE1 GLU A 339      13.825  -3.264  30.449  1.00  0.00           O  
ATOM   2429  OE2 GLU A 339      12.539  -4.927  31.126  1.00  0.00           O1-
ATOM   2430  N   LEU A 340      12.487   0.101  26.672  1.00  0.00           N  
ATOM   2431  CA  LEU A 340      13.304   0.951  25.802  1.00  0.00           C  
ATOM   2432  C   LEU A 340      12.921   2.439  25.988  1.00  0.00           C  
ATOM   2433  O   LEU A 340      13.842   3.235  25.950  1.00  0.00           O  
ATOM   2434  CB  LEU A 340      12.926   0.653  24.304  1.00  0.00           C  
ATOM   2435  CG  LEU A 340      13.272  -0.848  23.930  1.00  0.00           C  
ATOM   2436  CD1 LEU A 340      12.074  -1.835  24.071  1.00  0.00           C  
ATOM   2437  CD2 LEU A 340      13.812  -0.936  22.547  1.00  0.00           C  
ATOM   2438  N   LEU A 341      11.681   2.725  26.374  1.00  0.00           N  
ATOM   2439  CA  LEU A 341      11.235   4.029  26.836  1.00  0.00           C  
ATOM   2440  C   LEU A 341      11.708   4.222  28.295  1.00  0.00           C  
ATOM   2441  O   LEU A 341      11.604   5.420  28.730  1.00  0.00           O  
ATOM   2442  CB  LEU A 341       9.696   4.083  26.805  1.00  0.00           C  
ATOM   2443  CG  LEU A 341       9.088   3.830  25.415  1.00  0.00           C  
ATOM   2444  CD1 LEU A 341       7.526   3.698  25.459  1.00  0.00           C  
ATOM   2445  CD2 LEU A 341       9.527   5.006  24.417  1.00  0.00           C  
ATOM   2446  N   LYS A 342      12.197   3.228  29.066  1.00  0.00           N  
ATOM   2447  CA  LYS A 342      12.723   3.343  30.441  1.00  0.00           C  
ATOM   2448  C   LYS A 342      11.763   3.988  31.445  1.00  0.00           C  
ATOM   2449  O   LYS A 342      12.153   4.822  32.277  1.00  0.00           O  
ATOM   2450  CB  LYS A 342      14.056   4.099  30.489  1.00  0.00           C  
ATOM   2451  CG  LYS A 342      15.118   3.612  29.418  1.00  0.00           C  
ATOM   2452  CD  LYS A 342      16.232   4.628  29.433  1.00  0.00           C  
ATOM   2453  CE  LYS A 342      17.337   4.208  28.513  1.00  0.00           C  
ATOM   2454  NZ  LYS A 342      18.606   5.003  28.739  1.00  0.00           N1+
ATOM   2455  N   GLU A 343      10.482   3.626  31.269  1.00  0.00           N  
ATOM   2456  CA  GLU A 343       9.298   4.176  31.874  1.00  0.00           C  
ATOM   2457  C   GLU A 343       9.397   4.267  33.476  1.00  0.00           C  
ATOM   2458  O   GLU A 343       9.489   3.275  34.164  1.00  0.00           O  
ATOM   2459  CB  GLU A 343       8.059   3.236  31.368  1.00  0.00           C  
ATOM   2460  CG  GLU A 343       6.842   3.099  32.248  1.00  0.00           C  
ATOM   2461  CD  GLU A 343       6.182   4.420  32.447  1.00  0.00           C  
ATOM   2462  OE1 GLU A 343       6.430   5.022  33.563  1.00  0.00           O  
ATOM   2463  OE2 GLU A 343       5.464   4.886  31.593  1.00  0.00           O1-
ATOM   2464  N   LYS A 344       9.498   5.548  33.934  1.00  0.00           N  
ATOM   2465  CA  LYS A 344       9.786   5.915  35.295  1.00  0.00           C  
ATOM   2466  C   LYS A 344       8.888   7.071  35.683  1.00  0.00           C  
ATOM   2467  O   LYS A 344       9.373   8.065  36.202  1.00  0.00           O  
ATOM   2468  CB  LYS A 344      11.396   6.110  35.385  1.00  0.00           C  
ATOM   2469  CG  LYS A 344      11.920   6.155  36.873  1.00  0.00           C  
ATOM   2470  CD  LYS A 344      13.496   6.198  37.111  1.00  0.00           C  
ATOM   2471  CE  LYS A 344      13.887   6.528  38.591  1.00  0.00           C  
ATOM   2472  NZ  LYS A 344      15.245   6.039  38.929  1.00  0.00           N1+
ATOM   2473  N   GLY A 345       7.596   6.852  35.360  1.00  0.00           N  
ATOM   2474  CA  GLY A 345       6.545   7.829  35.535  1.00  0.00           C  
ATOM   2475  C   GLY A 345       6.541   8.731  34.340  1.00  0.00           C  
ATOM   2476  O   GLY A 345       6.759   9.889  34.461  1.00  0.00           O  
ATOM   2477  N   GLY A 346       6.348   8.034  33.222  1.00  0.00           N  
ATOM   2478  CA  GLY A 346       6.725   8.635  31.906  1.00  0.00           C  
ATOM   2479  C   GLY A 346       7.882   8.017  31.161  1.00  0.00           C  
ATOM   2480  O   GLY A 346       8.800   7.457  31.768  1.00  0.00           O  
ATOM   2481  N   ASP A 347       8.022   8.293  29.859  1.00  0.00           N  
ATOM   2482  CA  ASP A 347       9.149   7.910  28.915  1.00  0.00           C  
ATOM   2483  C   ASP A 347      10.318   8.880  29.177  1.00  0.00           C  
ATOM   2484  O   ASP A 347      10.132  10.073  29.478  1.00  0.00           O  
ATOM   2485  CB  ASP A 347       8.684   8.033  27.488  1.00  0.00           C  
ATOM   2486  CG  ASP A 347       8.145   9.378  26.918  1.00  0.00           C  
ATOM   2487  OD1 ASP A 347       8.843  10.167  26.209  1.00  0.00           O  
ATOM   2488  OD2 ASP A 347       6.940   9.605  27.082  1.00  0.00           O1-
ATOM   2489  N   LEU A 348      11.508   8.393  28.967  1.00  0.00           N  
ATOM   2490  CA  LEU A 348      12.763   9.207  29.090  1.00  0.00           C  
ATOM   2491  C   LEU A 348      13.747   8.957  27.984  1.00  0.00           C  
ATOM   2492  O   LEU A 348      14.883   9.432  28.065  1.00  0.00           O  
ATOM   2493  CB  LEU A 348      13.391   9.010  30.495  1.00  0.00           C  
ATOM   2494  CG  LEU A 348      12.627   9.644  31.612  1.00  0.00           C  
ATOM   2495  CD1 LEU A 348      13.400   9.388  32.911  1.00  0.00           C  
ATOM   2496  CD2 LEU A 348      12.457  11.137  31.419  1.00  0.00           C  
ATOM   2497  N   ASN A 349      13.304   8.300  26.892  1.00  0.00           N  
ATOM   2498  CA  ASN A 349      14.015   7.852  25.706  1.00  0.00           C  
ATOM   2499  C   ASN A 349      12.921   7.498  24.627  1.00  0.00           C  
ATOM   2500  O   ASN A 349      11.706   7.402  24.945  1.00  0.00           O  
ATOM   2501  CB  ASN A 349      14.943   6.653  26.032  1.00  0.00           C  
ATOM   2502  CG  ASN A 349      15.869   6.180  24.867  1.00  0.00           C  
ATOM   2503  OD1 ASN A 349      16.508   7.023  24.223  1.00  0.00           O  
ATOM   2504  ND2 ASN A 349      15.731   4.895  24.567  1.00  0.00           N  
ATOM   2505  N   ASP A 350      13.304   7.474  23.362  1.00  0.00           N  
ATOM   2506  CA  ASP A 350      12.369   7.352  22.250  1.00  0.00           C  
ATOM   2507  C   ASP A 350      13.093   6.399  21.250  1.00  0.00           C  
ATOM   2508  O   ASP A 350      14.295   6.274  21.130  1.00  0.00           O  
ATOM   2509  CB  ASP A 350      11.891   8.684  21.689  1.00  0.00           C  
ATOM   2510  CG  ASP A 350      12.854   9.353  20.721  1.00  0.00           C  
ATOM   2511  OD1 ASP A 350      14.037   9.528  21.149  1.00  0.00           O  
ATOM   2512  OD2 ASP A 350      12.369   9.916  19.699  1.00  0.00           O1-
ATOM   2513  N   LEU A 351      12.252   5.621  20.590  1.00  0.00           N  
ATOM   2514  CA  LEU A 351      12.574   4.401  19.842  1.00  0.00           C  
ATOM   2515  C   LEU A 351      13.102   4.897  18.432  1.00  0.00           C  
ATOM   2516  O   LEU A 351      12.298   5.458  17.611  1.00  0.00           O  
ATOM   2517  CB  LEU A 351      11.251   3.551  19.595  1.00  0.00           C  
ATOM   2518  CG  LEU A 351      10.518   3.131  20.880  1.00  0.00           C  
ATOM   2519  CD1 LEU A 351       9.295   2.306  20.401  1.00  0.00           C  
ATOM   2520  CD2 LEU A 351      11.535   2.368  21.794  1.00  0.00           C  
ATOM   2521  N   THR A 352      14.361   4.608  18.217  1.00  0.00           N  
ATOM   2522  CA  THR A 352      14.930   4.783  16.850  1.00  0.00           C  
ATOM   2523  C   THR A 352      14.510   3.710  15.873  1.00  0.00           C  
ATOM   2524  O   THR A 352      13.899   2.721  16.278  1.00  0.00           O  
ATOM   2525  CB  THR A 352      16.493   4.800  17.020  1.00  0.00           C  
ATOM   2526  OG1 THR A 352      17.063   3.607  17.294  1.00  0.00           O  
ATOM   2527  CG2 THR A 352      17.013   5.827  17.993  1.00  0.00           C  
ATOM   2528  N   TYR A 353      14.904   3.832  14.563  1.00  0.00           N  
ATOM   2529  CA  TYR A 353      14.744   2.739  13.559  1.00  0.00           C  
ATOM   2530  C   TYR A 353      15.223   1.425  13.991  1.00  0.00           C  
ATOM   2531  O   TYR A 353      14.522   0.487  13.708  1.00  0.00           O  
ATOM   2532  CB  TYR A 353      15.405   3.253  12.189  1.00  0.00           C  
ATOM   2533  CG  TYR A 353      15.247   2.410  10.934  1.00  0.00           C  
ATOM   2534  CD1 TYR A 353      16.105   1.307  10.717  1.00  0.00           C  
ATOM   2535  CD2 TYR A 353      14.212   2.668   9.977  1.00  0.00           C  
ATOM   2536  CE1 TYR A 353      15.975   0.521   9.557  1.00  0.00           C  
ATOM   2537  CE2 TYR A 353      14.082   1.840   8.839  1.00  0.00           C  
ATOM   2538  CZ  TYR A 353      14.965   0.772   8.626  1.00  0.00           C  
ATOM   2539  OH  TYR A 353      14.656  -0.139   7.652  1.00  0.00           O  
ATOM   2540  N   GLU A 354      16.299   1.272  14.728  1.00  0.00           N  
ATOM   2541  CA  GLU A 354      16.963   0.042  15.136  1.00  0.00           C  
ATOM   2542  C   GLU A 354      16.244  -0.650  16.334  1.00  0.00           C  
ATOM   2543  O   GLU A 354      16.116  -1.869  16.368  1.00  0.00           O  
ATOM   2544  CB  GLU A 354      18.369   0.465  15.616  1.00  0.00           C  
ATOM   2545  CG  GLU A 354      19.081   1.523  14.595  1.00  0.00           C  
ATOM   2546  CD  GLU A 354      19.353   1.054  13.194  1.00  0.00           C  
ATOM   2547  OE1 GLU A 354      19.008  -0.086  12.809  1.00  0.00           O  
ATOM   2548  OE2 GLU A 354      19.996   1.865  12.451  1.00  0.00           O1-
ATOM   2549  N   ASP A 355      15.656   0.224  17.199  1.00  0.00           N  
ATOM   2550  CA  ASP A 355      14.858  -0.167  18.362  1.00  0.00           C  
ATOM   2551  C   ASP A 355      13.380  -0.485  18.029  1.00  0.00           C  
ATOM   2552  O   ASP A 355      12.751  -1.174  18.854  1.00  0.00           O  
ATOM   2553  CB  ASP A 355      14.797   1.000  19.445  1.00  0.00           C  
ATOM   2554  CG  ASP A 355      16.041   1.770  19.712  1.00  0.00           C  
ATOM   2555  OD1 ASP A 355      17.001   1.116  20.200  1.00  0.00           O  
ATOM   2556  OD2 ASP A 355      16.023   3.008  19.606  1.00  0.00           O1-
ATOM   2557  N   LEU A 356      12.879  -0.071  16.854  1.00  0.00           N  
ATOM   2558  CA  LEU A 356      11.563  -0.302  16.350  1.00  0.00           C  
ATOM   2559  C   LEU A 356      11.496  -1.578  15.521  1.00  0.00           C  
ATOM   2560  O   LEU A 356      10.555  -2.329  15.705  1.00  0.00           O  
ATOM   2561  CB  LEU A 356      11.113   0.946  15.487  1.00  0.00           C  
ATOM   2562  CG  LEU A 356       9.740   0.875  14.793  1.00  0.00           C  
ATOM   2563  CD1 LEU A 356       8.542   0.768  15.835  1.00  0.00           C  
ATOM   2564  CD2 LEU A 356       9.653   2.029  13.807  1.00  0.00           C  
ATOM   2565  N   GLN A 357      12.385  -1.865  14.543  1.00  0.00           N  
ATOM   2566  CA  GLN A 357      12.276  -3.013  13.664  1.00  0.00           C  
ATOM   2567  C   GLN A 357      12.783  -4.295  14.298  1.00  0.00           C  
ATOM   2568  O   GLN A 357      12.720  -5.351  13.640  1.00  0.00           O  
ATOM   2569  CB  GLN A 357      13.213  -2.591  12.416  1.00  0.00           C  
ATOM   2570  CG  GLN A 357      12.842  -1.341  11.604  1.00  0.00           C  
ATOM   2571  CD  GLN A 357      11.662  -1.537  10.706  1.00  0.00           C  
ATOM   2572  OE1 GLN A 357      10.729  -2.175  11.134  1.00  0.00           O  
ATOM   2573  NE2 GLN A 357      11.776  -1.059   9.443  1.00  0.00           N  
ATOM   2574  N   LYS A 358      13.291  -4.256  15.533  1.00  0.00           N  
ATOM   2575  CA  LYS A 358      13.722  -5.464  16.311  1.00  0.00           C  
ATOM   2576  C   LYS A 358      12.589  -6.157  17.172  1.00  0.00           C  
ATOM   2577  O   LYS A 358      12.684  -7.285  17.518  1.00  0.00           O  
ATOM   2578  CB  LYS A 358      14.951  -5.110  17.199  1.00  0.00           C  
ATOM   2579  CG  LYS A 358      14.735  -4.145  18.268  1.00  0.00           C  
ATOM   2580  CD  LYS A 358      15.940  -4.160  19.190  1.00  0.00           C  
ATOM   2581  CE  LYS A 358      15.634  -3.669  20.675  1.00  0.00           C  
ATOM   2582  NZ  LYS A 358      16.786  -3.948  21.544  1.00  0.00           N1+
ATOM   2583  N   LEU A 359      11.489  -5.366  17.412  1.00  0.00           N  
ATOM   2584  CA  LEU A 359      10.520  -5.698  18.434  1.00  0.00           C  
ATOM   2585  C   LEU A 359       9.624  -6.903  17.904  1.00  0.00           C  
ATOM   2586  O   LEU A 359       9.028  -6.755  16.848  1.00  0.00           O  
ATOM   2587  CB  LEU A 359       9.632  -4.549  18.767  1.00  0.00           C  
ATOM   2588  CG  LEU A 359      10.186  -3.334  19.541  1.00  0.00           C  
ATOM   2589  CD1 LEU A 359       9.306  -2.118  19.289  1.00  0.00           C  
ATOM   2590  CD2 LEU A 359      10.295  -3.591  21.112  1.00  0.00           C  
ATOM   2591  N   PRO A 360       9.598  -8.107  18.508  1.00  0.00           N  
ATOM   2592  CA  PRO A 360       9.031  -9.268  17.829  1.00  0.00           C  
ATOM   2593  C   PRO A 360       7.469  -9.263  17.764  1.00  0.00           C  
ATOM   2594  O   PRO A 360       6.895  -9.567  16.719  1.00  0.00           O  
ATOM   2595  CB  PRO A 360       9.546 -10.509  18.604  1.00  0.00           C  
ATOM   2596  CG  PRO A 360       9.931  -9.888  19.959  1.00  0.00           C  
ATOM   2597  CD  PRO A 360      10.333  -8.463  19.680  1.00  0.00           C  
ATOM   2598  N   SER A 361       6.767  -8.741  18.757  1.00  0.00           N  
ATOM   2599  CA  SER A 361       5.331  -8.504  18.765  1.00  0.00           C  
ATOM   2600  C   SER A 361       4.675  -7.500  17.765  1.00  0.00           C  
ATOM   2601  O   SER A 361       3.608  -7.765  17.210  1.00  0.00           O  
ATOM   2602  CB  SER A 361       4.916  -7.959  20.220  1.00  0.00           C  
ATOM   2603  OG  SER A 361       5.905  -7.006  20.669  1.00  0.00           O  
ATOM   2604  N   VAL A 362       5.379  -6.417  17.510  1.00  0.00           N  
ATOM   2605  CA  VAL A 362       4.946  -5.436  16.554  1.00  0.00           C  
ATOM   2606  C   VAL A 362       5.076  -6.066  15.147  1.00  0.00           C  
ATOM   2607  O   VAL A 362       4.168  -5.989  14.364  1.00  0.00           O  
ATOM   2608  CB  VAL A 362       5.874  -4.177  16.677  1.00  0.00           C  
ATOM   2609  CG1 VAL A 362       5.632  -3.102  15.588  1.00  0.00           C  
ATOM   2610  CG2 VAL A 362       5.954  -3.657  18.184  1.00  0.00           C  
ATOM   2611  N   ASN A 363       6.126  -6.736  14.703  1.00  0.00           N  
ATOM   2612  CA  ASN A 363       6.288  -7.604  13.516  1.00  0.00           C  
ATOM   2613  C   ASN A 363       5.106  -8.582  13.366  1.00  0.00           C  
ATOM   2614  O   ASN A 363       4.529  -8.694  12.268  1.00  0.00           O  
ATOM   2615  CB  ASN A 363       7.638  -8.375  13.653  1.00  0.00           C  
ATOM   2616  CG  ASN A 363       8.302  -8.788  12.329  1.00  0.00           C  
ATOM   2617  OD1 ASN A 363       8.256  -9.953  12.002  1.00  0.00           O  
ATOM   2618  ND2 ASN A 363       8.987  -7.872  11.694  1.00  0.00           N  
ATOM   2619  N   ASN A 364       4.731  -9.296  14.436  1.00  0.00           N  
ATOM   2620  CA  ASN A 364       3.667 -10.348  14.340  1.00  0.00           C  
ATOM   2621  C   ASN A 364       2.255  -9.675  14.172  1.00  0.00           C  
ATOM   2622  O   ASN A 364       1.315 -10.271  13.628  1.00  0.00           O  
ATOM   2623  CB  ASN A 364       3.531 -11.230  15.623  1.00  0.00           C  
ATOM   2624  CG  ASN A 364       4.765 -12.161  15.734  1.00  0.00           C  
ATOM   2625  OD1 ASN A 364       5.372 -12.579  14.772  1.00  0.00           O  
ATOM   2626  ND2 ASN A 364       5.091 -12.426  16.967  1.00  0.00           N  
ATOM   2627  N   THR A 365       2.047  -8.388  14.638  1.00  0.00           N  
ATOM   2628  CA  THR A 365       0.880  -7.593  14.481  1.00  0.00           C  
ATOM   2629  C   THR A 365       0.690  -7.116  13.017  1.00  0.00           C  
ATOM   2630  O   THR A 365      -0.394  -7.183  12.563  1.00  0.00           O  
ATOM   2631  CB  THR A 365       0.983  -6.347  15.446  1.00  0.00           C  
ATOM   2632  OG1 THR A 365       0.973  -6.955  16.740  1.00  0.00           O  
ATOM   2633  CG2 THR A 365      -0.249  -5.408  15.448  1.00  0.00           C  
ATOM   2634  N   ILE A 366       1.736  -6.607  12.351  1.00  0.00           N  
ATOM   2635  CA  ILE A 366       1.801  -6.242  10.969  1.00  0.00           C  
ATOM   2636  C   ILE A 366       1.660  -7.484  10.020  1.00  0.00           C  
ATOM   2637  O   ILE A 366       0.865  -7.365   9.089  1.00  0.00           O  
ATOM   2638  CB  ILE A 366       3.109  -5.492  10.724  1.00  0.00           C  
ATOM   2639  CG1 ILE A 366       3.222  -4.357  11.763  1.00  0.00           C  
ATOM   2640  CG2 ILE A 366       3.163  -4.906   9.269  1.00  0.00           C  
ATOM   2641  CD1 ILE A 366       4.701  -3.903  11.862  1.00  0.00           C  
ATOM   2642  N   LYS A 367       2.276  -8.573  10.384  1.00  0.00           N  
ATOM   2643  CA  LYS A 367       2.253  -9.776   9.544  1.00  0.00           C  
ATOM   2644  C   LYS A 367       0.745 -10.261   9.411  1.00  0.00           C  
ATOM   2645  O   LYS A 367       0.279 -10.650   8.330  1.00  0.00           O  
ATOM   2646  CB  LYS A 367       3.125 -10.898  10.099  1.00  0.00           C  
ATOM   2647  CG  LYS A 367       4.573 -10.669   9.849  1.00  0.00           C  
ATOM   2648  CD  LYS A 367       5.483 -11.810  10.219  1.00  0.00           C  
ATOM   2649  CE  LYS A 367       6.841 -11.486   9.621  1.00  0.00           C  
ATOM   2650  NZ  LYS A 367       7.864 -12.423  10.037  1.00  0.00           N1+
ATOM   2651  N   GLU A 368       0.042 -10.191  10.523  1.00  0.00           N  
ATOM   2652  CA  GLU A 368      -1.344 -10.590  10.661  1.00  0.00           C  
ATOM   2653  C   GLU A 368      -2.277  -9.522  10.117  1.00  0.00           C  
ATOM   2654  O   GLU A 368      -3.431  -9.833   9.768  1.00  0.00           O  
ATOM   2655  CB  GLU A 368      -1.594 -11.000  12.121  1.00  0.00           C  
ATOM   2656  CG  GLU A 368      -2.950 -11.404  12.600  1.00  0.00           C  
ATOM   2657  CD  GLU A 368      -3.307 -12.815  12.105  1.00  0.00           C  
ATOM   2658  OE1 GLU A 368      -2.660 -13.340  11.173  1.00  0.00           O  
ATOM   2659  OE2 GLU A 368      -4.308 -13.321  12.567  1.00  0.00           O1-
ATOM   2660  N   THR A 369      -1.783  -8.270  10.015  1.00  0.00           N  
ATOM   2661  CA  THR A 369      -2.634  -7.208   9.543  1.00  0.00           C  
ATOM   2662  C   THR A 369      -2.835  -7.312   8.021  1.00  0.00           C  
ATOM   2663  O   THR A 369      -3.898  -7.169   7.504  1.00  0.00           O  
ATOM   2664  CB  THR A 369      -2.049  -5.823   9.946  1.00  0.00           C  
ATOM   2665  OG1 THR A 369      -2.282  -5.574  11.319  1.00  0.00           O  
ATOM   2666  CG2 THR A 369      -2.444  -4.613   9.029  1.00  0.00           C  
ATOM   2667  N   LEU A 370      -1.747  -7.637   7.313  1.00  0.00           N  
ATOM   2668  CA  LEU A 370      -1.710  -7.780   5.903  1.00  0.00           C  
ATOM   2669  C   LEU A 370      -2.485  -9.002   5.507  1.00  0.00           C  
ATOM   2670  O   LEU A 370      -2.932  -9.089   4.366  1.00  0.00           O  
ATOM   2671  CB  LEU A 370      -0.229  -7.777   5.424  1.00  0.00           C  
ATOM   2672  CG  LEU A 370       0.547  -6.560   5.908  1.00  0.00           C  
ATOM   2673  CD1 LEU A 370       2.087  -6.722   6.199  1.00  0.00           C  
ATOM   2674  CD2 LEU A 370       0.265  -5.350   5.048  1.00  0.00           C  
ATOM   2675  N   ARG A 371      -2.532  -9.997   6.422  1.00  0.00           N  
ATOM   2676  CA  ARG A 371      -3.205 -11.296   6.260  1.00  0.00           C  
ATOM   2677  C   ARG A 371      -4.740 -11.058   6.522  1.00  0.00           C  
ATOM   2678  O   ARG A 371      -5.572 -11.767   5.892  1.00  0.00           O  
ATOM   2679  CB  ARG A 371      -2.565 -12.326   7.284  1.00  0.00           C  
ATOM   2680  CG  ARG A 371      -2.941 -13.780   6.954  1.00  0.00           C  
ATOM   2681  CD  ARG A 371      -3.323 -14.684   8.237  1.00  0.00           C  
ATOM   2682  NE  ARG A 371      -4.217 -13.981   9.255  1.00  0.00           N  
ATOM   2683  CZ  ARG A 371      -5.552 -13.713   9.264  1.00  0.00           C  
ATOM   2684  NH1 ARG A 371      -6.353 -13.956   8.155  1.00  0.00           N  
ATOM   2685  NH2 ARG A 371      -6.154 -13.216  10.348  1.00  0.00           N1+
ATOM   2686  N   MET A 372      -5.146 -10.106   7.336  1.00  0.00           N  
ATOM   2687  CA  MET A 372      -6.514  -9.837   7.702  1.00  0.00           C  
ATOM   2688  C   MET A 372      -7.185  -8.805   6.746  1.00  0.00           C  
ATOM   2689  O   MET A 372      -8.368  -8.906   6.437  1.00  0.00           O  
ATOM   2690  CB  MET A 372      -6.618  -9.236   9.113  1.00  0.00           C  
ATOM   2691  CG  MET A 372      -8.048  -9.389   9.713  1.00  0.00           C  
ATOM   2692  SD  MET A 372      -8.508 -11.127   9.864  1.00  0.00           S  
ATOM   2693  CE  MET A 372      -9.991 -11.091  10.924  1.00  0.00           C  
HETATM 2694  N   HIE A 373      -6.438  -7.751   6.308  1.00  0.00           N  
HETATM 2695  CA  HIE A 373      -6.666  -7.075   5.098  1.00  0.00           C  
HETATM 2696  C   HIE A 373      -5.323  -6.751   4.375  1.00  0.00           C  
HETATM 2697  O   HIE A 373      -4.602  -5.824   4.739  1.00  0.00           O  
HETATM 2698  CB  HIE A 373      -7.492  -5.780   5.314  1.00  0.00           C  
HETATM 2699  CG  HIE A 373      -8.922  -5.998   5.628  1.00  0.00           C  
HETATM 2700  ND1 HIE A 373      -9.787  -6.406   4.603  1.00  0.00           N  
HETATM 2701  CD2 HIE A 373      -9.539  -5.993   6.823  1.00  0.00           C  
HETATM 2702  CE1 HIE A 373     -10.838  -6.674   5.260  1.00  0.00           C  
HETATM 2703  NE2 HIE A 373     -10.795  -6.468   6.615  1.00  0.00           N  
ATOM   2704  N   MET A 374      -5.083  -7.405   3.252  1.00  0.00           N  
ATOM   2705  CA  MET A 374      -4.195  -6.915   2.224  1.00  0.00           C  
ATOM   2706  C   MET A 374      -4.893  -5.676   1.559  1.00  0.00           C  
ATOM   2707  O   MET A 374      -5.994  -5.802   1.095  1.00  0.00           O  
ATOM   2708  CB  MET A 374      -3.981  -8.132   1.233  1.00  0.00           C  
ATOM   2709  CG  MET A 374      -3.374  -7.745  -0.117  1.00  0.00           C  
ATOM   2710  SD  MET A 374      -1.559  -7.411   0.002  1.00  0.00           S  
ATOM   2711  CE  MET A 374      -1.247  -7.100  -1.703  1.00  0.00           C  
ATOM   2712  N   PRO A 375      -4.167  -4.560   1.366  1.00  0.00           N  
ATOM   2713  CA  PRO A 375      -4.840  -3.381   0.866  1.00  0.00           C  
ATOM   2714  C   PRO A 375      -5.064  -3.327  -0.641  1.00  0.00           C  
ATOM   2715  O   PRO A 375      -6.151  -2.826  -0.914  1.00  0.00           O  
ATOM   2716  CB  PRO A 375      -3.892  -2.261   1.235  1.00  0.00           C  
ATOM   2717  CG  PRO A 375      -2.526  -2.890   1.518  1.00  0.00           C  
ATOM   2718  CD  PRO A 375      -2.850  -4.277   1.909  1.00  0.00           C  
ATOM   2719  N   LEU A 376      -4.109  -3.719  -1.506  1.00  0.00           N  
ATOM   2720  CA  LEU A 376      -4.379  -3.751  -2.980  1.00  0.00           C  
ATOM   2721  C   LEU A 376      -5.231  -4.954  -3.176  1.00  0.00           C  
ATOM   2722  O   LEU A 376      -4.770  -6.058  -2.809  1.00  0.00           O  
ATOM   2723  CB  LEU A 376      -3.047  -3.920  -3.800  1.00  0.00           C  
ATOM   2724  CG  LEU A 376      -2.180  -2.662  -3.982  1.00  0.00           C  
ATOM   2725  CD1 LEU A 376      -2.798  -1.529  -4.762  1.00  0.00           C  
ATOM   2726  CD2 LEU A 376      -1.510  -2.213  -2.667  1.00  0.00           C  
HETATM 2727  N   HIE A 377      -6.437  -4.834  -3.809  1.00  0.00           N  
HETATM 2728  CA  HIE A 377      -7.212  -6.036  -4.182  1.00  0.00           C  
HETATM 2729  C   HIE A 377      -7.007  -6.646  -5.584  1.00  0.00           C  
HETATM 2730  O   HIE A 377      -7.354  -7.814  -5.772  1.00  0.00           O  
HETATM 2731  CB  HIE A 377      -8.697  -5.753  -3.945  1.00  0.00           C  
HETATM 2732  CG  HIE A 377      -9.479  -4.669  -4.789  1.00  0.00           C  
HETATM 2733  ND1 HIE A 377      -9.925  -4.761  -6.101  1.00  0.00           N  
HETATM 2734  CD2 HIE A 377      -9.819  -3.448  -4.218  1.00  0.00           C  
HETATM 2735  CE1 HIE A 377     -10.364  -3.549  -6.377  1.00  0.00           C  
HETATM 2736  NE2 HIE A 377     -10.379  -2.770  -5.310  1.00  0.00           N  
ATOM   2737  N   SER A 378      -6.610  -5.762  -6.589  1.00  0.00           N  
ATOM   2738  CA  SER A 378      -6.577  -6.070  -8.018  1.00  0.00           C  
ATOM   2739  C   SER A 378      -5.142  -5.828  -8.605  1.00  0.00           C  
ATOM   2740  O   SER A 378      -5.020  -4.790  -9.218  1.00  0.00           O  
ATOM   2741  CB  SER A 378      -7.720  -5.422  -8.810  1.00  0.00           C  
ATOM   2742  OG  SER A 378      -8.964  -5.989  -8.471  1.00  0.00           O  
ATOM   2743  N   ILE A 379      -4.172  -6.671  -8.352  1.00  0.00           N  
ATOM   2744  CA  ILE A 379      -2.963  -6.757  -9.151  1.00  0.00           C  
ATOM   2745  C   ILE A 379      -3.317  -7.450 -10.463  1.00  0.00           C  
ATOM   2746  O   ILE A 379      -3.934  -8.544 -10.365  1.00  0.00           O  
ATOM   2747  CB  ILE A 379      -1.743  -7.499  -8.396  1.00  0.00           C  
ATOM   2748  CG1 ILE A 379      -1.557  -7.133  -6.917  1.00  0.00           C  
ATOM   2749  CG2 ILE A 379      -0.417  -7.519  -9.258  1.00  0.00           C  
ATOM   2750  CD1 ILE A 379      -2.272  -8.015  -5.915  1.00  0.00           C  
ATOM   2751  N   PHE A 380      -3.039  -6.746 -11.560  1.00  0.00           N  
ATOM   2752  CA  PHE A 380      -3.098  -7.294 -12.900  1.00  0.00           C  
ATOM   2753  C   PHE A 380      -1.934  -6.961 -13.851  1.00  0.00           C  
ATOM   2754  O   PHE A 380      -1.034  -6.173 -13.508  1.00  0.00           O  
ATOM   2755  CB  PHE A 380      -4.560  -7.157 -13.451  1.00  0.00           C  
ATOM   2756  CG  PHE A 380      -5.045  -5.780 -13.906  1.00  0.00           C  
ATOM   2757  CD1 PHE A 380      -5.183  -4.694 -13.056  1.00  0.00           C  
ATOM   2758  CD2 PHE A 380      -5.478  -5.676 -15.215  1.00  0.00           C  
ATOM   2759  CE1 PHE A 380      -5.436  -3.416 -13.553  1.00  0.00           C  
ATOM   2760  CE2 PHE A 380      -5.868  -4.434 -15.700  1.00  0.00           C  
ATOM   2761  CZ  PHE A 380      -5.908  -3.286 -14.861  1.00  0.00           C  
ATOM   2762  N   ARG A 381      -1.884  -7.606 -14.990  1.00  0.00           N  
ATOM   2763  CA  ARG A 381      -0.833  -7.563 -16.037  1.00  0.00           C  
ATOM   2764  C   ARG A 381      -1.495  -7.802 -17.458  1.00  0.00           C  
ATOM   2765  O   ARG A 381      -2.602  -8.304 -17.580  1.00  0.00           O  
ATOM   2766  CB  ARG A 381       0.295  -8.572 -15.779  1.00  0.00           C  
ATOM   2767  CG  ARG A 381       1.032  -8.690 -14.486  1.00  0.00           C  
ATOM   2768  CD  ARG A 381       2.025  -7.544 -14.210  1.00  0.00           C  
ATOM   2769  NE  ARG A 381       2.679  -7.801 -12.953  1.00  0.00           N  
ATOM   2770  CZ  ARG A 381       2.500  -7.119 -11.802  1.00  0.00           C  
ATOM   2771  NH1 ARG A 381       1.679  -6.064 -11.738  1.00  0.00           N  
ATOM   2772  NH2 ARG A 381       3.319  -7.475 -10.756  1.00  0.00           N1+
ATOM   2773  N   LYS A 382      -0.781  -7.412 -18.531  1.00  0.00           N  
ATOM   2774  CA  LYS A 382      -1.088  -7.901 -19.912  1.00  0.00           C  
ATOM   2775  C   LYS A 382      -0.054  -8.985 -20.146  1.00  0.00           C  
ATOM   2776  O   LYS A 382       1.107  -8.828 -19.879  1.00  0.00           O  
ATOM   2777  CB  LYS A 382      -1.132  -6.774 -20.881  1.00  0.00           C  
ATOM   2778  CG  LYS A 382      -1.508  -7.157 -22.367  1.00  0.00           C  
ATOM   2779  CD  LYS A 382      -1.743  -5.943 -23.204  1.00  0.00           C  
ATOM   2780  CE  LYS A 382      -3.023  -5.105 -23.038  1.00  0.00           C  
ATOM   2781  NZ  LYS A 382      -3.211  -4.074 -24.032  1.00  0.00           N1+
ATOM   2782  N   VAL A 383      -0.522 -10.015 -20.835  1.00  0.00           N  
ATOM   2783  CA  VAL A 383       0.279 -11.158 -21.271  1.00  0.00           C  
ATOM   2784  C   VAL A 383       0.840 -10.796 -22.643  1.00  0.00           C  
ATOM   2785  O   VAL A 383       0.214 -11.132 -23.618  1.00  0.00           O  
ATOM   2786  CB  VAL A 383      -0.529 -12.443 -21.300  1.00  0.00           C  
ATOM   2787  CG1 VAL A 383       0.212 -13.598 -21.956  1.00  0.00           C  
ATOM   2788  CG2 VAL A 383      -1.014 -12.775 -19.885  1.00  0.00           C  
ATOM   2789  N   THR A 384       2.019 -10.181 -22.756  1.00  0.00           N  
ATOM   2790  CA  THR A 384       2.575  -9.763 -24.097  1.00  0.00           C  
ATOM   2791  C   THR A 384       3.625 -10.818 -24.753  1.00  0.00           C  
ATOM   2792  O   THR A 384       4.101 -10.637 -25.848  1.00  0.00           O  
ATOM   2793  CB  THR A 384       3.249  -8.413 -23.812  1.00  0.00           C  
ATOM   2794  OG1 THR A 384       4.081  -8.357 -22.675  1.00  0.00           O  
ATOM   2795  CG2 THR A 384       2.279  -7.247 -23.633  1.00  0.00           C  
ATOM   2796  N   ASN A 385       3.938 -11.920 -24.132  1.00  0.00           N  
ATOM   2797  CA  ASN A 385       4.470 -13.156 -24.634  1.00  0.00           C  
ATOM   2798  C   ASN A 385       3.435 -14.175 -24.205  1.00  0.00           C  
ATOM   2799  O   ASN A 385       3.094 -14.161 -23.057  1.00  0.00           O  
ATOM   2800  CB  ASN A 385       5.771 -13.546 -23.985  1.00  0.00           C  
ATOM   2801  CG  ASN A 385       6.316 -14.763 -24.771  1.00  0.00           C  
ATOM   2802  OD1 ASN A 385       6.161 -15.868 -24.240  1.00  0.00           O  
ATOM   2803  ND2 ASN A 385       6.988 -14.593 -25.935  1.00  0.00           N  
ATOM   2804  N   PRO A 386       2.922 -15.012 -25.156  1.00  0.00           N  
ATOM   2805  CA  PRO A 386       1.812 -15.886 -24.791  1.00  0.00           C  
ATOM   2806  C   PRO A 386       2.415 -17.019 -23.883  1.00  0.00           C  
ATOM   2807  O   PRO A 386       3.114 -17.953 -24.319  1.00  0.00           O  
ATOM   2808  CB  PRO A 386       1.218 -16.389 -26.140  1.00  0.00           C  
ATOM   2809  CG  PRO A 386       2.473 -16.398 -27.029  1.00  0.00           C  
ATOM   2810  CD  PRO A 386       3.331 -15.252 -26.537  1.00  0.00           C  
ATOM   2811  N   LEU A 387       1.986 -16.960 -22.677  1.00  0.00           N  
ATOM   2812  CA  LEU A 387       2.360 -17.876 -21.566  1.00  0.00           C  
ATOM   2813  C   LEU A 387       1.613 -19.198 -21.582  1.00  0.00           C  
ATOM   2814  O   LEU A 387       0.475 -19.362 -21.997  1.00  0.00           O  
ATOM   2815  CB  LEU A 387       1.825 -17.242 -20.318  1.00  0.00           C  
ATOM   2816  CG  LEU A 387       2.447 -15.893 -19.879  1.00  0.00           C  
ATOM   2817  CD1 LEU A 387       1.949 -15.533 -18.553  1.00  0.00           C  
ATOM   2818  CD2 LEU A 387       3.992 -15.938 -19.636  1.00  0.00           C  
ATOM   2819  N   ARG A 388       2.369 -20.187 -21.075  1.00  0.00           N  
ATOM   2820  CA  ARG A 388       1.937 -21.561 -20.798  1.00  0.00           C  
ATOM   2821  C   ARG A 388       1.650 -21.624 -19.300  1.00  0.00           C  
ATOM   2822  O   ARG A 388       2.417 -21.125 -18.499  1.00  0.00           O  
ATOM   2823  CB  ARG A 388       3.094 -22.491 -21.068  1.00  0.00           C  
ATOM   2824  CG  ARG A 388       2.820 -23.969 -20.810  1.00  0.00           C  
ATOM   2825  CD  ARG A 388       3.864 -24.821 -21.555  1.00  0.00           C  
ATOM   2826  NE  ARG A 388       3.305 -25.384 -22.773  1.00  0.00           N  
ATOM   2827  CZ  ARG A 388       2.747 -26.581 -22.864  1.00  0.00           C  
ATOM   2828  NH1 ARG A 388       2.657 -27.353 -21.801  1.00  0.00           N  
ATOM   2829  NH2 ARG A 388       2.304 -27.087 -24.059  1.00  0.00           N1+
ATOM   2830  N   ILE A 389       0.548 -22.281 -18.945  1.00  0.00           N  
ATOM   2831  CA  ILE A 389       0.144 -22.322 -17.540  1.00  0.00           C  
ATOM   2832  C   ILE A 389       0.730 -23.649 -16.959  1.00  0.00           C  
ATOM   2833  O   ILE A 389       0.513 -24.732 -17.455  1.00  0.00           O  
ATOM   2834  CB  ILE A 389      -1.409 -22.213 -17.537  1.00  0.00           C  
ATOM   2835  CG1 ILE A 389      -2.066 -20.980 -18.203  1.00  0.00           C  
ATOM   2836  CG2 ILE A 389      -2.051 -22.550 -16.182  1.00  0.00           C  
ATOM   2837  CD1 ILE A 389      -3.541 -21.076 -18.596  1.00  0.00           C  
ATOM   2838  N   PRO A 390       1.554 -23.552 -15.854  1.00  0.00           N  
ATOM   2839  CA  PRO A 390       2.124 -24.642 -15.204  1.00  0.00           C  
ATOM   2840  C   PRO A 390       1.159 -25.613 -14.520  1.00  0.00           C  
ATOM   2841  O   PRO A 390       0.082 -25.190 -14.043  1.00  0.00           O  
ATOM   2842  CB  PRO A 390       3.115 -24.093 -14.198  1.00  0.00           C  
ATOM   2843  CG  PRO A 390       2.610 -22.685 -13.848  1.00  0.00           C  
ATOM   2844  CD  PRO A 390       1.817 -22.314 -15.137  1.00  0.00           C  
ATOM   2845  N   GLU A 391       1.554 -26.927 -14.423  1.00  0.00           N  
ATOM   2846  CA  GLU A 391       0.639 -28.027 -13.964  1.00  0.00           C  
ATOM   2847  C   GLU A 391      -0.549 -28.409 -14.879  1.00  0.00           C  
ATOM   2848  O   GLU A 391      -1.341 -29.293 -14.586  1.00  0.00           O  
ATOM   2849  CB  GLU A 391       0.188 -27.788 -12.540  1.00  0.00           C  
ATOM   2850  CG  GLU A 391       1.257 -27.377 -11.594  1.00  0.00           C  
ATOM   2851  CD  GLU A 391       2.207 -28.523 -11.407  1.00  0.00           C  
ATOM   2852  OE1 GLU A 391       1.860 -29.293 -10.492  1.00  0.00           O  
ATOM   2853  OE2 GLU A 391       3.112 -28.860 -12.224  1.00  0.00           O1-
ATOM   2854  N   THR A 392      -0.463 -27.885 -16.101  1.00  0.00           N  
ATOM   2855  CA  THR A 392      -1.426 -28.054 -17.140  1.00  0.00           C  
ATOM   2856  C   THR A 392      -0.736 -27.927 -18.518  1.00  0.00           C  
ATOM   2857  O   THR A 392       0.489 -27.718 -18.673  1.00  0.00           O  
ATOM   2858  CB  THR A 392      -2.592 -27.121 -16.863  1.00  0.00           C  
ATOM   2859  OG1 THR A 392      -3.689 -27.182 -17.840  1.00  0.00           O  
ATOM   2860  CG2 THR A 392      -2.308 -25.638 -16.844  1.00  0.00           C  
ATOM   2861  N   ASN A 393      -1.515 -27.985 -19.617  1.00  0.00           N  
ATOM   2862  CA  ASN A 393      -1.191 -27.780 -21.052  1.00  0.00           C  
ATOM   2863  C   ASN A 393      -1.831 -26.452 -21.588  1.00  0.00           C  
ATOM   2864  O   ASN A 393      -1.753 -26.210 -22.781  1.00  0.00           O  
ATOM   2865  CB  ASN A 393      -1.627 -29.025 -21.895  1.00  0.00           C  
ATOM   2866  CG  ASN A 393      -3.148 -29.208 -22.052  1.00  0.00           C  
ATOM   2867  OD1 ASN A 393      -3.848 -29.121 -21.059  1.00  0.00           O  
ATOM   2868  ND2 ASN A 393      -3.638 -29.343 -23.272  1.00  0.00           N  
ATOM   2869  N   TYR A 394      -2.586 -25.730 -20.737  1.00  0.00           N  
ATOM   2870  CA  TYR A 394      -3.437 -24.603 -20.996  1.00  0.00           C  
ATOM   2871  C   TYR A 394      -2.621 -23.331 -21.186  1.00  0.00           C  
ATOM   2872  O   TYR A 394      -1.580 -23.070 -20.570  1.00  0.00           O  
ATOM   2873  CB  TYR A 394      -4.484 -24.440 -19.870  1.00  0.00           C  
ATOM   2874  CG  TYR A 394      -5.664 -25.309 -19.616  1.00  0.00           C  
ATOM   2875  CD1 TYR A 394      -6.050 -26.352 -20.478  1.00  0.00           C  
ATOM   2876  CD2 TYR A 394      -6.449 -24.964 -18.518  1.00  0.00           C  
ATOM   2877  CE1 TYR A 394      -7.120 -27.145 -20.144  1.00  0.00           C  
ATOM   2878  CE2 TYR A 394      -7.547 -25.754 -18.154  1.00  0.00           C  
ATOM   2879  CZ  TYR A 394      -7.843 -26.854 -18.996  1.00  0.00           C  
ATOM   2880  OH  TYR A 394      -8.801 -27.653 -18.491  1.00  0.00           O  
ATOM   2881  N   ILE A 395      -2.962 -22.492 -22.168  1.00  0.00           N  
ATOM   2882  CA  ILE A 395      -2.197 -21.420 -22.834  1.00  0.00           C  
ATOM   2883  C   ILE A 395      -3.116 -20.197 -22.763  1.00  0.00           C  
ATOM   2884  O   ILE A 395      -4.315 -20.254 -22.873  1.00  0.00           O  
ATOM   2885  CB  ILE A 395      -1.791 -21.904 -24.287  1.00  0.00           C  
ATOM   2886  CG1 ILE A 395      -1.043 -23.247 -24.349  1.00  0.00           C  
ATOM   2887  CG2 ILE A 395      -0.895 -20.836 -25.023  1.00  0.00           C  
ATOM   2888  CD1 ILE A 395       0.200 -23.492 -23.517  1.00  0.00           C  
ATOM   2889  N   VAL A 396      -2.512 -19.101 -22.570  1.00  0.00           N  
ATOM   2890  CA  VAL A 396      -3.044 -17.704 -22.697  1.00  0.00           C  
ATOM   2891  C   VAL A 396      -2.467 -17.071 -24.021  1.00  0.00           C  
ATOM   2892  O   VAL A 396      -1.303 -17.252 -24.413  1.00  0.00           O  
ATOM   2893  CB  VAL A 396      -2.590 -16.823 -21.458  1.00  0.00           C  
ATOM   2894  CG1 VAL A 396      -3.498 -15.538 -21.273  1.00  0.00           C  
ATOM   2895  CG2 VAL A 396      -2.470 -17.593 -20.136  1.00  0.00           C  
ATOM   2896  N   PRO A 397      -3.338 -16.437 -24.873  1.00  0.00           N  
ATOM   2897  CA  PRO A 397      -2.861 -15.800 -26.075  1.00  0.00           C  
ATOM   2898  C   PRO A 397      -2.017 -14.532 -25.863  1.00  0.00           C  
ATOM   2899  O   PRO A 397      -2.071 -13.985 -24.763  1.00  0.00           O  
ATOM   2900  CB  PRO A 397      -4.087 -15.513 -26.976  1.00  0.00           C  
ATOM   2901  CG  PRO A 397      -5.283 -15.619 -26.021  1.00  0.00           C  
ATOM   2902  CD  PRO A 397      -4.801 -16.431 -24.765  1.00  0.00           C  
ATOM   2903  N   LYS A 398      -1.379 -14.057 -26.888  1.00  0.00           N  
ATOM   2904  CA  LYS A 398      -0.636 -12.783 -26.890  1.00  0.00           C  
ATOM   2905  C   LYS A 398      -1.501 -11.511 -26.911  1.00  0.00           C  
ATOM   2906  O   LYS A 398      -2.436 -11.292 -27.698  1.00  0.00           O  
ATOM   2907  CB  LYS A 398       0.293 -12.643 -28.114  1.00  0.00           C  
ATOM   2908  CG  LYS A 398       1.647 -11.960 -27.823  1.00  0.00           C  
ATOM   2909  CD  LYS A 398       2.503 -12.142 -29.095  1.00  0.00           C  
ATOM   2910  CE  LYS A 398       3.870 -11.585 -28.860  1.00  0.00           C  
ATOM   2911  NZ  LYS A 398       3.854 -10.150 -28.769  1.00  0.00           N1+
ATOM   2912  N   GLY A 399      -1.311 -10.604 -25.930  1.00  0.00           N  
ATOM   2913  CA  GLY A 399      -2.176  -9.385 -25.706  1.00  0.00           C  
ATOM   2914  C   GLY A 399      -3.324  -9.521 -24.789  1.00  0.00           C  
ATOM   2915  O   GLY A 399      -3.932  -8.514 -24.588  1.00  0.00           O  
HETATM 2916  N   HIE A 400      -3.477 -10.691 -24.185  1.00  0.00           N  
HETATM 2917  CA  HIE A 400      -4.605 -10.850 -23.279  1.00  0.00           C  
HETATM 2918  C   HIE A 400      -4.194 -10.539 -21.825  1.00  0.00           C  
HETATM 2919  O   HIE A 400      -3.048 -10.109 -21.568  1.00  0.00           O  
HETATM 2920  CB  HIE A 400      -4.818 -12.440 -23.381  1.00  0.00           C  
HETATM 2921  CG  HIE A 400      -6.168 -12.977 -22.962  1.00  0.00           C  
HETATM 2922  ND1 HIE A 400      -6.476 -13.241 -21.591  1.00  0.00           N  
HETATM 2923  CD2 HIE A 400      -7.308 -13.205 -23.724  1.00  0.00           C  
HETATM 2924  CE1 HIE A 400      -7.819 -13.285 -21.543  1.00  0.00           C  
HETATM 2925  NE2 HIE A 400      -8.287 -13.483 -22.783  1.00  0.00           N  
ATOM   2926  N   TYR A 401      -5.076 -10.610 -20.793  1.00  0.00           N  
ATOM   2927  CA  TYR A 401      -4.824 -10.191 -19.430  1.00  0.00           C  
ATOM   2928  C   TYR A 401      -4.692 -11.343 -18.378  1.00  0.00           C  
ATOM   2929  O   TYR A 401      -5.473 -12.283 -18.484  1.00  0.00           O  
ATOM   2930  CB  TYR A 401      -6.024  -9.382 -18.969  1.00  0.00           C  
ATOM   2931  CG  TYR A 401      -6.264  -8.024 -19.704  1.00  0.00           C  
ATOM   2932  CD1 TYR A 401      -6.938  -7.953 -20.957  1.00  0.00           C  
ATOM   2933  CD2 TYR A 401      -5.751  -6.845 -19.209  1.00  0.00           C  
ATOM   2934  CE1 TYR A 401      -7.145  -6.768 -21.673  1.00  0.00           C  
ATOM   2935  CE2 TYR A 401      -5.862  -5.617 -19.916  1.00  0.00           C  
ATOM   2936  CZ  TYR A 401      -6.490  -5.604 -21.169  1.00  0.00           C  
ATOM   2937  OH  TYR A 401      -6.683  -4.366 -21.721  1.00  0.00           O  
ATOM   2938  N   VAL A 402      -3.778 -11.175 -17.391  1.00  0.00           N  
ATOM   2939  CA  VAL A 402      -3.742 -12.001 -16.186  1.00  0.00           C  
ATOM   2940  C   VAL A 402      -4.028 -11.010 -15.010  1.00  0.00           C  
ATOM   2941  O   VAL A 402      -3.450  -9.940 -14.950  1.00  0.00           O  
ATOM   2942  CB  VAL A 402      -2.435 -12.946 -16.096  1.00  0.00           C  
ATOM   2943  CG1 VAL A 402      -2.447 -14.087 -17.027  1.00  0.00           C  
ATOM   2944  CG2 VAL A 402      -1.127 -12.169 -16.217  1.00  0.00           C  
ATOM   2945  N   LEU A 403      -4.855 -11.425 -14.051  1.00  0.00           N  
ATOM   2946  CA  LEU A 403      -4.971 -10.829 -12.700  1.00  0.00           C  
ATOM   2947  C   LEU A 403      -4.445 -11.832 -11.752  1.00  0.00           C  
ATOM   2948  O   LEU A 403      -4.364 -13.057 -12.028  1.00  0.00           O  
ATOM   2949  CB  LEU A 403      -6.470 -10.459 -12.545  1.00  0.00           C  
ATOM   2950  CG  LEU A 403      -7.007  -9.989 -11.176  1.00  0.00           C  
ATOM   2951  CD1 LEU A 403      -8.001  -8.862 -11.304  1.00  0.00           C  
ATOM   2952  CD2 LEU A 403      -7.392 -11.204 -10.348  1.00  0.00           C  
ATOM   2953  N   VAL A 404      -4.031 -11.404 -10.581  1.00  0.00           N  
ATOM   2954  CA  VAL A 404      -3.676 -12.272  -9.501  1.00  0.00           C  
ATOM   2955  C   VAL A 404      -3.989 -11.558  -8.085  1.00  0.00           C  
ATOM   2956  O   VAL A 404      -3.892 -10.316  -8.012  1.00  0.00           O  
ATOM   2957  CB  VAL A 404      -2.151 -12.739  -9.604  1.00  0.00           C  
ATOM   2958  CG1 VAL A 404      -1.056 -11.627  -9.587  1.00  0.00           C  
ATOM   2959  CG2 VAL A 404      -1.748 -13.971  -8.761  1.00  0.00           C  
ATOM   2960  N   SER A 405      -4.375 -12.379  -7.122  1.00  0.00           N  
ATOM   2961  CA  SER A 405      -5.113 -11.945  -5.998  1.00  0.00           C  
ATOM   2962  C   SER A 405      -4.684 -12.621  -4.700  1.00  0.00           C  
ATOM   2963  O   SER A 405      -5.350 -13.541  -4.214  1.00  0.00           O  
ATOM   2964  CB  SER A 405      -6.598 -12.179  -6.392  1.00  0.00           C  
ATOM   2965  OG  SER A 405      -7.524 -11.774  -5.462  1.00  0.00           O  
ATOM   2966  N   PRO A 406      -3.597 -12.183  -4.050  1.00  0.00           N  
ATOM   2967  CA  PRO A 406      -3.077 -12.789  -2.762  1.00  0.00           C  
ATOM   2968  C   PRO A 406      -4.046 -12.718  -1.592  1.00  0.00           C  
ATOM   2969  O   PRO A 406      -4.165 -13.645  -0.771  1.00  0.00           O  
ATOM   2970  CB  PRO A 406      -1.781 -11.958  -2.413  1.00  0.00           C  
ATOM   2971  CG  PRO A 406      -1.481 -11.034  -3.597  1.00  0.00           C  
ATOM   2972  CD  PRO A 406      -2.677 -11.189  -4.550  1.00  0.00           C  
ATOM   2973  N   GLY A 407      -4.869 -11.632  -1.464  1.00  0.00           N  
ATOM   2974  CA  GLY A 407      -5.918 -11.347  -0.528  1.00  0.00           C  
ATOM   2975  C   GLY A 407      -6.910 -12.476  -0.419  1.00  0.00           C  
ATOM   2976  O   GLY A 407      -7.514 -12.691   0.639  1.00  0.00           O  
ATOM   2977  N   TYR A 408      -7.206 -13.188  -1.525  1.00  0.00           N  
ATOM   2978  CA  TYR A 408      -8.030 -14.399  -1.600  1.00  0.00           C  
ATOM   2979  C   TYR A 408      -7.337 -15.460  -0.637  1.00  0.00           C  
ATOM   2980  O   TYR A 408      -8.017 -16.016   0.201  1.00  0.00           O  
ATOM   2981  CB  TYR A 408      -8.265 -14.901  -3.038  1.00  0.00           C  
ATOM   2982  CG  TYR A 408      -8.693 -16.453  -3.248  1.00  0.00           C  
ATOM   2983  CD1 TYR A 408     -10.035 -16.900  -3.074  1.00  0.00           C  
ATOM   2984  CD2 TYR A 408      -7.726 -17.468  -3.162  1.00  0.00           C  
ATOM   2985  CE1 TYR A 408     -10.334 -18.237  -2.853  1.00  0.00           C  
ATOM   2986  CE2 TYR A 408      -8.022 -18.848  -3.131  1.00  0.00           C  
ATOM   2987  CZ  TYR A 408      -9.361 -19.241  -2.941  1.00  0.00           C  
ATOM   2988  OH  TYR A 408      -9.648 -20.553  -2.741  1.00  0.00           O  
ATOM   2989  N   ALA A 409      -6.074 -15.833  -0.871  1.00  0.00           N  
ATOM   2990  CA  ALA A 409      -5.375 -16.947  -0.188  1.00  0.00           C  
ATOM   2991  C   ALA A 409      -5.110 -16.470   1.269  1.00  0.00           C  
ATOM   2992  O   ALA A 409      -5.170 -17.257   2.200  1.00  0.00           O  
ATOM   2993  CB  ALA A 409      -4.002 -17.131  -0.790  1.00  0.00           C  
ATOM   2994  N   HIS A 410      -4.964 -15.153   1.489  1.00  0.00           N  
ATOM   2995  CA  HIS A 410      -4.845 -14.681   2.938  1.00  0.00           C  
ATOM   2996  C   HIS A 410      -6.168 -14.796   3.800  1.00  0.00           C  
ATOM   2997  O   HIS A 410      -6.033 -14.927   4.992  1.00  0.00           O  
ATOM   2998  CB  HIS A 410      -4.434 -13.149   2.999  1.00  0.00           C  
ATOM   2999  CG  HIS A 410      -3.153 -12.831   2.456  1.00  0.00           C  
ATOM   3000  ND1 HIS A 410      -2.564 -11.532   2.577  1.00  0.00           N  
ATOM   3001  CD2 HIS A 410      -2.169 -13.575   1.851  1.00  0.00           C  
ATOM   3002  CE1 HIS A 410      -1.357 -11.559   1.947  1.00  0.00           C  
ATOM   3003  NE2 HIS A 410      -1.014 -12.775   1.532  1.00  0.00           N  
ATOM   3004  N   THR A 411      -7.389 -14.855   3.171  1.00  0.00           N  
ATOM   3005  CA  THR A 411      -8.669 -14.981   3.931  1.00  0.00           C  
ATOM   3006  C   THR A 411      -9.177 -16.390   3.689  1.00  0.00           C  
ATOM   3007  O   THR A 411     -10.268 -16.777   4.197  1.00  0.00           O  
ATOM   3008  CB  THR A 411      -9.638 -13.841   3.483  1.00  0.00           C  
ATOM   3009  OG1 THR A 411      -9.884 -13.849   2.097  1.00  0.00           O  
ATOM   3010  CG2 THR A 411      -9.112 -12.433   3.791  1.00  0.00           C  
ATOM   3011  N   SER A 412      -8.486 -17.236   2.943  1.00  0.00           N  
ATOM   3012  CA  SER A 412      -8.877 -18.642   2.655  1.00  0.00           C  
ATOM   3013  C   SER A 412      -8.578 -19.544   3.921  1.00  0.00           C  
ATOM   3014  O   SER A 412      -7.455 -19.729   4.278  1.00  0.00           O  
ATOM   3015  CB  SER A 412      -8.086 -19.117   1.393  1.00  0.00           C  
ATOM   3016  OG  SER A 412      -8.659 -20.323   1.009  1.00  0.00           O  
ATOM   3017  N   GLU A 413      -9.641 -20.195   4.448  1.00  0.00           N  
ATOM   3018  CA  GLU A 413      -9.570 -21.348   5.395  1.00  0.00           C  
ATOM   3019  C   GLU A 413      -8.811 -22.476   4.877  1.00  0.00           C  
ATOM   3020  O   GLU A 413      -8.540 -23.401   5.628  1.00  0.00           O  
ATOM   3021  CB  GLU A 413     -10.891 -21.867   5.718  1.00  0.00           C  
ATOM   3022  CG  GLU A 413     -11.926 -20.924   6.492  1.00  0.00           C  
ATOM   3023  CD  GLU A 413     -12.982 -20.308   5.557  1.00  0.00           C  
ATOM   3024  OE1 GLU A 413     -12.592 -19.537   4.684  1.00  0.00           O  
ATOM   3025  OE2 GLU A 413     -14.216 -20.529   5.739  1.00  0.00           O1-
ATOM   3026  N   ARG A 414      -8.488 -22.524   3.579  1.00  0.00           N  
ATOM   3027  CA  ARG A 414      -7.715 -23.591   2.860  1.00  0.00           C  
ATOM   3028  C   ARG A 414      -6.319 -23.593   3.331  1.00  0.00           C  
ATOM   3029  O   ARG A 414      -5.766 -24.656   3.395  1.00  0.00           O  
ATOM   3030  CB  ARG A 414      -7.651 -23.401   1.281  1.00  0.00           C  
ATOM   3031  CG  ARG A 414      -9.018 -23.482   0.631  1.00  0.00           C  
ATOM   3032  CD  ARG A 414      -9.060 -23.046  -0.828  1.00  0.00           C  
ATOM   3033  NE  ARG A 414     -10.415 -23.312  -1.586  1.00  0.00           N  
ATOM   3034  CZ  ARG A 414     -10.754 -24.319  -2.388  1.00  0.00           C  
ATOM   3035  NH1 ARG A 414      -9.822 -25.198  -2.751  1.00  0.00           N  
ATOM   3036  NH2 ARG A 414     -11.988 -24.277  -2.887  1.00  0.00           N1+
ATOM   3037  N   TYR A 415      -5.710 -22.457   3.762  1.00  0.00           N  
ATOM   3038  CA  TYR A 415      -4.285 -22.336   3.970  1.00  0.00           C  
ATOM   3039  C   TYR A 415      -4.023 -21.954   5.429  1.00  0.00           C  
ATOM   3040  O   TYR A 415      -3.122 -22.557   6.053  1.00  0.00           O  
ATOM   3041  CB  TYR A 415      -3.691 -21.318   2.936  1.00  0.00           C  
ATOM   3042  CG  TYR A 415      -4.006 -21.578   1.492  1.00  0.00           C  
ATOM   3043  CD1 TYR A 415      -3.907 -22.856   0.929  1.00  0.00           C  
ATOM   3044  CD2 TYR A 415      -4.507 -20.517   0.706  1.00  0.00           C  
ATOM   3045  CE1 TYR A 415      -4.236 -23.107  -0.413  1.00  0.00           C  
ATOM   3046  CE2 TYR A 415      -4.875 -20.806  -0.614  1.00  0.00           C  
ATOM   3047  CZ  TYR A 415      -4.777 -22.076  -1.169  1.00  0.00           C  
ATOM   3048  OH  TYR A 415      -5.292 -22.325  -2.405  1.00  0.00           O  
ATOM   3049  N   PHE A 416      -4.728 -20.964   5.888  1.00  0.00           N  
ATOM   3050  CA  PHE A 416      -4.645 -20.467   7.241  1.00  0.00           C  
ATOM   3051  C   PHE A 416      -5.590 -21.280   8.201  1.00  0.00           C  
ATOM   3052  O   PHE A 416      -6.764 -21.639   7.906  1.00  0.00           O  
ATOM   3053  CB  PHE A 416      -4.899 -18.919   7.248  1.00  0.00           C  
ATOM   3054  CG  PHE A 416      -3.669 -18.169   6.816  1.00  0.00           C  
ATOM   3055  CD1 PHE A 416      -2.709 -18.006   7.827  1.00  0.00           C  
ATOM   3056  CD2 PHE A 416      -3.370 -17.664   5.520  1.00  0.00           C  
ATOM   3057  CE1 PHE A 416      -1.522 -17.380   7.582  1.00  0.00           C  
ATOM   3058  CE2 PHE A 416      -2.147 -16.947   5.245  1.00  0.00           C  
ATOM   3059  CZ  PHE A 416      -1.197 -16.904   6.279  1.00  0.00           C  
ATOM   3060  N   ASP A 417      -5.073 -21.714   9.393  1.00  0.00           N  
ATOM   3061  CA  ASP A 417      -5.837 -22.529  10.402  1.00  0.00           C  
ATOM   3062  C   ASP A 417      -7.180 -21.963  10.893  1.00  0.00           C  
ATOM   3063  O   ASP A 417      -8.080 -22.659  11.160  1.00  0.00           O  
ATOM   3064  CB  ASP A 417      -4.978 -23.039  11.575  1.00  0.00           C  
ATOM   3065  CG  ASP A 417      -4.825 -22.098  12.811  1.00  0.00           C  
ATOM   3066  OD1 ASP A 417      -3.834 -21.339  12.864  1.00  0.00           O  
ATOM   3067  OD2 ASP A 417      -5.758 -22.223  13.651  1.00  0.00           O1-
ATOM   3068  N   ASN A 418      -7.247 -20.617  10.896  1.00  0.00           N  
ATOM   3069  CA  ASN A 418      -8.484 -19.808  11.067  1.00  0.00           C  
ATOM   3070  C   ASN A 418      -8.240 -18.446  10.440  1.00  0.00           C  
ATOM   3071  O   ASN A 418      -7.556 -17.597  11.020  1.00  0.00           O  
ATOM   3072  CB  ASN A 418      -8.891 -19.816  12.525  1.00  0.00           C  
ATOM   3073  CG  ASN A 418     -10.279 -19.149  12.607  1.00  0.00           C  
ATOM   3074  OD1 ASN A 418     -11.244 -19.691  12.073  1.00  0.00           O  
ATOM   3075  ND2 ASN A 418     -10.315 -17.913  13.143  1.00  0.00           N  
ATOM   3076  N   PRO A 419      -8.761 -18.062   9.223  1.00  0.00           N  
ATOM   3077  CA  PRO A 419      -8.597 -16.638   8.729  1.00  0.00           C  
ATOM   3078  C   PRO A 419      -9.509 -15.693   9.524  1.00  0.00           C  
ATOM   3079  O   PRO A 419      -9.245 -14.489   9.612  1.00  0.00           O  
ATOM   3080  CB  PRO A 419      -8.977 -16.820   7.313  1.00  0.00           C  
ATOM   3081  CG  PRO A 419      -9.975 -17.925   7.258  1.00  0.00           C  
ATOM   3082  CD  PRO A 419      -9.569 -18.928   8.349  1.00  0.00           C  
ATOM   3083  N   GLU A 420     -10.608 -16.219  10.094  1.00  0.00           N  
ATOM   3084  CA  GLU A 420     -11.732 -15.401  10.480  1.00  0.00           C  
ATOM   3085  C   GLU A 420     -11.514 -14.616  11.774  1.00  0.00           C  
ATOM   3086  O   GLU A 420     -12.438 -13.947  12.206  1.00  0.00           O  
ATOM   3087  CB  GLU A 420     -12.874 -16.441  10.805  1.00  0.00           C  
ATOM   3088  CG  GLU A 420     -13.384 -17.266   9.646  1.00  0.00           C  
ATOM   3089  CD  GLU A 420     -13.807 -16.566   8.408  1.00  0.00           C  
ATOM   3090  OE1 GLU A 420     -14.296 -15.411   8.409  1.00  0.00           O  
ATOM   3091  OE2 GLU A 420     -13.544 -17.249   7.367  1.00  0.00           O1-
ATOM   3092  N   ASP A 421     -10.365 -14.731  12.433  1.00  0.00           N  
ATOM   3093  CA  ASP A 421      -9.932 -13.879  13.630  1.00  0.00           C  
ATOM   3094  C   ASP A 421      -8.622 -13.236  13.236  1.00  0.00           C  
ATOM   3095  O   ASP A 421      -7.994 -13.765  12.302  1.00  0.00           O  
ATOM   3096  CB  ASP A 421     -10.028 -14.609  15.022  1.00  0.00           C  
ATOM   3097  CG  ASP A 421      -8.952 -15.613  15.354  1.00  0.00           C  
ATOM   3098  OD1 ASP A 421      -8.644 -15.767  16.564  1.00  0.00           O  
ATOM   3099  OD2 ASP A 421      -8.442 -16.340  14.445  1.00  0.00           O1-
ATOM   3100  N   PHE A 422      -8.259 -12.090  13.881  1.00  0.00           N  
ATOM   3101  CA  PHE A 422      -6.894 -11.612  14.081  1.00  0.00           C  
ATOM   3102  C   PHE A 422      -6.225 -12.080  15.383  1.00  0.00           C  
ATOM   3103  O   PHE A 422      -6.708 -11.822  16.543  1.00  0.00           O  
ATOM   3104  CB  PHE A 422      -7.135 -10.040  14.216  1.00  0.00           C  
ATOM   3105  CG  PHE A 422      -5.887  -9.184  14.171  1.00  0.00           C  
ATOM   3106  CD1 PHE A 422      -5.456  -8.745  12.945  1.00  0.00           C  
ATOM   3107  CD2 PHE A 422      -5.169  -8.823  15.368  1.00  0.00           C  
ATOM   3108  CE1 PHE A 422      -4.398  -7.870  12.863  1.00  0.00           C  
ATOM   3109  CE2 PHE A 422      -3.976  -8.083  15.317  1.00  0.00           C  
ATOM   3110  CZ  PHE A 422      -3.605  -7.594  14.060  1.00  0.00           C  
ATOM   3111  N   ASP A 423      -5.208 -12.879  15.194  1.00  0.00           N  
ATOM   3112  CA  ASP A 423      -4.318 -13.372  16.298  1.00  0.00           C  
ATOM   3113  C   ASP A 423      -2.890 -13.322  15.822  1.00  0.00           C  
ATOM   3114  O   ASP A 423      -2.537 -14.126  14.992  1.00  0.00           O  
ATOM   3115  CB  ASP A 423      -4.708 -14.746  16.845  1.00  0.00           C  
ATOM   3116  CG  ASP A 423      -3.752 -15.510  17.762  1.00  0.00           C  
ATOM   3117  OD1 ASP A 423      -3.039 -14.792  18.504  1.00  0.00           O  
ATOM   3118  OD2 ASP A 423      -3.827 -16.779  17.693  1.00  0.00           O1-
ATOM   3119  N   PRO A 424      -2.031 -12.470  16.317  1.00  0.00           N  
ATOM   3120  CA  PRO A 424      -0.624 -12.326  15.920  1.00  0.00           C  
ATOM   3121  C   PRO A 424       0.281 -13.448  16.391  1.00  0.00           C  
ATOM   3122  O   PRO A 424       1.297 -13.774  15.688  1.00  0.00           O  
ATOM   3123  CB  PRO A 424      -0.098 -11.052  16.527  1.00  0.00           C  
ATOM   3124  CG  PRO A 424      -0.980 -10.771  17.714  1.00  0.00           C  
ATOM   3125  CD  PRO A 424      -2.286 -11.503  17.420  1.00  0.00           C  
ATOM   3126  N   THR A 425      -0.071 -14.201  17.523  1.00  0.00           N  
ATOM   3127  CA  THR A 425       0.714 -15.265  18.022  1.00  0.00           C  
ATOM   3128  C   THR A 425       0.949 -16.484  17.144  1.00  0.00           C  
ATOM   3129  O   THR A 425       1.883 -17.202  17.411  1.00  0.00           O  
ATOM   3130  CB  THR A 425       0.131 -15.641  19.441  1.00  0.00           C  
ATOM   3131  OG1 THR A 425      -1.084 -16.342  19.350  1.00  0.00           O  
ATOM   3132  CG2 THR A 425      -0.174 -14.380  20.221  1.00  0.00           C  
ATOM   3133  N   ARG A 426       0.165 -16.567  16.054  1.00  0.00           N  
ATOM   3134  CA  ARG A 426       0.284 -17.634  15.060  1.00  0.00           C  
ATOM   3135  C   ARG A 426       1.559 -17.397  14.224  1.00  0.00           C  
ATOM   3136  O   ARG A 426       2.148 -18.341  13.629  1.00  0.00           O  
ATOM   3137  CB  ARG A 426      -0.860 -17.623  14.135  1.00  0.00           C  
ATOM   3138  CG  ARG A 426      -2.182 -17.787  15.007  1.00  0.00           C  
ATOM   3139  CD  ARG A 426      -3.432 -18.085  14.209  1.00  0.00           C  
ATOM   3140  NE  ARG A 426      -4.089 -16.915  13.615  1.00  0.00           N  
ATOM   3141  CZ  ARG A 426      -5.378 -16.671  13.584  1.00  0.00           C  
ATOM   3142  NH1 ARG A 426      -6.245 -17.619  14.016  1.00  0.00           N  
ATOM   3143  NH2 ARG A 426      -5.782 -15.456  13.189  1.00  0.00           N1+
ATOM   3144  N   TRP A 427       2.090 -16.105  14.248  1.00  0.00           N  
ATOM   3145  CA  TRP A 427       3.382 -15.768  13.661  1.00  0.00           C  
ATOM   3146  C   TRP A 427       4.530 -15.891  14.631  1.00  0.00           C  
ATOM   3147  O   TRP A 427       5.680 -15.754  14.258  1.00  0.00           O  
ATOM   3148  CB  TRP A 427       3.314 -14.375  13.064  1.00  0.00           C  
ATOM   3149  CG  TRP A 427       2.221 -14.200  11.983  1.00  0.00           C  
ATOM   3150  CD1 TRP A 427       0.943 -13.885  12.236  1.00  0.00           C  
ATOM   3151  CD2 TRP A 427       2.233 -14.662  10.613  1.00  0.00           C  
ATOM   3152  NE1 TRP A 427       0.128 -13.992  11.094  1.00  0.00           N  
ATOM   3153  CE2 TRP A 427       0.937 -14.388  10.022  1.00  0.00           C  
ATOM   3154  CE3 TRP A 427       3.231 -15.125   9.833  1.00  0.00           C  
ATOM   3155  CZ2 TRP A 427       0.751 -14.735   8.641  1.00  0.00           C  
ATOM   3156  CZ3 TRP A 427       3.086 -15.324   8.435  1.00  0.00           C  
ATOM   3157  CH2 TRP A 427       1.807 -15.128   7.831  1.00  0.00           C  
ATOM   3158  N   ASP A 428       4.253 -16.009  16.004  1.00  0.00           N  
ATOM   3159  CA  ASP A 428       5.158 -16.451  17.085  1.00  0.00           C  
ATOM   3160  C   ASP A 428       5.292 -17.965  17.145  1.00  0.00           C  
ATOM   3161  O   ASP A 428       6.422 -18.475  17.071  1.00  0.00           O  
ATOM   3162  CB  ASP A 428       4.736 -15.700  18.465  1.00  0.00           C  
ATOM   3163  CG  ASP A 428       5.454 -16.264  19.704  1.00  0.00           C  
ATOM   3164  OD1 ASP A 428       6.669 -16.144  19.850  1.00  0.00           O  
ATOM   3165  OD2 ASP A 428       4.749 -16.778  20.617  1.00  0.00           O1-
ATOM   3166  N   THR A 429       4.195 -18.735  17.128  1.00  0.00           N  
ATOM   3167  CA  THR A 429       4.291 -20.152  16.869  1.00  0.00           C  
ATOM   3168  C   THR A 429       3.077 -20.547  15.996  1.00  0.00           C  
ATOM   3169  O   THR A 429       1.988 -20.149  16.265  1.00  0.00           O  
ATOM   3170  CB  THR A 429       4.639 -21.037  18.115  1.00  0.00           C  
ATOM   3171  OG1 THR A 429       4.860 -22.357  17.749  1.00  0.00           O  
ATOM   3172  CG2 THR A 429       3.479 -21.136  19.062  1.00  0.00           C  
ATOM   3173  N   ALA A 430       3.281 -21.324  14.864  1.00  0.00           N  
ATOM   3174  CA  ALA A 430       2.239 -21.837  13.990  1.00  0.00           C  
ATOM   3175  C   ALA A 430       1.568 -23.133  14.507  1.00  0.00           C  
ATOM   3176  O   ALA A 430       2.206 -23.903  15.226  1.00  0.00           O  
ATOM   3177  CB  ALA A 430       2.997 -22.220  12.689  1.00  0.00           C  
ATOM   3178  N   ALA A 431       0.401 -23.438  13.876  1.00  0.00           N  
ATOM   3179  CA  ALA A 431      -0.137 -24.795  13.735  1.00  0.00           C  
ATOM   3180  C   ALA A 431       0.665 -25.495  12.679  1.00  0.00           C  
ATOM   3181  O   ALA A 431       1.087 -24.852  11.671  1.00  0.00           O  
ATOM   3182  CB  ALA A 431      -1.704 -24.711  13.336  1.00  0.00           C  
ATOM   3183  N   ALA A 432       0.856 -26.804  12.821  1.00  0.00           N  
ATOM   3184  CA  ALA A 432       1.588 -27.687  11.940  1.00  0.00           C  
ATOM   3185  C   ALA A 432       0.918 -28.034  10.581  1.00  0.00           C  
ATOM   3186  O   ALA A 432       1.508 -28.753   9.773  1.00  0.00           O  
ATOM   3187  CB  ALA A 432       1.949 -29.030  12.665  1.00  0.00           C  
ATOM   3188  N   LYS A 433      -0.220 -27.431  10.208  1.00  0.00           N  
ATOM   3189  CA  LYS A 433      -0.903 -27.608   8.919  1.00  0.00           C  
ATOM   3190  C   LYS A 433      -1.332 -26.222   8.408  1.00  0.00           C  
ATOM   3191  O   LYS A 433      -1.928 -26.140   7.334  1.00  0.00           O  
ATOM   3192  CB  LYS A 433      -2.048 -28.598   9.052  1.00  0.00           C  
ATOM   3193  CG  LYS A 433      -1.484 -30.072   9.103  1.00  0.00           C  
ATOM   3194  CD  LYS A 433      -0.935 -30.532   7.732  1.00  0.00           C  
ATOM   3195  CE  LYS A 433      -0.603 -32.101   7.749  1.00  0.00           C  
ATOM   3196  NZ  LYS A 433      -0.026 -32.595   6.475  1.00  0.00           N1+
ATOM   3197  N   ALA A 434      -0.773 -25.191   9.053  1.00  0.00           N  
ATOM   3198  CA  ALA A 434      -0.897 -23.785   8.538  1.00  0.00           C  
ATOM   3199  C   ALA A 434       0.505 -23.169   8.796  1.00  0.00           C  
ATOM   3200  O   ALA A 434       0.625 -22.143   9.488  1.00  0.00           O  
ATOM   3201  CB  ALA A 434      -2.052 -23.130   9.172  1.00  0.00           C  
ATOM   3202  N   ASN A 435       1.557 -23.759   8.241  1.00  0.00           N  
ATOM   3203  CA  ASN A 435       2.975 -23.513   8.559  1.00  0.00           C  
ATOM   3204  C   ASN A 435       3.808 -23.388   7.291  1.00  0.00           C  
ATOM   3205  O   ASN A 435       5.017 -23.321   7.477  1.00  0.00           O  
ATOM   3206  CB  ASN A 435       3.524 -24.641   9.425  1.00  0.00           C  
ATOM   3207  CG  ASN A 435       3.581 -26.103   8.859  1.00  0.00           C  
ATOM   3208  OD1 ASN A 435       3.054 -26.389   7.801  1.00  0.00           O  
ATOM   3209  ND2 ASN A 435       4.245 -26.941   9.640  1.00  0.00           N  
ATOM   3210  N   SER A 436       3.191 -23.379   6.135  1.00  0.00           N  
ATOM   3211  CA  SER A 436       3.860 -23.487   4.807  1.00  0.00           C  
ATOM   3212  C   SER A 436       3.482 -22.239   3.962  1.00  0.00           C  
ATOM   3213  O   SER A 436       3.647 -22.158   2.748  1.00  0.00           O  
ATOM   3214  CB  SER A 436       3.606 -24.799   4.186  1.00  0.00           C  
ATOM   3215  OG  SER A 436       4.034 -25.822   5.038  1.00  0.00           O  
ATOM   3216  N   VAL A 437       2.964 -21.182   4.589  1.00  0.00           N  
ATOM   3217  CA  VAL A 437       2.257 -20.040   4.074  1.00  0.00           C  
ATOM   3218  C   VAL A 437       3.214 -19.010   3.364  1.00  0.00           C  
ATOM   3219  O   VAL A 437       2.848 -18.385   2.398  1.00  0.00           O  
ATOM   3220  CB  VAL A 437       1.541 -19.343   5.249  1.00  0.00           C  
ATOM   3221  CG1 VAL A 437       0.487 -20.318   5.815  1.00  0.00           C  
ATOM   3222  CG2 VAL A 437       2.402 -18.652   6.381  1.00  0.00           C  
ATOM   3223  N   SER A 438       4.472 -18.861   3.865  1.00  0.00           N  
ATOM   3224  CA  SER A 438       5.525 -18.091   3.297  1.00  0.00           C  
ATOM   3225  C   SER A 438       6.885 -18.791   3.172  1.00  0.00           C  
ATOM   3226  O   SER A 438       7.814 -18.130   2.712  1.00  0.00           O  
ATOM   3227  CB  SER A 438       5.478 -16.714   3.901  1.00  0.00           C  
ATOM   3228  OG  SER A 438       5.347 -16.771   5.299  1.00  0.00           O  
ATOM   3229  N   PHE A 439       6.896 -20.109   3.458  1.00  0.00           N  
ATOM   3230  CA  PHE A 439       7.863 -21.112   3.188  1.00  0.00           C  
ATOM   3231  C   PHE A 439       7.088 -22.175   2.370  1.00  0.00           C  
ATOM   3232  O   PHE A 439       6.430 -23.028   2.960  1.00  0.00           O  
ATOM   3233  CB  PHE A 439       8.400 -21.722   4.505  1.00  0.00           C  
ATOM   3234  CG  PHE A 439       9.032 -20.794   5.524  1.00  0.00           C  
ATOM   3235  CD1 PHE A 439       8.876 -21.032   6.889  1.00  0.00           C  
ATOM   3236  CD2 PHE A 439       9.935 -19.753   5.121  1.00  0.00           C  
ATOM   3237  CE1 PHE A 439       9.597 -20.188   7.806  1.00  0.00           C  
ATOM   3238  CE2 PHE A 439      10.638 -18.899   6.002  1.00  0.00           C  
ATOM   3239  CZ  PHE A 439      10.455 -19.150   7.385  1.00  0.00           C  
ATOM   3240  N   ASN A 440       7.204 -22.061   1.048  1.00  0.00           N  
ATOM   3241  CA  ASN A 440       6.576 -22.902   0.025  1.00  0.00           C  
ATOM   3242  C   ASN A 440       7.538 -23.146  -1.184  1.00  0.00           C  
ATOM   3243  O   ASN A 440       7.158 -23.846  -2.090  1.00  0.00           O  
ATOM   3244  CB  ASN A 440       5.280 -22.240  -0.492  1.00  0.00           C  
ATOM   3245  CG  ASN A 440       4.118 -23.232  -0.692  1.00  0.00           C  
ATOM   3246  OD1 ASN A 440       3.905 -23.701  -1.757  1.00  0.00           O  
ATOM   3247  ND2 ASN A 440       3.279 -23.384   0.324  1.00  0.00           N  
ATOM   3248  N   SER A 441       8.770 -22.550  -1.176  1.00  0.00           N  
ATOM   3249  CA  SER A 441       9.793 -22.827  -2.125  1.00  0.00           C  
ATOM   3250  C   SER A 441      10.523 -24.174  -1.831  1.00  0.00           C  
ATOM   3251  O   SER A 441      10.424 -24.748  -0.747  1.00  0.00           O  
ATOM   3252  CB  SER A 441      10.773 -21.629  -2.158  1.00  0.00           C  
ATOM   3253  OG  SER A 441      11.917 -21.948  -2.917  1.00  0.00           O  
ATOM   3254  N   SER A 442      11.238 -24.761  -2.809  1.00  0.00           N  
ATOM   3255  CA  SER A 442      11.999 -26.040  -2.813  1.00  0.00           C  
ATOM   3256  C   SER A 442      13.052 -25.993  -3.946  1.00  0.00           C  
ATOM   3257  O   SER A 442      13.637 -27.001  -4.276  1.00  0.00           O  
ATOM   3258  CB  SER A 442      10.967 -27.221  -2.877  1.00  0.00           C  
ATOM   3259  OG  SER A 442      10.045 -26.965  -3.901  1.00  0.00           O  
ATOM   3260  N   ASP A 443      13.271 -24.818  -4.591  1.00  0.00           N  
ATOM   3261  CA  ASP A 443      14.173 -24.587  -5.678  1.00  0.00           C  
ATOM   3262  C   ASP A 443      14.353 -23.035  -5.854  1.00  0.00           C  
ATOM   3263  O   ASP A 443      13.516 -22.182  -5.540  1.00  0.00           O  
ATOM   3264  CB  ASP A 443      13.742 -25.308  -6.984  1.00  0.00           C  
ATOM   3265  CG  ASP A 443      12.541 -24.745  -7.679  1.00  0.00           C  
ATOM   3266  OD1 ASP A 443      11.457 -24.783  -7.059  1.00  0.00           O  
ATOM   3267  OD2 ASP A 443      12.623 -24.486  -8.884  1.00  0.00           O1-
ATOM   3268  N   GLU A 444      15.557 -22.629  -6.191  1.00  0.00           N  
ATOM   3269  CA  GLU A 444      16.044 -21.227  -6.283  1.00  0.00           C  
ATOM   3270  C   GLU A 444      16.200 -20.846  -7.728  1.00  0.00           C  
ATOM   3271  O   GLU A 444      16.623 -21.708  -8.531  1.00  0.00           O  
ATOM   3272  CB  GLU A 444      17.525 -21.291  -5.683  1.00  0.00           C  
ATOM   3273  CG  GLU A 444      17.555 -21.624  -4.174  1.00  0.00           C  
ATOM   3274  CD  GLU A 444      17.237 -23.021  -3.752  1.00  0.00           C  
ATOM   3275  OE1 GLU A 444      16.524 -23.147  -2.733  1.00  0.00           O  
ATOM   3276  OE2 GLU A 444      17.423 -23.934  -4.558  1.00  0.00           O1-
ATOM   3277  N   VAL A 445      16.065 -19.543  -8.123  1.00  0.00           N  
ATOM   3278  CA  VAL A 445      16.425 -18.949  -9.448  1.00  0.00           C  
ATOM   3279  C   VAL A 445      17.193 -17.593  -9.237  1.00  0.00           C  
ATOM   3280  O   VAL A 445      17.633 -17.410  -8.131  1.00  0.00           O  
ATOM   3281  CB  VAL A 445      15.126 -18.775 -10.305  1.00  0.00           C  
ATOM   3282  CG1 VAL A 445      14.128 -17.712  -9.779  1.00  0.00           C  
ATOM   3283  CG2 VAL A 445      15.278 -18.636 -11.882  1.00  0.00           C  
ATOM   3284  N   ASP A 446      17.059 -16.613 -10.151  1.00  0.00           N  
ATOM   3285  CA  ASP A 446      17.562 -15.184 -10.055  1.00  0.00           C  
ATOM   3286  C   ASP A 446      16.369 -14.267 -10.521  1.00  0.00           C  
ATOM   3287  O   ASP A 446      15.624 -14.684 -11.412  1.00  0.00           O  
ATOM   3288  CB  ASP A 446      18.948 -14.907 -10.760  1.00  0.00           C  
ATOM   3289  CG  ASP A 446      18.920 -14.426 -12.249  1.00  0.00           C  
ATOM   3290  OD1 ASP A 446      18.662 -13.254 -12.497  1.00  0.00           O  
ATOM   3291  OD2 ASP A 446      18.974 -15.407 -13.065  1.00  0.00           O1-
ATOM   3292  N   TYR A 447      16.245 -13.030  -9.999  1.00  0.00           N  
ATOM   3293  CA  TYR A 447      15.327 -11.973 -10.473  1.00  0.00           C  
ATOM   3294  C   TYR A 447      16.151 -10.681 -10.871  1.00  0.00           C  
ATOM   3295  O   TYR A 447      15.796  -9.506 -10.496  1.00  0.00           O  
ATOM   3296  CB  TYR A 447      14.257 -11.730  -9.390  1.00  0.00           C  
ATOM   3297  CG  TYR A 447      13.484 -12.957  -9.180  1.00  0.00           C  
ATOM   3298  CD1 TYR A 447      13.747 -13.737  -8.057  1.00  0.00           C  
ATOM   3299  CD2 TYR A 447      12.474 -13.306 -10.055  1.00  0.00           C  
ATOM   3300  CE1 TYR A 447      13.073 -14.907  -7.823  1.00  0.00           C  
ATOM   3301  CE2 TYR A 447      11.767 -14.503  -9.816  1.00  0.00           C  
ATOM   3302  CZ  TYR A 447      12.029 -15.306  -8.693  1.00  0.00           C  
ATOM   3303  OH  TYR A 447      11.323 -16.409  -8.519  1.00  0.00           O  
ATOM   3304  N   GLY A 448      17.274 -10.874 -11.502  1.00  0.00           N  
ATOM   3305  CA  GLY A 448      18.319  -9.859 -11.750  1.00  0.00           C  
ATOM   3306  C   GLY A 448      19.060  -9.243 -10.558  1.00  0.00           C  
ATOM   3307  O   GLY A 448      19.668  -8.149 -10.705  1.00  0.00           O  
ATOM   3308  N   PHE A 449      19.047  -9.936  -9.421  1.00  0.00           N  
ATOM   3309  CA  PHE A 449      19.811  -9.519  -8.222  1.00  0.00           C  
ATOM   3310  C   PHE A 449      20.645 -10.573  -7.497  1.00  0.00           C  
ATOM   3311  O   PHE A 449      21.122 -10.316  -6.366  1.00  0.00           O  
ATOM   3312  CB  PHE A 449      19.088  -8.464  -7.381  1.00  0.00           C  
ATOM   3313  CG  PHE A 449      18.017  -9.048  -6.458  1.00  0.00           C  
ATOM   3314  CD1 PHE A 449      18.434  -9.544  -5.213  1.00  0.00           C  
ATOM   3315  CD2 PHE A 449      16.697  -9.266  -6.949  1.00  0.00           C  
ATOM   3316  CE1 PHE A 449      17.541 -10.272  -4.461  1.00  0.00           C  
ATOM   3317  CE2 PHE A 449      15.811  -9.916  -6.089  1.00  0.00           C  
ATOM   3318  CZ  PHE A 449      16.195 -10.367  -4.831  1.00  0.00           C  
ATOM   3319  N   GLY A 450      20.918 -11.677  -8.200  1.00  0.00           N  
ATOM   3320  CA  GLY A 450      21.591 -12.929  -7.828  1.00  0.00           C  
ATOM   3321  C   GLY A 450      20.678 -14.056  -7.385  1.00  0.00           C  
ATOM   3322  O   GLY A 450      19.482 -13.925  -7.504  1.00  0.00           O  
ATOM   3323  N   LYS A 451      21.225 -15.212  -6.962  1.00  0.00           N  
ATOM   3324  CA  LYS A 451      20.490 -16.427  -6.706  1.00  0.00           C  
ATOM   3325  C   LYS A 451      19.638 -16.372  -5.391  1.00  0.00           C  
ATOM   3326  O   LYS A 451      20.284 -16.310  -4.320  1.00  0.00           O  
ATOM   3327  CB  LYS A 451      21.540 -17.555  -6.674  1.00  0.00           C  
ATOM   3328  CG  LYS A 451      20.899 -18.934  -6.422  1.00  0.00           C  
ATOM   3329  CD  LYS A 451      21.976 -19.854  -5.926  1.00  0.00           C  
ATOM   3330  CE  LYS A 451      21.485 -21.251  -5.338  1.00  0.00           C  
ATOM   3331  NZ  LYS A 451      22.775 -21.988  -5.041  1.00  0.00           N1+
ATOM   3332  N   VAL A 452      18.302 -16.621  -5.550  1.00  0.00           N  
ATOM   3333  CA  VAL A 452      17.329 -16.504  -4.459  1.00  0.00           C  
ATOM   3334  C   VAL A 452      16.229 -17.593  -4.595  1.00  0.00           C  
ATOM   3335  O   VAL A 452      15.892 -18.089  -5.687  1.00  0.00           O  
ATOM   3336  CB  VAL A 452      16.738 -15.114  -4.259  1.00  0.00           C  
ATOM   3337  CG1 VAL A 452      17.571 -13.963  -3.709  1.00  0.00           C  
ATOM   3338  CG2 VAL A 452      16.124 -14.570  -5.599  1.00  0.00           C  
ATOM   3339  N   SER A 453      15.720 -18.115  -3.463  1.00  0.00           N  
ATOM   3340  CA  SER A 453      14.634 -19.108  -3.295  1.00  0.00           C  
ATOM   3341  C   SER A 453      13.357 -18.539  -3.907  1.00  0.00           C  
ATOM   3342  O   SER A 453      13.135 -17.286  -3.710  1.00  0.00           O  
ATOM   3343  CB  SER A 453      14.466 -19.494  -1.821  1.00  0.00           C  
ATOM   3344  OG  SER A 453      15.574 -20.271  -1.414  1.00  0.00           O  
ATOM   3345  N   LYS A 454      12.544 -19.349  -4.605  1.00  0.00           N  
ATOM   3346  CA  LYS A 454      11.422 -18.850  -5.408  1.00  0.00           C  
ATOM   3347  C   LYS A 454      10.202 -18.663  -4.535  1.00  0.00           C  
ATOM   3348  O   LYS A 454       9.131 -19.265  -4.625  1.00  0.00           O  
ATOM   3349  CB  LYS A 454      11.093 -19.905  -6.491  1.00  0.00           C  
ATOM   3350  CG  LYS A 454      11.977 -19.698  -7.743  1.00  0.00           C  
ATOM   3351  CD  LYS A 454      12.152 -20.924  -8.656  1.00  0.00           C  
ATOM   3352  CE  LYS A 454      10.979 -21.261  -9.576  1.00  0.00           C  
ATOM   3353  NZ  LYS A 454      11.222 -22.512 -10.294  1.00  0.00           N1+
ATOM   3354  N   GLY A 455      10.257 -17.551  -3.829  1.00  0.00           N  
ATOM   3355  CA  GLY A 455       9.337 -17.084  -2.756  1.00  0.00           C  
ATOM   3356  C   GLY A 455       7.905 -16.748  -3.332  1.00  0.00           C  
ATOM   3357  O   GLY A 455       6.877 -16.719  -2.605  1.00  0.00           O  
ATOM   3358  N   VAL A 456       7.836 -16.461  -4.654  1.00  0.00           N  
ATOM   3359  CA  VAL A 456       6.602 -16.405  -5.508  1.00  0.00           C  
ATOM   3360  C   VAL A 456       5.577 -17.498  -5.319  1.00  0.00           C  
ATOM   3361  O   VAL A 456       4.408 -17.282  -5.443  1.00  0.00           O  
ATOM   3362  CB  VAL A 456       6.863 -16.160  -6.996  1.00  0.00           C  
ATOM   3363  CG1 VAL A 456       7.447 -14.689  -7.325  1.00  0.00           C  
ATOM   3364  CG2 VAL A 456       7.676 -17.244  -7.750  1.00  0.00           C  
ATOM   3365  N   SER A 457       5.964 -18.697  -4.845  1.00  0.00           N  
ATOM   3366  CA  SER A 457       5.074 -19.875  -4.665  1.00  0.00           C  
ATOM   3367  C   SER A 457       4.337 -20.008  -3.324  1.00  0.00           C  
ATOM   3368  O   SER A 457       3.599 -20.928  -3.024  1.00  0.00           O  
ATOM   3369  CB  SER A 457       6.101 -21.068  -4.700  1.00  0.00           C  
ATOM   3370  OG  SER A 457       7.200 -20.913  -3.743  1.00  0.00           O  
ATOM   3371  N   SER A 458       4.325 -18.893  -2.578  1.00  0.00           N  
ATOM   3372  CA  SER A 458       3.780 -18.729  -1.233  1.00  0.00           C  
ATOM   3373  C   SER A 458       2.266 -18.344  -1.320  1.00  0.00           C  
ATOM   3374  O   SER A 458       1.979 -17.331  -1.946  1.00  0.00           O  
ATOM   3375  CB  SER A 458       4.529 -17.604  -0.572  1.00  0.00           C  
ATOM   3376  OG  SER A 458       5.886 -17.817  -0.393  1.00  0.00           O  
ATOM   3377  N   PRO A 459       1.318 -18.951  -0.559  1.00  0.00           N  
ATOM   3378  CA  PRO A 459      -0.046 -18.512  -0.345  1.00  0.00           C  
ATOM   3379  C   PRO A 459      -0.100 -17.115   0.371  1.00  0.00           C  
ATOM   3380  O   PRO A 459      -0.972 -16.353  -0.022  1.00  0.00           O  
ATOM   3381  CB  PRO A 459      -0.708 -19.573   0.536  1.00  0.00           C  
ATOM   3382  CG  PRO A 459       0.141 -20.775   0.537  1.00  0.00           C  
ATOM   3383  CD  PRO A 459       1.541 -20.252   0.049  1.00  0.00           C  
ATOM   3384  N   TYR A 460       0.640 -16.839   1.457  1.00  0.00           N  
ATOM   3385  CA  TYR A 460       0.824 -15.506   2.018  1.00  0.00           C  
ATOM   3386  C   TYR A 460       1.884 -14.776   1.179  1.00  0.00           C  
ATOM   3387  O   TYR A 460       3.074 -15.143   1.140  1.00  0.00           O  
ATOM   3388  CB  TYR A 460       1.242 -15.650   3.511  1.00  0.00           C  
ATOM   3389  CG  TYR A 460       1.414 -14.410   4.329  1.00  0.00           C  
ATOM   3390  CD1 TYR A 460       0.312 -13.617   4.772  1.00  0.00           C  
ATOM   3391  CD2 TYR A 460       2.742 -13.932   4.575  1.00  0.00           C  
ATOM   3392  CE1 TYR A 460       0.528 -12.329   5.355  1.00  0.00           C  
ATOM   3393  CE2 TYR A 460       2.998 -12.619   5.071  1.00  0.00           C  
ATOM   3394  CZ  TYR A 460       1.839 -11.816   5.378  1.00  0.00           C  
ATOM   3395  OH  TYR A 460       2.011 -10.534   5.915  1.00  0.00           O  
ATOM   3396  N   LEU A 461       1.489 -13.676   0.584  1.00  0.00           N  
ATOM   3397  CA  LEU A 461       2.403 -12.892  -0.253  1.00  0.00           C  
ATOM   3398  C   LEU A 461       1.764 -11.433  -0.406  1.00  0.00           C  
ATOM   3399  O   LEU A 461       1.120 -11.178  -1.384  1.00  0.00           O  
ATOM   3400  CB  LEU A 461       2.564 -13.596  -1.630  1.00  0.00           C  
ATOM   3401  CG  LEU A 461       3.661 -12.982  -2.569  1.00  0.00           C  
ATOM   3402  CD1 LEU A 461       4.938 -13.614  -2.181  1.00  0.00           C  
ATOM   3403  CD2 LEU A 461       3.312 -13.219  -4.093  1.00  0.00           C  
ATOM   3404  N   PRO A 462       1.967 -10.564   0.601  1.00  0.00           N  
ATOM   3405  CA  PRO A 462       1.858  -9.120   0.372  1.00  0.00           C  
ATOM   3406  C   PRO A 462       3.107  -8.571  -0.331  1.00  0.00           C  
ATOM   3407  O   PRO A 462       4.205  -9.188  -0.345  1.00  0.00           O  
ATOM   3408  CB  PRO A 462       1.794  -8.439   1.725  1.00  0.00           C  
ATOM   3409  CG  PRO A 462       2.495  -9.416   2.652  1.00  0.00           C  
ATOM   3410  CD  PRO A 462       2.515 -10.827   1.924  1.00  0.00           C  
ATOM   3411  N   PHE A 463       3.046  -7.351  -0.858  1.00  0.00           N  
ATOM   3412  CA  PHE A 463       4.162  -6.622  -1.490  1.00  0.00           C  
ATOM   3413  C   PHE A 463       4.630  -7.089  -2.864  1.00  0.00           C  
ATOM   3414  O   PHE A 463       5.604  -6.579  -3.370  1.00  0.00           O  
ATOM   3415  CB  PHE A 463       5.437  -6.544  -0.597  1.00  0.00           C  
ATOM   3416  CG  PHE A 463       5.076  -5.966   0.753  1.00  0.00           C  
ATOM   3417  CD1 PHE A 463       4.837  -4.575   0.842  1.00  0.00           C  
ATOM   3418  CD2 PHE A 463       5.094  -6.710   1.931  1.00  0.00           C  
ATOM   3419  CE1 PHE A 463       4.452  -3.944   1.965  1.00  0.00           C  
ATOM   3420  CE2 PHE A 463       4.709  -6.047   3.172  1.00  0.00           C  
ATOM   3421  CZ  PHE A 463       4.411  -4.668   3.179  1.00  0.00           C  
ATOM   3422  N   GLY A 464       3.971  -8.078  -3.493  1.00  0.00           N  
ATOM   3423  CA  GLY A 464       4.326  -8.554  -4.819  1.00  0.00           C  
ATOM   3424  C   GLY A 464       5.351  -9.717  -4.598  1.00  0.00           C  
ATOM   3425  O   GLY A 464       5.583 -10.246  -3.495  1.00  0.00           O  
ATOM   3426  N   GLY A 465       5.920 -10.129  -5.696  1.00  0.00           N  
ATOM   3427  CA  GLY A 465       6.970 -11.081  -5.837  1.00  0.00           C  
ATOM   3428  C   GLY A 465       7.507 -11.016  -7.272  1.00  0.00           C  
ATOM   3429  O   GLY A 465       6.806 -10.532  -8.164  1.00  0.00           O  
ATOM   3430  N   GLY A 466       8.756 -11.470  -7.416  1.00  0.00           N  
ATOM   3431  CA  GLY A 466       9.432 -11.501  -8.694  1.00  0.00           C  
ATOM   3432  C   GLY A 466      10.299 -10.228  -8.867  1.00  0.00           C  
ATOM   3433  O   GLY A 466      10.937  -9.785  -7.919  1.00  0.00           O  
ATOM   3434  N   ARG A 467      10.281  -9.647 -10.059  1.00  0.00           N  
ATOM   3435  CA  ARG A 467      11.103  -8.592 -10.514  1.00  0.00           C  
ATOM   3436  C   ARG A 467      10.458  -7.221 -10.350  1.00  0.00           C  
ATOM   3437  O   ARG A 467      11.228  -6.216 -10.367  1.00  0.00           O  
ATOM   3438  CB  ARG A 467      11.397  -8.872 -11.994  1.00  0.00           C  
ATOM   3439  CG  ARG A 467      12.335 -10.010 -12.322  1.00  0.00           C  
ATOM   3440  CD  ARG A 467      12.355 -10.389 -13.842  1.00  0.00           C  
ATOM   3441  NE  ARG A 467      12.984 -11.645 -14.178  1.00  0.00           N  
ATOM   3442  CZ  ARG A 467      14.250 -11.801 -14.536  1.00  0.00           C  
ATOM   3443  NH1 ARG A 467      15.150 -10.785 -14.670  1.00  0.00           N  
ATOM   3444  NH2 ARG A 467      14.721 -13.015 -14.753  1.00  0.00           N1+
ATOM   3445  N   HIS A 468       9.131  -7.152 -10.038  1.00  0.00           N  
ATOM   3446  CA  HIS A 468       8.299  -6.155  -9.273  1.00  0.00           C  
ATOM   3447  C   HIS A 468       7.996  -6.718  -7.867  1.00  0.00           C  
ATOM   3448  O   HIS A 468       7.439  -7.782  -7.651  1.00  0.00           O  
ATOM   3449  CB  HIS A 468       6.899  -5.900  -9.876  1.00  0.00           C  
ATOM   3450  CG  HIS A 468       6.904  -5.212 -11.135  1.00  0.00           C  
ATOM   3451  ND1 HIS A 468       6.930  -3.827 -11.291  1.00  0.00           N  
ATOM   3452  CD2 HIS A 468       6.913  -5.787 -12.414  1.00  0.00           C  
ATOM   3453  CE1 HIS A 468       7.077  -3.623 -12.647  1.00  0.00           C  
ATOM   3454  NE2 HIS A 468       6.833  -4.737 -13.317  1.00  0.00           N  
ATOM   3455  N   ARG A 469       8.412  -5.903  -6.872  1.00  0.00           N  
ATOM   3456  CA  ARG A 469       8.141  -6.089  -5.404  1.00  0.00           C  
ATOM   3457  C   ARG A 469       8.570  -4.804  -4.740  1.00  0.00           C  
ATOM   3458  O   ARG A 469       9.686  -4.262  -5.036  1.00  0.00           O  
ATOM   3459  CB  ARG A 469       8.961  -7.354  -4.968  1.00  0.00           C  
ATOM   3460  CG  ARG A 469       8.559  -7.775  -3.536  1.00  0.00           C  
ATOM   3461  CD  ARG A 469       9.564  -8.691  -2.944  1.00  0.00           C  
ATOM   3462  NE  ARG A 469       9.210  -8.926  -1.515  1.00  0.00           N  
ATOM   3463  CZ  ARG A 469       9.258  -8.108  -0.491  1.00  0.00           C  
ATOM   3464  NH1 ARG A 469       9.716  -6.845  -0.615  1.00  0.00           N  
ATOM   3465  NH2 ARG A 469       8.838  -8.520   0.688  1.00  0.00           N1+
ATOM   3466  N   CYS A 470       7.768  -4.405  -3.724  1.00  0.00           N  
ATOM   3467  CA  CYS A 470       7.722  -3.227  -2.956  1.00  0.00           C  
ATOM   3468  C   CYS A 470       9.048  -2.511  -2.658  1.00  0.00           C  
ATOM   3469  O   CYS A 470       9.842  -3.209  -2.002  1.00  0.00           O  
ATOM   3470  CB  CYS A 470       6.794  -3.300  -1.761  1.00  0.00           C  
ATOM   3471  SG  CYS A 470       6.013  -1.757  -1.086  1.00  0.00           S1-
ATOM   3472  N   ILE A 471       9.133  -1.191  -2.982  1.00  0.00           N  
ATOM   3473  CA  ILE A 471      10.177  -0.271  -2.512  1.00  0.00           C  
ATOM   3474  C   ILE A 471       9.628   0.501  -1.261  1.00  0.00           C  
ATOM   3475  O   ILE A 471      10.385   1.174  -0.603  1.00  0.00           O  
ATOM   3476  CB  ILE A 471      10.598   0.615  -3.696  1.00  0.00           C  
ATOM   3477  CG1 ILE A 471      11.150  -0.189  -4.896  1.00  0.00           C  
ATOM   3478  CG2 ILE A 471      11.635   1.591  -3.279  1.00  0.00           C  
ATOM   3479  CD1 ILE A 471      11.127   0.539  -6.258  1.00  0.00           C  
ATOM   3480  N   GLY A 472       8.324   0.309  -0.955  1.00  0.00           N  
ATOM   3481  CA  GLY A 472       7.670   1.006   0.161  1.00  0.00           C  
ATOM   3482  C   GLY A 472       7.945   0.321   1.523  1.00  0.00           C  
ATOM   3483  O   GLY A 472       8.040   1.046   2.533  1.00  0.00           O  
ATOM   3484  N   GLU A 473       8.136  -1.046   1.505  1.00  0.00           N  
ATOM   3485  CA  GLU A 473       7.959  -2.096   2.581  1.00  0.00           C  
ATOM   3486  C   GLU A 473       8.472  -1.620   3.883  1.00  0.00           C  
ATOM   3487  O   GLU A 473       7.663  -1.572   4.842  1.00  0.00           O  
ATOM   3488  CB  GLU A 473       8.840  -3.351   2.209  1.00  0.00           C  
ATOM   3489  CG  GLU A 473       8.596  -4.685   2.953  1.00  0.00           C  
ATOM   3490  CD  GLU A 473       9.460  -5.792   2.315  1.00  0.00           C  
ATOM   3491  OE1 GLU A 473      10.383  -5.503   1.521  1.00  0.00           O  
ATOM   3492  OE2 GLU A 473       9.239  -6.913   2.740  1.00  0.00           O1-
ATOM   3493  N   GLN A 474       9.714  -1.199   4.016  1.00  0.00           N  
ATOM   3494  CA  GLN A 474      10.401  -0.922   5.321  1.00  0.00           C  
ATOM   3495  C   GLN A 474       9.896   0.388   5.903  1.00  0.00           C  
ATOM   3496  O   GLN A 474       9.774   0.521   7.108  1.00  0.00           O  
ATOM   3497  CB  GLN A 474      11.900  -0.795   5.094  1.00  0.00           C  
ATOM   3498  CG  GLN A 474      12.691  -2.155   4.870  1.00  0.00           C  
ATOM   3499  CD  GLN A 474      12.393  -3.208   5.896  1.00  0.00           C  
ATOM   3500  OE1 GLN A 474      12.228  -2.965   7.086  1.00  0.00           O  
ATOM   3501  NE2 GLN A 474      12.532  -4.431   5.473  1.00  0.00           N  
ATOM   3502  N   PHE A 475       9.531   1.315   5.033  1.00  0.00           N  
ATOM   3503  CA  PHE A 475       9.002   2.632   5.457  1.00  0.00           C  
ATOM   3504  C   PHE A 475       7.604   2.428   5.833  1.00  0.00           C  
ATOM   3505  O   PHE A 475       7.088   3.078   6.719  1.00  0.00           O  
ATOM   3506  CB  PHE A 475       9.193   3.494   4.202  1.00  0.00           C  
ATOM   3507  CG  PHE A 475       8.638   4.882   4.207  1.00  0.00           C  
ATOM   3508  CD1 PHE A 475       8.662   5.710   5.345  1.00  0.00           C  
ATOM   3509  CD2 PHE A 475       8.129   5.366   2.999  1.00  0.00           C  
ATOM   3510  CE1 PHE A 475       8.032   6.948   5.217  1.00  0.00           C  
ATOM   3511  CE2 PHE A 475       7.441   6.585   2.884  1.00  0.00           C  
ATOM   3512  CZ  PHE A 475       7.296   7.357   4.063  1.00  0.00           C  
ATOM   3513  N   ALA A 476       6.877   1.494   5.193  1.00  0.00           N  
ATOM   3514  CA  ALA A 476       5.534   1.062   5.564  1.00  0.00           C  
ATOM   3515  C   ALA A 476       5.488   0.389   6.928  1.00  0.00           C  
ATOM   3516  O   ALA A 476       4.620   0.754   7.750  1.00  0.00           O  
ATOM   3517  CB  ALA A 476       5.010   0.131   4.453  1.00  0.00           C  
ATOM   3518  N   TYR A 477       6.438  -0.543   7.159  1.00  0.00           N  
ATOM   3519  CA  TYR A 477       6.611  -1.233   8.450  1.00  0.00           C  
ATOM   3520  C   TYR A 477       6.969  -0.212   9.572  1.00  0.00           C  
ATOM   3521  O   TYR A 477       6.531  -0.436  10.663  1.00  0.00           O  
ATOM   3522  CB  TYR A 477       7.699  -2.320   8.330  1.00  0.00           C  
ATOM   3523  CG  TYR A 477       7.251  -3.751   8.361  1.00  0.00           C  
ATOM   3524  CD1 TYR A 477       6.707  -4.250   7.164  1.00  0.00           C  
ATOM   3525  CD2 TYR A 477       7.107  -4.512   9.551  1.00  0.00           C  
ATOM   3526  CE1 TYR A 477       6.066  -5.492   7.134  1.00  0.00           C  
ATOM   3527  CE2 TYR A 477       6.600  -5.812   9.491  1.00  0.00           C  
ATOM   3528  CZ  TYR A 477       5.953  -6.276   8.316  1.00  0.00           C  
ATOM   3529  OH  TYR A 477       5.306  -7.421   8.218  1.00  0.00           O  
ATOM   3530  N   VAL A 478       7.763   0.838   9.283  1.00  0.00           N  
ATOM   3531  CA  VAL A 478       7.978   1.959  10.197  1.00  0.00           C  
ATOM   3532  C   VAL A 478       6.607   2.694  10.480  1.00  0.00           C  
ATOM   3533  O   VAL A 478       6.241   2.864  11.618  1.00  0.00           O  
ATOM   3534  CB  VAL A 478       9.133   2.842   9.640  1.00  0.00           C  
ATOM   3535  CG1 VAL A 478       9.099   4.308  10.058  1.00  0.00           C  
ATOM   3536  CG2 VAL A 478      10.528   2.222   9.849  1.00  0.00           C  
ATOM   3537  N   GLN A 479       5.910   3.118   9.403  1.00  0.00           N  
ATOM   3538  CA  GLN A 479       4.642   3.791   9.464  1.00  0.00           C  
ATOM   3539  C   GLN A 479       3.593   3.015  10.357  1.00  0.00           C  
ATOM   3540  O   GLN A 479       3.163   3.558  11.423  1.00  0.00           O  
ATOM   3541  CB  GLN A 479       4.134   4.008   8.033  1.00  0.00           C  
ATOM   3542  CG  GLN A 479       2.776   4.787   7.890  1.00  0.00           C  
ATOM   3543  CD  GLN A 479       2.997   6.259   8.201  1.00  0.00           C  
ATOM   3544  OE1 GLN A 479       4.066   6.833   8.175  1.00  0.00           O  
ATOM   3545  NE2 GLN A 479       1.832   6.992   8.431  1.00  0.00           N  
ATOM   3546  N   LEU A 480       3.305   1.779   9.982  1.00  0.00           N  
ATOM   3547  CA  LEU A 480       2.439   0.801  10.682  1.00  0.00           C  
ATOM   3548  C   LEU A 480       2.947   0.522  12.146  1.00  0.00           C  
ATOM   3549  O   LEU A 480       2.184   0.621  13.097  1.00  0.00           O  
ATOM   3550  CB  LEU A 480       2.208  -0.504   9.901  1.00  0.00           C  
ATOM   3551  CG  LEU A 480       1.303  -0.323   8.723  1.00  0.00           C  
ATOM   3552  CD1 LEU A 480       1.626  -1.300   7.636  1.00  0.00           C  
ATOM   3553  CD2 LEU A 480      -0.197  -0.297   9.012  1.00  0.00           C  
ATOM   3554  N   GLY A 481       4.302   0.434  12.348  1.00  0.00           N  
ATOM   3555  CA  GLY A 481       4.860   0.069  13.663  1.00  0.00           C  
ATOM   3556  C   GLY A 481       4.955   1.255  14.645  1.00  0.00           C  
ATOM   3557  O   GLY A 481       4.764   1.138  15.905  1.00  0.00           O  
ATOM   3558  N   THR A 482       5.023   2.447  14.127  1.00  0.00           N  
ATOM   3559  CA  THR A 482       5.149   3.698  14.872  1.00  0.00           C  
ATOM   3560  C   THR A 482       3.751   4.177  15.323  1.00  0.00           C  
ATOM   3561  O   THR A 482       3.605   4.729  16.375  1.00  0.00           O  
ATOM   3562  CB  THR A 482       6.018   4.758  14.163  1.00  0.00           C  
ATOM   3563  OG1 THR A 482       7.307   4.245  14.044  1.00  0.00           O  
ATOM   3564  CG2 THR A 482       6.007   6.264  14.600  1.00  0.00           C  
ATOM   3565  N   ILE A 483       2.691   3.863  14.544  1.00  0.00           N  
ATOM   3566  CA  ILE A 483       1.273   3.924  14.941  1.00  0.00           C  
ATOM   3567  C   ILE A 483       0.976   2.960  16.161  1.00  0.00           C  
ATOM   3568  O   ILE A 483       0.492   3.384  17.230  1.00  0.00           O  
ATOM   3569  CB  ILE A 483       0.379   3.564  13.778  1.00  0.00           C  
ATOM   3570  CG1 ILE A 483       0.489   4.718  12.700  1.00  0.00           C  
ATOM   3571  CG2 ILE A 483      -1.044   3.371  14.179  1.00  0.00           C  
ATOM   3572  CD1 ILE A 483      -0.266   4.535  11.373  1.00  0.00           C  
ATOM   3573  N   LEU A 484       1.434   1.730  15.974  1.00  0.00           N  
ATOM   3574  CA  LEU A 484       1.112   0.699  16.934  1.00  0.00           C  
ATOM   3575  C   LEU A 484       1.777   0.897  18.362  1.00  0.00           C  
ATOM   3576  O   LEU A 484       1.071   0.813  19.364  1.00  0.00           O  
ATOM   3577  CB  LEU A 484       1.537  -0.746  16.503  1.00  0.00           C  
ATOM   3578  CG  LEU A 484       0.759  -1.253  15.301  1.00  0.00           C  
ATOM   3579  CD1 LEU A 484       1.527  -2.346  14.517  1.00  0.00           C  
ATOM   3580  CD2 LEU A 484      -0.622  -1.733  15.757  1.00  0.00           C  
ATOM   3581  N   THR A 485       3.064   1.158  18.480  1.00  0.00           N  
ATOM   3582  CA  THR A 485       3.926   1.350  19.671  1.00  0.00           C  
ATOM   3583  C   THR A 485       3.517   2.676  20.455  1.00  0.00           C  
ATOM   3584  O   THR A 485       3.423   2.730  21.717  1.00  0.00           O  
ATOM   3585  CB  THR A 485       5.382   1.409  19.157  1.00  0.00           C  
ATOM   3586  OG1 THR A 485       5.602   2.332  18.080  1.00  0.00           O  
ATOM   3587  CG2 THR A 485       5.932   0.061  18.743  1.00  0.00           C  
ATOM   3588  N   THR A 486       3.025   3.713  19.743  1.00  0.00           N  
ATOM   3589  CA  THR A 486       2.551   4.932  20.359  1.00  0.00           C  
ATOM   3590  C   THR A 486       1.069   4.976  20.787  1.00  0.00           C  
ATOM   3591  O   THR A 486       0.751   5.480  21.908  1.00  0.00           O  
ATOM   3592  CB  THR A 486       2.700   6.082  19.241  1.00  0.00           C  
ATOM   3593  OG1 THR A 486       4.026   6.098  18.636  1.00  0.00           O  
ATOM   3594  CG2 THR A 486       2.578   7.498  19.774  1.00  0.00           C  
ATOM   3595  N   PHE A 487       0.134   4.394  20.051  1.00  0.00           N  
ATOM   3596  CA  PHE A 487      -1.234   4.063  20.409  1.00  0.00           C  
ATOM   3597  C   PHE A 487      -1.248   3.369  21.758  1.00  0.00           C  
ATOM   3598  O   PHE A 487      -1.750   3.829  22.762  1.00  0.00           O  
ATOM   3599  CB  PHE A 487      -1.960   3.160  19.402  1.00  0.00           C  
ATOM   3600  CG  PHE A 487      -2.935   3.892  18.492  1.00  0.00           C  
ATOM   3601  CD1 PHE A 487      -4.292   3.888  18.844  1.00  0.00           C  
ATOM   3602  CD2 PHE A 487      -2.573   4.607  17.322  1.00  0.00           C  
ATOM   3603  CE1 PHE A 487      -5.275   4.447  18.043  1.00  0.00           C  
ATOM   3604  CE2 PHE A 487      -3.517   5.299  16.555  1.00  0.00           C  
ATOM   3605  CZ  PHE A 487      -4.853   5.145  16.870  1.00  0.00           C  
ATOM   3606  N   VAL A 488      -0.707   2.162  21.901  1.00  0.00           N  
ATOM   3607  CA  VAL A 488      -0.712   1.284  23.004  1.00  0.00           C  
ATOM   3608  C   VAL A 488      -0.136   1.800  24.331  1.00  0.00           C  
ATOM   3609  O   VAL A 488      -0.441   1.175  25.366  1.00  0.00           O  
ATOM   3610  CB  VAL A 488      -0.048  -0.001  22.695  1.00  0.00           C  
ATOM   3611  CG1 VAL A 488      -0.737  -0.694  21.514  1.00  0.00           C  
ATOM   3612  CG2 VAL A 488       1.488   0.170  22.482  1.00  0.00           C  
ATOM   3613  N   TYR A 489       0.738   2.851  24.292  1.00  0.00           N  
ATOM   3614  CA  TYR A 489       1.394   3.516  25.440  1.00  0.00           C  
ATOM   3615  C   TYR A 489       0.514   4.715  25.822  1.00  0.00           C  
ATOM   3616  O   TYR A 489       0.498   5.181  26.958  1.00  0.00           O  
ATOM   3617  CB  TYR A 489       2.771   4.009  24.993  1.00  0.00           C  
ATOM   3618  CG  TYR A 489       3.498   4.751  26.143  1.00  0.00           C  
ATOM   3619  CD1 TYR A 489       3.783   4.054  27.382  1.00  0.00           C  
ATOM   3620  CD2 TYR A 489       3.864   6.093  26.087  1.00  0.00           C  
ATOM   3621  CE1 TYR A 489       4.631   4.543  28.363  1.00  0.00           C  
ATOM   3622  CE2 TYR A 489       4.785   6.615  27.065  1.00  0.00           C  
ATOM   3623  CZ  TYR A 489       5.117   5.832  28.217  1.00  0.00           C  
ATOM   3624  OH  TYR A 489       5.854   6.359  29.168  1.00  0.00           O  
ATOM   3625  N   ASN A 490      -0.292   5.221  24.883  1.00  0.00           N  
ATOM   3626  CA  ASN A 490      -1.194   6.317  25.103  1.00  0.00           C  
ATOM   3627  C   ASN A 490      -2.648   5.921  25.593  1.00  0.00           C  
ATOM   3628  O   ASN A 490      -3.190   6.437  26.586  1.00  0.00           O  
ATOM   3629  CB  ASN A 490      -1.325   7.283  23.959  1.00  0.00           C  
ATOM   3630  CG  ASN A 490      -0.205   8.315  23.679  1.00  0.00           C  
ATOM   3631  OD1 ASN A 490      -0.435   9.471  24.048  1.00  0.00           O  
ATOM   3632  ND2 ASN A 490       0.927   7.827  23.226  1.00  0.00           N  
ATOM   3633  N   LEU A 491      -3.281   4.964  24.949  1.00  0.00           N  
ATOM   3634  CA  LEU A 491      -4.567   4.443  25.325  1.00  0.00           C  
ATOM   3635  C   LEU A 491      -4.648   2.951  25.126  1.00  0.00           C  
ATOM   3636  O   LEU A 491      -3.727   2.274  24.603  1.00  0.00           O  
ATOM   3637  CB  LEU A 491      -5.631   5.286  24.659  1.00  0.00           C  
ATOM   3638  CG  LEU A 491      -5.508   5.745  23.171  1.00  0.00           C  
ATOM   3639  CD1 LEU A 491      -5.571   4.508  22.234  1.00  0.00           C  
ATOM   3640  CD2 LEU A 491      -6.540   6.792  22.676  1.00  0.00           C  
ATOM   3641  N   ARG A 492      -5.732   2.427  25.690  1.00  0.00           N  
ATOM   3642  CA  ARG A 492      -6.153   1.030  25.389  1.00  0.00           C  
ATOM   3643  C   ARG A 492      -7.599   1.065  24.813  1.00  0.00           C  
ATOM   3644  O   ARG A 492      -8.398   1.810  25.366  1.00  0.00           O  
ATOM   3645  CB  ARG A 492      -6.267   0.255  26.685  1.00  0.00           C  
ATOM   3646  CG  ARG A 492      -6.246  -1.267  26.517  1.00  0.00           C  
ATOM   3647  CD  ARG A 492      -6.572  -2.066  27.761  1.00  0.00           C  
ATOM   3648  NE  ARG A 492      -6.224  -3.482  27.579  1.00  0.00           N  
ATOM   3649  CZ  ARG A 492      -6.927  -4.508  28.014  1.00  0.00           C  
ATOM   3650  NH1 ARG A 492      -8.205  -4.328  28.342  1.00  0.00           N  
ATOM   3651  NH2 ARG A 492      -6.403  -5.725  27.858  1.00  0.00           N1+
ATOM   3652  N   TRP A 493      -7.977   0.215  23.882  1.00  0.00           N  
ATOM   3653  CA  TRP A 493      -9.294   0.250  23.224  1.00  0.00           C  
ATOM   3654  C   TRP A 493      -9.934  -1.135  23.184  1.00  0.00           C  
ATOM   3655  O   TRP A 493      -9.304  -2.189  23.406  1.00  0.00           O  
ATOM   3656  CB  TRP A 493      -9.182   0.845  21.715  1.00  0.00           C  
ATOM   3657  CG  TRP A 493      -8.192   0.185  20.745  1.00  0.00           C  
ATOM   3658  CD1 TRP A 493      -8.590  -0.457  19.628  1.00  0.00           C  
ATOM   3659  CD2 TRP A 493      -6.762   0.285  20.661  1.00  0.00           C  
ATOM   3660  NE1 TRP A 493      -7.455  -0.793  18.871  1.00  0.00           N  
ATOM   3661  CE2 TRP A 493      -6.329  -0.328  19.430  1.00  0.00           C  
ATOM   3662  CE3 TRP A 493      -5.744   0.914  21.451  1.00  0.00           C  
ATOM   3663  CZ2 TRP A 493      -4.966  -0.425  19.111  1.00  0.00           C  
ATOM   3664  CZ3 TRP A 493      -4.381   0.766  21.148  1.00  0.00           C  
ATOM   3665  CH2 TRP A 493      -4.003   0.079  19.986  1.00  0.00           C  
ATOM   3666  N   THR A 494     -11.246  -1.181  22.881  1.00  0.00           N  
ATOM   3667  CA  THR A 494     -12.217  -2.272  22.611  1.00  0.00           C  
ATOM   3668  C   THR A 494     -13.227  -1.936  21.530  1.00  0.00           C  
ATOM   3669  O   THR A 494     -13.126  -0.782  21.023  1.00  0.00           O  
ATOM   3670  CB  THR A 494     -12.842  -2.748  23.950  1.00  0.00           C  
ATOM   3671  OG1 THR A 494     -13.557  -3.979  23.810  1.00  0.00           O  
ATOM   3672  CG2 THR A 494     -13.757  -1.690  24.720  1.00  0.00           C  
ATOM   3673  N   ILE A 495     -14.075  -2.856  21.141  1.00  0.00           N  
ATOM   3674  CA  ILE A 495     -15.177  -2.705  20.123  1.00  0.00           C  
ATOM   3675  C   ILE A 495     -16.453  -3.386  20.700  1.00  0.00           C  
ATOM   3676  O   ILE A 495     -17.387  -3.635  19.962  1.00  0.00           O  
ATOM   3677  CB  ILE A 495     -14.718  -3.141  18.713  1.00  0.00           C  
ATOM   3678  CG1 ILE A 495     -15.625  -2.599  17.593  1.00  0.00           C  
ATOM   3679  CG2 ILE A 495     -14.644  -4.716  18.652  1.00  0.00           C  
ATOM   3680  CD1 ILE A 495     -15.098  -2.606  16.132  1.00  0.00           C  
ATOM   3681  N   ASP A 496     -16.485  -3.671  22.043  1.00  0.00           N  
ATOM   3682  CA  ASP A 496     -17.642  -4.244  22.759  1.00  0.00           C  
ATOM   3683  C   ASP A 496     -18.851  -3.231  22.724  1.00  0.00           C  
ATOM   3684  O   ASP A 496     -18.747  -2.038  22.983  1.00  0.00           O  
ATOM   3685  CB  ASP A 496     -17.172  -4.588  24.187  1.00  0.00           C  
ATOM   3686  CG  ASP A 496     -18.186  -4.487  25.315  1.00  0.00           C  
ATOM   3687  OD1 ASP A 496     -17.965  -3.579  26.177  1.00  0.00           O  
ATOM   3688  OD2 ASP A 496     -19.027  -5.434  25.422  1.00  0.00           O1-
ATOM   3689  N   GLY A 497     -20.000  -3.772  22.274  1.00  0.00           N  
ATOM   3690  CA  GLY A 497     -21.257  -3.095  21.785  1.00  0.00           C  
ATOM   3691  C   GLY A 497     -21.254  -2.574  20.379  1.00  0.00           C  
ATOM   3692  O   GLY A 497     -22.170  -1.936  19.929  1.00  0.00           O  
ATOM   3693  N   TYR A 498     -20.194  -2.809  19.652  1.00  0.00           N  
ATOM   3694  CA  TYR A 498     -19.995  -2.452  18.246  1.00  0.00           C  
ATOM   3695  C   TYR A 498     -19.628  -3.650  17.354  1.00  0.00           C  
ATOM   3696  O   TYR A 498     -19.216  -4.668  17.886  1.00  0.00           O  
ATOM   3697  CB  TYR A 498     -19.080  -1.176  18.165  1.00  0.00           C  
ATOM   3698  CG  TYR A 498     -19.727   0.140  18.543  1.00  0.00           C  
ATOM   3699  CD1 TYR A 498     -19.161   0.935  19.552  1.00  0.00           C  
ATOM   3700  CD2 TYR A 498     -20.827   0.595  17.745  1.00  0.00           C  
ATOM   3701  CE1 TYR A 498     -19.758   2.155  19.803  1.00  0.00           C  
ATOM   3702  CE2 TYR A 498     -21.340   1.843  17.946  1.00  0.00           C  
ATOM   3703  CZ  TYR A 498     -20.853   2.602  18.966  1.00  0.00           C  
ATOM   3704  OH  TYR A 498     -21.481   3.769  19.159  1.00  0.00           O  
ATOM   3705  N   LYS A 499     -19.605  -3.529  16.007  1.00  0.00           N  
ATOM   3706  CA  LYS A 499     -19.174  -4.626  15.058  1.00  0.00           C  
ATOM   3707  C   LYS A 499     -18.203  -3.916  14.160  1.00  0.00           C  
ATOM   3708  O   LYS A 499     -18.254  -2.741  14.037  1.00  0.00           O  
ATOM   3709  CB  LYS A 499     -20.355  -5.348  14.485  1.00  0.00           C  
ATOM   3710  CG  LYS A 499     -21.187  -6.294  15.349  1.00  0.00           C  
ATOM   3711  CD  LYS A 499     -20.769  -7.742  15.191  1.00  0.00           C  
ATOM   3712  CE  LYS A 499     -21.785  -8.649  15.886  1.00  0.00           C  
ATOM   3713  NZ  LYS A 499     -21.397 -10.071  15.822  1.00  0.00           N1+
ATOM   3714  N   VAL A 500     -17.371  -4.650  13.467  1.00  0.00           N  
ATOM   3715  CA  VAL A 500     -16.483  -4.101  12.356  1.00  0.00           C  
ATOM   3716  C   VAL A 500     -17.314  -3.761  11.123  1.00  0.00           C  
ATOM   3717  O   VAL A 500     -18.267  -4.508  10.834  1.00  0.00           O  
ATOM   3718  CB  VAL A 500     -15.380  -5.137  12.071  1.00  0.00           C  
ATOM   3719  CG1 VAL A 500     -14.482  -5.378  13.305  1.00  0.00           C  
ATOM   3720  CG2 VAL A 500     -15.808  -6.540  11.563  1.00  0.00           C  
ATOM   3721  N   PRO A 501     -16.865  -2.761  10.259  1.00  0.00           N  
ATOM   3722  CA  PRO A 501     -17.527  -2.479   9.032  1.00  0.00           C  
ATOM   3723  C   PRO A 501     -17.195  -3.506   7.943  1.00  0.00           C  
ATOM   3724  O   PRO A 501     -16.194  -4.223   8.005  1.00  0.00           O  
ATOM   3725  CB  PRO A 501     -16.873  -1.153   8.491  1.00  0.00           C  
ATOM   3726  CG  PRO A 501     -15.547  -1.092   9.111  1.00  0.00           C  
ATOM   3727  CD  PRO A 501     -15.824  -1.804  10.457  1.00  0.00           C  
ATOM   3728  N   ASP A 502     -17.931  -3.414   6.775  1.00  0.00           N  
ATOM   3729  CA  ASP A 502     -17.673  -4.362   5.680  1.00  0.00           C  
ATOM   3730  C   ASP A 502     -16.566  -3.719   4.782  1.00  0.00           C  
ATOM   3731  O   ASP A 502     -16.297  -2.475   4.754  1.00  0.00           O  
ATOM   3732  CB  ASP A 502     -18.900  -4.302   4.724  1.00  0.00           C  
ATOM   3733  CG  ASP A 502     -20.139  -5.134   5.132  1.00  0.00           C  
ATOM   3734  OD1 ASP A 502     -20.630  -4.829   6.221  1.00  0.00           O  
ATOM   3735  OD2 ASP A 502     -20.647  -5.933   4.374  1.00  0.00           O1-
ATOM   3736  N   PRO A 503     -15.693  -4.499   4.123  1.00  0.00           N  
ATOM   3737  CA  PRO A 503     -14.603  -4.024   3.211  1.00  0.00           C  
ATOM   3738  C   PRO A 503     -15.035  -3.434   1.894  1.00  0.00           C  
ATOM   3739  O   PRO A 503     -15.311  -4.205   0.920  1.00  0.00           O  
ATOM   3740  CB  PRO A 503     -13.730  -5.236   3.028  1.00  0.00           C  
ATOM   3741  CG  PRO A 503     -14.697  -6.394   3.063  1.00  0.00           C  
ATOM   3742  CD  PRO A 503     -15.765  -5.927   4.013  1.00  0.00           C  
ATOM   3743  N   ASP A 504     -14.851  -2.119   1.723  1.00  0.00           N  
ATOM   3744  CA  ASP A 504     -15.246  -1.389   0.489  1.00  0.00           C  
ATOM   3745  C   ASP A 504     -14.167  -1.552  -0.601  1.00  0.00           C  
ATOM   3746  O   ASP A 504     -13.086  -1.055  -0.371  1.00  0.00           O  
ATOM   3747  CB  ASP A 504     -15.387   0.078   0.968  1.00  0.00           C  
ATOM   3748  CG  ASP A 504     -15.339   1.200  -0.097  1.00  0.00           C  
ATOM   3749  OD1 ASP A 504     -16.377   1.403  -0.776  1.00  0.00           O  
ATOM   3750  OD2 ASP A 504     -14.409   2.007  -0.224  1.00  0.00           O1-
ATOM   3751  N   TYR A 505     -14.406  -2.356  -1.656  1.00  0.00           N  
ATOM   3752  CA  TYR A 505     -13.486  -2.497  -2.791  1.00  0.00           C  
ATOM   3753  C   TYR A 505     -13.773  -1.552  -3.945  1.00  0.00           C  
ATOM   3754  O   TYR A 505     -13.603  -1.825  -5.159  1.00  0.00           O  
ATOM   3755  CB  TYR A 505     -13.532  -3.961  -3.341  1.00  0.00           C  
ATOM   3756  CG  TYR A 505     -13.296  -5.119  -2.357  1.00  0.00           C  
ATOM   3757  CD1 TYR A 505     -12.035  -5.631  -2.182  1.00  0.00           C  
ATOM   3758  CD2 TYR A 505     -14.379  -5.761  -1.786  1.00  0.00           C  
ATOM   3759  CE1 TYR A 505     -11.786  -6.795  -1.460  1.00  0.00           C  
ATOM   3760  CE2 TYR A 505     -14.215  -6.885  -1.007  1.00  0.00           C  
ATOM   3761  CZ  TYR A 505     -12.887  -7.382  -0.862  1.00  0.00           C  
ATOM   3762  OH  TYR A 505     -12.733  -8.547  -0.078  1.00  0.00           O  
ATOM   3763  N   SER A 506     -14.292  -0.348  -3.660  1.00  0.00           N  
ATOM   3764  CA  SER A 506     -14.767   0.577  -4.693  1.00  0.00           C  
ATOM   3765  C   SER A 506     -13.570   1.412  -5.328  1.00  0.00           C  
ATOM   3766  O   SER A 506     -13.733   1.900  -6.480  1.00  0.00           O  
ATOM   3767  CB  SER A 506     -15.629   1.607  -3.924  1.00  0.00           C  
ATOM   3768  OG  SER A 506     -16.694   0.951  -3.204  1.00  0.00           O  
ATOM   3769  N   SER A 507     -12.387   1.626  -4.706  1.00  0.00           N  
ATOM   3770  CA  SER A 507     -11.180   2.300  -5.287  1.00  0.00           C  
ATOM   3771  C   SER A 507     -10.065   1.229  -5.422  1.00  0.00           C  
ATOM   3772  O   SER A 507     -10.349   0.016  -5.405  1.00  0.00           O  
ATOM   3773  CB  SER A 507     -10.727   3.419  -4.270  1.00  0.00           C  
ATOM   3774  OG  SER A 507     -10.214   2.914  -3.083  1.00  0.00           O  
ATOM   3775  N   MET A 508      -8.794   1.704  -5.575  1.00  0.00           N  
ATOM   3776  CA  MET A 508      -7.580   0.883  -5.670  1.00  0.00           C  
ATOM   3777  C   MET A 508      -7.379  -0.087  -4.507  1.00  0.00           C  
ATOM   3778  O   MET A 508      -6.609  -1.058  -4.673  1.00  0.00           O  
ATOM   3779  CB  MET A 508      -6.417   1.926  -5.808  1.00  0.00           C  
ATOM   3780  CG  MET A 508      -5.094   1.287  -6.273  1.00  0.00           C  
ATOM   3781  SD  MET A 508      -4.066   2.760  -6.512  1.00  0.00           S  
ATOM   3782  CE  MET A 508      -3.042   2.660  -5.030  1.00  0.00           C  
ATOM   3783  N   VAL A 509      -7.940   0.247  -3.358  1.00  0.00           N  
ATOM   3784  CA  VAL A 509      -7.607  -0.306  -2.043  1.00  0.00           C  
ATOM   3785  C   VAL A 509      -8.956  -0.644  -1.288  1.00  0.00           C  
ATOM   3786  O   VAL A 509     -10.039  -0.167  -1.557  1.00  0.00           O  
ATOM   3787  CB  VAL A 509      -6.676   0.653  -1.318  1.00  0.00           C  
ATOM   3788  CG1 VAL A 509      -5.213   0.531  -1.843  1.00  0.00           C  
ATOM   3789  CG2 VAL A 509      -7.078   2.187  -1.265  1.00  0.00           C  
ATOM   3790  N   VAL A 510      -8.835  -1.595  -0.305  1.00  0.00           N  
ATOM   3791  CA  VAL A 510      -9.840  -2.123   0.620  1.00  0.00           C  
ATOM   3792  C   VAL A 510      -9.864  -1.177   1.844  1.00  0.00           C  
ATOM   3793  O   VAL A 510      -9.102  -1.347   2.689  1.00  0.00           O  
ATOM   3794  CB  VAL A 510      -9.421  -3.572   1.062  1.00  0.00           C  
ATOM   3795  CG1 VAL A 510     -10.607  -4.138   1.865  1.00  0.00           C  
ATOM   3796  CG2 VAL A 510      -9.100  -4.600  -0.027  1.00  0.00           C  
ATOM   3797  N   LEU A 511     -10.814  -0.281   1.824  1.00  0.00           N  
ATOM   3798  CA  LEU A 511     -11.025   0.769   2.800  1.00  0.00           C  
ATOM   3799  C   LEU A 511     -12.227   0.488   3.662  1.00  0.00           C  
ATOM   3800  O   LEU A 511     -12.985  -0.370   3.308  1.00  0.00           O  
ATOM   3801  CB  LEU A 511     -11.351   2.025   1.910  1.00  0.00           C  
ATOM   3802  CG  LEU A 511     -10.208   2.642   1.125  1.00  0.00           C  
ATOM   3803  CD1 LEU A 511     -10.750   3.592   0.138  1.00  0.00           C  
ATOM   3804  CD2 LEU A 511      -9.300   3.409   2.067  1.00  0.00           C  
ATOM   3805  N   PRO A 512     -12.386   1.029   4.912  1.00  0.00           N  
ATOM   3806  CA  PRO A 512     -13.557   0.636   5.726  1.00  0.00           C  
ATOM   3807  C   PRO A 512     -14.835   1.406   5.265  1.00  0.00           C  
ATOM   3808  O   PRO A 512     -14.855   2.158   4.236  1.00  0.00           O  
ATOM   3809  CB  PRO A 512     -13.156   0.987   7.100  1.00  0.00           C  
ATOM   3810  CG  PRO A 512     -12.134   2.134   6.958  1.00  0.00           C  
ATOM   3811  CD  PRO A 512     -11.448   1.867   5.661  1.00  0.00           C  
ATOM   3812  N   THR A 513     -15.955   1.185   5.959  1.00  0.00           N  
ATOM   3813  CA  THR A 513     -17.229   1.879   5.837  1.00  0.00           C  
ATOM   3814  C   THR A 513     -17.692   2.635   7.167  1.00  0.00           C  
ATOM   3815  O   THR A 513     -17.119   2.331   8.217  1.00  0.00           O  
ATOM   3816  CB  THR A 513     -18.186   1.061   4.996  1.00  0.00           C  
ATOM   3817  OG1 THR A 513     -18.232  -0.239   5.540  1.00  0.00           O  
ATOM   3818  CG2 THR A 513     -17.761   0.956   3.570  1.00  0.00           C  
ATOM   3819  N   GLU A 514     -18.686   3.480   7.121  1.00  0.00           N  
ATOM   3820  CA  GLU A 514     -19.056   4.381   8.167  1.00  0.00           C  
ATOM   3821  C   GLU A 514     -19.122   3.784   9.595  1.00  0.00           C  
ATOM   3822  O   GLU A 514     -18.562   4.446  10.503  1.00  0.00           O  
ATOM   3823  CB  GLU A 514     -20.306   5.093   7.567  1.00  0.00           C  
ATOM   3824  CG  GLU A 514     -21.059   5.920   8.619  1.00  0.00           C  
ATOM   3825  CD  GLU A 514     -20.357   7.144   9.065  1.00  0.00           C  
ATOM   3826  OE1 GLU A 514     -19.881   7.871   8.213  1.00  0.00           O  
ATOM   3827  OE2 GLU A 514     -20.306   7.409  10.297  1.00  0.00           O1-
ATOM   3828  N   PRO A 515     -19.826   2.663   9.953  1.00  0.00           N  
ATOM   3829  CA  PRO A 515     -19.912   2.221  11.344  1.00  0.00           C  
ATOM   3830  C   PRO A 515     -18.580   1.454  11.663  1.00  0.00           C  
ATOM   3831  O   PRO A 515     -18.464   0.254  11.396  1.00  0.00           O  
ATOM   3832  CB  PRO A 515     -21.083   1.193  11.341  1.00  0.00           C  
ATOM   3833  CG  PRO A 515     -21.188   0.791   9.885  1.00  0.00           C  
ATOM   3834  CD  PRO A 515     -20.754   1.900   9.062  1.00  0.00           C  
ATOM   3835  N   ALA A 516     -17.644   2.183  12.340  1.00  0.00           N  
ATOM   3836  CA  ALA A 516     -16.280   1.810  12.603  1.00  0.00           C  
ATOM   3837  C   ALA A 516     -15.684   2.510  13.848  1.00  0.00           C  
ATOM   3838  O   ALA A 516     -14.520   2.985  13.768  1.00  0.00           O  
ATOM   3839  CB  ALA A 516     -15.604   1.969  11.287  1.00  0.00           C  
ATOM   3840  N   GLU A 517     -16.553   2.611  14.853  1.00  0.00           N  
ATOM   3841  CA  GLU A 517     -16.319   3.222  16.180  1.00  0.00           C  
ATOM   3842  C   GLU A 517     -15.467   2.186  16.988  1.00  0.00           C  
ATOM   3843  O   GLU A 517     -15.771   1.031  16.905  1.00  0.00           O  
ATOM   3844  CB  GLU A 517     -17.650   3.393  16.887  1.00  0.00           C  
ATOM   3845  CG  GLU A 517     -18.427   4.678  16.540  1.00  0.00           C  
ATOM   3846  CD  GLU A 517     -19.082   4.742  15.155  1.00  0.00           C  
ATOM   3847  OE1 GLU A 517     -19.922   3.879  14.781  1.00  0.00           O  
ATOM   3848  OE2 GLU A 517     -18.915   5.895  14.666  1.00  0.00           O1-
ATOM   3849  N   ILE A 518     -14.564   2.627  17.815  1.00  0.00           N  
ATOM   3850  CA  ILE A 518     -13.949   1.951  18.937  1.00  0.00           C  
ATOM   3851  C   ILE A 518     -14.086   2.846  20.202  1.00  0.00           C  
ATOM   3852  O   ILE A 518     -14.205   4.032  20.060  1.00  0.00           O  
ATOM   3853  CB  ILE A 518     -12.478   1.648  18.495  1.00  0.00           C  
ATOM   3854  CG1 ILE A 518     -11.648   2.912  18.096  1.00  0.00           C  
ATOM   3855  CG2 ILE A 518     -12.381   0.588  17.399  1.00  0.00           C  
ATOM   3856  CD1 ILE A 518     -10.130   2.806  18.140  1.00  0.00           C  
ATOM   3857  N   ILE A 519     -14.037   2.206  21.382  1.00  0.00           N  
ATOM   3858  CA  ILE A 519     -14.166   2.893  22.661  1.00  0.00           C  
ATOM   3859  C   ILE A 519     -12.761   2.797  23.252  1.00  0.00           C  
ATOM   3860  O   ILE A 519     -12.087   1.725  23.179  1.00  0.00           O  
ATOM   3861  CB  ILE A 519     -15.204   2.097  23.539  1.00  0.00           C  
ATOM   3862  CG1 ILE A 519     -16.535   1.849  22.806  1.00  0.00           C  
ATOM   3863  CG2 ILE A 519     -15.386   2.740  24.919  1.00  0.00           C  
ATOM   3864  CD1 ILE A 519     -17.691   1.183  23.517  1.00  0.00           C  
ATOM   3865  N   TRP A 520     -12.299   3.821  23.964  1.00  0.00           N  
ATOM   3866  CA  TRP A 520     -10.885   4.010  24.341  1.00  0.00           C  
ATOM   3867  C   TRP A 520     -10.685   4.514  25.754  1.00  0.00           C  
ATOM   3868  O   TRP A 520     -11.595   5.133  26.273  1.00  0.00           O  
ATOM   3869  CB  TRP A 520     -10.186   4.946  23.271  1.00  0.00           C  
ATOM   3870  CG  TRP A 520     -10.424   6.421  23.150  1.00  0.00           C  
ATOM   3871  CD1 TRP A 520     -11.141   6.966  22.175  1.00  0.00           C  
ATOM   3872  CD2 TRP A 520      -9.938   7.494  23.961  1.00  0.00           C  
ATOM   3873  NE1 TRP A 520     -11.121   8.343  22.326  1.00  0.00           N  
ATOM   3874  CE2 TRP A 520     -10.538   8.684  23.536  1.00  0.00           C  
ATOM   3875  CE3 TRP A 520      -9.092   7.626  25.135  1.00  0.00           C  
ATOM   3876  CZ2 TRP A 520     -10.335   9.935  24.185  1.00  0.00           C  
ATOM   3877  CZ3 TRP A 520      -8.961   8.820  25.863  1.00  0.00           C  
ATOM   3878  CH2 TRP A 520      -9.561   9.969  25.384  1.00  0.00           C  
ATOM   3879  N   GLU A 521      -9.573   4.217  26.378  1.00  0.00           N  
ATOM   3880  CA  GLU A 521      -9.286   4.497  27.784  1.00  0.00           C  
ATOM   3881  C   GLU A 521      -7.826   4.949  27.848  1.00  0.00           C  
ATOM   3882  O   GLU A 521      -6.983   4.274  27.246  1.00  0.00           O  
ATOM   3883  CB  GLU A 521      -9.650   3.251  28.568  1.00  0.00           C  
ATOM   3884  CG  GLU A 521      -9.524   3.315  30.117  1.00  0.00           C  
ATOM   3885  CD  GLU A 521     -10.615   4.074  30.844  1.00  0.00           C  
ATOM   3886  OE1 GLU A 521     -10.308   4.719  31.871  1.00  0.00           O  
ATOM   3887  OE2 GLU A 521     -11.831   4.041  30.412  1.00  0.00           O1-
ATOM   3888  N   LYS A 522      -7.445   6.035  28.558  1.00  0.00           N  
ATOM   3889  CA  LYS A 522      -6.147   6.571  28.624  1.00  0.00           C  
ATOM   3890  C   LYS A 522      -5.352   5.779  29.647  1.00  0.00           C  
ATOM   3891  O   LYS A 522      -5.899   5.444  30.697  1.00  0.00           O  
ATOM   3892  CB  LYS A 522      -6.281   8.029  29.189  1.00  0.00           C  
ATOM   3893  CG  LYS A 522      -4.951   8.828  29.337  1.00  0.00           C  
ATOM   3894  CD  LYS A 522      -5.228  10.194  29.950  1.00  0.00           C  
ATOM   3895  CE  LYS A 522      -3.985  11.068  30.145  1.00  0.00           C  
ATOM   3896  NZ  LYS A 522      -4.236  12.401  30.652  1.00  0.00           N1+
ATOM   3897  N   ARG A 523      -4.102   5.452  29.369  1.00  0.00           N  
ATOM   3898  CA  ARG A 523      -3.296   4.511  30.119  1.00  0.00           C  
ATOM   3899  C   ARG A 523      -2.909   5.124  31.480  1.00  0.00           C  
ATOM   3900  O   ARG A 523      -2.319   6.180  31.610  1.00  0.00           O  
ATOM   3901  CB  ARG A 523      -1.984   4.200  29.375  1.00  0.00           C  
ATOM   3902  CG  ARG A 523      -2.100   3.192  28.186  1.00  0.00           C  
ATOM   3903  CD  ARG A 523      -2.116   1.804  28.667  1.00  0.00           C  
ATOM   3904  NE  ARG A 523      -2.119   0.823  27.591  1.00  0.00           N  
ATOM   3905  CZ  ARG A 523      -2.659  -0.376  27.660  1.00  0.00           C  
ATOM   3906  NH1 ARG A 523      -3.226  -0.875  28.757  1.00  0.00           N  
ATOM   3907  NH2 ARG A 523      -2.598  -1.082  26.517  1.00  0.00           N1+
ATOM   3908  N   GLU A 524      -3.322   4.446  32.565  1.00  0.00           N  
ATOM   3909  CA  GLU A 524      -3.014   4.796  33.941  1.00  0.00           C  
ATOM   3910  C   GLU A 524      -1.786   3.965  34.435  1.00  0.00           C  
ATOM   3911  O   GLU A 524      -1.570   2.795  34.029  1.00  0.00           O  
ATOM   3912  CB  GLU A 524      -4.172   4.382  34.907  1.00  0.00           C  
ATOM   3913  CG  GLU A 524      -3.973   4.778  36.395  1.00  0.00           C  
ATOM   3914  CD  GLU A 524      -3.666   6.224  36.623  1.00  0.00           C  
ATOM   3915  OE1 GLU A 524      -2.477   6.484  36.873  1.00  0.00           O  
ATOM   3916  OE2 GLU A 524      -4.568   7.017  36.460  1.00  0.00           O1-
ATOM   3917  N   THR A 525      -1.007   4.564  35.329  1.00  0.00           N  
ATOM   3918  CA  THR A 525       0.238   4.121  35.876  1.00  0.00           C  
ATOM   3919  C   THR A 525       0.001   2.824  36.785  1.00  0.00           C  
ATOM   3920  O   THR A 525       0.991   2.214  37.200  1.00  0.00           O  
ATOM   3921  CB  THR A 525       0.753   5.263  36.693  1.00  0.00           C  
ATOM   3922  OG1 THR A 525      -0.011   5.628  37.899  1.00  0.00           O  
ATOM   3923  CG2 THR A 525       1.154   6.498  35.940  1.00  0.00           C  
ATOM   3924  N   CYS A 526      -1.196   2.224  37.014  1.00  0.00           N  
ATOM   3925  CA  CYS A 526      -1.304   0.973  37.804  1.00  0.00           C  
ATOM   3926  C   CYS A 526      -0.903  -0.328  37.116  1.00  0.00           C  
ATOM   3927  O   CYS A 526      -1.410  -1.383  37.539  1.00  0.00           O  
ATOM   3928  CB  CYS A 526      -2.682   0.922  38.521  1.00  0.00           C  
ATOM   3929  SG  CYS A 526      -3.888   1.026  37.196  1.00  0.00           S  
ATOM   3930  N   MET A 527      -0.117  -0.285  36.053  1.00  0.00           N  
ATOM   3931  CA  MET A 527       0.386  -1.478  35.415  1.00  0.00           C  
ATOM   3932  C   MET A 527       1.666  -1.058  34.652  1.00  0.00           C  
ATOM   3933  O   MET A 527       1.621  -0.029  33.898  1.00  0.00           O  
ATOM   3934  CB  MET A 527      -0.748  -1.976  34.504  1.00  0.00           C  
ATOM   3935  CG  MET A 527      -0.267  -2.855  33.336  1.00  0.00           C  
ATOM   3936  SD  MET A 527      -1.590  -3.378  32.280  1.00  0.00           S  
ATOM   3937  CE  MET A 527      -0.547  -4.333  31.184  1.00  0.00           C  
ATOM   3938  N   PHE A 528       2.750  -1.823  34.750  1.00  0.00           N  
ATOM   3939  CA  PHE A 528       3.934  -1.582  33.886  1.00  0.00           C  
ATOM   3940  C   PHE A 528       3.689  -2.236  32.523  1.00  0.00           C  
ATOM   3941  O   PHE A 528       3.581  -3.435  32.474  1.00  0.00           O  
ATOM   3942  CB  PHE A 528       5.249  -2.131  34.560  1.00  0.00           C  
ATOM   3943  CG  PHE A 528       6.597  -1.709  33.913  1.00  0.00           C  
ATOM   3944  CD1 PHE A 528       7.378  -2.639  33.274  1.00  0.00           C  
ATOM   3945  CD2 PHE A 528       7.006  -0.343  34.036  1.00  0.00           C  
ATOM   3946  CE1 PHE A 528       8.607  -2.227  32.784  1.00  0.00           C  
ATOM   3947  CE2 PHE A 528       8.298   0.006  33.642  1.00  0.00           C  
ATOM   3948  CZ  PHE A 528       9.083  -0.916  32.916  1.00  0.00           C  
TER    3949      PHE A 528 
HETATM 3950  CHA HEM A 580       4.815  -2.090  -5.306  1.00  0.00           C  
HETATM 3951  CHB HEM A 580       1.816  -3.360  -1.580  1.00  0.00           C  
HETATM 3952  CHC HEM A 580       3.287   0.618   0.766  1.00  0.00           C  
HETATM 3953  CHD HEM A 580       5.681   2.129  -3.216  1.00  0.00           C  
HETATM 3954  C1A HEM A 580       3.927  -2.782  -4.438  1.00  0.00           C  
HETATM 3955  C2A HEM A 580       3.212  -3.973  -4.778  1.00  0.00           C  
HETATM 3956  C3A HEM A 580       2.354  -4.305  -3.754  1.00  0.00           C  
HETATM 3957  C4A HEM A 580       2.519  -3.307  -2.851  1.00  0.00           C  
HETATM 3958  CMA HEM A 580       1.379  -5.464  -3.763  1.00  0.00           C  
HETATM 3959  CAA HEM A 580       3.443  -4.777  -6.073  1.00  0.00           C  
HETATM 3960  CBA HEM A 580       2.461  -4.304  -7.229  1.00  0.00           C  
HETATM 3961  CGA HEM A 580       2.538  -4.950  -8.539  1.00  0.00           C  
HETATM 3962  O1A HEM A 580       1.883  -4.470  -9.481  1.00  0.00           O  
HETATM 3963  O2A HEM A 580       3.254  -5.990  -8.667  1.00  0.00           O1-
HETATM 3964  C1B HEM A 580       1.960  -2.384  -0.576  1.00  0.00           C  
HETATM 3965  C2B HEM A 580       1.479  -2.491   0.752  1.00  0.00           C  
HETATM 3966  C3B HEM A 580       2.014  -1.356   1.449  1.00  0.00           C  
HETATM 3967  C4B HEM A 580       2.674  -0.584   0.502  1.00  0.00           C  
HETATM 3968  CMB HEM A 580       0.664  -3.576   1.360  1.00  0.00           C  
HETATM 3969  CAB HEM A 580       1.946  -1.069   2.867  1.00  0.00           C  
HETATM 3970  CBB HEM A 580       1.522  -1.819   3.883  1.00  0.00           C  
HETATM 3971  C1C HEM A 580       3.933   1.383  -0.202  1.00  0.00           C  
HETATM 3972  C2C HEM A 580       4.372   2.672   0.086  1.00  0.00           C  
HETATM 3973  C3C HEM A 580       5.051   3.126  -1.082  1.00  0.00           C  
HETATM 3974  C4C HEM A 580       4.916   2.099  -2.039  1.00  0.00           C  
HETATM 3975  CMC HEM A 580       4.284   3.382   1.428  1.00  0.00           C  
HETATM 3976  CAC HEM A 580       5.872   4.288  -1.299  1.00  0.00           C  
HETATM 3977  CBC HEM A 580       6.603   4.807  -0.388  1.00  0.00           C  
HETATM 3978  C1D HEM A 580       5.685   1.144  -4.184  1.00  0.00           C  
HETATM 3979  C2D HEM A 580       6.405   1.192  -5.367  1.00  0.00           C  
HETATM 3980  C3D HEM A 580       6.187  -0.079  -5.967  1.00  0.00           C  
HETATM 3981  C4D HEM A 580       5.387  -0.813  -5.069  1.00  0.00           C  
HETATM 3982  CMD HEM A 580       7.442   2.301  -5.773  1.00  0.00           C  
HETATM 3983  CAD HEM A 580       6.824  -0.515  -7.254  1.00  0.00           C  
HETATM 3984  CBD HEM A 580       7.810  -1.658  -7.088  1.00  0.00           C  
HETATM 3985  CGD HEM A 580       8.250  -2.184  -8.443  1.00  0.00           C  
HETATM 3986  O1D HEM A 580       9.241  -2.959  -8.515  1.00  0.00           O  
HETATM 3987  O2D HEM A 580       7.667  -1.897  -9.507  1.00  0.00           O1-
HETATM 3988  NA  HEM A 580       3.453  -2.353  -3.281  1.00  0.00           N1-
HETATM 3989  NB  HEM A 580       2.651  -1.226  -0.673  1.00  0.00           N  
HETATM 3990  NC  HEM A 580       4.294   1.061  -1.494  1.00  0.00           N1-
HETATM 3991  ND  HEM A 580       5.071  -0.055  -4.054  1.00  0.00           N  
HETATM 3992 FE   HEM A 580       3.962  -0.683  -2.357  1.00  0.00          FE2+
HETATM 3993  C     *     0       1.999   1.796  -8.205  1.00  0.00           C  
HETATM 3994  C     *     0       0.912   0.712  -8.187  1.00  0.00           C  
HETATM 3995  C1    *     0      -0.151   0.842  -7.010  1.00  0.00           C  
HETATM 3996  C2    *     0       0.226   0.687  -9.576  1.00  0.00           C  
HETATM 3997  N23   *     0      -1.194   0.316  -9.679  1.00  0.00           N  
HETATM 3998 C232   *     0      -2.174   1.124  -9.983  1.00  0.00           C  
HETATM 3999  O3    *     0       1.533  -0.545  -8.026  1.00  0.00           O  
HETATM 4000  C     *     0       1.595   3.196  -8.141  1.00  0.00           C  
HETATM 4001  F     *     0       0.266   3.495  -8.256  1.00  0.00           F  
HETATM 4002  C     *     0       2.584   4.215  -8.251  1.00  0.00           C  
HETATM 4003  C     *     0       3.978   3.885  -8.290  1.00  0.00           C  
HETATM 4004  F     *     0       4.950   4.846  -8.435  1.00  0.00           F  
HETATM 4005  C     *     0       4.343   2.517  -8.248  1.00  0.00           C  
HETATM 4006  C     *     0       3.404   1.481  -8.171  1.00  0.00           C  
HETATM 4007  C     *     0      -6.131  -0.744 -10.010  1.00  0.00           C  
HETATM 4008  C     *     0      -5.979   0.620 -10.004  1.00  0.00           C  
HETATM 4009  C     *     0      -4.685   1.316 -10.159  1.00  0.00           C  
HETATM 4010  C     *     0      -3.496   0.477 -10.065  1.00  0.00           C  
HETATM 4011  C     *     0      -3.668  -0.888 -10.097  1.00  0.00           C  
HETATM 4012  C     *     0      -4.999  -1.459 -10.065  1.00  0.00           C  
HETATM 4013  C     *     0       1.705   1.706  -4.109  1.00  0.00           C  
HETATM 4014  N     *     0       0.867   2.049  -5.070  1.00  0.00           N  
HETATM 4015  N     *     0       0.588   0.858  -5.647  1.00  0.00           N  
HETATM 4016  C     *     0       1.159  -0.137  -4.996  1.00  0.00           C  
HETATM 4017  N     *     0       1.844   0.325  -3.922  1.00  0.00           N  
HETATM 4018  O     *     0      -2.012   2.293  -9.955  1.00  0.00           O  
HETATM 4019  C     *     0     -10.114  -2.489 -10.048  1.00  0.00           C  
HETATM 4020  O     *     0     -11.356  -3.001  -9.948  1.00  0.00           O  
HETATM 4021  C     *     0     -12.199  -2.866 -11.034  1.00  0.00           C  
HETATM 4022  F1    *     0     -13.334  -3.586 -10.802  1.00  0.00           F  
HETATM 4023  F2    *     0     -11.673  -3.392 -12.173  1.00  0.00           F  
HETATM 4024  F3    *     0     -12.494  -1.540 -11.199  1.00  0.00           F  
HETATM 4025  C     *     0      -9.769  -1.330  -9.337  1.00  0.00           C  
HETATM 4026  C     *     0      -8.483  -0.735  -9.362  1.00  0.00           C  
HETATM 4027  C     *     0      -7.481  -1.348 -10.088  1.00  0.00           C  
HETATM 4028  C     *     0      -7.833  -2.561 -10.787  1.00  0.00           C  
HETATM 4029  C     *     0      -9.110  -3.175 -10.721  1.00  0.00           C  
HETATM 4030  H11   *     0      -0.780  -0.039  -7.140  1.00  0.00           H  
HETATM 4031  H12   *     0      -0.738   1.745  -7.180  1.00  0.00           H  
HETATM 4032  H21   *     0       0.792   0.012 -10.218  1.00  0.00           H  
HETATM 4033  H22   *     0       0.235   1.667 -10.052  1.00  0.00           H  
HETATM 4034 H233   *     0      -1.498  -0.633  -9.516  1.00  0.00           H  
HETATM 4035  H3    *     0       2.125  -0.450  -7.295  1.00  0.00           H  
HETATM 4036  H     *     0       2.450   5.287  -8.279  1.00  0.00           H  
HETATM 4037  H     *     0       5.420   2.454  -8.203  1.00  0.00           H  
HETATM 4038  H     *     0       3.800   0.482  -8.064  1.00  0.00           H  
HETATM 4039  H     *     0      -6.821   1.277  -9.847  1.00  0.00           H  
HETATM 4040  H     *     0      -4.613   2.393 -10.186  1.00  0.00           H  
HETATM 4041  H     *     0      -2.810  -1.544 -10.087  1.00  0.00           H  
HETATM 4042  H     *     0      -5.079  -2.522 -10.239  1.00  0.00           H  
HETATM 4043  H     *     0       2.210   2.351  -3.405  1.00  0.00           H  
HETATM 4044  H     *     0       1.117  -1.162  -5.333  1.00  0.00           H  
HETATM 4045  H     *     0     -10.520  -0.843  -8.732  1.00  0.00           H  
HETATM 4046  H     *     0      -8.230   0.186  -8.857  1.00  0.00           H  
HETATM 4047  H     *     0      -7.108  -3.019 -11.443  1.00  0.00           H  
HETATM 4048  H     *     0      -9.164  -4.178 -11.117  1.00  0.00           H  
HETATM 4049 NA    NA     1      27.791  24.606 -33.832  1.00  0.00          NA1+
HETATM 4050 NA    NA     2      11.987  25.405  28.925  1.00  0.00          NA1+
HETATM 4051 NA    NA     3     -24.450   1.771  21.878  1.00  0.00          NA1+
HETATM 4052 NA    NA     3A    -15.163 -10.902  19.320  1.00  0.00          NA1+
HETATM 4053 NA    NA     3B     -4.387  42.614  -0.045  1.00  0.00          NA1+
HETATM 4054 NA    NA     3C    -30.493  -5.918  17.965  1.00  0.00          NA1+
HETATM 4055 NA    NA     4     -17.220 -23.038  24.823  1.00  0.00          NA1+
HETATM 4056 NA    NA     5      10.386   0.534 -28.866  1.00  0.00          NA1+
HETATM 4057 NA    NA     6      19.859  -7.262  19.518  1.00  0.00          NA1+
HETATM 4058 NA    NA     7      20.119  11.674  45.769  1.00  0.00          NA1+
HETATM 4059 NA    NA     8      -7.280 -21.943  20.081  1.00  0.00          NA1+
HETATM 4060 NA    NA     9      21.728 -33.463  -7.014  1.00  0.00          NA1+
HETATM 4061 NA    NA    10     -11.314 -19.897  17.522  1.00  0.00          NA1+
HETATM 4062 NA    NA    11      40.267   3.769 -17.152  1.00  0.00          NA1+
HETATM 4063 NA    NA    12     -12.637 -17.161   5.132  1.00  0.00          NA1+
HETATM 4064 NA    NA    13     -26.897 -21.759   5.565  1.00  0.00          NA1+
HETATM 4065 NA    NA    14     -23.489  -0.800  -1.054  1.00  0.00          NA1+
HETATM 4066 NA    NA    15      29.459   2.228   5.497  1.00  0.00          NA1+
HETATM 4067 NA    NA    16      24.685   8.392 -11.279  1.00  0.00          NA1+
HETATM 4068 NA    NA    17     -34.274 -12.349 -13.106  1.00  0.00          NA1+
HETATM 4069 NA    NA    18      17.234  12.043 -35.624  1.00  0.00          NA1+
HETATM 4070 NA    NA    19     -21.001 -17.210  -6.303  1.00  0.00          NA1+
HETATM 4071 NA    NA    20     -26.740 -29.161 -29.537  1.00  0.00          NA1+
HETATM 4072 NA    NA    21      -8.644 -21.043  39.654  1.00  0.00          NA1+
HETATM 4073 NA    NA    22     -31.060   0.332  27.252  1.00  0.00          NA1+
HETATM 4074 NA    NA    23      32.356  14.495   4.424  1.00  0.00          NA1+
HETATM 4075 NA    NA    24     -29.521  -7.187 -32.035  1.00  0.00          NA1+
HETATM 4076 NA    NA    25     -25.304 -17.027 -46.688  1.00  0.00          NA1+
HETATM 4077 NA    NA    26     -39.670 -37.178  24.304  1.00  0.00          NA1+
HETATM 4078 NA    NA    27     -30.606 -34.008  17.435  1.00  0.00          NA1+
HETATM 4079 NA    NA    28      10.650 -17.155  27.878  1.00  0.00          NA1+
HETATM 4080 NA    NA    29      29.000 -31.791 -20.290  1.00  0.00          NA1+
HETATM 4081 NA    NA    30      -2.432  11.865  39.685  1.00  0.00          NA1+
HETATM 4082 NA    NA    31      16.625  25.584 -35.974  1.00  0.00          NA1+
HETATM 4083 NA    NA    32     -37.963  10.320  31.160  1.00  0.00          NA1+
HETATM 4084 NA    NA    33      16.741  -4.737  31.930  1.00  0.00          NA1+
HETATM 4085 NA    NA    34      23.697 -38.148   5.328  1.00  0.00          NA1+
HETATM 4086 NA    NA    35     -40.344 -13.904  29.670  1.00  0.00          NA1+
HETATM 4087 NA    NA    36      -0.836 -40.032  37.534  1.00  0.00          NA1+
HETATM 4088 NA    NA    37     -36.177  -3.153 -12.590  1.00  0.00          NA1+
HETATM 4089 NA    NA    38      -8.627  21.330 -26.063  1.00  0.00          NA1+
HETATM 4090 NA    NA    39     -25.869 -14.818  -8.741  1.00  0.00          NA1+
HETATM 4091 NA    NA    40      -4.073   5.984  -5.338  1.00  0.00          NA1+
HETATM 4092 NA    NA    41       9.025 -26.676  17.103  1.00  0.00          NA1+
HETATM 4093 NA    NA    42      39.391  28.623 -12.611  1.00  0.00          NA1+
HETATM 4094 NA    NA    43      31.140  14.479  53.279  1.00  0.00          NA1+
HETATM 4095 NA    NA    44      46.247  29.164 -32.616  1.00  0.00          NA1+
HETATM 4096 CL    CL    44A    -13.345 -30.666 -19.063  1.00  0.00          CL1-
HETATM 4097 CL    CL    44B    -35.632   6.269  28.573  1.00  0.00          CL1-
HETATM 4098 CL    CL    44C    -34.759 -31.881  28.012  1.00  0.00          CL1-
HETATM 4099 CL    CL    44D     -7.040  -4.544 -24.848  1.00  0.00          CL1-
HETATM 4100 CL    CL    44E     19.857  -4.713  20.782  1.00  0.00          CL1-
HETATM 4101 CL    CL    44F     36.146  14.024  16.568  1.00  0.00          CL1-
HETATM 4102 CL    CL    44G     23.916 -21.715  31.268  1.00  0.00          CL1-
HETATM 4103 CL    CL    44H    -24.727 -11.311 -11.966  1.00  0.00          CL1-
HETATM 4104 CL    CL    44I    -21.124 -22.558 -16.371  1.00  0.00          CL1-
HETATM 4105 CL    CL    44J      2.816  11.074  44.066  1.00  0.00          CL1-
HETATM 4106 CL    CL    44K     29.573 -10.569  24.669  1.00  0.00          CL1-
HETATM 4107 CL    CL    44L     17.228  10.368  46.101  1.00  0.00          CL1-
HETATM 4108 CL    CL    44M     -4.338  21.202 -22.459  1.00  0.00          CL1-
HETATM 4109 CL    CL    44N     -7.556  36.135  -7.257  1.00  0.00          CL1-
HETATM 4110 CL    CL    44O    -10.710  44.590  -7.600  1.00  0.00          CL1-
HETATM 4111 CL    CL    44P     11.662  21.057 -38.652  1.00  0.00          CL1-
HETATM 4112 CL    CL    44Q      0.499 -11.162  29.424  1.00  0.00          CL1-
HETATM 4113 CL    CL    44R     40.115  37.996 -16.262  1.00  0.00          CL1-
HETATM 4114 CL    CL    44S     -6.640  28.365 -30.687  1.00  0.00          CL1-
HETATM 4115 CL    CL    44T     19.755   8.112  36.909  1.00  0.00          CL1-
HETATM 4116 CL    CL    44U     -9.404  45.935 -31.706  1.00  0.00          CL1-
HETATM 4117 CL    CL    44V    -22.996  33.684 -37.831  1.00  0.00          CL1-
HETATM 4118 CL    CL    44W     38.953  24.919 -28.463  1.00  0.00          CL1-
HETATM 4119 CL    CL    44X     11.234 -13.202  27.292  1.00  0.00          CL1-
HETATM 4120 CL    CL    44Y      9.911  28.709  26.436  1.00  0.00          CL1-
HETATM 4121 CL    CL    44Z    -32.486  -0.675  13.642  1.00  0.00          CL1-
HETATM 4122 CL    CL    44a     28.104   6.395   2.681  1.00  0.00          CL1-
HETATM 4123 CL    CL    44b    -29.492 -24.493  23.134  1.00  0.00          CL1-
HETATM 4124 CL    CL    44c    -23.637 -19.153  -7.365  1.00  0.00          CL1-
HETATM 4125 CL    CL    44d     28.878   3.669  40.582  1.00  0.00          CL1-
HETATM 4126 CL    CL    44e     11.828 -15.714   1.712  1.00  0.00          CL1-
HETATM 4127 CL    CL    44f     18.326 -42.954  29.165  1.00  0.00          CL1-
HETATM 4128 CL    CL    44g     23.999   2.403  26.665  1.00  0.00          CL1-
HETATM 4129 CL    CL    44h    -18.171 -24.039 -35.563  1.00  0.00          CL1-
HETATM 4130 CL    CL    44i     -9.883   9.894 -18.045  1.00  0.00          CL1-
HETATM 4131 CL    CL    44j    -35.442 -20.585  36.021  1.00  0.00          CL1-
HETATM 4132 CL    CL    44k      8.203  -4.234 -28.362  1.00  0.00          CL1-
HETATM 4133 CL    CL    44l     -1.504 -16.131 -29.895  1.00  0.00          CL1-
HETATM 4134 CL    CL    44m    -35.307 -21.684 -39.016  1.00  0.00          CL1-
HETATM 4135 CL    CL    44n    -26.711  41.157 -18.801  1.00  0.00          CL1-
HETATM 4136 CL    CL    44o     -3.027  29.300  -8.681  1.00  0.00          CL1-
HETATM 4137 CL    CL    44p     25.729 -17.325  -5.566  1.00  0.00          CL1-
HETATM 4138 CL    CL    44q     -7.936 -20.709  28.033  1.00  0.00          CL1-
HETATM 4139 CL    CL    44r      5.569  20.522  41.810  1.00  0.00          CL1-
HETATM 4140  O   SPC    44s      2.983 -46.008   8.918  1.00  0.00           O  
HETATM 4141  H1  SPC    44s      2.383 -45.209   8.868  1.00  0.00           H  
HETATM 4142  H2  SPC    44s      2.582 -46.687   9.533  1.00  0.00           H  
HETATM 4143  O   SPC    44t      7.456 -33.520 -15.020  1.00  0.00           O  
HETATM 4144  H1  SPC    44t      6.678 -32.901 -14.917  1.00  0.00           H  
HETATM 4145  H2  SPC    44t      7.138 -34.467 -14.971  1.00  0.00           H  
HETATM 4146  O   SPC    44u      9.094  26.660 -37.132  1.00  0.00           O  
HETATM 4147  H1  SPC    44u      8.620  27.156 -37.859  1.00  0.00           H  
HETATM 4148  H2  SPC    44u      9.604  25.896 -37.527  1.00  0.00           H  
HETATM 4149  O   SPC    44v    -29.386   4.869  23.091  1.00  0.00           O  
HETATM 4150  H1  SPC    44v    -28.981   5.083  22.203  1.00  0.00           H  
HETATM 4151  H2  SPC    44v    -30.232   5.389  23.206  1.00  0.00           H  
HETATM 4152  O   SPC    44w     38.693  -5.131 -27.827  1.00  0.00           O  
HETATM 4153  H1  SPC    44w     38.094  -5.691 -28.399  1.00  0.00           H  
HETATM 4154  H2  SPC    44w     39.295  -4.584 -28.410  1.00  0.00           H  
HETATM 4155  O   SPC    44x     13.086  10.422  43.583  1.00  0.00           O  
HETATM 4156  H1  SPC    44x     13.510  11.074  44.212  1.00  0.00           H  
HETATM 4157  H2  SPC    44x     12.342  10.871  43.089  1.00  0.00           H  
HETATM 4158  O   SPC    44y     -9.755  38.159 -16.641  1.00  0.00           O  
HETATM 4159  H1  SPC    44y     -8.995  37.705 -17.107  1.00  0.00           H  
HETATM 4160  H2  SPC    44y     -9.966  39.018 -17.107  1.00  0.00           H  
HETATM 4161  O   SPC    44z    -15.972  11.056  38.523  1.00  0.00           O  
HETATM 4162  H1  SPC    44z    -16.115  11.936  38.974  1.00  0.00           H  
HETATM 4163  H2  SPC    44z    -15.074  10.694  38.773  1.00  0.00           H  
HETATM 4164  O   SPC  A000      -8.545  35.790  34.298  1.00  0.00           O  
HETATM 4165  H1  SPC  A000      -7.990  34.961  34.371  1.00  0.00           H  
HETATM 4166  H2  SPC  A000      -9.511  35.553  34.395  1.00  0.00           H  
HETATM 4167  O   SPC  A001      13.221  -1.531  32.506  1.00  0.00           O  
HETATM 4168  H1  SPC  A001      13.364  -2.027  31.650  1.00  0.00           H  
HETATM 4169  H2  SPC  A001      13.939  -0.844  32.618  1.00  0.00           H  
HETATM 4170  O   SPC  A002      11.562 -24.909 -14.573  1.00  0.00           O  
HETATM 4171  H1  SPC  A002      11.149 -25.082 -13.679  1.00  0.00           H  
HETATM 4172  H2  SPC  A002      12.092 -25.709 -14.855  1.00  0.00           H  
HETATM 4173  O   SPC  A003      13.153 -44.906  33.137  1.00  0.00           O  
HETATM 4174  H1  SPC  A003      13.811 -44.282  33.559  1.00  0.00           H  
HETATM 4175  H2  SPC  A003      13.581 -45.800  33.004  1.00  0.00           H  
HETATM 4176  O   SPC  A004     -13.936  20.283 -29.297  1.00  0.00           O  
HETATM 4177  H1  SPC  A004     -14.732  19.724 -29.529  1.00  0.00           H  
HETATM 4178  H2  SPC  A004     -13.144  19.691 -29.151  1.00  0.00           H  
HETATM 4179  O   SPC  A005       8.264  -2.899 -24.173  1.00  0.00           O  
HETATM 4180  H1  SPC  A005       7.782  -3.456 -23.496  1.00  0.00           H  
HETATM 4181  H2  SPC  A005       7.598  -2.405 -24.732  1.00  0.00           H  
HETATM 4182  O   SPC  A006     -13.009 -35.262  35.709  1.00  0.00           O  
HETATM 4183  H1  SPC  A006     -12.120 -35.670  35.916  1.00  0.00           H  
HETATM 4184  H2  SPC  A006     -13.396 -35.701  34.898  1.00  0.00           H  
HETATM 4185  O   SPC  A007     -26.927 -23.421  -5.306  1.00  0.00           O  
HETATM 4186  H1  SPC  A007     -27.660 -22.748  -5.209  1.00  0.00           H  
HETATM 4187  H2  SPC  A007     -26.057 -22.949  -5.446  1.00  0.00           H  
HETATM 4188  O   SPC  A008      15.986  -7.584 -19.058  1.00  0.00           O  
HETATM 4189  H1  SPC  A008      16.534  -7.050 -19.702  1.00  0.00           H  
HETATM 4190  H2  SPC  A008      15.027  -7.310 -19.130  1.00  0.00           H  
HETATM 4191  O   SPC  A009     -39.647  -9.922   8.496  1.00  0.00           O  
HETATM 4192  H1  SPC  A009     -39.006  -9.715   7.756  1.00  0.00           H  
HETATM 4193  H2  SPC  A009     -39.484 -10.851   8.827  1.00  0.00           H  
HETATM 4194  O   SPC  A00A       7.288  23.776 -37.909  1.00  0.00           O  
HETATM 4195  H1  SPC  A00A       6.874  24.573 -38.348  1.00  0.00           H  
HETATM 4196  H2  SPC  A00A       8.280  23.802 -38.038  1.00  0.00           H  
HETATM 4197  O   SPC  A00B      23.212 -23.870 -37.180  1.00  0.00           O  
HETATM 4198  H1  SPC  A00B      22.644 -24.045 -37.984  1.00  0.00           H  
HETATM 4199  H2  SPC  A00B      24.174 -24.013 -37.414  1.00  0.00           H  
HETATM 4200  O   SPC  A00C      32.438  -2.571   2.745  1.00  0.00           O  
HETATM 4201  H1  SPC  A00C      31.898  -1.808   3.102  1.00  0.00           H  
HETATM 4202  H2  SPC  A00C      33.064  -2.897   3.453  1.00  0.00           H  
HETATM 4203  O   SPC  A00D     -22.482 -13.624 -23.596  1.00  0.00           O  
HETATM 4204  H1  SPC  A00D     -22.420 -12.822 -23.001  1.00  0.00           H  
HETATM 4205  H2  SPC  A00D     -23.417 -13.980 -23.579  1.00  0.00           H  
HETATM 4206  O   SPC  A00E     -39.815  -4.678  15.242  1.00  0.00           O  
HETATM 4207  H1  SPC  A00E     -38.827  -4.716  15.393  1.00  0.00           H  
HETATM 4208  H2  SPC  A00E     -40.094  -5.450  14.671  1.00  0.00           H  
HETATM 4209  O   SPC  A00F     -18.574  20.116  -5.979  1.00  0.00           O  
HETATM 4210  H1  SPC  A00F     -18.002  19.492  -5.446  1.00  0.00           H  
HETATM 4211  H2  SPC  A00F     -18.164  21.028  -5.978  1.00  0.00           H  
HETATM 4212  O   SPC  A00G      16.193 -10.434  27.689  1.00  0.00           O  
HETATM 4213  H1  SPC  A00G      17.085 -10.167  27.326  1.00  0.00           H  
HETATM 4214  H2  SPC  A00G      15.479 -10.194  27.031  1.00  0.00           H  
HETATM 4215  O   SPC  A00H     -11.183 -34.245  -6.710  1.00  0.00           O  
HETATM 4216  H1  SPC  A00H     -11.516 -34.647  -7.562  1.00  0.00           H  
HETATM 4217  H2  SPC  A00H     -11.739 -34.574  -5.946  1.00  0.00           H  
HETATM 4218  O   SPC  A00I      20.194  19.056  -1.796  1.00  0.00           O  
HETATM 4219  H1  SPC  A00I      20.603  18.793  -0.922  1.00  0.00           H  
HETATM 4220  H2  SPC  A00I      19.205  18.913  -1.758  1.00  0.00           H  
HETATM 4221  O   SPC  A00J      32.644 -36.321 -40.232  1.00  0.00           O  
HETATM 4222  H1  SPC  A00J      32.388 -35.363 -40.102  1.00  0.00           H  
HETATM 4223  H2  SPC  A00J      32.612 -36.797 -39.353  1.00  0.00           H  
HETATM 4224  O   SPC  A00K      -2.682  29.029  14.875  1.00  0.00           O  
HETATM 4225  H1  SPC  A00K      -3.479  29.085  14.275  1.00  0.00           H  
HETATM 4226  H2  SPC  A00K      -1.848  29.040  14.323  1.00  0.00           H  
HETATM 4227  O   SPC  A00L      19.397 -45.033  33.888  1.00  0.00           O  
HETATM 4228  H1  SPC  A00L      19.942 -44.262  34.216  1.00  0.00           H  
HETATM 4229  H2  SPC  A00L      19.011 -44.812  32.992  1.00  0.00           H  
HETATM 4230  O   SPC  A00M       3.424  40.430 -14.225  1.00  0.00           O  
HETATM 4231  H1  SPC  A00M       2.578  40.134 -13.782  1.00  0.00           H  
HETATM 4232  H2  SPC  A00M       3.303  41.352 -14.592  1.00  0.00           H  
HETATM 4233  O   SPC  A00N      -3.903  -7.542 -37.090  1.00  0.00           O  
HETATM 4234  H1  SPC  A00N      -3.153  -7.661 -37.740  1.00  0.00           H  
HETATM 4235  H2  SPC  A00N      -3.532  -7.305 -36.192  1.00  0.00           H  
HETATM 4236  O   SPC  A00O     -37.172 -31.051  -1.122  1.00  0.00           O  
HETATM 4237  H1  SPC  A00O     -37.960 -30.733  -1.650  1.00  0.00           H  
HETATM 4238  H2  SPC  A00O     -36.646 -30.264  -0.801  1.00  0.00           H  
HETATM 4239  O   SPC  A00P       8.701  15.719  28.993  1.00  0.00           O  
HETATM 4240  H1  SPC  A00P       8.633  15.618  28.000  1.00  0.00           H  
HETATM 4241  H2  SPC  A00P       9.540  16.213  29.221  1.00  0.00           H  
HETATM 4242  O   SPC  A00Q      23.037 -16.268  36.479  1.00  0.00           O  
HETATM 4243  H1  SPC  A00Q      23.200 -16.864  37.265  1.00  0.00           H  
HETATM 4244  H2  SPC  A00Q      22.652 -15.400  36.792  1.00  0.00           H  
HETATM 4245  O   SPC  A00R       9.989 -35.328   8.806  1.00  0.00           O  
HETATM 4246  H1  SPC  A00R      10.348 -35.884   9.555  1.00  0.00           H  
HETATM 4247  H2  SPC  A00R      10.026 -34.362   9.061  1.00  0.00           H  
HETATM 4248  O   SPC  A00S       7.677  -7.148 -29.731  1.00  0.00           O  
HETATM 4249  H1  SPC  A00S       8.551  -7.482 -29.379  1.00  0.00           H  
HETATM 4250  H2  SPC  A00S       7.640  -6.153 -29.640  1.00  0.00           H  
HETATM 4251  O   SPC  A00T      25.541   3.400  40.375  1.00  0.00           O  
HETATM 4252  H1  SPC  A00T      26.517   3.443  40.585  1.00  0.00           H  
HETATM 4253  H2  SPC  A00T      25.125   4.295  40.533  1.00  0.00           H  
HETATM 4254  O   SPC  A00U      -0.739  11.739 -24.443  1.00  0.00           O  
HETATM 4255  H1  SPC  A00U      -0.216  11.005 -24.011  1.00  0.00           H  
HETATM 4256  H2  SPC  A00U      -0.125  12.496 -24.670  1.00  0.00           H  
HETATM 4257  O   SPC  A00V      -9.081  27.794  27.996  1.00  0.00           O  
HETATM 4258  H1  SPC  A00V      -9.096  26.986  28.584  1.00  0.00           H  
HETATM 4259  H2  SPC  A00V      -8.325  28.390  28.269  1.00  0.00           H  
HETATM 4260  O   SPC  A00W      22.879 -43.334  -7.964  1.00  0.00           O  
HETATM 4261  H1  SPC  A00W      22.824 -43.158  -6.981  1.00  0.00           H  
HETATM 4262  H2  SPC  A00W      23.811 -43.604  -8.203  1.00  0.00           H  
HETATM 4263  O   SPC  A00X      10.371  24.366 -28.948  1.00  0.00           O  
HETATM 4264  H1  SPC  A00X       9.467  24.473 -28.534  1.00  0.00           H  
HETATM 4265  H2  SPC  A00X      10.581  25.172 -29.501  1.00  0.00           H  
HETATM 4266  O   SPC  A00Y      -9.365 -33.761 -14.625  1.00  0.00           O  
HETATM 4267  H1  SPC  A00Y     -10.201 -33.299 -14.328  1.00  0.00           H  
HETATM 4268  H2  SPC  A00Y      -8.881 -33.183 -15.282  1.00  0.00           H  
HETATM 4269  O   SPC  A00Z      -8.537  21.687  19.625  1.00  0.00           O  
HETATM 4270  H1  SPC  A00Z      -9.222  22.408  19.728  1.00  0.00           H  
HETATM 4271  H2  SPC  A00Z      -8.931  20.810  19.901  1.00  0.00           H  
HETATM 4272  O   SPC    45      37.453  -1.543 -38.303  1.00  0.00           O  
HETATM 4273  H1  SPC    45      37.879  -1.131 -37.498  1.00  0.00           H  
HETATM 4274  H2  SPC    45      37.763  -1.066 -39.126  1.00  0.00           H  
HETATM 4275  O   SPC    46      31.126   0.351 -23.633  1.00  0.00           O  
HETATM 4276  H1  SPC    46      31.312   1.290 -23.923  1.00  0.00           H  
HETATM 4277  H2  SPC    46      31.963  -0.191 -23.702  1.00  0.00           H  
HETATM 4278  O   SPC    47     -15.258 -39.918  26.082  1.00  0.00           O  
HETATM 4279  H1  SPC    47     -14.461 -40.521  26.127  1.00  0.00           H  
HETATM 4280  H2  SPC    47     -16.090 -40.456  26.215  1.00  0.00           H  
HETATM 4281  O   SPC    48     -19.778  20.091  46.377  1.00  0.00           O  
HETATM 4282  H1  SPC    48     -20.678  20.317  46.005  1.00  0.00           H  
HETATM 4283  H2  SPC    48     -19.713  20.422  47.318  1.00  0.00           H  
HETATM 4284  O   SPC    49     -29.991 -20.522  27.025  1.00  0.00           O  
HETATM 4285  H1  SPC    49     -29.660 -19.672  26.616  1.00  0.00           H  
HETATM 4286  H2  SPC    49     -30.917 -20.711  26.698  1.00  0.00           H  
HETATM 4287  O   SPC    50      37.438  21.544  45.769  1.00  0.00           O  
HETATM 4288  H1  SPC    50      37.803  21.476  46.698  1.00  0.00           H  
HETATM 4289  H2  SPC    50      38.193  21.654  45.123  1.00  0.00           H  
HETATM 4290  O   SPC    51      31.977  32.293 -23.429  1.00  0.00           O  
HETATM 4291  H1  SPC    51      32.601  33.071 -23.505  1.00  0.00           H  
HETATM 4292  H2  SPC    51      31.811  31.909 -24.338  1.00  0.00           H  
HETATM 4293  O   SPC    52      39.966  26.439   2.481  1.00  0.00           O  
HETATM 4294  H1  SPC    52      40.105  26.826   3.393  1.00  0.00           H  
HETATM 4295  H2  SPC    52      40.775  25.916   2.213  1.00  0.00           H  
HETATM 4296  O   SPC    53     -45.095 -26.670  25.116  1.00  0.00           O  
HETATM 4297  H1  SPC    53     -44.887 -26.459  26.071  1.00  0.00           H  
HETATM 4298  H2  SPC    53     -45.838 -26.081  24.799  1.00  0.00           H  
HETATM 4299  O   SPC    54      30.694  26.880  13.126  1.00  0.00           O  
HETATM 4300  H1  SPC    54      31.255  27.439  12.515  1.00  0.00           H  
HETATM 4301  H2  SPC    54      29.727  27.016  12.908  1.00  0.00           H  
HETATM 4302  O   SPC    55       7.741   4.412 -32.960  1.00  0.00           O  
HETATM 4303  H1  SPC    55       8.202   4.059 -32.145  1.00  0.00           H  
HETATM 4304  H2  SPC    55       7.454   5.355 -32.797  1.00  0.00           H  
HETATM 4305  O   SPC    56     -33.095 -37.563  25.081  1.00  0.00           O  
HETATM 4306  H1  SPC    56     -32.593 -37.916  24.291  1.00  0.00           H  
HETATM 4307  H2  SPC    56     -33.967 -38.045  25.164  1.00  0.00           H  
HETATM 4308  O   SPC    57     -40.942 -21.963  -0.145  1.00  0.00           O  
HETATM 4309  H1  SPC    57     -40.172 -21.330  -0.061  1.00  0.00           H  
HETATM 4310  H2  SPC    57     -41.781 -21.509   0.156  1.00  0.00           H  
HETATM 4311  O   SPC    58     -33.870   9.910  22.945  1.00  0.00           O  
HETATM 4312  H1  SPC    58     -34.263   8.998  22.824  1.00  0.00           H  
HETATM 4313  H2  SPC    58     -32.872   9.843  22.956  1.00  0.00           H  
HETATM 4314  O   SPC    59     -23.415 -17.970   8.618  1.00  0.00           O  
HETATM 4315  H1  SPC    59     -24.084 -17.805   7.894  1.00  0.00           H  
HETATM 4316  H2  SPC    59     -22.492 -17.841   8.255  1.00  0.00           H  
HETATM 4317  O   SPC    60     -17.470  40.199  16.194  1.00  0.00           O  
HETATM 4318  H1  SPC    60     -18.271  39.754  16.594  1.00  0.00           H  
HETATM 4319  H2  SPC    60     -16.885  39.510  15.766  1.00  0.00           H  
HETATM 4320  O   SPC    61       1.725 -29.898 -20.842  1.00  0.00           O  
HETATM 4321  H1  SPC    61       1.704 -29.553 -19.904  1.00  0.00           H  
HETATM 4322  H2  SPC    61       2.315 -30.704 -20.889  1.00  0.00           H  
HETATM 4323  O   SPC    62     -35.840  -3.713 -20.293  1.00  0.00           O  
HETATM 4324  H1  SPC    62     -36.365  -2.876 -20.137  1.00  0.00           H  
HETATM 4325  H2  SPC    62     -36.459  -4.499 -20.296  1.00  0.00           H  
HETATM 4326  O   SPC    63      -8.054  37.066 -34.413  1.00  0.00           O  
HETATM 4327  H1  SPC    63      -8.308  37.907 -33.935  1.00  0.00           H  
HETATM 4328  H2  SPC    63      -8.516  37.033 -35.299  1.00  0.00           H  
HETATM 4329  O   SPC    64       1.836 -33.195  -2.977  1.00  0.00           O  
HETATM 4330  H1  SPC    64       1.546 -33.913  -2.344  1.00  0.00           H  
HETATM 4331  H2  SPC    64       1.965 -32.340  -2.476  1.00  0.00           H  
HETATM 4332  O   SPC    65      10.403   8.073 -24.408  1.00  0.00           O  
HETATM 4333  H1  SPC    65      10.388   8.321 -23.439  1.00  0.00           H  
HETATM 4334  H2  SPC    65       9.932   8.777 -24.940  1.00  0.00           H  
HETATM 4335  O   SPC    66      30.291  18.767  42.921  1.00  0.00           O  
HETATM 4336  H1  SPC    66      30.615  19.058  43.820  1.00  0.00           H  
HETATM 4337  H2  SPC    66      29.406  19.193  42.732  1.00  0.00           H  
HETATM 4338  O   SPC    67     -19.311  14.619  36.916  1.00  0.00           O  
HETATM 4339  H1  SPC    67     -19.766  14.142  36.164  1.00  0.00           H  
HETATM 4340  H2  SPC    67     -19.734  14.354  37.782  1.00  0.00           H  
HETATM 4341  O   SPC    68     -11.132  31.185 -40.468  1.00  0.00           O  
HETATM 4342  H1  SPC    68     -11.388  32.146 -40.366  1.00  0.00           H  
HETATM 4343  H2  SPC    68     -11.711  30.621 -39.879  1.00  0.00           H  
HETATM 4344  O   SPC    69     -23.094  19.105  22.979  1.00  0.00           O  
HETATM 4345  H1  SPC    69     -23.867  18.723  23.486  1.00  0.00           H  
HETATM 4346  H2  SPC    69     -23.112  20.103  23.045  1.00  0.00           H  
HETATM 4347  O   SPC    70      33.585  29.764 -27.040  1.00  0.00           O  
HETATM 4348  H1  SPC    70      34.167  29.511 -26.268  1.00  0.00           H  
HETATM 4349  H2  SPC    70      33.051  30.576 -26.804  1.00  0.00           H  
HETATM 4350  O   SPC    71      30.746 -25.506 -37.640  1.00  0.00           O  
HETATM 4351  H1  SPC    71      29.912 -25.645 -38.174  1.00  0.00           H  
HETATM 4352  H2  SPC    71      30.542 -25.624 -36.668  1.00  0.00           H  
HETATM 4353  O   SPC    72       5.453 -33.098 -10.682  1.00  0.00           O  
HETATM 4354  H1  SPC    72       4.710 -33.386 -10.078  1.00  0.00           H  
HETATM 4355  H2  SPC    72       5.345 -32.129 -10.905  1.00  0.00           H  
HETATM 4356  O   SPC    73      17.045  37.381  -6.238  1.00  0.00           O  
HETATM 4357  H1  SPC    73      16.176  36.909  -6.392  1.00  0.00           H  
HETATM 4358  H2  SPC    73      16.943  38.349  -6.464  1.00  0.00           H  
HETATM 4359  O   SPC    74      35.227  -8.902 -31.042  1.00  0.00           O  
HETATM 4360  H1  SPC    74      34.703  -8.052 -31.102  1.00  0.00           H  
HETATM 4361  H2  SPC    74      35.848  -8.857 -30.259  1.00  0.00           H  
HETATM 4362  O   SPC    75     -16.206  -5.999 -38.742  1.00  0.00           O  
HETATM 4363  H1  SPC    75     -17.123  -5.902 -38.354  1.00  0.00           H  
HETATM 4364  H2  SPC    75     -15.923  -5.132 -39.151  1.00  0.00           H  
HETATM 4365  O   SPC    76     -19.534  36.527  10.329  1.00  0.00           O  
HETATM 4366  H1  SPC    76     -19.596  36.411  11.320  1.00  0.00           H  
HETATM 4367  H2  SPC    76     -20.360  36.979   9.993  1.00  0.00           H  
HETATM 4368  O   SPC    77      31.249  22.432  20.075  1.00  0.00           O  
HETATM 4369  H1  SPC    77      31.393  23.077  20.825  1.00  0.00           H  
HETATM 4370  H2  SPC    77      31.596  22.828  19.225  1.00  0.00           H  
HETATM 4371  O   SPC    78      -7.165   6.191 -27.761  1.00  0.00           O  
HETATM 4372  H1  SPC    78      -6.342   6.756 -27.698  1.00  0.00           H  
HETATM 4373  H2  SPC    78      -6.903   5.233 -27.875  1.00  0.00           H  
HETATM 4374  O   SPC    79      22.020 -48.121  22.315  1.00  0.00           O  
HETATM 4375  H1  SPC    79      21.180 -48.551  21.983  1.00  0.00           H  
HETATM 4376  H2  SPC    79      21.822 -47.186  22.609  1.00  0.00           H  
HETATM 4377  O   SPC    80     -16.250  50.620 -20.773  1.00  0.00           O  
HETATM 4378  H1  SPC    80     -17.022  50.220 -21.268  1.00  0.00           H  
HETATM 4379  H2  SPC    80     -16.560  51.423 -20.265  1.00  0.00           H  
HETATM 4380  O   SPC    81     -32.602 -25.257 -21.690  1.00  0.00           O  
HETATM 4381  H1  SPC    81     -31.997 -25.424 -20.912  1.00  0.00           H  
HETATM 4382  H2  SPC    81     -32.095 -24.784 -22.411  1.00  0.00           H  
HETATM 4383  O   SPC    82      -3.220  11.929 -29.181  1.00  0.00           O  
HETATM 4384  H1  SPC    82      -3.158  12.819 -29.633  1.00  0.00           H  
HETATM 4385  H2  SPC    82      -2.636  11.926 -28.370  1.00  0.00           H  
HETATM 4386  O   SPC    83      26.263   5.892  35.501  1.00  0.00           O  
HETATM 4387  H1  SPC    83      27.170   6.267  35.692  1.00  0.00           H  
HETATM 4388  H2  SPC    83      25.796   5.692  36.362  1.00  0.00           H  
HETATM 4389  O   SPC    84     -18.258  16.142  25.106  1.00  0.00           O  
HETATM 4390  H1  SPC    84     -18.134  16.630  24.242  1.00  0.00           H  
HETATM 4391  H2  SPC    84     -18.719  16.739  25.763  1.00  0.00           H  
HETATM 4392  O   SPC    85      19.840 -11.038 -31.691  1.00  0.00           O  
HETATM 4393  H1  SPC    85      20.675 -11.418 -31.294  1.00  0.00           H  
HETATM 4394  H2  SPC    85      19.115 -11.035 -31.002  1.00  0.00           H  
HETATM 4395  O   SPC    86      35.110  38.646 -17.349  1.00  0.00           O  
HETATM 4396  H1  SPC    86      34.650  39.398 -17.821  1.00  0.00           H  
HETATM 4397  H2  SPC    86      34.515  38.293 -16.627  1.00  0.00           H  
HETATM 4398  O   SPC    87      -0.489  27.190 -29.086  1.00  0.00           O  
HETATM 4399  H1  SPC    87      -1.137  26.964 -29.813  1.00  0.00           H  
HETATM 4400  H2  SPC    87       0.299  27.664 -29.479  1.00  0.00           H  
HETATM 4401  O   SPC    88      28.008 -21.603 -17.256  1.00  0.00           O  
HETATM 4402  H1  SPC    88      27.731 -22.264 -16.558  1.00  0.00           H  
HETATM 4403  H2  SPC    88      28.555 -22.065 -17.954  1.00  0.00           H  
HETATM 4404  O   SPC    89     -12.991  28.318 -33.771  1.00  0.00           O  
HETATM 4405  H1  SPC    89     -13.676  28.164 -33.058  1.00  0.00           H  
HETATM 4406  H2  SPC    89     -12.089  28.053 -33.430  1.00  0.00           H  
HETATM 4407  O   SPC    90      22.684   1.972  19.271  1.00  0.00           O  
HETATM 4408  H1  SPC    90      23.202   2.789  19.018  1.00  0.00           H  
HETATM 4409  H2  SPC    90      23.085   1.172  18.826  1.00  0.00           H  
HETATM 4410  O   SPC    91      33.229   6.088  -8.007  1.00  0.00           O  
HETATM 4411  H1  SPC    91      32.464   6.266  -7.388  1.00  0.00           H  
HETATM 4412  H2  SPC    91      34.073   6.444  -7.605  1.00  0.00           H  
HETATM 4413  O   SPC    92      10.130 -46.389  35.653  1.00  0.00           O  
HETATM 4414  H1  SPC    92      10.377 -46.282  34.690  1.00  0.00           H  
HETATM 4415  H2  SPC    92      10.907 -46.130  36.227  1.00  0.00           H  
HETATM 4416  O   SPC    93      21.345 -35.795   2.990  1.00  0.00           O  
HETATM 4417  H1  SPC    93      21.043 -35.402   3.859  1.00  0.00           H  
HETATM 4418  H2  SPC    93      20.584 -35.793   2.342  1.00  0.00           H  
HETATM 4419  O   SPC    94     -24.578  -2.218 -28.760  1.00  0.00           O  
HETATM 4420  H1  SPC    94     -24.609  -1.639 -29.575  1.00  0.00           H  
HETATM 4421  H2  SPC    94     -23.626  -2.436 -28.543  1.00  0.00           H  
HETATM 4422  O   SPC    95       5.527  31.251   3.811  1.00  0.00           O  
HETATM 4423  H1  SPC    95       4.542  31.098   3.735  1.00  0.00           H  
HETATM 4424  H2  SPC    95       5.695  32.093   4.323  1.00  0.00           H  
HETATM 4425  O   SPC    96      23.732 -27.448   5.101  1.00  0.00           O  
HETATM 4426  H1  SPC    96      22.895 -27.015   5.435  1.00  0.00           H  
HETATM 4427  H2  SPC    96      23.906 -27.158   4.160  1.00  0.00           H  
HETATM 4428  O   SPC    97       2.887  25.718  30.461  1.00  0.00           O  
HETATM 4429  H1  SPC    97       3.048  25.573  29.485  1.00  0.00           H  
HETATM 4430  H2  SPC    97       3.577  26.344  30.824  1.00  0.00           H  
HETATM 4431  O   SPC    98      15.068  10.878 -30.364  1.00  0.00           O  
HETATM 4432  H1  SPC    98      15.008  11.818 -30.701  1.00  0.00           H  
HETATM 4433  H2  SPC    98      14.154  10.472 -30.345  1.00  0.00           H  
HETATM 4434  O   SPC    99       7.512 -34.588 -17.659  1.00  0.00           O  
HETATM 4435  H1  SPC    99       8.110 -35.346 -17.400  1.00  0.00           H  
HETATM 4436  H2  SPC    99       7.181 -34.128 -16.835  1.00  0.00           H  
HETATM 4437  O   SPC   100      39.406  18.148  -4.635  1.00  0.00           O  
HETATM 4438  H1  SPC   100      40.301  18.565  -4.478  1.00  0.00           H  
HETATM 4439  H2  SPC   100      39.082  18.388  -5.550  1.00  0.00           H  
HETATM 4440  O   SPC   101      32.906  -5.160 -23.440  1.00  0.00           O  
HETATM 4441  H1  SPC   101      33.101  -4.203 -23.226  1.00  0.00           H  
HETATM 4442  H2  SPC   101      32.550  -5.618 -22.626  1.00  0.00           H  
HETATM 4443  O   SPC   102      31.854   3.891  38.563  1.00  0.00           O  
HETATM 4444  H1  SPC   102      32.355   3.145  39.002  1.00  0.00           H  
HETATM 4445  H2  SPC   102      30.914   3.909  38.904  1.00  0.00           H  
HETATM 4446  O   SPC   103      29.301  33.225 -10.864  1.00  0.00           O  
HETATM 4447  H1  SPC   103      30.106  32.660 -11.047  1.00  0.00           H  
HETATM 4448  H2  SPC   103      28.693  33.205 -11.657  1.00  0.00           H  
HETATM 4449  O   SPC   104     -20.711  32.762  28.858  1.00  0.00           O  
HETATM 4450  H1  SPC   104     -21.397  33.245  29.401  1.00  0.00           H  
HETATM 4451  H2  SPC   104     -20.012  33.409  28.552  1.00  0.00           H  
HETATM 4452  O   SPC   105     -33.200 -21.610 -25.927  1.00  0.00           O  
HETATM 4453  H1  SPC   105     -34.143 -21.909 -26.072  1.00  0.00           H  
HETATM 4454  H2  SPC   105     -32.701 -22.315 -25.423  1.00  0.00           H  
HETATM 4455  O   SPC   106     -26.195  10.131  18.962  1.00  0.00           O  
HETATM 4456  H1  SPC   106     -25.691  10.794  19.515  1.00  0.00           H  
HETATM 4457  H2  SPC   106     -25.758   9.234  19.037  1.00  0.00           H  
HETATM 4458  O   SPC   107      33.399 -26.857 -36.543  1.00  0.00           O  
HETATM 4459  H1  SPC   107      32.633 -27.021 -37.165  1.00  0.00           H  
HETATM 4460  H2  SPC   107      33.097 -26.988 -35.599  1.00  0.00           H  
HETATM 4461  O   SPC   108      24.688 -25.039  39.264  1.00  0.00           O  
HETATM 4462  H1  SPC   108      24.798 -24.056  39.408  1.00  0.00           H  
HETATM 4463  H2  SPC   108      24.976 -25.531  40.086  1.00  0.00           H  
HETATM 4464  O   SPC   109     -21.156 -26.877 -12.797  1.00  0.00           O  
HETATM 4465  H1  SPC   109     -20.292 -26.737 -13.280  1.00  0.00           H  
HETATM 4466  H2  SPC   109     -21.899 -26.447 -13.311  1.00  0.00           H  
HETATM 4467  O   SPC   110     -23.088 -36.541  19.992  1.00  0.00           O  
HETATM 4468  H1  SPC   110     -22.313 -36.447  20.617  1.00  0.00           H  
HETATM 4469  H2  SPC   110     -23.357 -37.502  19.937  1.00  0.00           H  
HETATM 4470  O   SPC   111      34.138 -27.562 -28.650  1.00  0.00           O  
HETATM 4471  H1  SPC   111      33.275 -27.667 -29.144  1.00  0.00           H  
HETATM 4472  H2  SPC   111      34.502 -28.464 -28.418  1.00  0.00           H  
HETATM 4473  O   SPC   112     -12.258 -20.356 -46.404  1.00  0.00           O  
HETATM 4474  H1  SPC   112     -12.724 -21.018 -46.990  1.00  0.00           H  
HETATM 4475  H2  SPC   112     -11.335 -20.682 -46.201  1.00  0.00           H  
HETATM 4476  O   SPC   113     -12.007 -40.206   5.121  1.00  0.00           O  
HETATM 4477  H1  SPC   113     -11.496 -41.044   4.928  1.00  0.00           H  
HETATM 4478  H2  SPC   113     -11.747 -39.499   4.464  1.00  0.00           H  
HETATM 4479  O   SPC   114     -33.051  20.048  44.739  1.00  0.00           O  
HETATM 4480  H1  SPC   114     -33.050  19.994  45.738  1.00  0.00           H  
HETATM 4481  H2  SPC   114     -32.937  21.000  44.457  1.00  0.00           H  
HETATM 4482  O   SPC   115       6.842  -5.046 -16.203  1.00  0.00           O  
HETATM 4483  H1  SPC   115       6.639  -4.280 -16.812  1.00  0.00           H  
HETATM 4484  H2  SPC   115       6.971  -4.706 -15.271  1.00  0.00           H  
HETATM 4485  O   SPC   116     -21.831  -0.365  -5.054  1.00  0.00           O  
HETATM 4486  H1  SPC   116     -21.386  -1.260  -5.040  1.00  0.00           H  
HETATM 4487  H2  SPC   116     -21.136   0.351  -5.120  1.00  0.00           H  
HETATM 4488  O   SPC   117     -30.126 -27.898  23.248  1.00  0.00           O  
HETATM 4489  H1  SPC   117     -31.063 -28.240  23.174  1.00  0.00           H  
HETATM 4490  H2  SPC   117     -30.023 -27.082  22.679  1.00  0.00           H  
HETATM 4491  O   SPC   118     -16.964  -4.561 -34.751  1.00  0.00           O  
HETATM 4492  H1  SPC   118     -17.744  -5.183 -34.687  1.00  0.00           H  
HETATM 4493  H2  SPC   118     -17.254  -3.637 -34.501  1.00  0.00           H  
HETATM 4494  O   SPC   119       4.611 -26.159 -49.231  1.00  0.00           O  
HETATM 4495  H1  SPC   119       4.956 -27.073 -49.019  1.00  0.00           H  
HETATM 4496  H2  SPC   119       5.361 -25.589 -49.567  1.00  0.00           H  
HETATM 4497  O   SPC   120     -13.570 -29.920 -34.437  1.00  0.00           O  
HETATM 4498  H1  SPC   120     -14.131 -29.946 -33.610  1.00  0.00           H  
HETATM 4499  H2  SPC   120     -13.422 -28.969 -34.710  1.00  0.00           H  
HETATM 4500  O   SPC   121       5.333 -20.173  37.076  1.00  0.00           O  
HETATM 4501  H1  SPC   121       5.603 -20.997  37.576  1.00  0.00           H  
HETATM 4502  H2  SPC   121       6.133 -19.779  36.625  1.00  0.00           H  
HETATM 4503  O   SPC   122     -38.171 -26.135 -18.917  1.00  0.00           O  
HETATM 4504  H1  SPC   122     -38.609 -26.910 -19.373  1.00  0.00           H  
HETATM 4505  H2  SPC   122     -38.580 -26.004 -18.014  1.00  0.00           H  
HETATM 4506  O   SPC   123      16.753   9.275  18.284  1.00  0.00           O  
HETATM 4507  H1  SPC   123      16.436   8.981  19.186  1.00  0.00           H  
HETATM 4508  H2  SPC   123      17.617   8.819  18.069  1.00  0.00           H  
HETATM 4509  O   SPC   124      18.123 -14.813 -35.952  1.00  0.00           O  
HETATM 4510  H1  SPC   124      18.215 -15.481 -35.213  1.00  0.00           H  
HETATM 4511  H2  SPC   124      18.582 -15.157 -36.771  1.00  0.00           H  
HETATM 4512  O   SPC   125       3.697  28.933  -6.146  1.00  0.00           O  
HETATM 4513  H1  SPC   125       2.967  29.549  -6.440  1.00  0.00           H  
HETATM 4514  H2  SPC   125       3.301  28.155  -5.657  1.00  0.00           H  
HETATM 4515  O   SPC   126     -36.171  15.183  21.967  1.00  0.00           O  
HETATM 4516  H1  SPC   126     -36.954  15.804  21.993  1.00  0.00           H  
HETATM 4517  H2  SPC   126     -35.354  15.687  21.690  1.00  0.00           H  
HETATM 4518  O   SPC   127      25.966  24.626  22.231  1.00  0.00           O  
HETATM 4519  H1  SPC   127      25.970  24.157  23.114  1.00  0.00           H  
HETATM 4520  H2  SPC   127      26.180  25.593  22.366  1.00  0.00           H  
HETATM 4521  O   SPC   128     -13.544   7.150  42.751  1.00  0.00           O  
HETATM 4522  H1  SPC   128     -13.266   6.858  41.836  1.00  0.00           H  
HETATM 4523  H2  SPC   128     -14.436   7.599  42.700  1.00  0.00           H  
HETATM 4524  O   SPC   129     -29.058  35.160  23.662  1.00  0.00           O  
HETATM 4525  H1  SPC   129     -28.210  35.622  23.402  1.00  0.00           H  
HETATM 4526  H2  SPC   129     -29.562  34.900  22.838  1.00  0.00           H  
HETATM 4527  O   SPC   130       1.939   0.898 -31.237  1.00  0.00           O  
HETATM 4528  H1  SPC   130       1.156   0.341 -31.516  1.00  0.00           H  
HETATM 4529  H2  SPC   130       2.542   0.355 -30.652  1.00  0.00           H  
HETATM 4530  O   SPC   131      13.528  -5.478  -9.854  1.00  0.00           O  
HETATM 4531  H1  SPC   131      13.716  -6.040  -9.049  1.00  0.00           H  
HETATM 4532  H2  SPC   131      12.588  -5.633 -10.157  1.00  0.00           H  
HETATM 4533  O   SPC   132     -11.373 -22.383  34.320  1.00  0.00           O  
HETATM 4534  H1  SPC   132     -12.203 -22.915  34.486  1.00  0.00           H  
HETATM 4535  H2  SPC   132     -11.380 -22.038  33.382  1.00  0.00           H  
HETATM 4536  O   SPC   133      20.596   9.387  45.191  1.00  0.00           O  
HETATM 4537  H1  SPC   133      20.082   8.534  45.108  1.00  0.00           H  
HETATM 4538  H2  SPC   133      21.355   9.384  44.540  1.00  0.00           H  
HETATM 4539  O   SPC   134       6.203 -26.449 -26.405  1.00  0.00           O  
HETATM 4540  H1  SPC   134       5.817 -26.899 -25.599  1.00  0.00           H  
HETATM 4541  H2  SPC   134       6.115 -27.052 -27.197  1.00  0.00           H  
HETATM 4542  O   SPC   135     -17.043 -38.875   9.192  1.00  0.00           O  
HETATM 4543  H1  SPC   135     -16.894 -39.793   8.824  1.00  0.00           H  
HETATM 4544  H2  SPC   135     -18.001 -38.775   9.460  1.00  0.00           H  
HETATM 4545  O   SPC   136     -25.792  35.304 -40.379  1.00  0.00           O  
HETATM 4546  H1  SPC   136     -25.353  35.980 -39.787  1.00  0.00           H  
HETATM 4547  H2  SPC   136     -25.307  35.261 -41.253  1.00  0.00           H  
HETATM 4548  O   SPC   137      -2.321 -30.913 -42.261  1.00  0.00           O  
HETATM 4549  H1  SPC   137      -3.228 -30.868 -42.680  1.00  0.00           H  
HETATM 4550  H2  SPC   137      -1.726 -30.228 -42.682  1.00  0.00           H  
HETATM 4551  O   SPC   138       0.389  16.258 -18.913  1.00  0.00           O  
HETATM 4552  H1  SPC   138      -0.608  16.192 -18.869  1.00  0.00           H  
HETATM 4553  H2  SPC   138       0.711  15.867 -19.775  1.00  0.00           H  
HETATM 4554  O   SPC   139      22.644  13.180  53.064  1.00  0.00           O  
HETATM 4555  H1  SPC   139      21.801  13.460  52.605  1.00  0.00           H  
HETATM 4556  H2  SPC   139      23.431  13.453  52.511  1.00  0.00           H  
HETATM 4557  O   SPC   140     -17.456 -20.168 -31.655  1.00  0.00           O  
HETATM 4558  H1  SPC   140     -16.630 -19.860 -32.126  1.00  0.00           H  
HETATM 4559  H2  SPC   140     -17.254 -20.999 -31.137  1.00  0.00           H  
HETATM 4560  O   SPC   141       1.303  38.209  -2.832  1.00  0.00           O  
HETATM 4561  H1  SPC   141       1.929  37.579  -3.292  1.00  0.00           H  
HETATM 4562  H2  SPC   141       1.227  39.052  -3.365  1.00  0.00           H  
HETATM 4563  O   SPC   142      36.715  25.994 -33.662  1.00  0.00           O  
HETATM 4564  H1  SPC   142      37.088  26.206 -32.758  1.00  0.00           H  
HETATM 4565  H2  SPC   142      35.988  25.314 -33.571  1.00  0.00           H  
HETATM 4566  O   SPC   143      18.635 -53.484  28.300  1.00  0.00           O  
HETATM 4567  H1  SPC   143      18.053 -52.813  28.761  1.00  0.00           H  
HETATM 4568  H2  SPC   143      18.502 -53.417  27.311  1.00  0.00           H  
HETATM 4569  O   SPC   144       3.469  31.987 -18.186  1.00  0.00           O  
HETATM 4570  H1  SPC   144       2.601  31.763 -18.630  1.00  0.00           H  
HETATM 4571  H2  SPC   144       3.297  32.576 -17.396  1.00  0.00           H  
HETATM 4572  O   SPC   145       8.046  30.767  38.144  1.00  0.00           O  
HETATM 4573  H1  SPC   145       7.961  30.942  37.163  1.00  0.00           H  
HETATM 4574  H2  SPC   145       7.736  29.837  38.345  1.00  0.00           H  
HETATM 4575  O   SPC   146     -13.603 -17.958  35.804  1.00  0.00           O  
HETATM 4576  H1  SPC   146     -12.651 -17.814  36.071  1.00  0.00           H  
HETATM 4577  H2  SPC   146     -14.207 -17.525  36.474  1.00  0.00           H  
HETATM 4578  O   SPC   147     -15.932 -30.801  35.628  1.00  0.00           O  
HETATM 4579  H1  SPC   147     -16.141 -31.771  35.504  1.00  0.00           H  
HETATM 4580  H2  SPC   147     -14.941 -30.670  35.621  1.00  0.00           H  
HETATM 4581  O   SPC   148      28.557 -30.656  21.234  1.00  0.00           O  
HETATM 4582  H1  SPC   148      28.989 -29.855  21.648  1.00  0.00           H  
HETATM 4583  H2  SPC   148      29.209 -31.414  21.215  1.00  0.00           H  
HETATM 4584  O   SPC   149      12.221 -38.479  -6.749  1.00  0.00           O  
HETATM 4585  H1  SPC   149      12.361 -38.455  -5.759  1.00  0.00           H  
HETATM 4586  H2  SPC   149      12.923 -37.926  -7.197  1.00  0.00           H  
HETATM 4587  O   SPC   150     -24.397  49.093 -23.170  1.00  0.00           O  
HETATM 4588  H1  SPC   150     -23.512  49.443 -22.864  1.00  0.00           H  
HETATM 4589  H2  SPC   150     -24.538  49.335 -24.130  1.00  0.00           H  
HETATM 4590  O   SPC   151      14.215 -40.699  17.181  1.00  0.00           O  
HETATM 4591  H1  SPC   151      14.193 -41.691  17.055  1.00  0.00           H  
HETATM 4592  H2  SPC   151      13.538 -40.272  16.580  1.00  0.00           H  
HETATM 4593  O   SPC   152      -3.700 -12.835 -40.171  1.00  0.00           O  
HETATM 4594  H1  SPC   152      -3.470 -12.870 -39.198  1.00  0.00           H  
HETATM 4595  H2  SPC   152      -3.348 -13.652 -40.627  1.00  0.00           H  
HETATM 4596  O   SPC   153      10.343  11.415 -36.497  1.00  0.00           O  
HETATM 4597  H1  SPC   153       9.481  11.887 -36.681  1.00  0.00           H  
HETATM 4598  H2  SPC   153      11.089  11.888 -36.965  1.00  0.00           H  
HETATM 4599  O   SPC   154      35.601 -16.918 -21.344  1.00  0.00           O  
HETATM 4600  H1  SPC   154      35.787 -16.016 -21.734  1.00  0.00           H  
HETATM 4601  H2  SPC   154      35.711 -16.880 -20.351  1.00  0.00           H  
HETATM 4602  O   SPC   155      13.632 -44.456  -6.568  1.00  0.00           O  
HETATM 4603  H1  SPC   155      13.891 -45.102  -5.850  1.00  0.00           H  
HETATM 4604  H2  SPC   155      14.120 -43.594  -6.432  1.00  0.00           H  
HETATM 4605  O   SPC   156      25.962  -1.280  -2.178  1.00  0.00           O  
HETATM 4606  H1  SPC   156      26.701  -1.949  -2.111  1.00  0.00           H  
HETATM 4607  H2  SPC   156      26.142  -0.658  -2.940  1.00  0.00           H  
HETATM 4608  O   SPC   157      34.813  29.628 -11.784  1.00  0.00           O  
HETATM 4609  H1  SPC   157      34.602  28.700 -11.476  1.00  0.00           H  
HETATM 4610  H2  SPC   157      34.573  30.280 -11.064  1.00  0.00           H  
HETATM 4611  O   SPC   158     -25.619  -4.319  -5.076  1.00  0.00           O  
HETATM 4612  H1  SPC   158     -25.806  -4.099  -4.119  1.00  0.00           H  
HETATM 4613  H2  SPC   158     -24.966  -3.658  -5.448  1.00  0.00           H  
HETATM 4614  O   SPC   159       8.012 -45.099   5.703  1.00  0.00           O  
HETATM 4615  H1  SPC   159       8.700 -45.134   6.429  1.00  0.00           H  
HETATM 4616  H2  SPC   159       8.432 -45.358   4.833  1.00  0.00           H  
HETATM 4617  O   SPC   160     -21.091   6.226  12.516  1.00  0.00           O  
HETATM 4618  H1  SPC   160     -20.854   6.696  11.667  1.00  0.00           H  
HETATM 4619  H2  SPC   160     -20.273   6.130  13.084  1.00  0.00           H  
HETATM 4620  O   SPC   161       0.413  -6.779  35.172  1.00  0.00           O  
HETATM 4621  H1  SPC   161       1.046  -7.108  34.471  1.00  0.00           H  
HETATM 4622  H2  SPC   161      -0.415  -7.338  35.162  1.00  0.00           H  
HETATM 4623  O   SPC   162      44.454  30.956 -28.991  1.00  0.00           O  
HETATM 4624  H1  SPC   162      43.587  30.462 -28.942  1.00  0.00           H  
HETATM 4625  H2  SPC   162      44.639  31.212 -29.940  1.00  0.00           H  
HETATM 4626  O   SPC   163     -13.678  25.683  46.161  1.00  0.00           O  
HETATM 4627  H1  SPC   163     -14.560  25.409  45.777  1.00  0.00           H  
HETATM 4628  H2  SPC   163     -13.008  24.957  46.007  1.00  0.00           H  
HETATM 4629  O   SPC   164     -31.979   6.691 -33.248  1.00  0.00           O  
HETATM 4630  H1  SPC   164     -31.848   7.185 -34.107  1.00  0.00           H  
HETATM 4631  H2  SPC   164     -32.456   7.278 -32.595  1.00  0.00           H  
HETATM 4632  O   SPC   165      -9.554  11.871 -15.240  1.00  0.00           O  
HETATM 4633  H1  SPC   165      -9.675  11.194 -15.967  1.00  0.00           H  
HETATM 4634  H2  SPC   165      -8.795  12.478 -15.473  1.00  0.00           H  
HETATM 4635  O   SPC   166     -32.007  12.143  27.662  1.00  0.00           O  
HETATM 4636  H1  SPC   166     -32.744  11.985  27.006  1.00  0.00           H  
HETATM 4637  H2  SPC   166     -31.287  12.686  27.231  1.00  0.00           H  
HETATM 4638  O   SPC   167      -5.981  32.970  22.083  1.00  0.00           O  
HETATM 4639  H1  SPC   167      -6.013  33.791  21.513  1.00  0.00           H  
HETATM 4640  H2  SPC   167      -6.256  33.201  23.016  1.00  0.00           H  
HETATM 4641  O   SPC   168      -1.147  40.348  13.695  1.00  0.00           O  
HETATM 4642  H1  SPC   168      -0.843  39.726  12.974  1.00  0.00           H  
HETATM 4643  H2  SPC   168      -1.572  39.822  14.432  1.00  0.00           H  
HETATM 4644  O   SPC   169      11.514 -18.337  25.785  1.00  0.00           O  
HETATM 4645  H1  SPC   169      11.358 -19.282  25.497  1.00  0.00           H  
HETATM 4646  H2  SPC   169      11.250 -17.717  25.046  1.00  0.00           H  
HETATM 4647  O   SPC   170      19.775 -20.184  36.390  1.00  0.00           O  
HETATM 4648  H1  SPC   170      19.751 -19.501  35.660  1.00  0.00           H  
HETATM 4649  H2  SPC   170      18.960 -20.089  36.961  1.00  0.00           H  
HETATM 4650  O   SPC   171       6.790  -5.909 -32.000  1.00  0.00           O  
HETATM 4651  H1  SPC   171       6.881  -6.355 -32.891  1.00  0.00           H  
HETATM 4652  H2  SPC   171       7.559  -6.170 -31.417  1.00  0.00           H  
HETATM 4653  O   SPC   172     -22.463 -15.670  28.378  1.00  0.00           O  
HETATM 4654  H1  SPC   172     -22.523 -15.978  27.429  1.00  0.00           H  
HETATM 4655  H2  SPC   172     -23.295 -15.933  28.867  1.00  0.00           H  
HETATM 4656  O   SPC   173      22.810  22.478 -22.175  1.00  0.00           O  
HETATM 4657  H1  SPC   173      22.227  23.119 -22.673  1.00  0.00           H  
HETATM 4658  H2  SPC   173      23.550  22.979 -21.726  1.00  0.00           H  
HETATM 4659  O   SPC   174     -29.087 -10.924 -31.956  1.00  0.00           O  
HETATM 4660  H1  SPC   174     -28.955 -10.194 -31.286  1.00  0.00           H  
HETATM 4661  H2  SPC   174     -29.613 -11.666 -31.541  1.00  0.00           H  
HETATM 4662  O   SPC   175     -30.968 -14.897  33.162  1.00  0.00           O  
HETATM 4663  H1  SPC   175     -30.171 -14.895  32.557  1.00  0.00           H  
HETATM 4664  H2  SPC   175     -30.706 -14.544  34.060  1.00  0.00           H  
HETATM 4665  O   SPC   176      42.832  32.143  -0.174  1.00  0.00           O  
HETATM 4666  H1  SPC   176      43.012  32.932   0.413  1.00  0.00           H  
HETATM 4667  H2  SPC   176      41.969  31.715   0.098  1.00  0.00           H  
HETATM 4668  O   SPC   177      -8.927  25.682  37.367  1.00  0.00           O  
HETATM 4669  H1  SPC   177      -8.977  26.079  38.284  1.00  0.00           H  
HETATM 4670  H2  SPC   177      -9.536  26.184  36.753  1.00  0.00           H  
HETATM 4671  O   SPC   178      11.516 -37.995 -11.884  1.00  0.00           O  
HETATM 4672  H1  SPC   178      12.142 -37.227 -12.018  1.00  0.00           H  
HETATM 4673  H2  SPC   178      10.912 -37.802 -11.112  1.00  0.00           H  
HETATM 4674  O   SPC   179      30.154 -12.510  29.642  1.00  0.00           O  
HETATM 4675  H1  SPC   179      30.974 -11.962  29.472  1.00  0.00           H  
HETATM 4676  H2  SPC   179      29.388 -12.132  29.123  1.00  0.00           H  
HETATM 4677  O   SPC   180      17.296   4.978 -25.973  1.00  0.00           O  
HETATM 4678  H1  SPC   180      16.533   5.623 -25.911  1.00  0.00           H  
HETATM 4679  H2  SPC   180      18.035   5.278 -25.369  1.00  0.00           H  
HETATM 4680  O   SPC   181     -31.986  26.369  18.393  1.00  0.00           O  
HETATM 4681  H1  SPC   181     -31.688  25.417  18.332  1.00  0.00           H  
HETATM 4682  H2  SPC   181     -31.251  26.970  18.078  1.00  0.00           H  
HETATM 4683  O   SPC   182      33.342  29.013  16.172  1.00  0.00           O  
HETATM 4684  H1  SPC   182      33.681  28.117  16.458  1.00  0.00           H  
HETATM 4685  H2  SPC   182      33.745  29.257  15.290  1.00  0.00           H  
HETATM 4686  O   SPC   183     -36.265   0.203  26.415  1.00  0.00           O  
HETATM 4687  H1  SPC   183     -37.200   0.517  26.252  1.00  0.00           H  
HETATM 4688  H2  SPC   183     -35.730   0.943  26.823  1.00  0.00           H  
HETATM 4689  O   SPC   184     -33.311 -21.389  23.965  1.00  0.00           O  
HETATM 4690  H1  SPC   184     -33.947 -21.111  23.246  1.00  0.00           H  
HETATM 4691  H2  SPC   184     -32.372 -21.284  23.638  1.00  0.00           H  
HETATM 4692  O   SPC   185      13.991   2.657  35.065  1.00  0.00           O  
HETATM 4693  H1  SPC   185      14.144   3.531  34.604  1.00  0.00           H  
HETATM 4694  H2  SPC   185      13.321   2.122  34.552  1.00  0.00           H  
HETATM 4695  O   SPC   186      21.953 -39.604  -4.921  1.00  0.00           O  
HETATM 4696  H1  SPC   186      22.703 -39.495  -4.269  1.00  0.00           H  
HETATM 4697  H2  SPC   186      21.314 -38.841  -4.825  1.00  0.00           H  
HETATM 4698  O   SPC   187      -9.085 -42.011  18.046  1.00  0.00           O  
HETATM 4699  H1  SPC   187      -8.904 -41.084  18.376  1.00  0.00           H  
HETATM 4700  H2  SPC   187      -9.752 -42.453  18.646  1.00  0.00           H  
HETATM 4701  O   SPC   188     -25.686  -4.538 -27.608  1.00  0.00           O  
HETATM 4702  H1  SPC   188     -25.370  -3.698 -28.050  1.00  0.00           H  
HETATM 4703  H2  SPC   188     -25.304  -5.330 -28.085  1.00  0.00           H  
HETATM 4704  O   SPC   189     -20.388 -29.062 -14.846  1.00  0.00           O  
HETATM 4705  H1  SPC   189     -19.930 -29.918 -14.609  1.00  0.00           H  
HETATM 4706  H2  SPC   189     -20.153 -28.361 -14.173  1.00  0.00           H  
HETATM 4707  O   SPC   190       7.050 -23.690 -42.552  1.00  0.00           O  
HETATM 4708  H1  SPC   190       7.617 -24.513 -42.575  1.00  0.00           H  
HETATM 4709  H2  SPC   190       6.239 -23.860 -41.991  1.00  0.00           H  
HETATM 4710  O   SPC   191      31.670 -30.133 -11.979  1.00  0.00           O  
HETATM 4711  H1  SPC   191      31.520 -29.730 -12.882  1.00  0.00           H  
HETATM 4712  H2  SPC   191      32.651 -30.172 -11.790  1.00  0.00           H  
HETATM 4713  O   SPC   192      43.614  22.988  -0.178  1.00  0.00           O  
HETATM 4714  H1  SPC   192      44.114  22.349   0.406  1.00  0.00           H  
HETATM 4715  H2  SPC   192      44.107  23.108  -1.040  1.00  0.00           H  
HETATM 4716  O   SPC   193     -11.862 -25.066 -31.859  1.00  0.00           O  
HETATM 4717  H1  SPC   193     -12.672 -24.699 -31.403  1.00  0.00           H  
HETATM 4718  H2  SPC   193     -11.446 -24.354 -32.424  1.00  0.00           H  
HETATM 4719  O   SPC   194      25.709  15.304 -10.900  1.00  0.00           O  
HETATM 4720  H1  SPC   194      25.336  16.056 -11.445  1.00  0.00           H  
HETATM 4721  H2  SPC   194      26.645  15.112 -11.194  1.00  0.00           H  
HETATM 4722  O   SPC   195     -27.209  -8.769 -27.749  1.00  0.00           O  
HETATM 4723  H1  SPC   195     -27.247  -8.644 -26.758  1.00  0.00           H  
HETATM 4724  H2  SPC   195     -26.758  -9.637 -27.959  1.00  0.00           H  
HETATM 4725  O   SPC   196     -31.720 -12.248  12.383  1.00  0.00           O  
HETATM 4726  H1  SPC   196     -31.076 -12.725  12.982  1.00  0.00           H  
HETATM 4727  H2  SPC   196     -32.328 -12.913  11.949  1.00  0.00           H  
HETATM 4728  O   SPC   197      23.892  13.785 -26.169  1.00  0.00           O  
HETATM 4729  H1  SPC   197      24.640  13.389 -25.636  1.00  0.00           H  
HETATM 4730  H2  SPC   197      23.688  13.191 -26.948  1.00  0.00           H  
HETATM 4731  O   SPC   198     -35.954  18.631  45.864  1.00  0.00           O  
HETATM 4732  H1  SPC   198     -35.065  18.812  46.285  1.00  0.00           H  
HETATM 4733  H2  SPC   198     -35.953  17.714  45.466  1.00  0.00           H  
HETATM 4734  O   SPC   199      23.181  11.014 -27.694  1.00  0.00           O  
HETATM 4735  H1  SPC   199      22.688  10.470 -27.015  1.00  0.00           H  
HETATM 4736  H2  SPC   199      24.163  10.966 -27.510  1.00  0.00           H  
HETATM 4737  O   SPC   200     -14.419  44.826 -33.423  1.00  0.00           O  
HETATM 4738  H1  SPC   200     -14.232  45.761 -33.724  1.00  0.00           H  
HETATM 4739  H2  SPC   200     -15.347  44.775 -33.053  1.00  0.00           H  
HETATM 4740  O   SPC   201      21.259  21.250  49.547  1.00  0.00           O  
HETATM 4741  H1  SPC   201      21.146  21.482  50.513  1.00  0.00           H  
HETATM 4742  H2  SPC   201      20.462  21.565  49.033  1.00  0.00           H  
HETATM 4743  O   SPC   202     -39.202  -6.843   7.341  1.00  0.00           O  
HETATM 4744  H1  SPC   202     -38.466  -7.289   7.850  1.00  0.00           H  
HETATM 4745  H2  SPC   202     -38.941  -5.901   7.134  1.00  0.00           H  
HETATM 4746  O   SPC   203      26.325  30.241  21.809  1.00  0.00           O  
HETATM 4747  H1  SPC   203      26.679  30.470  20.902  1.00  0.00           H  
HETATM 4748  H2  SPC   203      25.626  29.530  21.725  1.00  0.00           H  
HETATM 4749  O   SPC   204      14.331 -27.725  22.111  1.00  0.00           O  
HETATM 4750  H1  SPC   204      14.389 -26.818  22.527  1.00  0.00           H  
HETATM 4751  H2  SPC   204      13.865 -28.350  22.737  1.00  0.00           H  
HETATM 4752  O   SPC   205       9.307 -15.653  33.320  1.00  0.00           O  
HETATM 4753  H1  SPC   205       9.883 -15.281  34.048  1.00  0.00           H  
HETATM 4754  H2  SPC   205       9.800 -15.613  32.451  1.00  0.00           H  
HETATM 4755  O   SPC   206       5.313 -32.188 -20.878  1.00  0.00           O  
HETATM 4756  H1  SPC   206       5.990 -32.554 -21.516  1.00  0.00           H  
HETATM 4757  H2  SPC   206       5.015 -32.912 -20.256  1.00  0.00           H  
HETATM 4758  O   SPC   207     -22.874  28.109  46.420  1.00  0.00           O  
HETATM 4759  H1  SPC   207     -22.543  28.450  45.539  1.00  0.00           H  
HETATM 4760  H2  SPC   207     -22.466  28.646  47.159  1.00  0.00           H  
HETATM 4761  O   SPC   208     -10.546  18.090   3.522  1.00  0.00           O  
HETATM 4762  H1  SPC   208     -11.341  17.495   3.637  1.00  0.00           H  
HETATM 4763  H2  SPC   208     -10.341  18.544   4.389  1.00  0.00           H  
HETATM 4764  O   SPC   209     -17.893 -15.213 -39.383  1.00  0.00           O  
HETATM 4765  H1  SPC   209     -17.288 -14.902 -40.117  1.00  0.00           H  
HETATM 4766  H2  SPC   209     -17.343 -15.506 -38.600  1.00  0.00           H  
HETATM 4767  O   SPC   210     -38.009  -8.754  15.384  1.00  0.00           O  
HETATM 4768  H1  SPC   210     -37.053  -8.461  15.420  1.00  0.00           H  
HETATM 4769  H2  SPC   210     -38.380  -8.798  16.311  1.00  0.00           H  
HETATM 4770  O   SPC   211     -31.617  -9.381 -46.411  1.00  0.00           O  
HETATM 4771  H1  SPC   211     -31.663  -8.506 -46.894  1.00  0.00           H  
HETATM 4772  H2  SPC   211     -31.634 -10.129 -47.074  1.00  0.00           H  
HETATM 4773  O   SPC   212      -5.266  -5.320 -33.585  1.00  0.00           O  
HETATM 4774  H1  SPC   212      -6.177  -5.695 -33.753  1.00  0.00           H  
HETATM 4775  H2  SPC   212      -5.187  -4.426 -34.026  1.00  0.00           H  
HETATM 4776  O   SPC   213      -0.301 -33.998 -32.180  1.00  0.00           O  
HETATM 4777  H1  SPC   213       0.017 -34.000 -31.232  1.00  0.00           H  
HETATM 4778  H2  SPC   213      -0.490 -33.059 -32.467  1.00  0.00           H  
HETATM 4779  O   SPC   214      12.209  -3.362 -24.229  1.00  0.00           O  
HETATM 4780  H1  SPC   214      12.773  -4.002 -23.707  1.00  0.00           H  
HETATM 4781  H2  SPC   214      11.541  -3.871 -24.772  1.00  0.00           H  
HETATM 4782  O   SPC   215      29.379 -22.688 -36.484  1.00  0.00           O  
HETATM 4783  H1  SPC   215      28.912 -23.057 -37.288  1.00  0.00           H  
HETATM 4784  H2  SPC   215      29.416 -21.691 -36.548  1.00  0.00           H  
HETATM 4785  O   SPC   216       0.349  22.358 -22.669  1.00  0.00           O  
HETATM 4786  H1  SPC   216       0.510  21.416 -22.964  1.00  0.00           H  
HETATM 4787  H2  SPC   216      -0.285  22.362 -21.895  1.00  0.00           H  
HETATM 4788  O   SPC   217      22.062  19.787  40.327  1.00  0.00           O  
HETATM 4789  H1  SPC   217      21.609  20.136  39.506  1.00  0.00           H  
HETATM 4790  H2  SPC   217      23.038  19.668  40.143  1.00  0.00           H  
HETATM 4791  O   SPC   218     -21.588  17.381   7.351  1.00  0.00           O  
HETATM 4792  H1  SPC   218     -20.845  17.427   8.019  1.00  0.00           H  
HETATM 4793  H2  SPC   218     -22.466  17.443   7.824  1.00  0.00           H  
HETATM 4794  O   SPC   219      22.874  -0.340  40.166  1.00  0.00           O  
HETATM 4795  H1  SPC   219      22.552   0.606  40.138  1.00  0.00           H  
HETATM 4796  H2  SPC   219      23.872  -0.355  40.095  1.00  0.00           H  
HETATM 4797  O   SPC   220      10.375  11.543 -27.490  1.00  0.00           O  
HETATM 4798  H1  SPC   220      10.720  10.764 -26.967  1.00  0.00           H  
HETATM 4799  H2  SPC   220      10.308  12.342 -26.893  1.00  0.00           H  
HETATM 4800  O   SPC   221       4.182  16.358  36.401  1.00  0.00           O  
HETATM 4801  H1  SPC   221       4.595  15.983  35.570  1.00  0.00           H  
HETATM 4802  H2  SPC   221       3.503  15.714  36.754  1.00  0.00           H  
HETATM 4803  O   SPC   222       9.152  14.937 -30.399  1.00  0.00           O  
HETATM 4804  H1  SPC   222       8.309  14.869 -29.865  1.00  0.00           H  
HETATM 4805  H2  SPC   222       9.642  14.066 -30.361  1.00  0.00           H  
HETATM 4806  O   SPC   223      -7.854  20.993   9.329  1.00  0.00           O  
HETATM 4807  H1  SPC   223      -7.827  20.031   9.057  1.00  0.00           H  
HETATM 4808  H2  SPC   223      -8.801  21.267   9.495  1.00  0.00           H  
HETATM 4809  O   SPC   224      29.403   7.796 -24.056  1.00  0.00           O  
HETATM 4810  H1  SPC   224      29.869   8.664 -23.884  1.00  0.00           H  
HETATM 4811  H2  SPC   224      30.057   7.135 -24.426  1.00  0.00           H  
HETATM 4812  O   SPC   225      25.963  33.358 -18.040  1.00  0.00           O  
HETATM 4813  H1  SPC   225      26.375  32.712 -18.683  1.00  0.00           H  
HETATM 4814  H2  SPC   225      25.791  32.898 -17.169  1.00  0.00           H  
HETATM 4815  O   SPC   226     -30.876 -19.772  14.231  1.00  0.00           O  
HETATM 4816  H1  SPC   226     -31.041 -19.032  14.883  1.00  0.00           H  
HETATM 4817  H2  SPC   226     -29.945 -20.119  14.349  1.00  0.00           H  
HETATM 4818  O   SPC   227      24.983 -24.235 -31.884  1.00  0.00           O  
HETATM 4819  H1  SPC   227      24.583 -24.484 -32.765  1.00  0.00           H  
HETATM 4820  H2  SPC   227      24.474 -23.468 -31.492  1.00  0.00           H  
HETATM 4821  O   SPC   228      -0.159   7.782  41.653  1.00  0.00           O  
HETATM 4822  H1  SPC   228       0.048   6.810  41.538  1.00  0.00           H  
HETATM 4823  H2  SPC   228      -1.010   8.000  41.176  1.00  0.00           H  
HETATM 4824  O   SPC   229      14.762 -10.814 -37.090  1.00  0.00           O  
HETATM 4825  H1  SPC   229      14.784 -11.813 -37.039  1.00  0.00           H  
HETATM 4826  H2  SPC   229      13.865 -10.485 -36.794  1.00  0.00           H  
HETATM 4827  O   SPC   230      24.325 -29.520 -17.243  1.00  0.00           O  
HETATM 4828  H1  SPC   230      24.337 -29.372 -16.254  1.00  0.00           H  
HETATM 4829  H2  SPC   230      24.600 -28.678 -17.709  1.00  0.00           H  
HETATM 4830  O   SPC   231     -29.738 -25.931 -17.697  1.00  0.00           O  
HETATM 4831  H1  SPC   231     -30.421 -25.216 -17.847  1.00  0.00           H  
HETATM 4832  H2  SPC   231     -28.843 -25.510 -17.548  1.00  0.00           H  
HETATM 4833  O   SPC   232      14.779  34.694 -17.932  1.00  0.00           O  
HETATM 4834  H1  SPC   232      15.354  34.163 -17.309  1.00  0.00           H  
HETATM 4835  H2  SPC   232      15.310  35.452 -18.311  1.00  0.00           H  
HETATM 4836  O   SPC   233       3.503  41.189 -32.419  1.00  0.00           O  
HETATM 4837  H1  SPC   233       2.901  40.834 -31.704  1.00  0.00           H  
HETATM 4838  H2  SPC   233       4.199  41.778 -32.007  1.00  0.00           H  
HETATM 4839  O   SPC   234     -27.862 -35.020   6.712  1.00  0.00           O  
HETATM 4840  H1  SPC   234     -26.953 -34.735   7.016  1.00  0.00           H  
HETATM 4841  H2  SPC   234     -28.536 -34.336   6.993  1.00  0.00           H  
HETATM 4842  O   SPC   235      34.163 -14.987 -26.410  1.00  0.00           O  
HETATM 4843  H1  SPC   235      34.975 -14.576 -25.997  1.00  0.00           H  
HETATM 4844  H2  SPC   235      33.367 -14.808 -25.831  1.00  0.00           H  
HETATM 4845  O   SPC   236     -22.879  31.987 -20.492  1.00  0.00           O  
HETATM 4846  H1  SPC   236     -23.106  31.450 -21.305  1.00  0.00           H  
HETATM 4847  H2  SPC   236     -23.716  32.197 -19.987  1.00  0.00           H  
HETATM 4848  O   SPC   237      32.243  16.446  51.684  1.00  0.00           O  
HETATM 4849  H1  SPC   237      31.751  16.435  50.814  1.00  0.00           H  
HETATM 4850  H2  SPC   237      32.062  17.307  52.159  1.00  0.00           H  
HETATM 4851  O   SPC   238      -9.336 -44.006  31.734  1.00  0.00           O  
HETATM 4852  H1  SPC   238      -9.354 -43.026  31.931  1.00  0.00           H  
HETATM 4853  H2  SPC   238      -9.759 -44.506  32.490  1.00  0.00           H  
HETATM 4854  O   SPC   239     -23.939 -27.964  -1.785  1.00  0.00           O  
HETATM 4855  H1  SPC   239     -23.497 -27.643  -2.622  1.00  0.00           H  
HETATM 4856  H2  SPC   239     -24.796 -28.425  -2.015  1.00  0.00           H  
HETATM 4857  O   SPC   240     -29.608   6.618 -28.870  1.00  0.00           O  
HETATM 4858  H1  SPC   240     -29.715   5.775 -29.398  1.00  0.00           H  
HETATM 4859  H2  SPC   240     -30.431   7.178 -28.966  1.00  0.00           H  
HETATM 4860  O   SPC   241      37.457  13.816 -31.974  1.00  0.00           O  
HETATM 4861  H1  SPC   241      37.958  13.003 -31.677  1.00  0.00           H  
HETATM 4862  H2  SPC   241      36.688  13.978 -31.356  1.00  0.00           H  
HETATM 4863  O   SPC   242     -25.453  26.848  12.740  1.00  0.00           O
[truncated: 4,648,029 more chars]
