# Supplementary material for: Exploring Long Arm Amide-Linked Side Chains in the Design of Antifungal Azole Inhibitors of Sterol 14α-Demethylase (CYP51)
Source: J Med Chem. 2025 May 22;68(11):10781–99. doi: 10.1021/acs.jmedchem.4c02922 (PMC12169614; doi:10.1021/acs.jmedchem.4c02922)
Supplement: Supplementary file 5 [file jm4c02922_si_005.pdb]

HEADER                                                        CaCYP51_
REMARK  99                                                                      
REMARK  99 MOE v2024.06 (Chemical Computing Group ULC) Wed Jan  8 12:27:12 2025 
REMARK  99                                                                      
SEQRES   1 A  484  LYS LYS THR PRO PRO LEU VAL PHE TYR TRP ILE PRO TRP
SEQRES   2 A  484  PHE GLY SER ALA ALA SER TYR GLY GLN GLN PRO TYR GLU
SEQRES   3 A  484  PHE PHE GLU SER CYS ARG GLN LYS TYR GLY ASP VAL PHE
SEQRES   4 A  484  SER PHE MET LEU LEU GLY LYS ILE MET THR VAL TYR LEU
SEQRES   5 A  484  GLY PRO LYS GLY HIS GLU PHE VAL PHE ASN ALA LYS LEU
SEQRES   6 A  484  SER ASP VAL SER ALA GLU GLU ALA TYR LYS HIE LEU THR
SEQRES   7 A  484  THR PRO VAL PHE GLY THR GLY VAL ILE PHE ASP CYS PRO
SEQRES   8 A  484  ASN SER ARG LEU MET GLU GLN LYS LYS PHE ALA LYS PHE
SEQRES   9 A  484  ALA LEU THR THR ASP SER PHE LYS ARG TYR VAL PRO LYS
SEQRES  10 A  484  ILE ARG GLU GLU ILE LEU ASN TYR PHE VAL THR ASP GLU
SEQRES  11 A  484  SER PHE LYS LEU LYS GLU LYS THR HIE GLY VAL ALA ASN
SEQRES  12 A  484  VAL MET LYS THR GLN PRO GLU ILE THR ILE PHE THR ALA
SEQRES  13 A  484  SER ARG SER LEU PHE GLY ASP GLU MET ARG ARG ILE PHE
SEQRES  14 A  484  ASP ARG SER PHE ALA GLN LEU TYR SER ASP LEU ASP LYS
SEQRES  15 A  484  GLY PHE THR PRO ILE ASN PHE VAL PHE PRO ASN LEU PRO
SEQRES  16 A  484  LEU PRO HIS TYR TRP ARG ARG ASP ALA ALA GLN LYS LYS
SEQRES  17 A  484  ILE SER ALA THR TYR MET LYS GLU ILE LYS LEU ARG ARG
SEQRES  18 A  484  GLU ARG GLY ASP ILE ASP PRO ASN ARG ASP LEU ILE ASP
SEQRES  19 A  484  SER LEU LEU ILE HIS SER THR TYR LYS ASP GLY VAL LYS
SEQRES  20 A  484  MET THR ASP GLN GLU ILE ALA ASN LEU LEU ILE GLY ILE
SEQRES  21 A  484  LEU MET GLY GLY GLN HIP THR SER ALA SER THR SER ALA
SEQRES  22 A  484  TRP PHE LEU LEU HIS LEU GLY GLU LYS PRO HIS LEU GLN
SEQRES  23 A  484  ASP VAL ILE TYR GLN GLU VAL VAL GLU LEU LEU LYS GLU
SEQRES  24 A  484  LYS GLY GLY ASP LEU ASN ASP LEU THR TYR GLU ASP LEU
SEQRES  25 A  484  GLN LYS LEU PRO SER VAL ASN ASN THR ILE LYS GLU THR
SEQRES  26 A  484  LEU ARG MET HIE MET PRO LEU HIE SER ILE PHE ARG LYS
SEQRES  27 A  484  VAL THR ASN PRO LEU ARG ILE PRO GLU THR ASN TYR ILE
SEQRES  28 A  484  VAL PRO LYS GLY HIE TYR VAL LEU VAL SER PRO GLY TYR
SEQRES  29 A  484  ALA HIS THR SER GLU ARG TYR PHE ASP ASN PRO GLU ASP
SEQRES  30 A  484  PHE ASP PRO THR ARG TRP ASP THR ALA ALA ALA LYS ALA
SEQRES  31 A  484  ASN SER VAL SER PHE ASN SER SER ASP GLU VAL ASP TYR
SEQRES  32 A  484  GLY PHE GLY LYS VAL SER LYS GLY VAL SER SER PRO TYR
SEQRES  33 A  484  LEU PRO PHE GLY GLY GLY ARG HIS ARG CYS ILE GLY GLU
SEQRES  34 A  484  GLN PHE ALA TYR VAL GLN LEU GLY THR ILE LEU THR THR
SEQRES  35 A  484  PHE VAL TYR ASN LEU ARG TRP THR ILE ASP GLY TYR LYS
SEQRES  36 A  484  VAL PRO ASP PRO ASP TYR SER SER MET VAL VAL LEU PRO
SEQRES  37 A  484  THR GLU PRO ALA GLU ILE ILE TRP GLU LYS ARG GLU THR
SEQRES  38 A  484  CYS MET PHE
HELIX    1   1 PRO A   68  ARG A   76  1               Generated by MOE    9
HELIX    2   2 PRO A   98  VAL A  104  1               Generated by MOE    7
HELIX    3   3 THR A  123  PHE A  126  1               Generated by MOE    4
HELIX    4   4 ASN A  136  LEU A  139  1               Generated by MOE    4
HELIX    5   5 LYS A  144  LYS A  147  1               Generated by MOE    4
HELIX    6   6 SER A  154  ARG A  157  5               Generated by MOE    4
HELIX    7   7 VAL A  159  TYR A  169  1               Generated by MOE   11
HELIX    8   8 VAL A  188  LYS A  190  5               Generated by MOE    3
HELIX    9   9 GLN A  192  LEU A  204  1               Generated by MOE   13
HELIX   10  10 ASP A  207  ARG A  210  1               Generated by MOE    4
HELIX   11  11 PHE A  213  ARG A  215  5               Generated by MOE    3
HELIX   12  12 PHE A  217  GLY A  227  1               Generated by MOE   11
HELIX   13  13 PRO A  230  VAL A  234  5               Generated by MOE    5
HELIX   14  14 PRO A  241  ARG A  267  1               Generated by MOE   27
HELIX   15  15 LEU A  276  ILE A  282  1               Generated by MOE    7
HELIX   16  16 ASP A  294  GLU A  325  1               Generated by MOE   32
HELIX   17  17 HIS A  328  LEU A  341  1               Generated by MOE   14
HELIX   18  18 ASP A  355  LYS A  358  1               Generated by MOE    4
HELIX   19  19 PRO A  360  MET A  372  1               Generated by MOE   13
HELIX   20  20 PRO A  406  ALA A  409  1               Generated by MOE    4
HELIX   21  21 PRO A  424  ARG A  426  5               Generated by MOE    3
HELIX   22  22 PHE A  475  VAL A  488  1               Generated by MOE   14
SHEET    1       VAL A  82  PHE A  83                  Generated by MOE
SHEET    2       SER A  84  SER A  84                  Generated by MOE
SHEET    3       PHE A  85  LEU A  87                  Generated by MOE
SHEET    4       LYS A  90  ILE A  91                  Generated by MOE
SHEET    5       MET A  92  VAL A  94                  Generated by MOE
SHEET    6       TYR A  95  TYR A  95                  Generated by MOE
SHEET    7       VAL A 112  SER A 113                  Generated by MOE
SHEET    8       HIE A 183  ASN A 187                  Generated by MOE
SHEET    9       THR A 285  TYR A 286                  Generated by MOE
SHEET   10       VAL A 290  LYS A 291                  Generated by MOE
SHEET   11       ILE A 379  VAL A 383                  Generated by MOE
SHEET   12       LEU A 387  ARG A 388                  Generated by MOE
SHEET   13       ILE A 395  VAL A 396                  Generated by MOE
SHEET   14       TYR A 401  LEU A 403                  Generated by MOE
SHEET   15       VAL A 404  VAL A 404                  Generated by MOE
SHEET   16       GLU A 444  VAL A 445                  Generated by MOE
SHEET   17       VAL A 452  SER A 453                  Generated by MOE
SHEET   18       LEU A 491  THR A 494                  Generated by MOE
SHEET   19       PRO A 503  ASP A 504                  Generated by MOE
SHEET   20       LEU A 511  PRO A 512                  Generated by MOE
SHEET   21       GLU A 517  LYS A 522                  Generated by MOE
ATOM      1  N   LYS A  45      -3.393 -22.394  33.888  1.00  0.00           N1+
ATOM      2  CA  LYS A  45      -3.545 -21.652  32.669  1.00  0.00           C  
ATOM      3  C   LYS A  45      -2.503 -21.995  31.538  1.00  0.00           C  
ATOM      4  O   LYS A  45      -1.411 -22.594  31.802  1.00  0.00           O  
ATOM      5  CB  LYS A  45      -3.710 -20.145  33.020  1.00  0.00           C  
ATOM      6  CG  LYS A  45      -2.552 -19.377  33.799  1.00  0.00           C  
ATOM      7  CD  LYS A  45      -2.925 -17.907  34.055  1.00  0.00           C  
ATOM      8  CE  LYS A  45      -3.125 -17.001  32.874  1.00  0.00           C  
ATOM      9  NZ  LYS A  45      -3.690 -15.698  33.275  1.00  0.00           N1+
ATOM     10  N   LYS A  46      -2.872 -21.824  30.262  1.00  0.00           N  
ATOM     11  CA  LYS A  46      -1.952 -21.942  29.134  1.00  0.00           C  
ATOM     12  C   LYS A  46      -2.283 -20.922  28.015  1.00  0.00           C  
ATOM     13  O   LYS A  46      -2.877 -21.139  26.937  1.00  0.00           O  
ATOM     14  CB  LYS A  46      -1.856 -23.476  28.717  1.00  0.00           C  
ATOM     15  CG  LYS A  46      -3.206 -24.184  28.340  1.00  0.00           C  
ATOM     16  CD  LYS A  46      -2.996 -25.553  27.787  1.00  0.00           C  
ATOM     17  CE  LYS A  46      -4.345 -25.968  27.182  1.00  0.00           C  
ATOM     18  NZ  LYS A  46      -4.246 -27.222  26.471  1.00  0.00           N1+
ATOM     19  N   THR A  47      -1.901 -19.679  28.299  1.00  0.00           N  
ATOM     20  CA  THR A  47      -2.206 -18.460  27.455  1.00  0.00           C  
ATOM     21  C   THR A  47      -1.016 -17.480  27.407  1.00  0.00           C  
ATOM     22  O   THR A  47      -0.326 -17.379  28.380  1.00  0.00           O  
ATOM     23  CB  THR A  47      -3.608 -17.760  27.738  1.00  0.00           C  
ATOM     24  OG1 THR A  47      -3.900 -17.700  29.154  1.00  0.00           O  
ATOM     25  CG2 THR A  47      -4.817 -18.302  27.044  1.00  0.00           C  
ATOM     26  N   PRO A  48      -0.797 -16.668  26.373  1.00  0.00           N  
ATOM     27  CA  PRO A  48       0.204 -15.627  26.267  1.00  0.00           C  
ATOM     28  C   PRO A  48      -0.129 -14.422  27.109  1.00  0.00           C  
ATOM     29  O   PRO A  48      -1.196 -13.809  26.850  1.00  0.00           O  
ATOM     30  CB  PRO A  48       0.345 -15.305  24.814  1.00  0.00           C  
ATOM     31  CG  PRO A  48      -1.000 -15.577  24.222  1.00  0.00           C  
ATOM     32  CD  PRO A  48      -1.570 -16.659  25.111  1.00  0.00           C  
ATOM     33  N   PRO A  49       0.592 -14.037  28.142  1.00  0.00           N  
ATOM     34  CA  PRO A  49       0.065 -12.992  29.039  1.00  0.00           C  
ATOM     35  C   PRO A  49       0.226 -11.558  28.484  1.00  0.00           C  
ATOM     36  O   PRO A  49       0.729 -11.334  27.367  1.00  0.00           O  
ATOM     37  CB  PRO A  49       0.848 -13.199  30.384  1.00  0.00           C  
ATOM     38  CG  PRO A  49       2.173 -13.711  29.935  1.00  0.00           C  
ATOM     39  CD  PRO A  49       1.912 -14.562  28.597  1.00  0.00           C  
ATOM     40  N   LEU A  50      -0.200 -10.622  29.314  1.00  0.00           N  
ATOM     41  CA  LEU A  50      -0.231  -9.232  28.950  1.00  0.00           C  
ATOM     42  C   LEU A  50       1.106  -8.580  29.316  1.00  0.00           C  
ATOM     43  O   LEU A  50       1.680  -8.843  30.370  1.00  0.00           O  
ATOM     44  CB  LEU A  50      -1.317  -8.485  29.776  1.00  0.00           C  
ATOM     45  CG  LEU A  50      -1.758  -7.041  29.345  1.00  0.00           C  
ATOM     46  CD1 LEU A  50      -2.674  -7.114  28.090  1.00  0.00           C  
ATOM     47  CD2 LEU A  50      -2.617  -6.266  30.331  1.00  0.00           C  
ATOM     48  N   VAL A  51       1.627  -7.676  28.491  1.00  0.00           N  
ATOM     49  CA  VAL A  51       2.764  -6.877  28.911  1.00  0.00           C  
ATOM     50  C   VAL A  51       2.533  -5.981  30.113  1.00  0.00           C  
ATOM     51  O   VAL A  51       3.161  -6.118  31.181  1.00  0.00           O  
ATOM     52  CB  VAL A  51       3.258  -6.010  27.672  1.00  0.00           C  
ATOM     53  CG1 VAL A  51       3.687  -6.913  26.484  1.00  0.00           C  
ATOM     54  CG2 VAL A  51       2.303  -4.866  27.244  1.00  0.00           C  
ATOM     55  N   PHE A  52       1.510  -5.129  30.063  1.00  0.00           N  
ATOM     56  CA  PHE A  52       1.042  -4.199  31.103  1.00  0.00           C  
ATOM     57  C   PHE A  52      -0.176  -3.377  30.636  1.00  0.00           C  
ATOM     58  O   PHE A  52      -0.370  -3.246  29.404  1.00  0.00           O  
ATOM     59  CB  PHE A  52       2.160  -3.257  31.535  1.00  0.00           C  
ATOM     60  CG  PHE A  52       2.691  -2.187  30.481  1.00  0.00           C  
ATOM     61  CD1 PHE A  52       2.109  -0.858  30.365  1.00  0.00           C  
ATOM     62  CD2 PHE A  52       3.818  -2.471  29.609  1.00  0.00           C  
ATOM     63  CE1 PHE A  52       2.625   0.036  29.410  1.00  0.00           C  
ATOM     64  CE2 PHE A  52       4.191  -1.630  28.597  1.00  0.00           C  
ATOM     65  CZ  PHE A  52       3.622  -0.337  28.507  1.00  0.00           C  
ATOM     66  N   TYR A  53      -0.972  -2.744  31.483  1.00  0.00           N  
ATOM     67  CA  TYR A  53      -2.040  -1.779  31.126  1.00  0.00           C  
ATOM     68  C   TYR A  53      -1.543  -0.323  30.993  1.00  0.00           C  
ATOM     69  O   TYR A  53      -0.641   0.153  31.658  1.00  0.00           O  
ATOM     70  CB  TYR A  53      -3.045  -1.771  32.386  1.00  0.00           C  
ATOM     71  CG  TYR A  53      -3.795  -3.130  32.605  1.00  0.00           C  
ATOM     72  CD1 TYR A  53      -5.037  -3.185  32.002  1.00  0.00           C  
ATOM     73  CD2 TYR A  53      -3.123  -4.263  33.196  1.00  0.00           C  
ATOM     74  CE1 TYR A  53      -5.775  -4.411  32.102  1.00  0.00           C  
ATOM     75  CE2 TYR A  53      -3.881  -5.419  33.216  1.00  0.00           C  
ATOM     76  CZ  TYR A  53      -5.163  -5.522  32.664  1.00  0.00           C  
ATOM     77  OH  TYR A  53      -5.852  -6.733  32.805  1.00  0.00           O  
ATOM     78  N   TRP A  54      -2.220   0.462  30.122  1.00  0.00           N  
ATOM     79  CA  TRP A  54      -2.194   1.939  29.932  1.00  0.00           C  
ATOM     80  C   TRP A  54      -3.604   2.444  29.627  1.00  0.00           C  
ATOM     81  O   TRP A  54      -4.585   1.759  29.735  1.00  0.00           O  
ATOM     82  CB  TRP A  54      -0.961   2.419  29.175  1.00  0.00           C  
ATOM     83  CG  TRP A  54      -0.657   3.849  29.485  1.00  0.00           C  
ATOM     84  CD1 TRP A  54       0.051   4.270  30.559  1.00  0.00           C  
ATOM     85  CD2 TRP A  54      -0.754   5.116  28.734  1.00  0.00           C  
ATOM     86  NE1 TRP A  54       0.373   5.601  30.548  1.00  0.00           N  
ATOM     87  CE2 TRP A  54      -0.097   6.207  29.436  1.00  0.00           C  
ATOM     88  CE3 TRP A  54      -1.377   5.568  27.537  1.00  0.00           C  
ATOM     89  CZ2 TRP A  54      -0.037   7.499  29.008  1.00  0.00           C  
ATOM     90  CZ3 TRP A  54      -1.334   6.907  27.076  1.00  0.00           C  
ATOM     91  CH2 TRP A  54      -0.682   7.844  27.827  1.00  0.00           C  
ATOM     92  N   ILE A  55      -3.821   3.747  29.327  1.00  0.00           N  
ATOM     93  CA  ILE A  55      -5.193   4.272  29.209  1.00  0.00           C  
ATOM     94  C   ILE A  55      -6.019   3.575  28.127  1.00  0.00           C  
ATOM     95  O   ILE A  55      -5.460   3.449  27.051  1.00  0.00           O  
ATOM     96  CB  ILE A  55      -5.035   5.786  28.829  1.00  0.00           C  
ATOM     97  CG1 ILE A  55      -4.352   6.531  30.017  1.00  0.00           C  
ATOM     98  CG2 ILE A  55      -6.347   6.524  28.572  1.00  0.00           C  
ATOM     99  CD1 ILE A  55      -3.862   7.917  29.702  1.00  0.00           C  
ATOM    100  N   PRO A  56      -7.321   3.129  28.348  1.00  0.00           N  
ATOM    101  CA  PRO A  56      -7.894   2.109  27.468  1.00  0.00           C  
ATOM    102  C   PRO A  56      -7.943   2.436  25.925  1.00  0.00           C  
ATOM    103  O   PRO A  56      -7.573   1.554  25.158  1.00  0.00           O  
ATOM    104  CB  PRO A  56      -9.271   1.846  27.961  1.00  0.00           C  
ATOM    105  CG  PRO A  56      -9.319   2.356  29.333  1.00  0.00           C  
ATOM    106  CD  PRO A  56      -8.152   3.389  29.478  1.00  0.00           C  
ATOM    107  N   TRP A  57      -8.431   3.679  25.579  1.00  0.00           N  
ATOM    108  CA  TRP A  57      -8.657   4.066  24.201  1.00  0.00           C  
ATOM    109  C   TRP A  57      -7.325   4.466  23.464  1.00  0.00           C  
ATOM    110  O   TRP A  57      -7.382   4.679  22.252  1.00  0.00           O  
ATOM    111  CB  TRP A  57      -9.584   5.332  24.273  1.00  0.00           C  
ATOM    112  CG  TRP A  57      -9.127   6.423  25.233  1.00  0.00           C  
ATOM    113  CD1 TRP A  57      -8.337   7.477  25.001  1.00  0.00           C  
ATOM    114  CD2 TRP A  57      -9.558   6.484  26.618  1.00  0.00           C  
ATOM    115  NE1 TRP A  57      -8.334   8.277  26.076  1.00  0.00           N  
ATOM    116  CE2 TRP A  57      -9.042   7.740  27.094  1.00  0.00           C  
ATOM    117  CE3 TRP A  57     -10.404   5.716  27.458  1.00  0.00           C  
ATOM    118  CZ2 TRP A  57      -9.353   8.206  28.399  1.00  0.00           C  
ATOM    119  CZ3 TRP A  57     -10.582   6.088  28.839  1.00  0.00           C  
ATOM    120  CH2 TRP A  57     -10.097   7.343  29.273  1.00  0.00           C  
ATOM    121  N   PHE A  58      -6.168   4.351  24.171  1.00  0.00           N  
ATOM    122  CA  PHE A  58      -4.848   4.261  23.511  1.00  0.00           C  
ATOM    123  C   PHE A  58      -4.474   2.752  23.406  1.00  0.00           C  
ATOM    124  O   PHE A  58      -4.285   2.177  22.343  1.00  0.00           O  
ATOM    125  CB  PHE A  58      -3.829   4.907  24.468  1.00  0.00           C  
ATOM    126  CG  PHE A  58      -3.959   6.430  24.463  1.00  0.00           C  
ATOM    127  CD1 PHE A  58      -4.989   7.112  25.249  1.00  0.00           C  
ATOM    128  CD2 PHE A  58      -3.031   7.269  23.703  1.00  0.00           C  
ATOM    129  CE1 PHE A  58      -5.016   8.549  25.302  1.00  0.00           C  
ATOM    130  CE2 PHE A  58      -3.192   8.643  23.655  1.00  0.00           C  
ATOM    131  CZ  PHE A  58      -4.184   9.268  24.464  1.00  0.00           C  
ATOM    132  N   GLY A  59      -4.543   2.112  24.580  1.00  0.00           N  
ATOM    133  CA  GLY A  59      -4.072   0.713  24.830  1.00  0.00           C  
ATOM    134  C   GLY A  59      -2.744   0.712  25.671  1.00  0.00           C  
ATOM    135  O   GLY A  59      -2.553   1.663  26.392  1.00  0.00           O  
ATOM    136  N   SER A  60      -1.954  -0.353  25.572  1.00  0.00           N  
ATOM    137  CA  SER A  60      -0.717  -0.594  26.351  1.00  0.00           C  
ATOM    138  C   SER A  60       0.455   0.304  25.812  1.00  0.00           C  
ATOM    139  O   SER A  60       1.434   0.561  26.520  1.00  0.00           O  
ATOM    140  CB  SER A  60      -0.213  -2.017  26.264  1.00  0.00           C  
ATOM    141  OG  SER A  60      -1.236  -2.919  26.660  1.00  0.00           O  
ATOM    142  N   ALA A  61       0.422   0.632  24.511  1.00  0.00           N  
ATOM    143  CA  ALA A  61       1.404   1.470  23.865  1.00  0.00           C  
ATOM    144  C   ALA A  61       0.891   2.905  23.798  1.00  0.00           C  
ATOM    145  O   ALA A  61      -0.154   3.160  23.280  1.00  0.00           O  
ATOM    146  CB  ALA A  61       1.496   0.915  22.355  1.00  0.00           C  
ATOM    147  N   ALA A  62       1.745   3.808  24.400  1.00  0.00           N  
ATOM    148  CA  ALA A  62       1.405   5.302  24.504  1.00  0.00           C  
ATOM    149  C   ALA A  62       2.248   6.154  23.502  1.00  0.00           C  
ATOM    150  O   ALA A  62       2.129   7.407  23.463  1.00  0.00           O  
ATOM    151  CB  ALA A  62       1.677   5.827  25.941  1.00  0.00           C  
ATOM    152  N   SER A  63       3.067   5.499  22.729  1.00  0.00           N  
ATOM    153  CA  SER A  63       3.991   6.027  21.741  1.00  0.00           C  
ATOM    154  C   SER A  63       3.917   5.325  20.366  1.00  0.00           C  
ATOM    155  O   SER A  63       4.899   5.210  19.652  1.00  0.00           O  
ATOM    156  CB  SER A  63       5.365   6.281  22.376  1.00  0.00           C  
ATOM    157  OG  SER A  63       5.995   5.132  22.923  1.00  0.00           O  
ATOM    158  N   TYR A  64       2.725   4.764  20.092  1.00  0.00           N  
ATOM    159  CA  TYR A  64       2.575   3.779  19.028  1.00  0.00           C  
ATOM    160  C   TYR A  64       2.458   4.414  17.625  1.00  0.00           C  
ATOM    161  O   TYR A  64       2.949   3.912  16.681  1.00  0.00           O  
ATOM    162  CB  TYR A  64       1.233   2.992  19.320  1.00  0.00           C  
ATOM    163  CG  TYR A  64       1.115   1.637  18.633  1.00  0.00           C  
ATOM    164  CD1 TYR A  64       1.651   0.471  19.213  1.00  0.00           C  
ATOM    165  CD2 TYR A  64       0.521   1.562  17.354  1.00  0.00           C  
ATOM    166  CE1 TYR A  64       1.713  -0.730  18.485  1.00  0.00           C  
ATOM    167  CE2 TYR A  64       0.404   0.297  16.751  1.00  0.00           C  
ATOM    168  CZ  TYR A  64       0.969  -0.833  17.292  1.00  0.00           C  
ATOM    169  OH  TYR A  64       0.807  -1.996  16.708  1.00  0.00           O  
ATOM    170  N   GLY A  65       2.177   5.718  17.647  1.00  0.00           N  
ATOM    171  CA  GLY A  65       2.195   6.636  16.547  1.00  0.00           C  
ATOM    172  C   GLY A  65       3.576   7.124  16.256  1.00  0.00           C  
ATOM    173  O   GLY A  65       3.715   7.824  15.240  1.00  0.00           O  
ATOM    174  N   GLN A  66       4.680   6.897  17.059  1.00  0.00           N  
ATOM    175  CA  GLN A  66       6.005   7.259  16.673  1.00  0.00           C  
ATOM    176  C   GLN A  66       7.012   6.141  16.812  1.00  0.00           C  
ATOM    177  O   GLN A  66       8.033   6.199  16.125  1.00  0.00           O  
ATOM    178  CB  GLN A  66       6.391   8.576  17.431  1.00  0.00           C  
ATOM    179  CG  GLN A  66       6.587   8.358  19.026  1.00  0.00           C  
ATOM    180  CD  GLN A  66       7.978   8.947  19.554  1.00  0.00           C  
ATOM    181  OE1 GLN A  66       8.194   8.751  20.825  1.00  0.00           O  
ATOM    182  NE2 GLN A  66       8.854   9.604  18.772  1.00  0.00           N  
ATOM    183  N   GLN A  67       6.709   5.182  17.674  1.00  0.00           N  
ATOM    184  CA  GLN A  67       7.568   4.038  17.776  1.00  0.00           C  
ATOM    185  C   GLN A  67       6.886   2.829  18.412  1.00  0.00           C  
ATOM    186  O   GLN A  67       7.053   2.508  19.535  1.00  0.00           O  
ATOM    187  CB  GLN A  67       8.979   4.331  18.246  1.00  0.00           C  
ATOM    188  CG  GLN A  67       8.989   5.238  19.445  1.00  0.00           C  
ATOM    189  CD  GLN A  67      10.432   5.393  19.948  1.00  0.00           C  
ATOM    190  OE1 GLN A  67      11.332   4.867  19.372  1.00  0.00           O  
ATOM    191  NE2 GLN A  67      10.641   6.010  21.064  1.00  0.00           N  
ATOM    192  N   PRO A  68       6.109   2.125  17.558  1.00  0.00           N  
ATOM    193  CA  PRO A  68       5.489   0.889  17.889  1.00  0.00           C  
ATOM    194  C   PRO A  68       6.518  -0.249  18.091  1.00  0.00           C  
ATOM    195  O   PRO A  68       6.381  -1.247  18.824  1.00  0.00           O  
ATOM    196  CB  PRO A  68       4.381   0.628  16.804  1.00  0.00           C  
ATOM    197  CG  PRO A  68       4.816   1.378  15.588  1.00  0.00           C  
ATOM    198  CD  PRO A  68       5.795   2.460  16.149  1.00  0.00           C  
ATOM    199  N   TYR A  69       7.632  -0.178  17.293  1.00  0.00           N  
ATOM    200  CA  TYR A  69       8.522  -1.335  17.288  1.00  0.00           C  
ATOM    201  C   TYR A  69       9.441  -1.331  18.498  1.00  0.00           C  
ATOM    202  O   TYR A  69       9.774  -2.432  18.968  1.00  0.00           O  
ATOM    203  CB  TYR A  69       9.392  -1.309  16.011  1.00  0.00           C  
ATOM    204  CG  TYR A  69       8.562  -1.069  14.759  1.00  0.00           C  
ATOM    205  CD1 TYR A  69       7.316  -1.705  14.614  1.00  0.00           C  
ATOM    206  CD2 TYR A  69       9.005  -0.312  13.646  1.00  0.00           C  
ATOM    207  CE1 TYR A  69       6.565  -1.611  13.426  1.00  0.00           C  
ATOM    208  CE2 TYR A  69       8.255  -0.143  12.472  1.00  0.00           C  
ATOM    209  CZ  TYR A  69       6.993  -0.798  12.360  1.00  0.00           C  
ATOM    210  OH  TYR A  69       6.175  -0.720  11.261  1.00  0.00           O  
ATOM    211  N   GLU A  70       9.808  -0.228  19.118  1.00  0.00           N  
ATOM    212  CA  GLU A  70      10.647  -0.040  20.287  1.00  0.00           C  
ATOM    213  C   GLU A  70       9.926  -0.644  21.463  1.00  0.00           C  
ATOM    214  O   GLU A  70      10.383  -1.458  22.257  1.00  0.00           O  
ATOM    215  CB  GLU A  70      10.853   1.483  20.411  1.00  0.00           C  
ATOM    216  CG  GLU A  70      11.662   2.078  21.565  1.00  0.00           C  
ATOM    217  CD  GLU A  70      13.105   1.637  21.519  1.00  0.00           C  
ATOM    218  OE1 GLU A  70      13.740   1.615  20.447  1.00  0.00           O  
ATOM    219  OE2 GLU A  70      13.715   1.280  22.535  1.00  0.00           O1-
ATOM    220  N   PHE A  71       8.650  -0.260  21.540  1.00  0.00           N  
ATOM    221  CA  PHE A  71       7.615  -0.775  22.445  1.00  0.00           C  
ATOM    222  C   PHE A  71       7.555  -2.315  22.377  1.00  0.00           C  
ATOM    223  O   PHE A  71       7.768  -2.961  23.417  1.00  0.00           O  
ATOM    224  CB  PHE A  71       6.230  -0.153  22.233  1.00  0.00           C  
ATOM    225  CG  PHE A  71       5.106  -0.850  22.994  1.00  0.00           C  
ATOM    226  CD1 PHE A  71       4.815  -0.641  24.381  1.00  0.00           C  
ATOM    227  CD2 PHE A  71       4.327  -1.716  22.209  1.00  0.00           C  
ATOM    228  CE1 PHE A  71       3.740  -1.396  24.983  1.00  0.00           C  
ATOM    229  CE2 PHE A  71       3.222  -2.402  22.770  1.00  0.00           C  
ATOM    230  CZ  PHE A  71       3.046  -2.357  24.209  1.00  0.00           C  
ATOM    231  N   PHE A  72       7.361  -2.934  21.169  1.00  0.00           N  
ATOM    232  CA  PHE A  72       7.426  -4.346  20.902  1.00  0.00           C  
ATOM    233  C   PHE A  72       8.736  -5.000  21.335  1.00  0.00           C  
ATOM    234  O   PHE A  72       8.687  -5.956  22.042  1.00  0.00           O  
ATOM    235  CB  PHE A  72       7.176  -4.675  19.450  1.00  0.00           C  
ATOM    236  CG  PHE A  72       5.899  -4.378  18.807  1.00  0.00           C  
ATOM    237  CD1 PHE A  72       4.699  -4.317  19.544  1.00  0.00           C  
ATOM    238  CD2 PHE A  72       5.881  -4.276  17.387  1.00  0.00           C  
ATOM    239  CE1 PHE A  72       3.489  -4.045  18.815  1.00  0.00           C  
ATOM    240  CE2 PHE A  72       4.689  -4.018  16.673  1.00  0.00           C  
ATOM    241  CZ  PHE A  72       3.524  -3.926  17.407  1.00  0.00           C  
ATOM    242  N   GLU A  73       9.862  -4.333  20.945  1.00  0.00           N  
ATOM    243  CA  GLU A  73      11.213  -4.836  21.337  1.00  0.00           C  
ATOM    244  C   GLU A  73      11.460  -4.947  22.833  1.00  0.00           C  
ATOM    245  O   GLU A  73      11.913  -5.930  23.425  1.00  0.00           O  
ATOM    246  CB  GLU A  73      12.262  -4.129  20.568  1.00  0.00           C  
ATOM    247  CG  GLU A  73      13.666  -4.785  20.558  1.00  0.00           C  
ATOM    248  CD  GLU A  73      13.765  -6.288  20.172  1.00  0.00           C  
ATOM    249  OE1 GLU A  73      14.423  -7.057  20.925  1.00  0.00           O  
ATOM    250  OE2 GLU A  73      13.281  -6.718  19.095  1.00  0.00           O1-
ATOM    251  N   SER A  74      11.187  -3.805  23.540  1.00  0.00           N  
ATOM    252  CA  SER A  74      11.426  -3.693  24.982  1.00  0.00           C  
ATOM    253  C   SER A  74      10.512  -4.592  25.793  1.00  0.00           C  
ATOM    254  O   SER A  74      11.001  -5.153  26.813  1.00  0.00           O  
ATOM    255  CB  SER A  74      11.388  -2.210  25.485  1.00  0.00           C  
ATOM    256  OG  SER A  74      10.170  -1.636  25.090  1.00  0.00           O  
ATOM    257  N   CYS A  75       9.333  -5.002  25.254  1.00  0.00           N  
ATOM    258  CA  CYS A  75       8.434  -6.050  25.796  1.00  0.00           C  
ATOM    259  C   CYS A  75       8.888  -7.432  25.466  1.00  0.00           C  
ATOM    260  O   CYS A  75       8.479  -8.339  26.217  1.00  0.00           O  
ATOM    261  CB  CYS A  75       7.052  -5.739  25.113  1.00  0.00           C  
ATOM    262  SG  CYS A  75       6.530  -4.225  26.136  1.00  0.00           S  
ATOM    263  N   ARG A  76       9.758  -7.659  24.387  1.00  0.00           N  
ATOM    264  CA  ARG A  76      10.295  -8.965  23.960  1.00  0.00           C  
ATOM    265  C   ARG A  76      11.485  -9.485  24.758  1.00  0.00           C  
ATOM    266  O   ARG A  76      11.773 -10.675  24.878  1.00  0.00           O  
ATOM    267  CB  ARG A  76      10.606  -8.841  22.433  1.00  0.00           C  
ATOM    268  CG  ARG A  76      10.693 -10.332  21.902  1.00  0.00           C  
ATOM    269  CD  ARG A  76      10.935 -10.388  20.378  1.00  0.00           C  
ATOM    270  NE  ARG A  76      11.014 -11.691  19.784  1.00  0.00           N  
ATOM    271  CZ  ARG A  76      11.286 -12.035  18.567  1.00  0.00           C  
ATOM    272  NH1 ARG A  76      11.371 -11.142  17.554  1.00  0.00           N  
ATOM    273  NH2 ARG A  76      11.408 -13.289  18.304  1.00  0.00           N1+
ATOM    274  N   GLN A  77      12.172  -8.530  25.372  1.00  0.00           N  
ATOM    275  CA  GLN A  77      13.300  -8.764  26.193  1.00  0.00           C  
ATOM    276  C   GLN A  77      12.710  -8.817  27.678  1.00  0.00           C  
ATOM    277  O   GLN A  77      13.377  -8.677  28.736  1.00  0.00           O  
ATOM    278  CB  GLN A  77      14.185  -7.497  26.127  1.00  0.00           C  
ATOM    279  CG  GLN A  77      14.746  -7.220  24.659  1.00  0.00           C  
ATOM    280  CD  GLN A  77      15.930  -8.070  24.116  1.00  0.00           C  
ATOM    281  OE1 GLN A  77      16.860  -8.436  24.827  1.00  0.00           O  
ATOM    282  NE2 GLN A  77      16.050  -8.206  22.788  1.00  0.00           N  
ATOM    283  N   LYS A  78      11.462  -9.222  27.885  1.00  0.00           N  
ATOM    284  CA  LYS A  78      10.798  -9.491  29.231  1.00  0.00           C  
ATOM    285  C   LYS A  78       9.530 -10.404  29.195  1.00  0.00           C  
ATOM    286  O   LYS A  78       9.323 -11.246  30.092  1.00  0.00           O  
ATOM    287  CB  LYS A  78      10.517  -8.197  29.969  1.00  0.00           C  
ATOM    288  CG  LYS A  78       9.900  -8.339  31.398  1.00  0.00           C  
ATOM    289  CD  LYS A  78       9.968  -7.072  32.258  1.00  0.00           C  
ATOM    290  CE  LYS A  78       9.430  -7.474  33.622  1.00  0.00           C  
ATOM    291  NZ  LYS A  78       9.297  -6.341  34.517  1.00  0.00           N1+
ATOM    292  N   TYR A  79       8.651 -10.222  28.139  1.00  0.00           N  
ATOM    293  CA  TYR A  79       7.338 -10.860  28.163  1.00  0.00           C  
ATOM    294  C   TYR A  79       7.299 -12.003  27.132  1.00  0.00           C  
ATOM    295  O   TYR A  79       6.204 -12.567  26.853  1.00  0.00           O  
ATOM    296  CB  TYR A  79       6.196  -9.884  27.961  1.00  0.00           C  
ATOM    297  CG  TYR A  79       6.092  -8.928  29.096  1.00  0.00           C  
ATOM    298  CD1 TYR A  79       6.818  -7.726  29.049  1.00  0.00           C  
ATOM    299  CD2 TYR A  79       5.262  -9.168  30.223  1.00  0.00           C  
ATOM    300  CE1 TYR A  79       6.989  -6.929  30.157  1.00  0.00           C  
ATOM    301  CE2 TYR A  79       5.310  -8.336  31.356  1.00  0.00           C  
ATOM    302  CZ  TYR A  79       6.263  -7.284  31.352  1.00  0.00           C  
ATOM    303  OH  TYR A  79       6.384  -6.448  32.502  1.00  0.00           O  
ATOM    304  N   GLY A  80       8.516 -12.385  26.674  1.00  0.00           N  
ATOM    305  CA  GLY A  80       8.690 -13.461  25.728  1.00  0.00           C  
ATOM    306  C   GLY A  80       8.419 -13.045  24.304  1.00  0.00           C  
ATOM    307  O   GLY A  80       8.384 -11.842  24.011  1.00  0.00           O  
ATOM    308  N   ASP A  81       8.418 -14.044  23.419  1.00  0.00           N  
ATOM    309  CA  ASP A  81       8.312 -13.923  21.954  1.00  0.00           C  
ATOM    310  C   ASP A  81       6.852 -14.069  21.455  1.00  0.00           C  
ATOM    311  O   ASP A  81       6.624 -13.771  20.222  1.00  0.00           O  
ATOM    312  CB  ASP A  81       9.126 -15.043  21.298  1.00  0.00           C  
ATOM    313  CG  ASP A  81      10.504 -14.622  20.970  1.00  0.00           C  
ATOM    314  OD1 ASP A  81      11.075 -15.089  19.934  1.00  0.00           O  
ATOM    315  OD2 ASP A  81      11.134 -13.823  21.643  1.00  0.00           O1-
ATOM    316  N   VAL A  82       5.885 -14.466  22.315  1.00  0.00           N  
ATOM    317  CA  VAL A  82       4.430 -14.442  22.127  1.00  0.00           C  
ATOM    318  C   VAL A  82       3.804 -13.937  23.380  1.00  0.00           C  
ATOM    319  O   VAL A  82       3.933 -14.556  24.454  1.00  0.00           O  
ATOM    320  CB  VAL A  82       3.842 -15.743  21.430  1.00  0.00           C  
ATOM    321  CG1 VAL A  82       4.436 -17.022  21.952  1.00  0.00           C  
ATOM    322  CG2 VAL A  82       2.269 -15.951  21.464  1.00  0.00           C  
ATOM    323  N   PHE A  83       3.134 -12.791  23.312  1.00  0.00           N  
ATOM    324  CA  PHE A  83       2.499 -12.010  24.416  1.00  0.00           C  
ATOM    325  C   PHE A  83       1.213 -11.425  23.798  1.00  0.00           C  
ATOM    326  O   PHE A  83       0.924 -11.633  22.618  1.00  0.00           O  
ATOM    327  CB  PHE A  83       3.526 -11.038  25.000  1.00  0.00           C  
ATOM    328  CG  PHE A  83       4.218 -10.141  24.005  1.00  0.00           C  
ATOM    329  CD1 PHE A  83       3.583  -8.980  23.506  1.00  0.00           C  
ATOM    330  CD2 PHE A  83       5.521 -10.331  23.559  1.00  0.00           C  
ATOM    331  CE1 PHE A  83       4.331  -7.964  22.799  1.00  0.00           C  
ATOM    332  CE2 PHE A  83       6.177  -9.397  22.776  1.00  0.00           C  
ATOM    333  CZ  PHE A  83       5.641  -8.140  22.491  1.00  0.00           C  
ATOM    334  N   SER A  84       0.451 -10.706  24.634  1.00  0.00           N  
ATOM    335  CA  SER A  84      -0.705  -9.927  24.286  1.00  0.00           C  
ATOM    336  C   SER A  84      -0.456  -8.506  24.701  1.00  0.00           C  
ATOM    337  O   SER A  84       0.411  -8.183  25.471  1.00  0.00           O  
ATOM    338  CB  SER A  84      -2.006 -10.603  24.752  1.00  0.00           C  
ATOM    339  OG  SER A  84      -2.017 -10.722  26.215  1.00  0.00           O  
ATOM    340  N   PHE A  85      -1.214  -7.539  24.182  1.00  0.00           N  
ATOM    341  CA  PHE A  85      -1.169  -6.104  24.592  1.00  0.00           C  
ATOM    342  C   PHE A  85      -2.565  -5.538  24.093  1.00  0.00           C  
ATOM    343  O   PHE A  85      -3.229  -6.125  23.223  1.00  0.00           O  
ATOM    344  CB  PHE A  85       0.106  -5.339  24.030  1.00  0.00           C  
ATOM    345  CG  PHE A  85       0.016  -5.008  22.572  1.00  0.00           C  
ATOM    346  CD1 PHE A  85       0.057  -6.071  21.569  1.00  0.00           C  
ATOM    347  CD2 PHE A  85      -0.107  -3.692  22.108  1.00  0.00           C  
ATOM    348  CE1 PHE A  85       0.069  -5.841  20.158  1.00  0.00           C  
ATOM    349  CE2 PHE A  85      -0.057  -3.399  20.739  1.00  0.00           C  
ATOM    350  CZ  PHE A  85      -0.055  -4.495  19.809  1.00  0.00           C  
ATOM    351  N   MET A  86      -2.948  -4.393  24.654  1.00  0.00           N  
ATOM    352  CA  MET A  86      -4.088  -3.664  24.220  1.00  0.00           C  
ATOM    353  C   MET A  86      -3.674  -2.547  23.214  1.00  0.00           C  
ATOM    354  O   MET A  86      -2.596  -1.961  23.379  1.00  0.00           O  
ATOM    355  CB  MET A  86      -4.865  -2.924  25.398  1.00  0.00           C  
ATOM    356  CG  MET A  86      -6.360  -2.508  25.147  1.00  0.00           C  
ATOM    357  SD  MET A  86      -7.102  -1.687  26.649  1.00  0.00           S  
ATOM    358  CE  MET A  86      -7.999  -2.961  27.504  1.00  0.00           C  
ATOM    359  N   LEU A  87      -4.476  -2.266  22.229  1.00  0.00           N  
ATOM    360  CA  LEU A  87      -4.356  -1.124  21.316  1.00  0.00           C  
ATOM    361  C   LEU A  87      -5.781  -0.755  20.990  1.00  0.00           C  
ATOM    362  O   LEU A  87      -6.481  -1.529  20.411  1.00  0.00           O  
ATOM    363  CB  LEU A  87      -3.554  -1.529  20.098  1.00  0.00           C  
ATOM    364  CG  LEU A  87      -2.953  -0.453  19.200  1.00  0.00           C  
ATOM    365  CD1 LEU A  87      -1.917   0.472  19.733  1.00  0.00           C  
ATOM    366  CD2 LEU A  87      -2.443  -1.233  18.057  1.00  0.00           C  
ATOM    367  N   LEU A  88      -6.283   0.396  21.425  1.00  0.00           N  
ATOM    368  CA  LEU A  88      -7.596   1.001  21.137  1.00  0.00           C  
ATOM    369  C   LEU A  88      -8.827   0.371  21.876  1.00  0.00           C  
ATOM    370  O   LEU A  88      -9.982   0.412  21.390  1.00  0.00           O  
ATOM    371  CB  LEU A  88      -7.909   1.312  19.647  1.00  0.00           C  
ATOM    372  CG  LEU A  88      -6.798   1.706  18.671  1.00  0.00           C  
ATOM    373  CD1 LEU A  88      -7.222   1.969  17.207  1.00  0.00           C  
ATOM    374  CD2 LEU A  88      -6.148   2.986  19.223  1.00  0.00           C  
ATOM    375  N   GLY A  89      -8.563  -0.423  22.885  1.00  0.00           N  
ATOM    376  CA  GLY A  89      -9.559  -1.179  23.701  1.00  0.00           C  
ATOM    377  C   GLY A  89      -9.672  -2.623  23.185  1.00  0.00           C  
ATOM    378  O   GLY A  89     -10.318  -3.466  23.767  1.00  0.00           O  
ATOM    379  N   LYS A  90      -9.095  -2.892  21.980  1.00  0.00           N  
ATOM    380  CA  LYS A  90      -9.067  -4.201  21.365  1.00  0.00           C  
ATOM    381  C   LYS A  90      -7.801  -4.806  21.902  1.00  0.00           C  
ATOM    382  O   LYS A  90      -6.774  -4.068  22.000  1.00  0.00           O  
ATOM    383  CB  LYS A  90      -8.831  -4.051  19.841  1.00  0.00           C  
ATOM    384  CG  LYS A  90      -9.984  -4.465  18.898  1.00  0.00           C  
ATOM    385  CD  LYS A  90     -11.218  -3.628  19.166  1.00  0.00           C  
ATOM    386  CE  LYS A  90     -12.518  -4.047  18.396  1.00  0.00           C  
ATOM    387  NZ  LYS A  90     -13.630  -3.042  18.618  1.00  0.00           N1+
ATOM    388  N   ILE A  91      -7.752  -6.084  22.276  1.00  0.00           N  
ATOM    389  CA  ILE A  91      -6.607  -6.835  22.863  1.00  0.00           C  
ATOM    390  C   ILE A  91      -6.218  -7.735  21.700  1.00  0.00           C  
ATOM    391  O   ILE A  91      -6.908  -8.688  21.305  1.00  0.00           O  
ATOM    392  CB  ILE A  91      -6.937  -7.482  24.252  1.00  0.00           C  
ATOM    393  CG1 ILE A  91      -7.474  -6.384  25.280  1.00  0.00           C  
ATOM    394  CG2 ILE A  91      -5.680  -8.116  24.892  1.00  0.00           C  
ATOM    395  CD1 ILE A  91      -7.975  -7.141  26.538  1.00  0.00           C  
ATOM    396  N   MET A  92      -4.922  -7.512  21.373  1.00  0.00           N  
ATOM    397  CA  MET A  92      -4.156  -8.160  20.382  1.00  0.00           C  
ATOM    398  C   MET A  92      -3.200  -9.156  21.039  1.00  0.00           C  
ATOM    399  O   MET A  92      -2.427  -8.805  21.919  1.00  0.00           O  
ATOM    400  CB  MET A  92      -3.353  -6.961  19.609  1.00  0.00           C  
ATOM    401  CG  MET A  92      -4.142  -5.694  19.236  1.00  0.00           C  
ATOM    402  SD  MET A  92      -5.331  -5.848  17.814  1.00  0.00           S  
ATOM    403  CE  MET A  92      -5.464  -4.184  17.229  1.00  0.00           C  
ATOM    404  N   THR A  93      -3.195 -10.430  20.660  1.00  0.00           N  
ATOM    405  CA  THR A  93      -2.082 -11.307  20.878  1.00  0.00           C  
ATOM    406  C   THR A  93      -1.094 -11.068  19.751  1.00  0.00           C  
ATOM    407  O   THR A  93      -1.448 -10.867  18.580  1.00  0.00           O  
ATOM    408  CB  THR A  93      -2.569 -12.773  20.865  1.00  0.00           C  
ATOM    409  OG1 THR A  93      -3.709 -12.951  21.801  1.00  0.00           O  
ATOM    410  CG2 THR A  93      -1.486 -13.846  21.117  1.00  0.00           C  
ATOM    411  N   VAL A  94       0.225 -10.991  19.999  1.00  0.00           N  
ATOM    412  CA  VAL A  94       1.276 -10.680  19.046  1.00  0.00           C  
ATOM    413  C   VAL A  94       2.507 -11.565  19.260  1.00  0.00           C  
ATOM    414  O   VAL A  94       2.978 -11.890  20.387  1.00  0.00           O  
ATOM    415  CB  VAL A  94       1.644  -9.162  18.994  1.00  0.00           C  
ATOM    416  CG1 VAL A  94       2.494  -8.650  20.166  1.00  0.00           C  
ATOM    417  CG2 VAL A  94       2.313  -8.800  17.724  1.00  0.00           C  
ATOM    418  N   TYR A  95       3.015 -12.085  18.142  1.00  0.00           N  
ATOM    419  CA  TYR A  95       4.060 -13.080  18.145  1.00  0.00           C  
ATOM    420  C   TYR A  95       4.987 -12.447  17.016  1.00  0.00           C  
ATOM    421  O   TYR A  95       4.569 -12.132  15.926  1.00  0.00           O  
ATOM    422  CB  TYR A  95       3.436 -14.417  17.740  1.00  0.00           C  
ATOM    423  CG  TYR A  95       4.349 -15.626  17.752  1.00  0.00           C  
ATOM    424  CD1 TYR A  95       5.805 -15.577  17.612  1.00  0.00           C  
ATOM    425  CD2 TYR A  95       3.673 -16.867  17.806  1.00  0.00           C  
ATOM    426  CE1 TYR A  95       6.512 -16.763  17.638  1.00  0.00           C  
ATOM    427  CE2 TYR A  95       4.414 -18.058  17.763  1.00  0.00           C  
ATOM    428  CZ  TYR A  95       5.840 -17.983  17.774  1.00  0.00           C  
ATOM    429  OH  TYR A  95       6.358 -19.212  17.854  1.00  0.00           O  
ATOM    430  N   LEU A  96       6.205 -12.109  17.390  1.00  0.00           N  
ATOM    431  CA  LEU A  96       7.064 -11.252  16.581  1.00  0.00           C  
ATOM    432  C   LEU A  96       8.103 -12.029  15.825  1.00  0.00           C  
ATOM    433  O   LEU A  96       8.649 -12.998  16.428  1.00  0.00           O  
ATOM    434  CB  LEU A  96       7.670 -10.229  17.566  1.00  0.00           C  
ATOM    435  CG  LEU A  96       6.861  -9.085  18.130  1.00  0.00           C  
ATOM    436  CD1 LEU A  96       7.532  -8.416  19.373  1.00  0.00           C  
ATOM    437  CD2 LEU A  96       6.414  -8.107  17.111  1.00  0.00           C  
ATOM    438  N   GLY A  97       8.487 -11.588  14.571  1.00  0.00           N  
ATOM    439  CA  GLY A  97       9.516 -12.372  13.830  1.00  0.00           C  
ATOM    440  C   GLY A  97       8.835 -13.455  12.937  1.00  0.00           C  
ATOM    441  O   GLY A  97       7.635 -13.498  12.837  1.00  0.00           O  
ATOM    442  N   PRO A  98       9.617 -14.261  12.230  1.00  0.00           N  
ATOM    443  CA  PRO A  98       9.143 -15.172  11.161  1.00  0.00           C  
ATOM    444  C   PRO A  98       8.218 -16.370  11.558  1.00  0.00           C  
ATOM    445  O   PRO A  98       7.365 -16.718  10.743  1.00  0.00           O  
ATOM    446  CB  PRO A  98      10.444 -15.582  10.459  1.00  0.00           C  
ATOM    447  CG  PRO A  98      11.568 -15.534  11.545  1.00  0.00           C  
ATOM    448  CD  PRO A  98      11.046 -14.386  12.440  1.00  0.00           C  
ATOM    449  N   LYS A  99       8.436 -16.961  12.732  1.00  0.00           N  
ATOM    450  CA  LYS A  99       7.490 -17.942  13.222  1.00  0.00           C  
ATOM    451  C   LYS A  99       6.214 -17.291  13.713  1.00  0.00           C  
ATOM    452  O   LYS A  99       5.170 -17.916  13.676  1.00  0.00           O  
ATOM    453  CB  LYS A  99       8.155 -18.655  14.434  1.00  0.00           C  
ATOM    454  CG  LYS A  99       7.650 -20.049  14.877  1.00  0.00           C  
ATOM    455  CD  LYS A  99       7.835 -21.025  13.716  1.00  0.00           C  
ATOM    456  CE  LYS A  99       7.519 -22.484  13.997  1.00  0.00           C  
ATOM    457  NZ  LYS A  99       7.797 -23.244  12.767  1.00  0.00           N1+
ATOM    458  N   GLY A 100       6.207 -16.040  14.098  1.00  0.00           N  
ATOM    459  CA  GLY A 100       5.101 -15.240  14.476  1.00  0.00           C  
ATOM    460  C   GLY A 100       4.158 -15.011  13.225  1.00  0.00           C  
ATOM    461  O   GLY A 100       2.988 -15.112  13.396  1.00  0.00           O  
ATOM    462  N   HIS A 101       4.763 -14.786  12.018  1.00  0.00           N  
ATOM    463  CA  HIS A 101       4.097 -14.698  10.689  1.00  0.00           C  
ATOM    464  C   HIS A 101       3.543 -16.061  10.195  1.00  0.00           C  
ATOM    465  O   HIS A 101       2.532 -16.161   9.424  1.00  0.00           O  
ATOM    466  CB  HIS A 101       5.127 -14.310   9.625  1.00  0.00           C  
ATOM    467  CG  HIS A 101       5.744 -12.920   9.796  1.00  0.00           C  
ATOM    468  ND1 HIS A 101       6.673 -12.427   8.832  1.00  0.00           N  
ATOM    469  CD2 HIS A 101       5.521 -11.978  10.799  1.00  0.00           C  
ATOM    470  CE1 HIS A 101       6.945 -11.267   9.294  1.00  0.00           C  
ATOM    471  NE2 HIS A 101       6.288 -10.842  10.402  1.00  0.00           N  
ATOM    472  N   GLU A 102       4.221 -17.161  10.613  1.00  0.00           N  
ATOM    473  CA  GLU A 102       3.841 -18.487  10.198  1.00  0.00           C  
ATOM    474  C   GLU A 102       2.617 -18.908  10.950  1.00  0.00           C  
ATOM    475  O   GLU A 102       1.857 -19.798  10.577  1.00  0.00           O  
ATOM    476  CB  GLU A 102       5.032 -19.521  10.525  1.00  0.00           C  
ATOM    477  CG  GLU A 102       4.916 -20.866   9.787  1.00  0.00           C  
ATOM    478  CD  GLU A 102       5.857 -21.810  10.386  1.00  0.00           C  
ATOM    479  OE1 GLU A 102       7.051 -21.460  10.550  1.00  0.00           O  
ATOM    480  OE2 GLU A 102       5.441 -22.854  10.929  1.00  0.00           O1-
ATOM    481  N   PHE A 103       2.398 -18.355  12.134  1.00  0.00           N  
ATOM    482  CA  PHE A 103       1.214 -18.538  13.052  1.00  0.00           C  
ATOM    483  C   PHE A 103      -0.056 -17.874  12.483  1.00  0.00           C  
ATOM    484  O   PHE A 103      -1.078 -18.529  12.347  1.00  0.00           O  
ATOM    485  CB  PHE A 103       1.621 -18.092  14.426  1.00  0.00           C  
ATOM    486  CG  PHE A 103       0.518 -17.694  15.405  1.00  0.00           C  
ATOM    487  CD1 PHE A 103      -0.560 -18.591  15.771  1.00  0.00           C  
ATOM    488  CD2 PHE A 103       0.542 -16.414  16.028  1.00  0.00           C  
ATOM    489  CE1 PHE A 103      -1.457 -18.245  16.789  1.00  0.00           C  
ATOM    490  CE2 PHE A 103      -0.337 -16.116  17.118  1.00  0.00           C  
ATOM    491  CZ  PHE A 103      -1.346 -17.014  17.502  1.00  0.00           C  
ATOM    492  N   VAL A 104      -0.040 -16.609  12.008  1.00  0.00           N  
ATOM    493  CA  VAL A 104      -1.143 -15.798  11.491  1.00  0.00           C  
ATOM    494  C   VAL A 104      -1.351 -16.030   9.971  1.00  0.00           C  
ATOM    495  O   VAL A 104      -2.379 -16.647   9.527  1.00  0.00           O  
ATOM    496  CB  VAL A 104      -0.932 -14.249  11.787  1.00  0.00           C  
ATOM    497  CG1 VAL A 104      -2.197 -13.364  11.504  1.00  0.00           C  
ATOM    498  CG2 VAL A 104      -0.467 -14.012  13.248  1.00  0.00           C  
ATOM    499  N   PHE A 105      -0.359 -15.636   9.122  1.00  0.00           N  
ATOM    500  CA  PHE A 105      -0.520 -15.622   7.639  1.00  0.00           C  
ATOM    501  C   PHE A 105      -0.684 -17.034   7.061  1.00  0.00           C  
ATOM    502  O   PHE A 105      -0.993 -17.145   5.876  1.00  0.00           O  
ATOM    503  CB  PHE A 105       0.709 -14.940   6.989  1.00  0.00           C  
ATOM    504  CG  PHE A 105       0.904 -13.430   7.337  1.00  0.00           C  
ATOM    505  CD1 PHE A 105      -0.264 -12.637   7.115  1.00  0.00           C  
ATOM    506  CD2 PHE A 105       2.087 -12.830   7.835  1.00  0.00           C  
ATOM    507  CE1 PHE A 105      -0.241 -11.250   7.327  1.00  0.00           C  
ATOM    508  CE2 PHE A 105       2.126 -11.444   7.913  1.00  0.00           C  
ATOM    509  CZ  PHE A 105       1.000 -10.622   7.649  1.00  0.00           C  
ATOM    510  N   ASN A 106      -0.423 -18.125   7.763  1.00  0.00           N  
ATOM    511  CA  ASN A 106      -0.566 -19.520   7.265  1.00  0.00           C  
ATOM    512  C   ASN A 106      -1.982 -20.117   7.591  1.00  0.00           C  
ATOM    513  O   ASN A 106      -2.432 -21.037   6.936  1.00  0.00           O  
ATOM    514  CB  ASN A 106       0.349 -20.444   8.040  1.00  0.00           C  
ATOM    515  CG  ASN A 106       0.564 -21.771   7.322  1.00  0.00           C  
ATOM    516  OD1 ASN A 106       1.259 -21.880   6.318  1.00  0.00           O  
ATOM    517  ND2 ASN A 106      -0.006 -22.833   7.916  1.00  0.00           N  
ATOM    518  N   ALA A 107      -2.587 -19.626   8.653  1.00  0.00           N  
ATOM    519  CA  ALA A 107      -3.775 -20.101   9.276  1.00  0.00           C  
ATOM    520  C   ALA A 107      -5.094 -20.261   8.414  1.00  0.00           C  
ATOM    521  O   ALA A 107      -5.368 -19.363   7.621  1.00  0.00           O  
ATOM    522  CB  ALA A 107      -4.082 -19.151  10.462  1.00  0.00           C  
ATOM    523  N   LYS A 108      -5.779 -21.379   8.493  1.00  0.00           N  
ATOM    524  CA  LYS A 108      -6.900 -21.698   7.660  1.00  0.00           C  
ATOM    525  C   LYS A 108      -8.164 -20.802   8.027  1.00  0.00           C  
ATOM    526  O   LYS A 108      -8.307 -20.291   9.123  1.00  0.00           O  
ATOM    527  CB  LYS A 108      -7.335 -23.157   7.723  1.00  0.00           C  
ATOM    528  CG  LYS A 108      -7.779 -23.614   9.104  1.00  0.00           C  
ATOM    529  CD  LYS A 108      -8.077 -25.219   9.069  1.00  0.00           C  
ATOM    530  CE  LYS A 108      -8.760 -25.800  10.346  1.00  0.00           C  
ATOM    531  NZ  LYS A 108      -7.816 -25.659  11.494  1.00  0.00           N1+
ATOM    532  N   LEU A 109      -8.960 -20.642   6.973  1.00  0.00           N  
ATOM    533  CA  LEU A 109     -10.147 -19.696   6.900  1.00  0.00           C  
ATOM    534  C   LEU A 109     -11.182 -19.695   8.108  1.00  0.00           C  
ATOM    535  O   LEU A 109     -11.889 -18.694   8.232  1.00  0.00           O  
ATOM    536  CB  LEU A 109     -10.822 -19.910   5.522  1.00  0.00           C  
ATOM    537  CG  LEU A 109     -10.084 -19.382   4.358  1.00  0.00           C  
ATOM    538  CD1 LEU A 109     -10.500 -20.183   3.081  1.00  0.00           C  
ATOM    539  CD2 LEU A 109     -10.280 -17.874   4.003  1.00  0.00           C  
ATOM    540  N   SER A 110     -11.361 -20.850   8.734  1.00  0.00           N  
ATOM    541  CA  SER A 110     -12.309 -21.002   9.893  1.00  0.00           C  
ATOM    542  C   SER A 110     -11.684 -20.660  11.239  1.00  0.00           C  
ATOM    543  O   SER A 110     -12.377 -20.543  12.229  1.00  0.00           O  
ATOM    544  CB  SER A 110     -12.770 -22.472   9.962  1.00  0.00           C  
ATOM    545  OG  SER A 110     -11.678 -23.437   9.765  1.00  0.00           O  
ATOM    546  N   ASP A 111     -10.376 -20.439  11.352  1.00  0.00           N  
ATOM    547  CA  ASP A 111      -9.672 -20.267  12.634  1.00  0.00           C  
ATOM    548  C   ASP A 111      -9.451 -18.790  13.012  1.00  0.00           C  
ATOM    549  O   ASP A 111      -9.711 -18.334  14.112  1.00  0.00           O  
ATOM    550  CB  ASP A 111      -8.286 -20.990  12.515  1.00  0.00           C  
ATOM    551  CG  ASP A 111      -8.330 -22.509  12.570  1.00  0.00           C  
ATOM    552  OD1 ASP A 111      -9.348 -23.000  13.126  1.00  0.00           O  
ATOM    553  OD2 ASP A 111      -7.340 -23.234  12.241  1.00  0.00           O1-
ATOM    554  N   VAL A 112      -9.077 -18.011  12.001  1.00  0.00           N  
ATOM    555  CA  VAL A 112      -9.035 -16.553  11.916  1.00  0.00           C  
ATOM    556  C   VAL A 112      -9.854 -15.968  10.705  1.00  0.00           C  
ATOM    557  O   VAL A 112     -10.105 -16.617   9.665  1.00  0.00           O  
ATOM    558  CB  VAL A 112      -7.518 -16.048  11.943  1.00  0.00           C  
ATOM    559  CG1 VAL A 112      -6.968 -16.125  13.403  1.00  0.00           C  
ATOM    560  CG2 VAL A 112      -6.633 -16.718  10.874  1.00  0.00           C  
ATOM    561  N   SER A 113     -10.224 -14.684  10.861  1.00  0.00           N  
ATOM    562  CA  SER A 113     -10.866 -13.814   9.889  1.00  0.00           C  
ATOM    563  C   SER A 113     -10.266 -12.368   9.890  1.00  0.00           C  
ATOM    564  O   SER A 113     -10.192 -11.650  10.878  1.00  0.00           O  
ATOM    565  CB  SER A 113     -12.429 -13.829  10.045  1.00  0.00           C  
ATOM    566  OG  SER A 113     -12.992 -12.991   9.065  1.00  0.00           O  
ATOM    567  N   ALA A 114      -9.819 -12.040   8.635  1.00  0.00           N  
ATOM    568  CA  ALA A 114      -9.564 -10.643   8.270  1.00  0.00           C  
ATOM    569  C   ALA A 114     -10.845  -9.867   8.040  1.00  0.00           C  
ATOM    570  O   ALA A 114     -10.971  -8.639   8.276  1.00  0.00           O  
ATOM    571  CB  ALA A 114      -8.709 -10.541   7.021  1.00  0.00           C  
ATOM    572  N   GLU A 115     -11.859 -10.541   7.407  1.00  0.00           N  
ATOM    573  CA  GLU A 115     -13.153 -10.036   7.162  1.00  0.00           C  
ATOM    574  C   GLU A 115     -13.901  -9.495   8.335  1.00  0.00           C  
ATOM    575  O   GLU A 115     -14.543  -8.508   8.165  1.00  0.00           O  
ATOM    576  CB  GLU A 115     -14.006 -11.149   6.378  1.00  0.00           C  
ATOM    577  CG  GLU A 115     -13.428 -11.911   5.207  1.00  0.00           C  
ATOM    578  CD  GLU A 115     -12.278 -12.878   5.476  1.00  0.00           C  
ATOM    579  OE1 GLU A 115     -11.313 -12.945   4.674  1.00  0.00           O  
ATOM    580  OE2 GLU A 115     -12.316 -13.514   6.529  1.00  0.00           O1-
ATOM    581  N   GLU A 116     -13.797 -10.086   9.576  1.00  0.00           N  
ATOM    582  CA  GLU A 116     -14.423  -9.621  10.834  1.00  0.00           C  
ATOM    583  C   GLU A 116     -13.546  -8.588  11.545  1.00  0.00           C  
ATOM    584  O   GLU A 116     -14.045  -7.738  12.308  1.00  0.00           O  
ATOM    585  CB  GLU A 116     -14.675 -10.855  11.808  1.00  0.00           C  
ATOM    586  CG  GLU A 116     -15.705 -11.930  11.385  1.00  0.00           C  
ATOM    587  CD  GLU A 116     -17.067 -11.298  11.071  1.00  0.00           C  
ATOM    588  OE1 GLU A 116     -17.292 -11.032   9.873  1.00  0.00           O  
ATOM    589  OE2 GLU A 116     -17.920 -11.193  12.002  1.00  0.00           O1-
ATOM    590  N   ALA A 117     -12.246  -8.556  11.316  1.00  0.00           N  
ATOM    591  CA  ALA A 117     -11.259  -7.622  11.920  1.00  0.00           C  
ATOM    592  C   ALA A 117     -11.256  -6.257  11.394  1.00  0.00           C  
ATOM    593  O   ALA A 117     -11.271  -5.296  12.203  1.00  0.00           O  
ATOM    594  CB  ALA A 117      -9.851  -8.341  11.866  1.00  0.00           C  
ATOM    595  N   TYR A 118     -11.142  -6.110  10.076  1.00  0.00           N  
ATOM    596  CA  TYR A 118     -11.069  -4.836   9.450  1.00  0.00           C  
ATOM    597  C   TYR A 118     -12.443  -4.295   9.117  1.00  0.00           C  
ATOM    598  O   TYR A 118     -12.497  -3.213   8.477  1.00  0.00           O  
ATOM    599  CB  TYR A 118     -10.160  -4.844   8.241  1.00  0.00           C  
ATOM    600  CG  TYR A 118      -8.686  -5.353   8.275  1.00  0.00           C  
ATOM    601  CD1 TYR A 118      -7.740  -4.685   9.047  1.00  0.00           C  
ATOM    602  CD2 TYR A 118      -8.334  -6.493   7.505  1.00  0.00           C  
ATOM    603  CE1 TYR A 118      -6.410  -5.228   9.072  1.00  0.00           C  
ATOM    604  CE2 TYR A 118      -7.044  -6.991   7.485  1.00  0.00           C  
ATOM    605  CZ  TYR A 118      -6.042  -6.288   8.200  1.00  0.00           C  
ATOM    606  OH  TYR A 118      -4.718  -6.656   8.113  1.00  0.00           O  
ATOM    607  N   LYS A 119     -13.540  -4.980   9.529  1.00  0.00           N  
ATOM    608  CA  LYS A 119     -14.936  -4.724   9.119  1.00  0.00           C  
ATOM    609  C   LYS A 119     -15.521  -3.278   9.436  1.00  0.00           C  
ATOM    610  O   LYS A 119     -15.771  -2.481   8.505  1.00  0.00           O  
ATOM    611  CB  LYS A 119     -15.824  -5.887   9.795  1.00  0.00           C  
ATOM    612  CG  LYS A 119     -17.325  -6.017   9.286  1.00  0.00           C  
ATOM    613  CD  LYS A 119     -17.923  -7.354   9.789  1.00  0.00           C  
ATOM    614  CE  LYS A 119     -19.140  -7.768   9.027  1.00  0.00           C  
ATOM    615  NZ  LYS A 119     -19.452  -9.103   9.247  1.00  0.00           N1+
HETATM  616  N   HIE A 120     -15.519  -2.955  10.770  1.00  0.00           N  
HETATM  617  CA  HIE A 120     -15.835  -1.669  11.301  1.00  0.00           C  
HETATM  618  C   HIE A 120     -14.876  -0.569  10.824  1.00  0.00           C  
HETATM  619  O   HIE A 120     -15.296   0.591  10.782  1.00  0.00           O  
HETATM  620  CB  HIE A 120     -15.660  -1.776  12.883  1.00  0.00           C  
HETATM  621  CG  HIE A 120     -16.215  -0.623  13.767  1.00  0.00           C  
HETATM  622  ND1 HIE A 120     -16.008  -0.652  15.174  1.00  0.00           N  
HETATM  623  CD2 HIE A 120     -16.739   0.575  13.433  1.00  0.00           C  
HETATM  624  CE1 HIE A 120     -16.504   0.530  15.635  1.00  0.00           C  
HETATM  625  NE2 HIE A 120     -16.841   1.351  14.618  1.00  0.00           N  
ATOM    626  N   LEU A 121     -13.635  -0.915  10.473  1.00  0.00           N  
ATOM    627  CA  LEU A 121     -12.551   0.033   9.910  1.00  0.00           C  
ATOM    628  C   LEU A 121     -12.572   0.271   8.366  1.00  0.00           C  
ATOM    629  O   LEU A 121     -11.630   0.863   7.825  1.00  0.00           O  
ATOM    630  CB  LEU A 121     -11.149  -0.657  10.238  1.00  0.00           C  
ATOM    631  CG  LEU A 121     -10.906  -0.961  11.814  1.00  0.00           C  
ATOM    632  CD1 LEU A 121      -9.534  -1.532  12.004  1.00  0.00           C  
ATOM    633  CD2 LEU A 121     -11.110   0.214  12.652  1.00  0.00           C  
ATOM    634  N   THR A 122     -13.659  -0.170   7.714  1.00  0.00           N  
ATOM    635  CA  THR A 122     -13.885  -0.291   6.259  1.00  0.00           C  
ATOM    636  C   THR A 122     -15.406   0.075   5.947  1.00  0.00           C  
ATOM    637  O   THR A 122     -15.695   1.139   5.489  1.00  0.00           O  
ATOM    638  CB  THR A 122     -13.490  -1.641   5.655  1.00  0.00           C  
ATOM    639  OG1 THR A 122     -13.968  -2.829   6.262  1.00  0.00           O  
ATOM    640  CG2 THR A 122     -12.012  -1.766   5.249  1.00  0.00           C  
ATOM    641  N   THR A 123     -16.426  -0.805   6.109  1.00  0.00           N  
ATOM    642  CA  THR A 123     -17.843  -0.650   5.854  1.00  0.00           C  
ATOM    643  C   THR A 123     -18.431   0.804   5.890  1.00  0.00           C  
ATOM    644  O   THR A 123     -18.770   1.193   4.779  1.00  0.00           O  
ATOM    645  CB  THR A 123     -18.550  -1.801   6.518  1.00  0.00           C  
ATOM    646  OG1 THR A 123     -18.515  -1.724   7.894  1.00  0.00           O  
ATOM    647  CG2 THR A 123     -18.101  -3.137   6.065  1.00  0.00           C  
ATOM    648  N   PRO A 124     -18.415   1.615   6.955  1.00  0.00           N  
ATOM    649  CA  PRO A 124     -18.997   2.946   6.906  1.00  0.00           C  
ATOM    650  C   PRO A 124     -18.418   3.953   5.911  1.00  0.00           C  
ATOM    651  O   PRO A 124     -19.102   4.993   5.665  1.00  0.00           O  
ATOM    652  CB  PRO A 124     -19.005   3.483   8.336  1.00  0.00           C  
ATOM    653  CG  PRO A 124     -18.039   2.658   9.081  1.00  0.00           C  
ATOM    654  CD  PRO A 124     -17.847   1.309   8.289  1.00  0.00           C  
ATOM    655  N   VAL A 125     -17.137   3.815   5.465  1.00  0.00           N  
ATOM    656  CA  VAL A 125     -16.505   4.505   4.346  1.00  0.00           C  
ATOM    657  C   VAL A 125     -16.400   3.711   3.008  1.00  0.00           C  
ATOM    658  O   VAL A 125     -16.350   4.282   1.955  1.00  0.00           O  
ATOM    659  CB  VAL A 125     -15.167   5.076   4.834  1.00  0.00           C  
ATOM    660  CG1 VAL A 125     -15.277   6.294   5.780  1.00  0.00           C  
ATOM    661  CG2 VAL A 125     -14.122   4.063   5.295  1.00  0.00           C  
ATOM    662  N   PHE A 126     -16.398   2.391   3.012  1.00  0.00           N  
ATOM    663  CA  PHE A 126     -16.339   1.556   1.846  1.00  0.00           C  
ATOM    664  C   PHE A 126     -17.701   1.360   1.115  1.00  0.00           C  
ATOM    665  O   PHE A 126     -17.839   1.309  -0.129  1.00  0.00           O  
ATOM    666  CB  PHE A 126     -15.949   0.112   2.280  1.00  0.00           C  
ATOM    667  CG  PHE A 126     -14.420  -0.258   2.157  1.00  0.00           C  
ATOM    668  CD1 PHE A 126     -13.368   0.625   2.358  1.00  0.00           C  
ATOM    669  CD2 PHE A 126     -14.130  -1.556   1.750  1.00  0.00           C  
ATOM    670  CE1 PHE A 126     -11.988   0.279   2.277  1.00  0.00           C  
ATOM    671  CE2 PHE A 126     -12.766  -1.956   1.555  1.00  0.00           C  
ATOM    672  CZ  PHE A 126     -11.717  -1.006   1.814  1.00  0.00           C  
ATOM    673  N   GLY A 127     -18.768   1.299   1.864  1.00  0.00           N  
ATOM    674  CA  GLY A 127     -20.157   0.881   1.562  1.00  0.00           C  
ATOM    675  C   GLY A 127     -20.358  -0.567   2.141  1.00  0.00           C  
ATOM    676  O   GLY A 127     -19.881  -0.872   3.278  1.00  0.00           O  
ATOM    677  N   THR A 128     -21.257  -1.314   1.517  1.00  0.00           N  
ATOM    678  CA  THR A 128     -21.745  -2.609   1.928  1.00  0.00           C  
ATOM    679  C   THR A 128     -22.173  -3.381   0.649  1.00  0.00           C  
ATOM    680  O   THR A 128     -22.481  -2.863  -0.446  1.00  0.00           O  
ATOM    681  CB  THR A 128     -22.878  -2.506   2.995  1.00  0.00           C  
ATOM    682  OG1 THR A 128     -23.504  -3.778   3.170  1.00  0.00           O  
ATOM    683  CG2 THR A 128     -23.941  -1.412   2.610  1.00  0.00           C  
ATOM    684  N   GLY A 129     -21.972  -4.707   0.659  1.00  0.00           N  
ATOM    685  CA  GLY A 129     -22.303  -5.635  -0.447  1.00  0.00           C  
ATOM    686  C   GLY A 129     -21.004  -6.193  -1.152  1.00  0.00           C  
ATOM    687  O   GLY A 129     -21.054  -6.869  -2.238  1.00  0.00           O  
ATOM    688  N   VAL A 130     -19.865  -5.923  -0.564  1.00  0.00           N  
ATOM    689  CA  VAL A 130     -18.559  -6.125  -1.193  1.00  0.00           C  
ATOM    690  C   VAL A 130     -17.518  -6.561  -0.127  1.00  0.00           C  
ATOM    691  O   VAL A 130     -17.886  -6.929   0.972  1.00  0.00           O  
ATOM    692  CB  VAL A 130     -18.136  -4.879  -1.932  1.00  0.00           C  
ATOM    693  CG1 VAL A 130     -18.940  -4.746  -3.228  1.00  0.00           C  
ATOM    694  CG2 VAL A 130     -17.966  -3.587  -1.129  1.00  0.00           C  
ATOM    695  N   ILE A 131     -16.236  -6.639  -0.455  1.00  0.00           N  
ATOM    696  CA  ILE A 131     -15.082  -6.907   0.456  1.00  0.00           C  
ATOM    697  C   ILE A 131     -15.283  -6.475   1.903  1.00  0.00           C  
ATOM    698  O   ILE A 131     -15.691  -5.349   2.141  1.00  0.00           O  
ATOM    699  CB  ILE A 131     -13.716  -6.456  -0.259  1.00  0.00           C  
ATOM    700  CG1 ILE A 131     -13.740  -5.000  -0.642  1.00  0.00           C  
ATOM    701  CG2 ILE A 131     -13.393  -7.307  -1.461  1.00  0.00           C  
ATOM    702  CD1 ILE A 131     -12.458  -4.435  -1.299  1.00  0.00           C  
ATOM    703  N   PHE A 132     -15.051  -7.326   2.825  1.00  0.00           N  
ATOM    704  CA  PHE A 132     -15.156  -7.205   4.262  1.00  0.00           C  
ATOM    705  C   PHE A 132     -16.575  -7.192   4.827  1.00  0.00           C  
ATOM    706  O   PHE A 132     -16.707  -7.171   6.044  1.00  0.00           O  
ATOM    707  CB  PHE A 132     -14.239  -6.055   4.813  1.00  0.00           C  
ATOM    708  CG  PHE A 132     -12.773  -5.978   4.365  1.00  0.00           C  
ATOM    709  CD1 PHE A 132     -11.837  -6.839   4.867  1.00  0.00           C  
ATOM    710  CE1 PHE A 132     -10.537  -6.820   4.473  1.00  0.00           C  
ATOM    711  CZ  PHE A 132     -10.106  -5.808   3.573  1.00  0.00           C  
ATOM    712  CE2 PHE A 132     -11.001  -4.890   3.023  1.00  0.00           C  
ATOM    713  CD2 PHE A 132     -12.369  -4.936   3.461  1.00  0.00           C  
ATOM    714  H   PHE A 132     -14.815  -8.282   2.598  1.00  0.00           H  
ATOM    715  HA  PHE A 132     -14.749  -8.143   4.638  1.00  0.00           H  
ATOM    716  HB2 PHE A 132     -14.715  -5.093   4.623  1.00  0.00           H  
ATOM    717  HB3 PHE A 132     -14.299  -5.989   5.900  1.00  0.00           H  
ATOM    718  HD1 PHE A 132     -11.992  -7.595   5.623  1.00  0.00           H  
ATOM    719  HD2 PHE A 132     -13.134  -4.213   3.220  1.00  0.00           H  
ATOM    720  HE1 PHE A 132      -9.797  -7.489   4.887  1.00  0.00           H  
ATOM    721  HE2 PHE A 132     -10.638  -4.171   2.303  1.00  0.00           H  
ATOM    722  HZ  PHE A 132      -9.054  -5.719   3.343  1.00  0.00           H  
ATOM    723  N   ASP A 133     -17.598  -7.494   4.006  1.00  0.00           N  
ATOM    724  CA  ASP A 133     -18.935  -7.745   4.569  1.00  0.00           C  
ATOM    725  C   ASP A 133     -19.608  -8.897   3.881  1.00  0.00           C  
ATOM    726  O   ASP A 133     -20.163  -9.741   4.621  1.00  0.00           O  
ATOM    727  CB  ASP A 133     -19.824  -6.397   4.695  1.00  0.00           C  
ATOM    728  CG  ASP A 133     -20.759  -6.122   3.511  1.00  0.00           C  
ATOM    729  OD1 ASP A 133     -20.209  -5.989   2.387  1.00  0.00           O  
ATOM    730  OD2 ASP A 133     -21.952  -5.775   3.729  1.00  0.00           O1-
ATOM    731  N   CYS A 134     -19.715  -8.916   2.563  1.00  0.00           N  
ATOM    732  CA  CYS A 134     -20.460  -9.914   1.900  1.00  0.00           C  
ATOM    733  C   CYS A 134     -19.639 -11.339   2.029  1.00  0.00           C  
ATOM    734  O   CYS A 134     -18.567 -11.281   2.640  1.00  0.00           O  
ATOM    735  CB  CYS A 134     -20.543  -9.479   0.371  1.00  0.00           C  
ATOM    736  SG  CYS A 134     -18.865  -9.565  -0.386  1.00  0.00           S  
ATOM    737  N   PRO A 135     -20.181 -12.520   1.678  1.00  0.00           N  
ATOM    738  CA  PRO A 135     -19.536 -13.812   2.037  1.00  0.00           C  
ATOM    739  C   PRO A 135     -18.330 -14.113   1.105  1.00  0.00           C  
ATOM    740  O   PRO A 135     -18.149 -13.416   0.103  1.00  0.00           O  
ATOM    741  CB  PRO A 135     -20.604 -14.862   2.023  1.00  0.00           C  
ATOM    742  CG  PRO A 135     -21.567 -14.362   1.005  1.00  0.00           C  
ATOM    743  CD  PRO A 135     -21.437 -12.836   1.046  1.00  0.00           C  
ATOM    744  N   ASN A 136     -17.492 -15.097   1.511  1.00  0.00           N  
ATOM    745  CA  ASN A 136     -16.258 -15.566   0.798  1.00  0.00           C  
ATOM    746  C   ASN A 136     -16.469 -16.042  -0.675  1.00  0.00           C  
ATOM    747  O   ASN A 136     -15.565 -15.867  -1.480  1.00  0.00           O  
ATOM    748  CB  ASN A 136     -15.593 -16.730   1.553  1.00  0.00           C  
ATOM    749  CG  ASN A 136     -14.651 -16.208   2.645  1.00  0.00           C  
ATOM    750  OD1 ASN A 136     -13.589 -15.670   2.412  1.00  0.00           O  
ATOM    751  ND2 ASN A 136     -15.022 -16.442   3.948  1.00  0.00           N  
ATOM    752  N   SER A 137     -17.675 -16.362  -1.039  1.00  0.00           N  
ATOM    753  CA  SER A 137     -17.995 -16.767  -2.424  1.00  0.00           C  
ATOM    754  C   SER A 137     -18.365 -15.502  -3.257  1.00  0.00           C  
ATOM    755  O   SER A 137     -18.717 -15.566  -4.400  1.00  0.00           O  
ATOM    756  CB  SER A 137     -19.096 -17.790  -2.292  1.00  0.00           C  
ATOM    757  OG  SER A 137     -20.248 -17.360  -1.565  1.00  0.00           O  
ATOM    758  N   ARG A 138     -18.284 -14.330  -2.601  1.00  0.00           N  
ATOM    759  CA  ARG A 138     -18.381 -13.074  -3.343  1.00  0.00           C  
ATOM    760  C   ARG A 138     -17.128 -12.199  -3.114  1.00  0.00           C  
ATOM    761  O   ARG A 138     -16.448 -11.706  -3.970  1.00  0.00           O  
ATOM    762  CB  ARG A 138     -19.616 -12.264  -2.987  1.00  0.00           C  
ATOM    763  CG  ARG A 138     -20.891 -13.079  -3.072  1.00  0.00           C  
ATOM    764  CD  ARG A 138     -21.305 -13.408  -4.472  1.00  0.00           C  
ATOM    765  NE  ARG A 138     -22.280 -14.498  -4.588  1.00  0.00           N  
ATOM    766  CZ  ARG A 138     -22.184 -15.739  -5.061  1.00  0.00           C  
ATOM    767  NH1 ARG A 138     -21.046 -16.287  -5.468  1.00  0.00           N  
ATOM    768  NH2 ARG A 138     -23.301 -16.453  -5.227  1.00  0.00           N1+
ATOM    769  N   LEU A 139     -16.665 -12.188  -1.831  1.00  0.00           N  
ATOM    770  CA  LEU A 139     -15.595 -11.351  -1.335  1.00  0.00           C  
ATOM    771  C   LEU A 139     -14.216 -11.762  -1.817  1.00  0.00           C  
ATOM    772  O   LEU A 139     -13.408 -10.839  -1.866  1.00  0.00           O  
ATOM    773  CB  LEU A 139     -15.682 -11.562   0.196  1.00  0.00           C  
ATOM    774  CG  LEU A 139     -14.633 -10.831   1.124  1.00  0.00           C  
ATOM    775  CD1 LEU A 139     -15.455 -10.481   2.345  1.00  0.00           C  
ATOM    776  CD2 LEU A 139     -13.409 -11.843   1.478  1.00  0.00           C  
ATOM    777  N   MET A 140     -13.912 -13.024  -1.983  1.00  0.00           N  
ATOM    778  CA  MET A 140     -12.544 -13.483  -2.317  1.00  0.00           C  
ATOM    779  C   MET A 140     -12.435 -13.434  -3.875  1.00  0.00           C  
ATOM    780  O   MET A 140     -11.328 -13.387  -4.432  1.00  0.00           O  
ATOM    781  CB  MET A 140     -12.493 -14.885  -1.848  1.00  0.00           C  
ATOM    782  CG  MET A 140     -11.082 -15.331  -1.637  1.00  0.00           C  
ATOM    783  SD  MET A 140     -10.603 -17.094  -1.673  1.00  0.00           S  
ATOM    784  CE  MET A 140     -11.409 -17.601  -0.114  1.00  0.00           C  
ATOM    785  N   GLU A 141     -13.585 -13.532  -4.603  1.00  0.00           N  
ATOM    786  CA  GLU A 141     -13.857 -13.494  -6.035  1.00  0.00           C  
ATOM    787  C   GLU A 141     -13.728 -12.057  -6.513  1.00  0.00           C  
ATOM    788  O   GLU A 141     -12.979 -11.777  -7.443  1.00  0.00           O  
ATOM    789  CB  GLU A 141     -15.199 -13.992  -6.416  1.00  0.00           C  
ATOM    790  CG  GLU A 141     -15.469 -15.388  -5.968  1.00  0.00           C  
ATOM    791  CD  GLU A 141     -14.653 -16.519  -6.531  1.00  0.00           C  
ATOM    792  OE1 GLU A 141     -14.071 -16.506  -7.668  1.00  0.00           O  
ATOM    793  OE2 GLU A 141     -14.524 -17.463  -5.785  1.00  0.00           O1-
ATOM    794  N   GLN A 142     -14.465 -11.141  -5.913  1.00  0.00           N  
ATOM    795  CA  GLN A 142     -14.357  -9.660  -6.144  1.00  0.00           C  
ATOM    796  C   GLN A 142     -12.936  -8.992  -6.319  1.00  0.00           C  
ATOM    797  O   GLN A 142     -12.737  -7.934  -6.928  1.00  0.00           O  
ATOM    798  CB  GLN A 142     -15.178  -9.039  -4.951  1.00  0.00           C  
ATOM    799  CG  GLN A 142     -16.688  -8.928  -5.358  1.00  0.00           C  
ATOM    800  CD  GLN A 142     -17.451  -8.153  -4.248  1.00  0.00           C  
ATOM    801  OE1 GLN A 142     -16.890  -7.307  -3.559  1.00  0.00           O  
ATOM    802  NE2 GLN A 142     -18.793  -8.297  -4.073  1.00  0.00           N  
ATOM    803  N   LYS A 143     -11.888  -9.647  -5.750  1.00  0.00           N  
ATOM    804  CA  LYS A 143     -10.450  -9.380  -5.657  1.00  0.00           C  
ATOM    805  C   LYS A 143      -9.724 -10.078  -6.829  1.00  0.00           C  
ATOM    806  O   LYS A 143      -8.723  -9.518  -7.307  1.00  0.00           O  
ATOM    807  CB  LYS A 143      -9.923  -9.788  -4.280  1.00  0.00           C  
ATOM    808  CG  LYS A 143     -10.567  -9.125  -3.130  1.00  0.00           C  
ATOM    809  CD  LYS A 143     -10.049  -9.806  -1.797  1.00  0.00           C  
ATOM    810  CE  LYS A 143     -10.552  -9.160  -0.434  1.00  0.00           C  
ATOM    811  NZ  LYS A 143     -10.018  -9.934   0.691  1.00  0.00           N1+
ATOM    812  N   LYS A 144     -10.219 -11.239  -7.374  1.00  0.00           N  
ATOM    813  CA  LYS A 144      -9.680 -11.952  -8.561  1.00  0.00           C  
ATOM    814  C   LYS A 144     -10.031 -10.969  -9.703  1.00  0.00           C  
ATOM    815  O   LYS A 144      -9.118 -10.497 -10.361  1.00  0.00           O  
ATOM    816  CB  LYS A 144     -10.311 -13.367  -8.767  1.00  0.00           C  
ATOM    817  CG  LYS A 144      -9.966 -14.447  -7.653  1.00  0.00           C  
ATOM    818  CD  LYS A 144     -10.736 -15.811  -7.863  1.00  0.00           C  
ATOM    819  CE  LYS A 144     -10.787 -16.642  -6.597  1.00  0.00           C  
ATOM    820  NZ  LYS A 144     -11.555 -17.911  -6.707  1.00  0.00           N1+
ATOM    821  N   PHE A 145     -11.311 -10.641  -9.912  1.00  0.00           N  
ATOM    822  CA  PHE A 145     -11.864  -9.638 -10.855  1.00  0.00           C  
ATOM    823  C   PHE A 145     -11.224  -8.254 -10.958  1.00  0.00           C  
ATOM    824  O   PHE A 145     -11.290  -7.668 -12.009  1.00  0.00           O  
ATOM    825  CB  PHE A 145     -13.441  -9.503 -10.742  1.00  0.00           C  
ATOM    826  CG  PHE A 145     -14.181 -10.734 -10.499  1.00  0.00           C  
ATOM    827  CD1 PHE A 145     -13.919 -11.955 -11.131  1.00  0.00           C  
ATOM    828  CD2 PHE A 145     -15.371 -10.602  -9.703  1.00  0.00           C  
ATOM    829  CE1 PHE A 145     -14.733 -13.106 -10.792  1.00  0.00           C  
ATOM    830  CE2 PHE A 145     -16.160 -11.743  -9.395  1.00  0.00           C  
ATOM    831  CZ  PHE A 145     -15.865 -12.975  -9.963  1.00  0.00           C  
ATOM    832  N   ALA A 146     -10.547  -7.850  -9.879  1.00  0.00           N  
ATOM    833  CA  ALA A 146      -9.840  -6.606  -9.633  1.00  0.00           C  
ATOM    834  C   ALA A 146      -8.323  -6.746 -10.043  1.00  0.00           C  
ATOM    835  O   ALA A 146      -7.649  -5.859 -10.560  1.00  0.00           O  
ATOM    836  CB  ALA A 146      -9.908  -6.210  -8.174  1.00  0.00           C  
ATOM    837  N   LYS A 147      -7.740  -7.889  -9.735  1.00  0.00           N  
ATOM    838  CA  LYS A 147      -6.388  -8.241  -9.979  1.00  0.00           C  
ATOM    839  C   LYS A 147      -6.152  -8.546 -11.444  1.00  0.00           C  
ATOM    840  O   LYS A 147      -5.014  -8.508 -11.962  1.00  0.00           O  
ATOM    841  CB  LYS A 147      -6.055  -9.522  -9.253  1.00  0.00           C  
ATOM    842  CG  LYS A 147      -4.620  -9.875  -9.162  1.00  0.00           C  
ATOM    843  CD  LYS A 147      -4.223 -11.129  -8.381  1.00  0.00           C  
ATOM    844  CE  LYS A 147      -2.714 -11.492  -8.408  1.00  0.00           C  
ATOM    845  NZ  LYS A 147      -2.431 -12.677  -7.599  1.00  0.00           N1+
ATOM    846  N   PHE A 148      -7.191  -8.910 -12.216  1.00  0.00           N  
ATOM    847  CA  PHE A 148      -7.137  -9.295 -13.616  1.00  0.00           C  
ATOM    848  C   PHE A 148      -6.760  -8.106 -14.522  1.00  0.00           C  
ATOM    849  O   PHE A 148      -6.216  -8.308 -15.584  1.00  0.00           O  
ATOM    850  CB  PHE A 148      -8.505  -9.757 -14.034  1.00  0.00           C  
ATOM    851  CG  PHE A 148      -8.531 -11.233 -14.072  1.00  0.00           C  
ATOM    852  CD1 PHE A 148      -7.863 -12.010 -15.061  1.00  0.00           C  
ATOM    853  CD2 PHE A 148      -9.367 -11.962 -13.258  1.00  0.00           C  
ATOM    854  CE1 PHE A 148      -7.921 -13.373 -15.127  1.00  0.00           C  
ATOM    855  CE2 PHE A 148      -9.508 -13.385 -13.318  1.00  0.00           C  
ATOM    856  CZ  PHE A 148      -8.629 -14.091 -14.222  1.00  0.00           C  
ATOM    857  N   ALA A 149      -6.851  -6.904 -13.982  1.00  0.00           N  
ATOM    858  CA  ALA A 149      -6.387  -5.670 -14.623  1.00  0.00           C  
ATOM    859  C   ALA A 149      -4.928  -5.322 -14.269  1.00  0.00           C  
ATOM    860  O   ALA A 149      -4.294  -4.624 -14.995  1.00  0.00           O  
ATOM    861  CB  ALA A 149      -7.156  -4.468 -14.069  1.00  0.00           C  
ATOM    862  N   LEU A 150      -4.357  -6.010 -13.320  1.00  0.00           N  
ATOM    863  CA  LEU A 150      -3.070  -5.845 -12.726  1.00  0.00           C  
ATOM    864  C   LEU A 150      -2.174  -7.088 -12.912  1.00  0.00           C  
ATOM    865  O   LEU A 150      -1.391  -7.378 -12.050  1.00  0.00           O  
ATOM    866  CB  LEU A 150      -3.196  -5.432 -11.273  1.00  0.00           C  
ATOM    867  CG  LEU A 150      -4.258  -4.370 -10.860  1.00  0.00           C  
ATOM    868  CD1 LEU A 150      -4.423  -4.090  -9.408  1.00  0.00           C  
ATOM    869  CD2 LEU A 150      -4.073  -3.053 -11.588  1.00  0.00           C  
ATOM    870  N   THR A 151      -2.143  -7.658 -14.124  1.00  0.00           N  
ATOM    871  CA  THR A 151      -1.314  -8.733 -14.578  1.00  0.00           C  
ATOM    872  C   THR A 151      -0.183  -8.102 -15.364  1.00  0.00           C  
ATOM    873  O   THR A 151      -0.355  -7.162 -16.156  1.00  0.00           O  
ATOM    874  CB  THR A 151      -2.192  -9.607 -15.530  1.00  0.00           C  
ATOM    875  OG1 THR A 151      -2.730  -9.055 -16.749  1.00  0.00           O  
ATOM    876  CG2 THR A 151      -3.358 -10.174 -14.752  1.00  0.00           C  
ATOM    877  N   THR A 152       1.069  -8.585 -15.112  1.00  0.00           N  
ATOM    878  CA  THR A 152       2.348  -8.110 -15.755  1.00  0.00           C  
ATOM    879  C   THR A 152       2.274  -7.645 -17.237  1.00  0.00           C  
ATOM    880  O   THR A 152       3.178  -6.880 -17.641  1.00  0.00           O  
ATOM    881  CB  THR A 152       3.535  -8.956 -15.315  1.00  0.00           C  
ATOM    882  OG1 THR A 152       3.300 -10.372 -15.481  1.00  0.00           O  
ATOM    883  CG2 THR A 152       3.884  -8.766 -13.812  1.00  0.00           C  
ATOM    884  N   ASP A 153       1.402  -8.196 -18.068  1.00  0.00           N  
ATOM    885  CA  ASP A 153       1.224  -7.730 -19.451  1.00  0.00           C  
ATOM    886  C   ASP A 153       0.470  -6.378 -19.533  1.00  0.00           C  
ATOM    887  O   ASP A 153       1.013  -5.391 -20.082  1.00  0.00           O  
ATOM    888  CB  ASP A 153       0.511  -8.880 -20.264  1.00  0.00           C  
ATOM    889  CG  ASP A 153      -0.949  -9.150 -19.858  1.00  0.00           C  
ATOM    890  OD1 ASP A 153      -1.157  -9.468 -18.637  1.00  0.00           O  
ATOM    891  OD2 ASP A 153      -1.828  -9.142 -20.774  1.00  0.00           O1-
ATOM    892  N   SER A 154      -0.755  -6.360 -19.016  1.00  0.00           N  
ATOM    893  CA  SER A 154      -1.757  -5.244 -18.902  1.00  0.00           C  
ATOM    894  C   SER A 154      -1.014  -3.947 -18.368  1.00  0.00           C  
ATOM    895  O   SER A 154      -1.412  -2.915 -18.901  1.00  0.00           O  
ATOM    896  CB  SER A 154      -2.985  -5.630 -18.043  1.00  0.00           C  
ATOM    897  OG  SER A 154      -3.929  -4.627 -18.107  1.00  0.00           O  
ATOM    898  N   PHE A 155       0.073  -3.989 -17.603  1.00  0.00           N  
ATOM    899  CA  PHE A 155       0.963  -2.867 -17.269  1.00  0.00           C  
ATOM    900  C   PHE A 155       1.408  -1.906 -18.362  1.00  0.00           C  
ATOM    901  O   PHE A 155       1.477  -0.727 -18.145  1.00  0.00           O  
ATOM    902  CB  PHE A 155       2.258  -3.465 -16.616  1.00  0.00           C  
ATOM    903  CG  PHE A 155       2.072  -4.108 -15.264  1.00  0.00           C  
ATOM    904  CD1 PHE A 155       0.861  -4.181 -14.540  1.00  0.00           C  
ATOM    905  CD2 PHE A 155       3.186  -4.600 -14.643  1.00  0.00           C  
ATOM    906  CE1 PHE A 155       0.790  -4.750 -13.232  1.00  0.00           C  
ATOM    907  CE2 PHE A 155       3.084  -5.291 -13.448  1.00  0.00           C  
ATOM    908  CZ  PHE A 155       1.893  -5.355 -12.712  1.00  0.00           C  
ATOM    909  N   LYS A 156       1.608  -2.448 -19.593  1.00  0.00           N  
ATOM    910  CA  LYS A 156       1.945  -1.723 -20.841  1.00  0.00           C  
ATOM    911  C   LYS A 156       1.058  -0.517 -21.176  1.00  0.00           C  
ATOM    912  O   LYS A 156       1.535   0.396 -21.820  1.00  0.00           O  
ATOM    913  CB  LYS A 156       2.002  -2.759 -22.037  1.00  0.00           C  
ATOM    914  CG  LYS A 156       0.717  -3.361 -22.519  1.00  0.00           C  
ATOM    915  CD  LYS A 156       0.995  -4.303 -23.617  1.00  0.00           C  
ATOM    916  CE  LYS A 156      -0.345  -4.764 -24.089  1.00  0.00           C  
ATOM    917  NZ  LYS A 156      -0.193  -5.576 -25.274  1.00  0.00           N1+
ATOM    918  N   ARG A 157      -0.238  -0.560 -20.840  1.00  0.00           N  
ATOM    919  CA  ARG A 157      -1.318   0.411 -21.122  1.00  0.00           C  
ATOM    920  C   ARG A 157      -1.206   1.536 -20.102  1.00  0.00           C  
ATOM    921  O   ARG A 157      -1.545   2.644 -20.375  1.00  0.00           O  
ATOM    922  CB  ARG A 157      -2.574  -0.426 -20.812  1.00  0.00           C  
ATOM    923  CG  ARG A 157      -3.048  -1.443 -21.885  1.00  0.00           C  
ATOM    924  CD  ARG A 157      -4.139  -2.432 -21.406  1.00  0.00           C  
ATOM    925  NE  ARG A 157      -4.304  -3.466 -22.332  1.00  0.00           N  
ATOM    926  CZ  ARG A 157      -4.499  -4.792 -22.106  1.00  0.00           C  
ATOM    927  NH1 ARG A 157      -4.855  -5.209 -20.930  1.00  0.00           N  
ATOM    928  NH2 ARG A 157      -4.385  -5.568 -23.180  1.00  0.00           N1+
ATOM    929  N   TYR A 158      -0.677   1.297 -18.888  1.00  0.00           N  
ATOM    930  CA  TYR A 158      -0.682   2.208 -17.726  1.00  0.00           C  
ATOM    931  C   TYR A 158       0.599   3.077 -17.765  1.00  0.00           C  
ATOM    932  O   TYR A 158       0.514   4.284 -17.464  1.00  0.00           O  
ATOM    933  CB  TYR A 158      -0.872   1.441 -16.381  1.00  0.00           C  
ATOM    934  CG  TYR A 158      -1.992   0.407 -16.356  1.00  0.00           C  
ATOM    935  CD1 TYR A 158      -3.260   0.730 -16.951  1.00  0.00           C  
ATOM    936  CD2 TYR A 158      -1.769  -0.854 -15.795  1.00  0.00           C  
ATOM    937  CE1 TYR A 158      -4.318  -0.187 -16.899  1.00  0.00           C  
ATOM    938  CE2 TYR A 158      -2.815  -1.749 -15.799  1.00  0.00           C  
ATOM    939  CZ  TYR A 158      -4.072  -1.446 -16.310  1.00  0.00           C  
ATOM    940  OH  TYR A 158      -5.050  -2.350 -16.315  1.00  0.00           O  
ATOM    941  N   VAL A 159       1.767   2.537 -18.147  1.00  0.00           N  
ATOM    942  CA  VAL A 159       3.099   3.283 -18.201  1.00  0.00           C  
ATOM    943  C   VAL A 159       3.006   4.678 -18.828  1.00  0.00           C  
ATOM    944  O   VAL A 159       3.319   5.623 -18.054  1.00  0.00           O  
ATOM    945  CB  VAL A 159       4.302   2.342 -18.624  1.00  0.00           C  
ATOM    946  CG1 VAL A 159       5.533   3.062 -19.275  1.00  0.00           C  
ATOM    947  CG2 VAL A 159       4.764   1.476 -17.458  1.00  0.00           C  
ATOM    948  N   PRO A 160       2.620   4.938 -20.085  1.00  0.00           N  
ATOM    949  CA  PRO A 160       2.414   6.340 -20.615  1.00  0.00           C  
ATOM    950  C   PRO A 160       1.359   7.170 -19.852  1.00  0.00           C  
ATOM    951  O   PRO A 160       1.528   8.362 -19.740  1.00  0.00           O  
ATOM    952  CB  PRO A 160       2.167   6.190 -22.068  1.00  0.00           C  
ATOM    953  CG  PRO A 160       1.808   4.726 -22.270  1.00  0.00           C  
ATOM    954  CD  PRO A 160       2.367   3.958 -21.105  1.00  0.00           C  
ATOM    955  N   LYS A 161       0.283   6.531 -19.334  1.00  0.00           N  
ATOM    956  CA  LYS A 161      -0.810   7.123 -18.581  1.00  0.00           C  
ATOM    957  C   LYS A 161      -0.277   7.539 -17.164  1.00  0.00           C  
ATOM    958  O   LYS A 161      -0.791   8.525 -16.652  1.00  0.00           O  
ATOM    959  CB  LYS A 161      -2.158   6.344 -18.484  1.00  0.00           C  
ATOM    960  CG  LYS A 161      -2.693   6.167 -19.934  1.00  0.00           C  
ATOM    961  CD  LYS A 161      -3.772   5.015 -19.984  1.00  0.00           C  
ATOM    962  CE  LYS A 161      -4.261   4.727 -21.429  1.00  0.00           C  
ATOM    963  NZ  LYS A 161      -5.445   3.797 -21.416  1.00  0.00           N1+
ATOM    964  N   ILE A 162       0.628   6.850 -16.565  1.00  0.00           N  
ATOM    965  CA  ILE A 162       1.304   7.348 -15.344  1.00  0.00           C  
ATOM    966  C   ILE A 162       2.246   8.442 -15.797  1.00  0.00           C  
ATOM    967  O   ILE A 162       2.225   9.494 -15.197  1.00  0.00           O  
ATOM    968  CB  ILE A 162       1.893   6.129 -14.659  1.00  0.00           C  
ATOM    969  CG1 ILE A 162       0.803   5.328 -13.966  1.00  0.00           C  
ATOM    970  CG2 ILE A 162       2.971   6.406 -13.561  1.00  0.00           C  
ATOM    971  CD1 ILE A 162       1.140   3.907 -13.905  1.00  0.00           C  
ATOM    972  N   ARG A 163       3.077   8.230 -16.839  1.00  0.00           N  
ATOM    973  CA  ARG A 163       4.149   9.169 -17.333  1.00  0.00           C  
ATOM    974  C   ARG A 163       3.637  10.599 -17.607  1.00  0.00           C  
ATOM    975  O   ARG A 163       4.211  11.534 -17.124  1.00  0.00           O  
ATOM    976  CB  ARG A 163       4.745   8.588 -18.604  1.00  0.00           C  
ATOM    977  CG  ARG A 163       6.222   9.090 -18.832  1.00  0.00           C  
ATOM    978  CD  ARG A 163       6.781   8.189 -19.924  1.00  0.00           C  
ATOM    979  NE  ARG A 163       6.107   8.441 -21.266  1.00  0.00           N  
ATOM    980  CZ  ARG A 163       6.255   7.596 -22.366  1.00  0.00           C  
ATOM    981  NH1 ARG A 163       6.849   6.399 -22.179  1.00  0.00           N  
ATOM    982  NH2 ARG A 163       5.774   7.916 -23.535  1.00  0.00           N1+
ATOM    983  N   GLU A 164       2.482  10.763 -18.332  1.00  0.00           N  
ATOM    984  CA  GLU A 164       1.777  12.020 -18.681  1.00  0.00           C  
ATOM    985  C   GLU A 164       1.243  12.805 -17.467  1.00  0.00           C  
ATOM    986  O   GLU A 164       1.415  14.046 -17.451  1.00  0.00           O  
ATOM    987  CB  GLU A 164       0.581  11.716 -19.643  1.00  0.00           C  
ATOM    988  CG  GLU A 164       0.794  11.247 -21.143  1.00  0.00           C  
ATOM    989  CD  GLU A 164       1.472  12.208 -22.167  1.00  0.00           C  
ATOM    990  OE1 GLU A 164       2.195  11.652 -23.046  1.00  0.00           O  
ATOM    991  OE2 GLU A 164       1.290  13.433 -22.046  1.00  0.00           O1-
ATOM    992  N   GLU A 165       0.853  12.200 -16.320  1.00  0.00           N  
ATOM    993  CA  GLU A 165       0.400  12.974 -15.171  1.00  0.00           C  
ATOM    994  C   GLU A 165       1.550  13.359 -14.250  1.00  0.00           C  
ATOM    995  O   GLU A 165       1.406  14.352 -13.493  1.00  0.00           O  
ATOM    996  CB  GLU A 165      -0.577  11.989 -14.470  1.00  0.00           C  
ATOM    997  CG  GLU A 165      -1.830  11.691 -15.263  1.00  0.00           C  
ATOM    998  CD  GLU A 165      -2.687  12.892 -15.438  1.00  0.00           C  
ATOM    999  OE1 GLU A 165      -2.540  13.904 -14.690  1.00  0.00           O  
ATOM   1000  OE2 GLU A 165      -3.556  12.862 -16.304  1.00  0.00           O1-
ATOM   1001  N   ILE A 166       2.738  12.731 -14.350  1.00  0.00           N  
ATOM   1002  CA  ILE A 166       3.879  13.243 -13.655  1.00  0.00           C  
ATOM   1003  C   ILE A 166       4.395  14.523 -14.403  1.00  0.00           C  
ATOM   1004  O   ILE A 166       4.523  15.518 -13.728  1.00  0.00           O  
ATOM   1005  CB  ILE A 166       5.028  12.129 -13.465  1.00  0.00           C  
ATOM   1006  CG1 ILE A 166       4.462  10.767 -12.955  1.00  0.00           C  
ATOM   1007  CG2 ILE A 166       6.361  12.493 -12.645  1.00  0.00           C  
ATOM   1008  CD1 ILE A 166       5.503   9.640 -13.087  1.00  0.00           C  
ATOM   1009  N   LEU A 167       4.361  14.444 -15.761  1.00  0.00           N  
ATOM   1010  CA  LEU A 167       4.874  15.582 -16.613  1.00  0.00           C  
ATOM   1011  C   LEU A 167       4.007  16.868 -16.574  1.00  0.00           C  
ATOM   1012  O   LEU A 167       4.524  18.024 -16.502  1.00  0.00           O  
ATOM   1013  CB  LEU A 167       5.012  15.153 -18.044  1.00  0.00           C  
ATOM   1014  CG  LEU A 167       6.054  14.113 -18.305  1.00  0.00           C  
ATOM   1015  CD1 LEU A 167       5.848  13.481 -19.688  1.00  0.00           C  
ATOM   1016  CD2 LEU A 167       7.539  14.587 -18.272  1.00  0.00           C  
ATOM   1017  N   ASN A 168       2.712  16.662 -16.393  1.00  0.00           N  
ATOM   1018  CA  ASN A 168       1.676  17.621 -16.048  1.00  0.00           C  
ATOM   1019  C   ASN A 168       1.768  18.167 -14.608  1.00  0.00           C  
ATOM   1020  O   ASN A 168       1.294  19.293 -14.388  1.00  0.00           O  
ATOM   1021  CB  ASN A 168       0.224  16.904 -16.152  1.00  0.00           C  
ATOM   1022  CG  ASN A 168      -0.956  17.907 -16.144  1.00  0.00           C  
ATOM   1023  OD1 ASN A 168      -1.423  18.381 -17.186  1.00  0.00           O  
ATOM   1024  ND2 ASN A 168      -1.500  17.975 -14.901  1.00  0.00           N  
ATOM   1025  N   TYR A 169       2.232  17.416 -13.642  1.00  0.00           N  
ATOM   1026  CA  TYR A 169       2.523  17.846 -12.255  1.00  0.00           C  
ATOM   1027  C   TYR A 169       3.485  19.006 -12.248  1.00  0.00           C  
ATOM   1028  O   TYR A 169       3.205  20.034 -11.616  1.00  0.00           O  
ATOM   1029  CB  TYR A 169       2.944  16.721 -11.343  1.00  0.00           C  
ATOM   1030  CG  TYR A 169       2.640  16.955  -9.867  1.00  0.00           C  
ATOM   1031  CD1 TYR A 169       3.659  17.563  -9.083  1.00  0.00           C  
ATOM   1032  CD2 TYR A 169       1.361  16.647  -9.362  1.00  0.00           C  
ATOM   1033  CE1 TYR A 169       3.282  17.777  -7.735  1.00  0.00           C  
ATOM   1034  CE2 TYR A 169       1.006  16.932  -8.094  1.00  0.00           C  
ATOM   1035  CZ  TYR A 169       1.958  17.544  -7.264  1.00  0.00           C  
ATOM   1036  OH  TYR A 169       1.522  18.028  -6.096  1.00  0.00           O  
ATOM   1037  N   PHE A 170       4.514  18.903 -13.067  1.00  0.00           N  
ATOM   1038  CA  PHE A 170       5.638  19.784 -13.223  1.00  0.00           C  
ATOM   1039  C   PHE A 170       5.290  21.251 -13.613  1.00  0.00           C  
ATOM   1040  O   PHE A 170       6.131  22.157 -13.470  1.00  0.00           O  
ATOM   1041  CB  PHE A 170       6.661  19.197 -14.195  1.00  0.00           C  
ATOM   1042  CG  PHE A 170       7.331  17.831 -13.973  1.00  0.00           C  
ATOM   1043  CD1 PHE A 170       7.310  17.083 -12.747  1.00  0.00           C  
ATOM   1044  CD2 PHE A 170       8.116  17.330 -15.057  1.00  0.00           C  
ATOM   1045  CE1 PHE A 170       8.042  15.886 -12.646  1.00  0.00           C  
ATOM   1046  CE2 PHE A 170       8.862  16.101 -14.871  1.00  0.00           C  
ATOM   1047  CZ  PHE A 170       8.874  15.415 -13.654  1.00  0.00           C  
ATOM   1048  N   VAL A 171       4.045  21.453 -14.033  1.00  0.00           N  
ATOM   1049  CA  VAL A 171       3.603  22.636 -14.756  1.00  0.00           C  
ATOM   1050  C   VAL A 171       2.295  23.124 -14.092  1.00  0.00           C  
ATOM   1051  O   VAL A 171       1.795  24.185 -14.483  1.00  0.00           O  
ATOM   1052  CB  VAL A 171       3.549  22.457 -16.342  1.00  0.00           C  
ATOM   1053  CG1 VAL A 171       4.903  22.796 -16.964  1.00  0.00           C  
ATOM   1054  CG2 VAL A 171       2.958  21.076 -16.741  1.00  0.00           C  
ATOM   1055  N   THR A 172       1.768  22.432 -13.092  1.00  0.00           N  
ATOM   1056  CA  THR A 172       0.548  22.822 -12.360  1.00  0.00           C  
ATOM   1057  C   THR A 172       0.652  22.828 -10.840  1.00  0.00           C  
ATOM   1058  O   THR A 172      -0.348  22.855 -10.110  1.00  0.00           O  
ATOM   1059  CB  THR A 172      -0.658  22.003 -12.806  1.00  0.00           C  
ATOM   1060  OG1 THR A 172      -0.404  20.619 -12.603  1.00  0.00           O  
ATOM   1061  CG2 THR A 172      -1.018  22.309 -14.256  1.00  0.00           C  
ATOM   1062  N   ASP A 173       1.897  22.922 -10.313  1.00  0.00           N  
ATOM   1063  CA  ASP A 173       2.226  22.942  -8.874  1.00  0.00           C  
ATOM   1064  C   ASP A 173       3.685  23.404  -8.807  1.00  0.00           C  
ATOM   1065  O   ASP A 173       4.488  23.132  -9.740  1.00  0.00           O  
ATOM   1066  CB  ASP A 173       1.980  21.535  -8.265  1.00  0.00           C  
ATOM   1067  CG  ASP A 173       2.388  21.454  -6.801  1.00  0.00           C  
ATOM   1068  OD1 ASP A 173       1.581  21.795  -5.935  1.00  0.00           O  
ATOM   1069  OD2 ASP A 173       3.623  21.269  -6.613  1.00  0.00           O1-
ATOM   1070  N   GLU A 174       4.062  24.162  -7.740  1.00  0.00           N  
ATOM   1071  CA  GLU A 174       5.235  25.079  -7.644  1.00  0.00           C  
ATOM   1072  C   GLU A 174       6.424  24.289  -7.045  1.00  0.00           C  
ATOM   1073  O   GLU A 174       7.567  24.802  -7.011  1.00  0.00           O  
ATOM   1074  CB  GLU A 174       4.856  26.274  -6.675  1.00  0.00           C  
ATOM   1075  CG  GLU A 174       3.740  27.199  -7.160  1.00  0.00           C  
ATOM   1076  CD  GLU A 174       4.223  28.006  -8.297  1.00  0.00           C  
ATOM   1077  OE1 GLU A 174       3.688  27.812  -9.398  1.00  0.00           O  
ATOM   1078  OE2 GLU A 174       5.219  28.742  -8.143  1.00  0.00           O1-
ATOM   1079  N   SER A 175       6.145  23.035  -6.522  1.00  0.00           N  
ATOM   1080  CA  SER A 175       7.087  22.153  -5.871  1.00  0.00           C  
ATOM   1081  C   SER A 175       8.152  21.740  -6.834  1.00  0.00           C  
ATOM   1082  O   SER A 175       9.334  22.031  -6.643  1.00  0.00           O  
ATOM   1083  CB  SER A 175       6.353  20.918  -5.261  1.00  0.00           C  
ATOM   1084  OG  SER A 175       5.199  21.235  -4.528  1.00  0.00           O  
ATOM   1085  N   PHE A 176       7.834  21.178  -7.952  1.00  0.00           N  
ATOM   1086  CA  PHE A 176       8.699  20.581  -8.979  1.00  0.00           C  
ATOM   1087  C   PHE A 176       8.631  21.449 -10.236  1.00  0.00           C  
ATOM   1088  O   PHE A 176       8.452  20.957 -11.351  1.00  0.00           O  
ATOM   1089  CB  PHE A 176       8.253  19.188  -9.308  1.00  0.00           C  
ATOM   1090  CG  PHE A 176       8.415  18.162  -8.158  1.00  0.00           C  
ATOM   1091  CD1 PHE A 176       9.663  18.152  -7.514  1.00  0.00           C  
ATOM   1092  CD2 PHE A 176       7.368  17.384  -7.683  1.00  0.00           C  
ATOM   1093  CE1 PHE A 176       9.949  17.192  -6.484  1.00  0.00           C  
ATOM   1094  CE2 PHE A 176       7.638  16.503  -6.632  1.00  0.00           C  
ATOM   1095  CZ  PHE A 176       8.891  16.400  -5.997  1.00  0.00           C  
ATOM   1096  N   LYS A 177       8.728  22.798 -10.134  1.00  0.00           N  
ATOM   1097  CA  LYS A 177       8.505  23.766 -11.227  1.00  0.00           C  
ATOM   1098  C   LYS A 177       9.807  23.908 -12.140  1.00  0.00           C  
ATOM   1099  O   LYS A 177      10.391  24.997 -12.170  1.00  0.00           O  
ATOM   1100  CB  LYS A 177       8.159  25.195 -10.578  1.00  0.00           C  
ATOM   1101  CG  LYS A 177       7.499  26.156 -11.519  1.00  0.00           C  
ATOM   1102  CD  LYS A 177       7.094  27.454 -10.842  1.00  0.00           C  
ATOM   1103  CE  LYS A 177       6.004  28.191 -11.574  1.00  0.00           C  
ATOM   1104  NZ  LYS A 177       5.700  29.478 -10.957  1.00  0.00           N1+
ATOM   1105  N   LEU A 178      10.279  22.851 -12.728  1.00  0.00           N  
ATOM   1106  CA  LEU A 178      11.506  22.811 -13.412  1.00  0.00           C  
ATOM   1107  C   LEU A 178      11.508  23.442 -14.849  1.00  0.00           C  
ATOM   1108  O   LEU A 178      12.604  23.474 -15.433  1.00  0.00           O  
ATOM   1109  CB  LEU A 178      11.699  21.287 -13.635  1.00  0.00           C  
ATOM   1110  CG  LEU A 178      11.913  20.339 -12.518  1.00  0.00           C  
ATOM   1111  CD1 LEU A 178      11.342  18.903 -12.780  1.00  0.00           C  
ATOM   1112  CD2 LEU A 178      13.444  20.318 -12.165  1.00  0.00           C  
ATOM   1113  N   LYS A 179      10.385  24.015 -15.300  1.00  0.00           N  
ATOM   1114  CA  LYS A 179      10.333  24.816 -16.545  1.00  0.00           C  
ATOM   1115  C   LYS A 179      10.699  26.292 -16.141  1.00  0.00           C  
ATOM   1116  O   LYS A 179      11.443  26.959 -16.874  1.00  0.00           O  
ATOM   1117  CB  LYS A 179       8.858  24.748 -17.130  1.00  0.00           C  
ATOM   1118  CG  LYS A 179       8.750  24.921 -18.651  1.00  0.00           C  
ATOM   1119  CD  LYS A 179       7.472  24.236 -19.325  1.00  0.00           C  
ATOM   1120  CE  LYS A 179       7.348  24.375 -20.836  1.00  0.00           C  
ATOM   1121  NZ  LYS A 179       6.177  23.705 -21.268  1.00  0.00           N1+
ATOM   1122  N   GLU A 180      10.296  26.775 -14.974  1.00  0.00           N  
ATOM   1123  CA  GLU A 180      10.673  28.106 -14.544  1.00  0.00           C  
ATOM   1124  C   GLU A 180      11.945  28.138 -13.684  1.00  0.00           C  
ATOM   1125  O   GLU A 180      12.570  29.184 -13.521  1.00  0.00           O  
ATOM   1126  CB  GLU A 180       9.504  28.760 -13.782  1.00  0.00           C  
ATOM   1127  CG  GLU A 180       8.150  28.669 -14.462  1.00  0.00           C  
ATOM   1128  CD  GLU A 180       8.130  29.328 -15.824  1.00  0.00           C  
ATOM   1129  OE1 GLU A 180       7.325  28.831 -16.605  1.00  0.00           O  
ATOM   1130  OE2 GLU A 180       8.891  30.282 -16.109  1.00  0.00           O1-
ATOM   1131  N   LYS A 181      12.414  27.024 -13.109  1.00  0.00           N  
ATOM   1132  CA  LYS A 181      13.388  27.030 -12.027  1.00  0.00           C  
ATOM   1133  C   LYS A 181      14.552  26.113 -12.407  1.00  0.00           C  
ATOM   1134  O   LYS A 181      14.297  24.996 -12.631  1.00  0.00           O  
ATOM   1135  CB  LYS A 181      12.724  26.752 -10.689  1.00  0.00           C  
ATOM   1136  CG  LYS A 181      12.022  28.004 -10.179  1.00  0.00           C  
ATOM   1137  CD  LYS A 181      11.544  27.837  -8.784  1.00  0.00           C  
ATOM   1138  CE  LYS A 181      11.040  29.185  -8.323  1.00  0.00           C  
ATOM   1139  NZ  LYS A 181      10.528  29.174  -6.975  1.00  0.00           N1+
ATOM   1140  N   THR A 182      15.814  26.535 -12.360  1.00  0.00           N  
ATOM   1141  CA  THR A 182      16.925  25.648 -12.482  1.00  0.00           C  
ATOM   1142  C   THR A 182      17.296  25.056 -11.090  1.00  0.00           C  
ATOM   1143  O   THR A 182      18.242  24.273 -11.017  1.00  0.00           O  
ATOM   1144  CB  THR A 182      18.093  26.586 -12.965  1.00  0.00           C  
ATOM   1145  OG1 THR A 182      18.116  27.854 -12.256  1.00  0.00           O  
ATOM   1146  CG2 THR A 182      17.950  26.893 -14.448  1.00  0.00           C  
HETATM 1147  N   HIE A 183      16.631  25.519 -10.057  1.00  0.00           N  
HETATM 1148  CA  HIE A 183      16.843  25.181  -8.663  1.00  0.00           C  
HETATM 1149  C   HIE A 183      15.592  25.500  -7.898  1.00  0.00           C  
HETATM 1150  O   HIE A 183      14.955  26.466  -8.288  1.00  0.00           O  
HETATM 1151  CB  HIE A 183      18.087  25.950  -8.141  1.00  0.00           C  
HETATM 1152  CG  HIE A 183      18.461  25.630  -6.690  1.00  0.00           C  
HETATM 1153  ND1 HIE A 183      17.812  26.158  -5.611  1.00  0.00           N  
HETATM 1154  CD2 HIE A 183      19.462  24.818  -6.165  1.00  0.00           C  
HETATM 1155  CE1 HIE A 183      18.379  25.673  -4.518  1.00  0.00           C  
HETATM 1156  NE2 HIE A 183      19.394  24.859  -4.802  1.00  0.00           N  
ATOM   1157  N   GLY A 184      15.260  24.691  -6.888  1.00  0.00           N  
ATOM   1158  CA  GLY A 184      14.244  24.977  -5.945  1.00  0.00           C  
ATOM   1159  C   GLY A 184      14.167  24.009  -4.674  1.00  0.00           C  
ATOM   1160  O   GLY A 184      15.138  23.315  -4.414  1.00  0.00           O  
ATOM   1161  N   VAL A 185      13.034  24.033  -3.968  1.00  0.00           N  
ATOM   1162  CA  VAL A 185      12.626  23.071  -2.922  1.00  0.00           C  
ATOM   1163  C   VAL A 185      11.264  22.451  -3.234  1.00  0.00           C  
ATOM   1164  O   VAL A 185      10.360  22.970  -3.853  1.00  0.00           O  
ATOM   1165  CB  VAL A 185      12.627  23.833  -1.522  1.00  0.00           C  
ATOM   1166  CG1 VAL A 185      11.535  24.900  -1.552  1.00  0.00           C  
ATOM   1167  CG2 VAL A 185      12.464  22.854  -0.281  1.00  0.00           C  
ATOM   1168  N   ALA A 186      11.067  21.166  -2.822  1.00  0.00           N  
ATOM   1169  CA  ALA A 186       9.813  20.378  -2.927  1.00  0.00           C  
ATOM   1170  C   ALA A 186       9.593  19.701  -1.582  1.00  0.00           C  
ATOM   1171  O   ALA A 186      10.579  19.297  -1.042  1.00  0.00           O  
ATOM   1172  CB  ALA A 186       9.703  19.412  -4.147  1.00  0.00           C  
ATOM   1173  N   ASN A 187       8.346  19.579  -1.108  1.00  0.00           N  
ATOM   1174  CA  ASN A 187       7.993  18.738   0.002  1.00  0.00           C  
ATOM   1175  C   ASN A 187       7.357  17.442  -0.496  1.00  0.00           C  
ATOM   1176  O   ASN A 187       6.466  17.551  -1.336  1.00  0.00           O  
ATOM   1177  CB  ASN A 187       6.937  19.497   0.774  1.00  0.00           C  
ATOM   1178  CG  ASN A 187       6.478  18.764   2.074  1.00  0.00           C  
ATOM   1179  OD1 ASN A 187       5.687  17.884   2.102  1.00  0.00           O  
ATOM   1180  ND2 ASN A 187       7.048  19.156   3.219  1.00  0.00           N  
ATOM   1181  N   VAL A 188       7.835  16.279  -0.082  1.00  0.00           N  
ATOM   1182  CA  VAL A 188       7.504  14.989  -0.619  1.00  0.00           C  
ATOM   1183  C   VAL A 188       6.056  14.484  -0.354  1.00  0.00           C  
ATOM   1184  O   VAL A 188       5.318  14.054  -1.229  1.00  0.00           O  
ATOM   1185  CB  VAL A 188       8.530  13.866  -0.219  1.00  0.00           C  
ATOM   1186  CG1 VAL A 188       9.975  14.319  -0.655  1.00  0.00           C  
ATOM   1187  CG2 VAL A 188       8.658  13.493   1.256  1.00  0.00           C  
ATOM   1188  N   MET A 189       5.556  14.680   0.892  1.00  0.00           N  
ATOM   1189  CA  MET A 189       4.163  14.407   1.229  1.00  0.00           C  
ATOM   1190  C   MET A 189       3.168  15.459   0.649  1.00  0.00           C  
ATOM   1191  O   MET A 189       2.001  15.166   0.769  1.00  0.00           O  
ATOM   1192  CB  MET A 189       4.125  14.480   2.852  1.00  0.00           C  
ATOM   1193  CG  MET A 189       3.352  13.285   3.435  1.00  0.00           C  
ATOM   1194  SD  MET A 189       1.557  13.109   3.265  1.00  0.00           S  
ATOM   1195  CE  MET A 189       0.954  14.189   4.653  1.00  0.00           C  
ATOM   1196  N   LYS A 190       3.536  16.646   0.126  1.00  0.00           N  
ATOM   1197  CA  LYS A 190       2.570  17.615  -0.448  1.00  0.00           C  
ATOM   1198  C   LYS A 190       2.503  17.410  -1.984  1.00  0.00           C  
ATOM   1199  O   LYS A 190       1.815  18.226  -2.657  1.00  0.00           O  
ATOM   1200  CB  LYS A 190       3.005  19.034  -0.048  1.00  0.00           C  
ATOM   1201  CG  LYS A 190       2.871  19.308   1.390  1.00  0.00           C  
ATOM   1202  CD  LYS A 190       3.555  20.618   1.811  1.00  0.00           C  
ATOM   1203  CE  LYS A 190       3.581  20.814   3.328  1.00  0.00           C  
ATOM   1204  NZ  LYS A 190       4.316  22.025   3.801  1.00  0.00           N1+
ATOM   1205  N   THR A 191       3.113  16.359  -2.505  1.00  0.00           N  
ATOM   1206  CA  THR A 191       3.192  16.093  -3.986  1.00  0.00           C  
ATOM   1207  C   THR A 191       2.911  14.637  -4.325  1.00  0.00           C  
ATOM   1208  O   THR A 191       1.981  14.398  -5.089  1.00  0.00           O  
ATOM   1209  CB  THR A 191       4.571  16.583  -4.464  1.00  0.00           C  
ATOM   1210  OG1 THR A 191       5.540  16.016  -3.502  1.00  0.00           O  
ATOM   1211  CG2 THR A 191       4.734  18.067  -4.572  1.00  0.00           C  
ATOM   1212  N   GLN A 192       3.716  13.711  -3.884  1.00  0.00           N  
ATOM   1213  CA  GLN A 192       3.638  12.237  -4.085  1.00  0.00           C  
ATOM   1214  C   GLN A 192       2.194  11.632  -3.787  1.00  0.00           C  
ATOM   1215  O   GLN A 192       1.581  11.207  -4.762  1.00  0.00           O  
ATOM   1216  CB  GLN A 192       4.780  11.456  -3.428  1.00  0.00           C  
ATOM   1217  CG  GLN A 192       6.236  11.943  -3.872  1.00  0.00           C  
ATOM   1218  CD  GLN A 192       6.537  11.689  -5.326  1.00  0.00           C  
ATOM   1219  OE1 GLN A 192       6.136  10.693  -5.928  1.00  0.00           O  
ATOM   1220  NE2 GLN A 192       7.017  12.712  -6.026  1.00  0.00           N  
ATOM   1221  N   PRO A 193       1.571  11.766  -2.596  1.00  0.00           N  
ATOM   1222  CA  PRO A 193       0.111  11.693  -2.372  1.00  0.00           C  
ATOM   1223  C   PRO A 193      -0.958  12.380  -3.298  1.00  0.00           C  
ATOM   1224  O   PRO A 193      -2.152  12.196  -3.032  1.00  0.00           O  
ATOM   1225  CB  PRO A 193      -0.046  12.324  -1.002  1.00  0.00           C  
ATOM   1226  CG  PRO A 193       1.231  12.040  -0.223  1.00  0.00           C  
ATOM   1227  CD  PRO A 193       2.271  11.973  -1.279  1.00  0.00           C  
ATOM   1228  N   GLU A 194      -0.540  13.190  -4.315  1.00  0.00           N  
ATOM   1229  CA  GLU A 194      -1.431  13.835  -5.315  1.00  0.00           C  
ATOM   1230  C   GLU A 194      -1.108  13.289  -6.702  1.00  0.00           C  
ATOM   1231  O   GLU A 194      -1.945  12.802  -7.442  1.00  0.00           O  
ATOM   1232  CB  GLU A 194      -1.160  15.371  -5.293  1.00  0.00           C  
ATOM   1233  CG  GLU A 194      -1.171  16.187  -4.026  1.00  0.00           C  
ATOM   1234  CD  GLU A 194      -1.602  17.576  -4.083  1.00  0.00           C  
ATOM   1235  OE1 GLU A 194      -0.927  18.399  -4.708  1.00  0.00           O  
ATOM   1236  OE2 GLU A 194      -2.525  17.949  -3.350  1.00  0.00           O1-
ATOM   1237  N   ILE A 195       0.220  13.172  -6.970  1.00  0.00           N  
ATOM   1238  CA  ILE A 195       0.714  12.373  -8.120  1.00  0.00           C  
ATOM   1239  C   ILE A 195       0.164  10.970  -8.104  1.00  0.00           C  
ATOM   1240  O   ILE A 195      -0.340  10.481  -9.133  1.00  0.00           O  
ATOM   1241  CB  ILE A 195       2.344  12.471  -8.113  1.00  0.00           C  
ATOM   1242  CG1 ILE A 195       2.825  13.893  -8.225  1.00  0.00           C  
ATOM   1243  CG2 ILE A 195       2.877  11.634  -9.266  1.00  0.00           C  
ATOM   1244  CD1 ILE A 195       4.341  14.054  -7.978  1.00  0.00           C  
ATOM   1245  N   THR A 196       0.167  10.330  -6.888  1.00  0.00           N  
ATOM   1246  CA  THR A 196      -0.538   8.991  -6.638  1.00  0.00           C  
ATOM   1247  C   THR A 196      -2.044   9.023  -7.075  1.00  0.00           C  
ATOM   1248  O   THR A 196      -2.554   8.025  -7.644  1.00  0.00           O  
ATOM   1249  CB  THR A 196      -0.268   8.606  -5.160  1.00  0.00           C  
ATOM   1250  OG1 THR A 196       1.103   8.388  -4.938  1.00  0.00           O  
ATOM   1251  CG2 THR A 196      -1.013   7.302  -4.748  1.00  0.00           C  
ATOM   1252  N   ILE A 197      -2.760  10.135  -6.812  1.00  0.00           N  
ATOM   1253  CA  ILE A 197      -4.145  10.230  -7.262  1.00  0.00           C  
ATOM   1254  C   ILE A 197      -4.324  10.404  -8.757  1.00  0.00           C  
ATOM   1255  O   ILE A 197      -5.176   9.798  -9.351  1.00  0.00           O  
ATOM   1256  CB  ILE A 197      -4.790  11.398  -6.421  1.00  0.00           C  
ATOM   1257  CG1 ILE A 197      -4.621  11.315  -4.898  1.00  0.00           C  
ATOM   1258  CG2 ILE A 197      -6.281  11.574  -6.839  1.00  0.00           C  
ATOM   1259  CD1 ILE A 197      -5.016  12.529  -4.056  1.00  0.00           C  
ATOM   1260  N   PHE A 198      -3.648  11.391  -9.341  1.00  0.00           N  
ATOM   1261  CA  PHE A 198      -3.691  11.826 -10.758  1.00  0.00           C  
ATOM   1262  C   PHE A 198      -3.177  10.725 -11.666  1.00  0.00           C  
ATOM   1263  O   PHE A 198      -3.763  10.528 -12.700  1.00  0.00           O  
ATOM   1264  CB  PHE A 198      -2.902  13.189 -10.941  1.00  0.00           C  
ATOM   1265  CG  PHE A 198      -3.356  14.263  -9.855  1.00  0.00           C  
ATOM   1266  CD1 PHE A 198      -2.472  15.289  -9.464  1.00  0.00           C  
ATOM   1267  CD2 PHE A 198      -4.670  14.267  -9.344  1.00  0.00           C  
ATOM   1268  CE1 PHE A 198      -2.843  16.189  -8.464  1.00  0.00           C  
ATOM   1269  CE2 PHE A 198      -4.981  15.119  -8.307  1.00  0.00           C  
ATOM   1270  CZ  PHE A 198      -4.077  15.990  -7.791  1.00  0.00           C  
ATOM   1271  N   THR A 199      -2.115   9.952 -11.295  1.00  0.00           N  
ATOM   1272  CA  THR A 199      -1.576   8.782 -12.127  1.00  0.00           C  
ATOM   1273  C   THR A 199      -2.455   7.574 -12.179  1.00  0.00           C  
ATOM   1274  O   THR A 199      -2.777   7.173 -13.297  1.00  0.00           O  
ATOM   1275  CB  THR A 199      -0.121   8.493 -11.577  1.00  0.00           C  
ATOM   1276  OG1 THR A 199      -0.144   8.152 -10.134  1.00  0.00           O  
ATOM   1277  CG2 THR A 199       0.870   9.601 -11.886  1.00  0.00           C  
ATOM   1278  N   ALA A 200      -2.989   7.023 -11.048  1.00  0.00           N  
ATOM   1279  CA  ALA A 200      -3.992   5.982 -10.972  1.00  0.00           C  
ATOM   1280  C   ALA A 200      -5.323   6.381 -11.655  1.00  0.00           C  
ATOM   1281  O   ALA A 200      -6.013   5.525 -12.167  1.00  0.00           O  
ATOM   1282  CB  ALA A 200      -4.233   5.647  -9.495  1.00  0.00           C  
ATOM   1283  N   SER A 201      -5.724   7.658 -11.481  1.00  0.00           N  
ATOM   1284  CA  SER A 201      -6.956   8.184 -12.125  1.00  0.00           C  
ATOM   1285  C   SER A 201      -6.920   7.963 -13.678  1.00  0.00           C  
ATOM   1286  O   SER A 201      -7.873   7.361 -14.147  1.00  0.00           O  
ATOM   1287  CB  SER A 201      -7.174   9.660 -11.803  1.00  0.00           C  
ATOM   1288  OG  SER A 201      -8.420  10.123 -12.287  1.00  0.00           O  
ATOM   1289  N   ARG A 202      -5.821   8.340 -14.412  1.00  0.00           N  
ATOM   1290  CA  ARG A 202      -5.695   8.153 -15.861  1.00  0.00           C  
ATOM   1291  C   ARG A 202      -5.420   6.708 -16.262  1.00  0.00           C  
ATOM   1292  O   ARG A 202      -5.826   6.287 -17.323  1.00  0.00           O  
ATOM   1293  CB  ARG A 202      -4.537   9.085 -16.400  1.00  0.00           C  
ATOM   1294  CG  ARG A 202      -4.796   9.448 -17.842  1.00  0.00           C  
ATOM   1295  CD  ARG A 202      -3.656  10.210 -18.432  1.00  0.00           C  
ATOM   1296  NE  ARG A 202      -3.966  11.041 -19.575  1.00  0.00           N  
ATOM   1297  CZ  ARG A 202      -3.396  12.223 -19.859  1.00  0.00           C  
ATOM   1298  NH1 ARG A 202      -2.825  13.020 -18.900  1.00  0.00           N  
ATOM   1299  NH2 ARG A 202      -3.402  12.620 -21.087  1.00  0.00           N1+
ATOM   1300  N   SER A 203      -4.732   5.925 -15.417  1.00  0.00           N  
ATOM   1301  CA  SER A 203      -4.461   4.478 -15.738  1.00  0.00           C  
ATOM   1302  C   SER A 203      -5.684   3.576 -15.537  1.00  0.00           C  
ATOM   1303  O   SER A 203      -6.157   2.874 -16.448  1.00  0.00           O  
ATOM   1304  CB  SER A 203      -3.221   3.983 -14.998  1.00  0.00           C  
ATOM   1305  OG  SER A 203      -3.149   4.500 -13.660  1.00  0.00           O  
ATOM   1306  N   LEU A 204      -6.126   3.534 -14.253  1.00  0.00           N  
ATOM   1307  CA  LEU A 204      -7.095   2.519 -13.734  1.00  0.00           C  
ATOM   1308  C   LEU A 204      -8.550   3.003 -13.817  1.00  0.00           C  
ATOM   1309  O   LEU A 204      -9.474   2.207 -13.885  1.00  0.00           O  
ATOM   1310  CB  LEU A 204      -6.774   2.376 -12.198  1.00  0.00           C  
ATOM   1311  CG  LEU A 204      -5.292   2.043 -11.868  1.00  0.00           C  
ATOM   1312  CD1 LEU A 204      -5.166   1.852 -10.341  1.00  0.00           C  
ATOM   1313  CD2 LEU A 204      -4.845   0.786 -12.635  1.00  0.00           C  
ATOM   1314  N   PHE A 205      -8.769   4.332 -13.811  1.00  0.00           N  
ATOM   1315  CA  PHE A 205     -10.056   4.910 -14.043  1.00  0.00           C  
ATOM   1316  C   PHE A 205     -10.375   5.583 -15.335  1.00  0.00           C  
ATOM   1317  O   PHE A 205     -11.505   5.648 -15.723  1.00  0.00           O  
ATOM   1318  CB  PHE A 205     -10.405   5.846 -12.790  1.00  0.00           C  
ATOM   1319  CG  PHE A 205     -10.564   5.304 -11.367  1.00  0.00           C  
ATOM   1320  CD1 PHE A 205     -10.894   3.964 -11.145  1.00  0.00           C  
ATOM   1321  CD2 PHE A 205     -10.123   6.131 -10.318  1.00  0.00           C  
ATOM   1322  CE1 PHE A 205     -10.821   3.396  -9.882  1.00  0.00           C  
ATOM   1323  CE2 PHE A 205     -10.011   5.524  -9.098  1.00  0.00           C  
ATOM   1324  CZ  PHE A 205     -10.213   4.187  -8.881  1.00  0.00           C  
ATOM   1325  N   GLY A 206      -9.334   5.810 -16.117  1.00  0.00           N  
ATOM   1326  CA  GLY A 206      -9.360   6.174 -17.570  1.00  0.00           C  
ATOM   1327  C   GLY A 206      -9.574   7.676 -17.722  1.00  0.00           C  
ATOM   1328  O   GLY A 206     -10.227   8.335 -16.872  1.00  0.00           O  
ATOM   1329  N   ASP A 207      -9.086   8.212 -18.824  1.00  0.00           N  
ATOM   1330  CA  ASP A 207      -9.124   9.610 -19.196  1.00  0.00           C  
ATOM   1331  C   ASP A 207     -10.544  10.211 -19.053  1.00  0.00           C  
ATOM   1332  O   ASP A 207     -10.658  11.302 -18.477  1.00  0.00           O  
ATOM   1333  CB  ASP A 207      -8.493   9.627 -20.571  1.00  0.00           C  
ATOM   1334  CG  ASP A 207      -8.905  10.792 -21.498  1.00  0.00           C  
ATOM   1335  OD1 ASP A 207      -8.267  11.877 -21.453  1.00  0.00           O  
ATOM   1336  OD2 ASP A 207      -9.985  10.729 -22.158  1.00  0.00           O1-
ATOM   1337  N   GLU A 208     -11.548   9.489 -19.489  1.00  0.00           N  
ATOM   1338  CA  GLU A 208     -12.974   9.922 -19.642  1.00  0.00           C  
ATOM   1339  C   GLU A 208     -13.583  10.116 -18.211  1.00  0.00           C  
ATOM   1340  O   GLU A 208     -14.434  10.962 -18.122  1.00  0.00           O  
ATOM   1341  CB  GLU A 208     -13.692   8.877 -20.590  1.00  0.00           C  
ATOM   1342  CG  GLU A 208     -15.208   9.196 -20.822  1.00  0.00           C  
ATOM   1343  CD  GLU A 208     -15.486  10.523 -21.409  1.00  0.00           C  
ATOM   1344  OE1 GLU A 208     -14.657  11.029 -22.135  1.00  0.00           O  
ATOM   1345  OE2 GLU A 208     -16.599  11.056 -21.130  1.00  0.00           O1-
ATOM   1346  N   MET A 209     -13.107   9.472 -17.132  1.00  0.00           N  
ATOM   1347  CA  MET A 209     -13.443   9.895 -15.749  1.00  0.00           C  
ATOM   1348  C   MET A 209     -12.337  10.812 -15.051  1.00  0.00           C  
ATOM   1349  O   MET A 209     -12.605  11.304 -13.966  1.00  0.00           O  
ATOM   1350  CB  MET A 209     -13.589   8.556 -14.981  1.00  0.00           C  
ATOM   1351  CG  MET A 209     -14.762   8.662 -14.050  1.00  0.00           C  
ATOM   1352  SD  MET A 209     -15.176   7.167 -13.111  1.00  0.00           S  
ATOM   1353  CE  MET A 209     -16.042   7.968 -11.748  1.00  0.00           C  
ATOM   1354  N   ARG A 210     -11.123  10.898 -15.618  1.00  0.00           N  
ATOM   1355  CA  ARG A 210     -10.070  11.658 -15.074  1.00  0.00           C  
ATOM   1356  C   ARG A 210     -10.123  13.248 -15.443  1.00  0.00           C  
ATOM   1357  O   ARG A 210      -9.662  14.132 -14.703  1.00  0.00           O  
ATOM   1358  CB  ARG A 210      -8.695  11.059 -15.631  1.00  0.00           C  
ATOM   1359  CG  ARG A 210      -7.458  11.655 -14.984  1.00  0.00           C  
ATOM   1360  CD  ARG A 210      -6.879  12.792 -15.807  1.00  0.00           C  
ATOM   1361  NE  ARG A 210      -5.783  13.382 -15.064  1.00  0.00           N  
ATOM   1362  CZ  ARG A 210      -5.860  14.346 -14.157  1.00  0.00           C  
ATOM   1363  NH1 ARG A 210      -6.988  14.875 -13.704  1.00  0.00           N  
ATOM   1364  NH2 ARG A 210      -4.758  14.844 -13.699  1.00  0.00           N1+
ATOM   1365  N   ARG A 211     -10.599  13.544 -16.655  1.00  0.00           N  
ATOM   1366  CA  ARG A 211     -10.600  14.890 -17.145  1.00  0.00           C  
ATOM   1367  C   ARG A 211     -11.695  15.742 -16.464  1.00  0.00           C  
ATOM   1368  O   ARG A 211     -11.541  16.986 -16.525  1.00  0.00           O  
ATOM   1369  CB  ARG A 211     -10.770  14.825 -18.664  1.00  0.00           C  
ATOM   1370  CG  ARG A 211      -9.525  14.492 -19.484  1.00  0.00           C  
ATOM   1371  CD  ARG A 211      -9.732  14.751 -21.005  1.00  0.00           C  
ATOM   1372  NE  ARG A 211     -10.547  13.634 -21.541  1.00  0.00           N  
ATOM   1373  CZ  ARG A 211     -11.839  13.391 -21.677  1.00  0.00           C  
ATOM   1374  NH1 ARG A 211     -12.718  14.290 -21.417  1.00  0.00           N  
ATOM   1375  NH2 ARG A 211     -12.109  12.143 -22.070  1.00  0.00           N1+
ATOM   1376  N   ILE A 212     -12.696  15.171 -15.755  1.00  0.00           N  
ATOM   1377  CA  ILE A 212     -13.753  15.884 -15.064  1.00  0.00           C  
ATOM   1378  C   ILE A 212     -13.630  15.617 -13.568  1.00  0.00           C  
ATOM   1379  O   ILE A 212     -14.442  16.057 -12.799  1.00  0.00           O  
ATOM   1380  CB  ILE A 212     -15.126  15.436 -15.698  1.00  0.00           C  
ATOM   1381  CG1 ILE A 212     -15.355  13.820 -15.928  1.00  0.00           C  
ATOM   1382  CG2 ILE A 212     -15.360  16.223 -17.041  1.00  0.00           C  
ATOM   1383  CD1 ILE A 212     -15.436  12.994 -14.645  1.00  0.00           C  
ATOM   1384  N   PHE A 213     -12.598  14.906 -13.108  1.00  0.00           N  
ATOM   1385  CA  PHE A 213     -12.299  14.501 -11.726  1.00  0.00           C  
ATOM   1386  C   PHE A 213     -12.259  15.715 -10.722  1.00  0.00           C  
ATOM   1387  O   PHE A 213     -12.901  15.625  -9.702  1.00  0.00           O  
ATOM   1388  CB  PHE A 213     -11.019  13.653 -11.840  1.00  0.00           C  
ATOM   1389  CG  PHE A 213     -10.574  13.051 -10.506  1.00  0.00           C  
ATOM   1390  CD1 PHE A 213     -10.771  11.682 -10.319  1.00  0.00           C  
ATOM   1391  CD2 PHE A 213      -9.886  13.786  -9.502  1.00  0.00           C  
ATOM   1392  CE1 PHE A 213     -10.409  11.014  -9.101  1.00  0.00           C  
ATOM   1393  CE2 PHE A 213      -9.426  13.145  -8.309  1.00  0.00           C  
ATOM   1394  CZ  PHE A 213      -9.678  11.762  -8.117  1.00  0.00           C  
ATOM   1395  N   ASP A 214     -11.747  16.891 -11.113  1.00  0.00           N  
ATOM   1396  CA  ASP A 214     -11.493  18.135 -10.344  1.00  0.00           C  
ATOM   1397  C   ASP A 214     -12.776  18.999 -10.096  1.00  0.00           C  
ATOM   1398  O   ASP A 214     -12.660  20.075  -9.460  1.00  0.00           O  
ATOM   1399  CB  ASP A 214     -10.284  18.865 -10.966  1.00  0.00           C  
ATOM   1400  CG  ASP A 214     -10.630  19.932 -11.934  1.00  0.00           C  
ATOM   1401  OD1 ASP A 214      -9.877  20.915 -12.047  1.00  0.00           O  
ATOM   1402  OD2 ASP A 214     -11.559  19.895 -12.713  1.00  0.00           O1-
ATOM   1403  N   ARG A 215     -13.832  18.581 -10.776  1.00  0.00           N  
ATOM   1404  CA  ARG A 215     -15.098  19.341 -10.775  1.00  0.00           C  
ATOM   1405  C   ARG A 215     -15.842  19.061  -9.439  1.00  0.00           C  
ATOM   1406  O   ARG A 215     -16.377  20.016  -8.879  1.00  0.00           O  
ATOM   1407  CB  ARG A 215     -16.085  19.073 -12.029  1.00  0.00           C  
ATOM   1408  CG  ARG A 215     -15.332  19.238 -13.428  1.00  0.00           C  
ATOM   1409  CD  ARG A 215     -15.109  20.797 -13.643  1.00  0.00           C  
ATOM   1410  NE  ARG A 215     -13.844  21.200 -13.046  1.00  0.00           N  
ATOM   1411  CZ  ARG A 215     -13.480  22.473 -12.714  1.00  0.00           C  
ATOM   1412  NH1 ARG A 215     -14.205  23.476 -13.177  1.00  0.00           N  
ATOM   1413  NH2 ARG A 215     -12.309  22.615 -12.073  1.00  0.00           N1+
ATOM   1414  N   SER A 216     -15.884  17.812  -8.939  1.00  0.00           N  
ATOM   1415  CA  SER A 216     -16.655  17.549  -7.750  1.00  0.00           C  
ATOM   1416  C   SER A 216     -16.190  16.265  -7.147  1.00  0.00           C  
ATOM   1417  O   SER A 216     -16.422  16.031  -5.958  1.00  0.00           O  
ATOM   1418  CB  SER A 216     -18.159  17.579  -8.034  1.00  0.00           C  
ATOM   1419  OG  SER A 216     -18.462  16.975  -9.316  1.00  0.00           O  
ATOM   1420  N   PHE A 217     -15.785  15.228  -7.901  1.00  0.00           N  
ATOM   1421  CA  PHE A 217     -15.302  13.942  -7.430  1.00  0.00           C  
ATOM   1422  C   PHE A 217     -14.146  13.967  -6.486  1.00  0.00           C  
ATOM   1423  O   PHE A 217     -14.198  13.360  -5.364  1.00  0.00           O  
ATOM   1424  CB  PHE A 217     -14.977  13.093  -8.681  1.00  0.00           C  
ATOM   1425  CG  PHE A 217     -14.893  11.563  -8.495  1.00  0.00           C  
ATOM   1426  CD1 PHE A 217     -13.683  10.921  -8.076  1.00  0.00           C  
ATOM   1427  CD2 PHE A 217     -16.072  10.792  -8.728  1.00  0.00           C  
ATOM   1428  CE1 PHE A 217     -13.675   9.485  -7.886  1.00  0.00           C  
ATOM   1429  CE2 PHE A 217     -15.970   9.396  -8.691  1.00  0.00           C  
ATOM   1430  CZ  PHE A 217     -14.841   8.777  -8.167  1.00  0.00           C  
ATOM   1431  N   ALA A 218     -13.108  14.808  -6.747  1.00  0.00           N  
ATOM   1432  CA  ALA A 218     -11.871  14.927  -5.918  1.00  0.00           C  
ATOM   1433  C   ALA A 218     -12.048  15.493  -4.499  1.00  0.00           C  
ATOM   1434  O   ALA A 218     -11.316  15.127  -3.566  1.00  0.00           O  
ATOM   1435  CB  ALA A 218     -11.064  15.994  -6.694  1.00  0.00           C  
ATOM   1436  N   GLN A 219     -12.954  16.441  -4.405  1.00  0.00           N  
ATOM   1437  CA  GLN A 219     -13.475  17.127  -3.200  1.00  0.00           C  
ATOM   1438  C   GLN A 219     -14.534  16.268  -2.405  1.00  0.00           C  
ATOM   1439  O   GLN A 219     -14.548  16.379  -1.216  1.00  0.00           O  
ATOM   1440  CB  GLN A 219     -14.177  18.428  -3.603  1.00  0.00           C  
ATOM   1441  CG  GLN A 219     -13.347  19.350  -4.448  1.00  0.00           C  
ATOM   1442  CD  GLN A 219     -13.404  19.140  -5.956  1.00  0.00           C  
ATOM   1443  OE1 GLN A 219     -13.827  18.113  -6.462  1.00  0.00           O  
ATOM   1444  NE2 GLN A 219     -12.817  20.105  -6.710  1.00  0.00           N  
ATOM   1445  N   LEU A 220     -15.286  15.439  -3.105  1.00  0.00           N  
ATOM   1446  CA  LEU A 220     -16.185  14.510  -2.362  1.00  0.00           C  
ATOM   1447  C   LEU A 220     -15.369  13.328  -1.811  1.00  0.00           C  
ATOM   1448  O   LEU A 220     -15.556  12.950  -0.679  1.00  0.00           O  
ATOM   1449  CB  LEU A 220     -17.210  14.012  -3.414  1.00  0.00           C  
ATOM   1450  CG  LEU A 220     -18.308  15.127  -3.719  1.00  0.00           C  
ATOM   1451  CD1 LEU A 220     -19.146  14.680  -4.944  1.00  0.00           C  
ATOM   1452  CD2 LEU A 220     -19.173  15.554  -2.591  1.00  0.00           C  
ATOM   1453  N   TYR A 221     -14.478  12.750  -2.676  1.00  0.00           N  
ATOM   1454  CA  TYR A 221     -13.588  11.663  -2.358  1.00  0.00           C  
ATOM   1455  C   TYR A 221     -12.738  12.070  -1.196  1.00  0.00           C  
ATOM   1456  O   TYR A 221     -12.526  11.233  -0.285  1.00  0.00           O  
ATOM   1457  CB  TYR A 221     -12.757  11.326  -3.653  1.00  0.00           C  
ATOM   1458  CG  TYR A 221     -12.014  10.008  -3.476  1.00  0.00           C  
ATOM   1459  CD1 TYR A 221     -12.541   8.862  -4.118  1.00  0.00           C  
ATOM   1460  CD2 TYR A 221     -10.726   9.945  -2.847  1.00  0.00           C  
ATOM   1461  CE1 TYR A 221     -11.763   7.707  -4.228  1.00  0.00           C  
ATOM   1462  CE2 TYR A 221      -9.979   8.787  -2.964  1.00  0.00           C  
ATOM   1463  CZ  TYR A 221     -10.469   7.649  -3.663  1.00  0.00           C  
ATOM   1464  OH  TYR A 221      -9.711   6.490  -3.795  1.00  0.00           O  
ATOM   1465  N   SER A 222     -12.099  13.224  -1.202  1.00  0.00           N  
ATOM   1466  CA  SER A 222     -11.046  13.485  -0.217  1.00  0.00           C  
ATOM   1467  C   SER A 222     -11.537  13.469   1.240  1.00  0.00           C  
ATOM   1468  O   SER A 222     -10.705  13.149   2.098  1.00  0.00           O  
ATOM   1469  CB  SER A 222     -10.355  14.857  -0.621  1.00  0.00           C  
ATOM   1470  OG  SER A 222     -11.312  15.919  -0.729  1.00  0.00           O  
ATOM   1471  N   ASP A 223     -12.815  13.934   1.476  1.00  0.00           N  
ATOM   1472  CA  ASP A 223     -13.353  13.862   2.851  1.00  0.00           C  
ATOM   1473  C   ASP A 223     -13.681  12.394   3.223  1.00  0.00           C  
ATOM   1474  O   ASP A 223     -13.379  12.013   4.368  1.00  0.00           O  
ATOM   1475  CB  ASP A 223     -14.645  14.758   2.882  1.00  0.00           C  
ATOM   1476  CG  ASP A 223     -15.636  14.721   3.982  1.00  0.00           C  
ATOM   1477  OD1 ASP A 223     -16.808  14.987   3.710  1.00  0.00           O  
ATOM   1478  OD2 ASP A 223     -15.283  14.671   5.162  1.00  0.00           O1-
ATOM   1479  N   LEU A 224     -14.151  11.540   2.320  1.00  0.00           N  
ATOM   1480  CA  LEU A 224     -14.403  10.084   2.468  1.00  0.00           C  
ATOM   1481  C   LEU A 224     -13.117   9.283   2.736  1.00  0.00           C  
ATOM   1482  O   LEU A 224     -13.024   8.536   3.723  1.00  0.00           O  
ATOM   1483  CB  LEU A 224     -14.936   9.621   1.092  1.00  0.00           C  
ATOM   1484  CG  LEU A 224     -15.590   8.284   1.138  1.00  0.00           C  
ATOM   1485  CD1 LEU A 224     -16.837   8.169   2.117  1.00  0.00           C  
ATOM   1486  CD2 LEU A 224     -16.040   7.723  -0.257  1.00  0.00           C  
ATOM   1487  N   ASP A 225     -12.025   9.660   2.064  1.00  0.00           N  
ATOM   1488  CA  ASP A 225     -10.643   9.210   2.234  1.00  0.00           C  
ATOM   1489  C   ASP A 225     -10.032   9.654   3.542  1.00  0.00           C  
ATOM   1490  O   ASP A 225      -9.100   9.018   4.057  1.00  0.00           O  
ATOM   1491  CB  ASP A 225      -9.848   9.794   1.053  1.00  0.00           C  
ATOM   1492  CG  ASP A 225      -8.359   9.636   1.117  1.00  0.00           C  
ATOM   1493  OD1 ASP A 225      -7.905   8.446   1.082  1.00  0.00           O  
ATOM   1494  OD2 ASP A 225      -7.613  10.624   1.028  1.00  0.00           O1-
ATOM   1495  N   LYS A 226     -10.437  10.717   4.178  1.00  0.00           N  
ATOM   1496  CA  LYS A 226      -9.993  11.259   5.515  1.00  0.00           C  
ATOM   1497  C   LYS A 226     -10.717  10.645   6.760  1.00  0.00           C  
ATOM   1498  O   LYS A 226     -10.100  10.632   7.807  1.00  0.00           O  
ATOM   1499  CB  LYS A 226     -10.243  12.840   5.531  1.00  0.00           C  
ATOM   1500  CG  LYS A 226      -9.429  13.648   6.568  1.00  0.00           C  
ATOM   1501  CD  LYS A 226      -9.783  15.134   6.788  1.00  0.00           C  
ATOM   1502  CE  LYS A 226      -8.826  15.895   7.535  1.00  0.00           C  
ATOM   1503  NZ  LYS A 226      -9.046  17.344   7.383  1.00  0.00           N1+
ATOM   1504  N   GLY A 227     -11.978  10.106   6.580  1.00  0.00           N  
ATOM   1505  CA  GLY A 227     -12.870   9.371   7.561  1.00  0.00           C  
ATOM   1506  C   GLY A 227     -12.194   7.982   7.728  1.00  0.00           C  
ATOM   1507  O   GLY A 227     -12.486   7.368   8.771  1.00  0.00           O  
ATOM   1508  N   PHE A 228     -11.417   7.516   6.686  1.00  0.00           N  
ATOM   1509  CA  PHE A 228     -10.964   6.136   6.678  1.00  0.00           C  
ATOM   1510  C   PHE A 228      -9.650   6.158   7.521  1.00  0.00           C  
ATOM   1511  O   PHE A 228      -8.698   6.894   7.234  1.00  0.00           O  
ATOM   1512  CB  PHE A 228     -10.708   5.813   5.199  1.00  0.00           C  
ATOM   1513  CG  PHE A 228     -10.070   4.492   4.777  1.00  0.00           C  
ATOM   1514  CD1 PHE A 228     -10.531   3.183   5.102  1.00  0.00           C  
ATOM   1515  CD2 PHE A 228      -8.779   4.669   4.261  1.00  0.00           C  
ATOM   1516  CE1 PHE A 228      -9.742   2.062   4.842  1.00  0.00           C  
ATOM   1517  CE2 PHE A 228      -7.992   3.520   3.893  1.00  0.00           C  
ATOM   1518  CZ  PHE A 228      -8.479   2.262   4.280  1.00  0.00           C  
ATOM   1519  N   THR A 229      -9.707   5.559   8.742  1.00  0.00           N  
ATOM   1520  CA  THR A 229      -8.747   5.698   9.761  1.00  0.00           C  
ATOM   1521  C   THR A 229      -8.810   4.400  10.630  1.00  0.00           C  
ATOM   1522  O   THR A 229      -9.939   3.861  10.701  1.00  0.00           O  
ATOM   1523  CB  THR A 229      -8.829   7.091  10.524  1.00  0.00           C  
ATOM   1524  OG1 THR A 229      -7.707   7.363  11.359  1.00  0.00           O  
ATOM   1525  CG2 THR A 229     -10.189   7.250  11.306  1.00  0.00           C  
ATOM   1526  N   PRO A 230      -7.727   3.773  11.215  1.00  0.00           N  
ATOM   1527  CA  PRO A 230      -7.914   2.930  12.399  1.00  0.00           C  
ATOM   1528  C   PRO A 230      -8.718   3.490  13.642  1.00  0.00           C  
ATOM   1529  O   PRO A 230      -9.497   2.787  14.285  1.00  0.00           O  
ATOM   1530  CB  PRO A 230      -6.485   2.486  12.698  1.00  0.00           C  
ATOM   1531  CG  PRO A 230      -5.636   3.614  12.165  1.00  0.00           C  
ATOM   1532  CD  PRO A 230      -6.382   4.267  11.152  1.00  0.00           C  
ATOM   1533  N   ILE A 231      -8.596   4.740  13.942  1.00  0.00           N  
ATOM   1534  CA  ILE A 231      -9.183   5.560  14.907  1.00  0.00           C  
ATOM   1535  C   ILE A 231     -10.741   5.578  14.805  1.00  0.00           C  
ATOM   1536  O   ILE A 231     -11.380   6.227  15.606  1.00  0.00           O  
ATOM   1537  CB  ILE A 231      -8.512   6.961  14.851  1.00  0.00           C  
ATOM   1538  CG1 ILE A 231      -6.991   6.920  14.418  1.00  0.00           C  
ATOM   1539  CG2 ILE A 231      -8.768   7.818  16.061  1.00  0.00           C  
ATOM   1540  CD1 ILE A 231      -6.086   6.282  15.511  1.00  0.00           C  
ATOM   1541  N   ASN A 232     -11.384   4.760  13.985  1.00  0.00           N  
ATOM   1542  CA  ASN A 232     -12.813   4.536  13.999  1.00  0.00           C  
ATOM   1543  C   ASN A 232     -13.239   3.615  15.124  1.00  0.00           C  
ATOM   1544  O   ASN A 232     -14.397   3.504  15.461  1.00  0.00           O  
ATOM   1545  CB  ASN A 232     -13.215   4.021  12.603  1.00  0.00           C  
ATOM   1546  CG  ASN A 232     -14.639   4.434  12.254  1.00  0.00           C  
ATOM   1547  OD1 ASN A 232     -15.079   5.568  12.428  1.00  0.00           O  
ATOM   1548  ND2 ASN A 232     -15.459   3.551  11.790  1.00  0.00           N  
ATOM   1549  N   PHE A 233     -12.251   2.884  15.739  1.00  0.00           N  
ATOM   1550  CA  PHE A 233     -12.424   2.108  16.951  1.00  0.00           C  
ATOM   1551  C   PHE A 233     -12.481   2.912  18.203  1.00  0.00           C  
ATOM   1552  O   PHE A 233     -12.812   2.388  19.256  1.00  0.00           O  
ATOM   1553  CB  PHE A 233     -11.293   1.034  17.147  1.00  0.00           C  
ATOM   1554  CG  PHE A 233     -11.242  -0.158  16.292  1.00  0.00           C  
ATOM   1555  CD1 PHE A 233     -12.425  -0.707  15.805  1.00  0.00           C  
ATOM   1556  CD2 PHE A 233     -10.011  -0.879  16.200  1.00  0.00           C  
ATOM   1557  CE1 PHE A 233     -12.347  -1.984  15.197  1.00  0.00           C  
ATOM   1558  CE2 PHE A 233      -9.995  -2.172  15.671  1.00  0.00           C  
ATOM   1559  CZ  PHE A 233     -11.147  -2.677  15.134  1.00  0.00           C  
ATOM   1560  N   VAL A 234     -12.177   4.217  18.133  1.00  0.00           N  
ATOM   1561  CA  VAL A 234     -12.189   5.198  19.234  1.00  0.00           C  
ATOM   1562  C   VAL A 234     -12.744   6.518  18.581  1.00  0.00           C  
ATOM   1563  O   VAL A 234     -12.254   7.614  18.841  1.00  0.00           O  
ATOM   1564  CB  VAL A 234     -10.887   5.172  20.052  1.00  0.00           C  
ATOM   1565  CG1 VAL A 234     -10.701   3.871  20.969  1.00  0.00           C  
ATOM   1566  CG2 VAL A 234      -9.576   5.508  19.265  1.00  0.00           C  
ATOM   1567  N   PHE A 235     -13.736   6.445  17.678  1.00  0.00           N  
ATOM   1568  CA  PHE A 235     -14.561   7.583  17.265  1.00  0.00           C  
ATOM   1569  C   PHE A 235     -15.908   6.949  17.012  1.00  0.00           C  
ATOM   1570  O   PHE A 235     -15.977   6.017  16.159  1.00  0.00           O  
ATOM   1571  CB  PHE A 235     -13.922   8.111  15.944  1.00  0.00           C  
ATOM   1572  CG  PHE A 235     -14.457   9.475  15.584  1.00  0.00           C  
ATOM   1573  CD1 PHE A 235     -14.396  10.546  16.501  1.00  0.00           C  
ATOM   1574  CD2 PHE A 235     -14.911   9.693  14.299  1.00  0.00           C  
ATOM   1575  CE1 PHE A 235     -14.732  11.834  16.051  1.00  0.00           C  
ATOM   1576  CE2 PHE A 235     -15.402  10.959  13.913  1.00  0.00           C  
ATOM   1577  CZ  PHE A 235     -15.243  12.078  14.756  1.00  0.00           C  
ATOM   1578  N   PRO A 236     -16.963   7.372  17.791  1.00  0.00           N  
ATOM   1579  CA  PRO A 236     -18.340   6.875  17.623  1.00  0.00           C  
ATOM   1580  C   PRO A 236     -18.978   7.308  16.306  1.00  0.00           C  
ATOM   1581  O   PRO A 236     -18.450   8.126  15.558  1.00  0.00           O  
ATOM   1582  CB  PRO A 236     -19.067   7.461  18.844  1.00  0.00           C  
ATOM   1583  CG  PRO A 236     -18.229   8.562  19.406  1.00  0.00           C  
ATOM   1584  CD  PRO A 236     -16.841   8.361  18.900  1.00  0.00           C  
ATOM   1585  N   ASN A 237     -20.141   6.707  16.039  1.00  0.00           N  
ATOM   1586  CA  ASN A 237     -20.977   6.992  14.878  1.00  0.00           C  
ATOM   1587  C   ASN A 237     -22.274   7.672  15.319  1.00  0.00           C  
ATOM   1588  O   ASN A 237     -23.280   6.952  15.510  1.00  0.00           O  
ATOM   1589  CB  ASN A 237     -21.091   5.648  14.199  1.00  0.00           C  
ATOM   1590  CG  ASN A 237     -21.616   5.744  12.772  1.00  0.00           C  
ATOM   1591  OD1 ASN A 237     -21.063   6.576  11.984  1.00  0.00           O  
ATOM   1592  ND2 ASN A 237     -22.574   4.953  12.293  1.00  0.00           N  
ATOM   1593  N   LEU A 238     -22.295   8.983  15.468  1.00  0.00           N  
ATOM   1594  CA  LEU A 238     -23.521   9.683  15.857  1.00  0.00           C  
ATOM   1595  C   LEU A 238     -24.199  10.188  14.619  1.00  0.00           C  
ATOM   1596  O   LEU A 238     -23.500  10.512  13.652  1.00  0.00           O  
ATOM   1597  CB  LEU A 238     -23.040  10.959  16.596  1.00  0.00           C  
ATOM   1598  CG  LEU A 238     -22.143  10.618  17.795  1.00  0.00           C  
ATOM   1599  CD1 LEU A 238     -21.788  11.989  18.295  1.00  0.00           C  
ATOM   1600  CD2 LEU A 238     -22.833   9.693  18.853  1.00  0.00           C  
ATOM   1601  N   PRO A 239     -25.575  10.345  14.662  1.00  0.00           N  
ATOM   1602  CA  PRO A 239     -26.350  10.903  13.551  1.00  0.00           C  
ATOM   1603  C   PRO A 239     -26.221  12.429  13.626  1.00  0.00           C  
ATOM   1604  O   PRO A 239     -27.023  13.165  14.266  1.00  0.00           O  
ATOM   1605  CB  PRO A 239     -27.829  10.484  13.874  1.00  0.00           C  
ATOM   1606  CG  PRO A 239     -27.904  10.342  15.377  1.00  0.00           C  
ATOM   1607  CD  PRO A 239     -26.498   9.904  15.732  1.00  0.00           C  
ATOM   1608  N   LEU A 240     -25.223  13.021  12.972  1.00  0.00           N  
ATOM   1609  CA  LEU A 240     -24.900  14.463  12.802  1.00  0.00           C  
ATOM   1610  C   LEU A 240     -24.443  14.722  11.383  1.00  0.00           C  
ATOM   1611  O   LEU A 240     -23.783  13.888  10.807  1.00  0.00           O  
ATOM   1612  CB  LEU A 240     -23.905  14.956  13.860  1.00  0.00           C  
ATOM   1613  CG  LEU A 240     -24.426  14.976  15.369  1.00  0.00           C  
ATOM   1614  CD1 LEU A 240     -23.208  15.573  16.147  1.00  0.00           C  
ATOM   1615  CD2 LEU A 240     -25.624  15.955  15.561  1.00  0.00           C  
ATOM   1616  N   PRO A 241     -24.781  15.885  10.819  1.00  0.00           N  
ATOM   1617  CA  PRO A 241     -24.399  16.341   9.471  1.00  0.00           C  
ATOM   1618  C   PRO A 241     -23.112  15.975   8.849  1.00  0.00           C  
ATOM   1619  O   PRO A 241     -23.100  15.897   7.625  1.00  0.00           O  
ATOM   1620  CB  PRO A 241     -24.542  17.867   9.559  1.00  0.00           C  
ATOM   1621  CG  PRO A 241     -25.608  18.070  10.542  1.00  0.00           C  
ATOM   1622  CD  PRO A 241     -25.429  16.961  11.576  1.00  0.00           C  
ATOM   1623  N   HIS A 242     -21.974  15.915   9.506  1.00  0.00           N  
ATOM   1624  CA  HIS A 242     -20.648  15.556   8.977  1.00  0.00           C  
ATOM   1625  C   HIS A 242     -20.501  14.080   8.796  1.00  0.00           C  
ATOM   1626  O   HIS A 242     -19.783  13.602   7.933  1.00  0.00           O  
ATOM   1627  CB  HIS A 242     -19.560  16.014   9.970  1.00  0.00           C  
ATOM   1628  CG  HIS A 242     -20.020  16.080  11.375  1.00  0.00           C  
ATOM   1629  ND1 HIS A 242     -20.579  17.240  11.897  1.00  0.00           N  
ATOM   1630  CD2 HIS A 242     -20.066  15.145  12.427  1.00  0.00           C  
ATOM   1631  CE1 HIS A 242     -20.930  16.948  13.126  1.00  0.00           C  
ATOM   1632  NE2 HIS A 242     -20.649  15.757  13.521  1.00  0.00           N  
ATOM   1633  N   TYR A 243     -21.088  13.184   9.626  1.00  0.00           N  
ATOM   1634  CA  TYR A 243     -21.207  11.794   9.295  1.00  0.00           C  
ATOM   1635  C   TYR A 243     -22.138  11.591   8.154  1.00  0.00           C  
ATOM   1636  O   TYR A 243     -21.754  10.836   7.283  1.00  0.00           O  
ATOM   1637  CB  TYR A 243     -21.849  11.045  10.535  1.00  0.00           C  
ATOM   1638  CG  TYR A 243     -21.006  11.191  11.790  1.00  0.00           C  
ATOM   1639  CD1 TYR A 243     -19.841  10.342  11.990  1.00  0.00           C  
ATOM   1640  CD2 TYR A 243     -21.328  12.147  12.788  1.00  0.00           C  
ATOM   1641  CE1 TYR A 243     -19.015  10.549  13.158  1.00  0.00           C  
ATOM   1642  CE2 TYR A 243     -20.637  12.164  13.995  1.00  0.00           C  
ATOM   1643  CZ  TYR A 243     -19.479  11.472  14.177  1.00  0.00           C  
ATOM   1644  OH  TYR A 243     -18.871  11.447  15.412  1.00  0.00           O  
ATOM   1645  N   TRP A 244     -23.255  12.339   8.077  1.00  0.00           N  
ATOM   1646  CA  TRP A 244     -24.227  12.231   6.976  1.00  0.00           C  
ATOM   1647  C   TRP A 244     -23.727  12.647   5.578  1.00  0.00           C  
ATOM   1648  O   TRP A 244     -24.101  12.031   4.585  1.00  0.00           O  
ATOM   1649  CB  TRP A 244     -25.412  13.164   7.381  1.00  0.00           C  
ATOM   1650  CG  TRP A 244     -26.260  12.578   8.497  1.00  0.00           C  
ATOM   1651  CD1 TRP A 244     -26.269  11.276   8.914  1.00  0.00           C  
ATOM   1652  CD2 TRP A 244     -27.206  13.275   9.313  1.00  0.00           C  
ATOM   1653  NE1 TRP A 244     -27.202  11.161   9.957  1.00  0.00           N  
ATOM   1654  CE2 TRP A 244     -27.828  12.361  10.193  1.00  0.00           C  
ATOM   1655  CE3 TRP A 244     -27.707  14.599   9.270  1.00  0.00           C  
ATOM   1656  CZ2 TRP A 244     -28.905  12.755  11.053  1.00  0.00           C  
ATOM   1657  CZ3 TRP A 244     -28.816  14.944  10.094  1.00  0.00           C  
ATOM   1658  CH2 TRP A 244     -29.333  14.076  11.048  1.00  0.00           C  
ATOM   1659  N   ARG A 245     -22.962  13.697   5.627  1.00  0.00           N  
ATOM   1660  CA  ARG A 245     -22.140  14.210   4.592  1.00  0.00           C  
ATOM   1661  C   ARG A 245     -21.248  13.164   3.930  1.00  0.00           C  
ATOM   1662  O   ARG A 245     -21.174  13.102   2.726  1.00  0.00           O  
ATOM   1663  CB  ARG A 245     -21.150  15.353   5.090  1.00  0.00           C  
ATOM   1664  CG  ARG A 245     -20.260  16.042   3.998  1.00  0.00           C  
ATOM   1665  CD  ARG A 245     -19.440  17.075   4.674  1.00  0.00           C  
ATOM   1666  NE  ARG A 245     -18.240  16.412   5.282  1.00  0.00           N  
ATOM   1667  CZ  ARG A 245     -17.718  16.632   6.485  1.00  0.00           C  
ATOM   1668  NH1 ARG A 245     -18.224  17.513   7.357  1.00  0.00           N  
ATOM   1669  NH2 ARG A 245     -16.703  15.954   6.856  1.00  0.00           N1+
ATOM   1670  N   ARG A 246     -20.537  12.381   4.717  1.00  0.00           N  
ATOM   1671  CA  ARG A 246     -19.631  11.366   4.208  1.00  0.00           C  
ATOM   1672  C   ARG A 246     -20.434  10.045   3.895  1.00  0.00           C  
ATOM   1673  O   ARG A 246     -19.777   9.107   3.382  1.00  0.00           O  
ATOM   1674  CB  ARG A 246     -18.613  11.077   5.435  1.00  0.00           C  
ATOM   1675  CG  ARG A 246     -17.463  12.028   5.684  1.00  0.00           C  
ATOM   1676  CD  ARG A 246     -16.587  11.732   6.863  1.00  0.00           C  
ATOM   1677  NE  ARG A 246     -15.468  12.728   6.956  1.00  0.00           N  
ATOM   1678  CZ  ARG A 246     -14.559  12.791   8.007  1.00  0.00           C  
ATOM   1679  NH1 ARG A 246     -14.566  12.063   9.098  1.00  0.00           N  
ATOM   1680  NH2 ARG A 246     -13.618  13.712   7.907  1.00  0.00           N1+
ATOM   1681  N   ASP A 247     -21.706   9.916   4.179  1.00  0.00           N  
ATOM   1682  CA  ASP A 247     -22.527   8.800   3.800  1.00  0.00           C  
ATOM   1683  C   ASP A 247     -23.056   9.181   2.410  1.00  0.00           C  
ATOM   1684  O   ASP A 247     -22.993   8.360   1.449  1.00  0.00           O  
ATOM   1685  CB  ASP A 247     -23.687   8.641   4.795  1.00  0.00           C  
ATOM   1686  CG  ASP A 247     -24.815   7.771   4.309  1.00  0.00           C  
ATOM   1687  OD1 ASP A 247     -25.708   8.378   3.787  1.00  0.00           O  
ATOM   1688  OD2 ASP A 247     -24.924   6.628   4.713  1.00  0.00           O1-
ATOM   1689  N   ALA A 248     -23.507  10.434   2.248  1.00  0.00           N  
ATOM   1690  CA  ALA A 248     -23.919  11.104   1.010  1.00  0.00           C  
ATOM   1691  C   ALA A 248     -22.827  11.214  -0.022  1.00  0.00           C  
ATOM   1692  O   ALA A 248     -23.012  11.022  -1.264  1.00  0.00           O  
ATOM   1693  CB  ALA A 248     -24.699  12.367   1.278  1.00  0.00           C  
ATOM   1694  N   ALA A 249     -21.626  11.463   0.432  1.00  0.00           N  
ATOM   1695  CA  ALA A 249     -20.376  11.324  -0.287  1.00  0.00           C  
ATOM   1696  C   ALA A 249     -20.217   9.945  -0.967  1.00  0.00           C  
ATOM   1697  O   ALA A 249     -20.066   9.829  -2.209  1.00  0.00           O  
ATOM   1698  CB  ALA A 249     -19.221  11.635   0.634  1.00  0.00           C  
ATOM   1699  N   GLN A 250     -20.215   8.880  -0.185  1.00  0.00           N  
ATOM   1700  CA  GLN A 250     -20.135   7.500  -0.612  1.00  0.00           C  
ATOM   1701  C   GLN A 250     -21.187   7.176  -1.741  1.00  0.00           C  
ATOM   1702  O   GLN A 250     -20.912   6.638  -2.799  1.00  0.00           O  
ATOM   1703  CB  GLN A 250     -20.369   6.666   0.706  1.00  0.00           C  
ATOM   1704  CG  GLN A 250     -19.892   5.176   0.617  1.00  0.00           C  
ATOM   1705  CD  GLN A 250     -20.697   4.268  -0.375  1.00  0.00           C  
ATOM   1706  OE1 GLN A 250     -21.928   4.422  -0.544  1.00  0.00           O  
ATOM   1707  NE2 GLN A 250     -20.008   3.308  -1.049  1.00  0.00           N  
ATOM   1708  N   LYS A 251     -22.439   7.547  -1.491  1.00  0.00           N  
ATOM   1709  CA  LYS A 251     -23.619   7.456  -2.422  1.00  0.00           C  
ATOM   1710  C   LYS A 251     -23.352   8.221  -3.754  1.00  0.00           C  
ATOM   1711  O   LYS A 251     -23.712   7.781  -4.843  1.00  0.00           O  
ATOM   1712  CB  LYS A 251     -24.912   7.930  -1.733  1.00  0.00           C  
ATOM   1713  CG  LYS A 251     -25.325   6.949  -0.632  1.00  0.00           C  
ATOM   1714  CD  LYS A 251     -26.344   7.627   0.316  1.00  0.00           C  
ATOM   1715  CE  LYS A 251     -26.918   6.641   1.337  1.00  0.00           C  
ATOM   1716  NZ  LYS A 251     -27.758   7.395   2.317  1.00  0.00           N1+
ATOM   1717  N   LYS A 252     -22.735   9.409  -3.684  1.00  0.00           N  
ATOM   1718  CA  LYS A 252     -22.530  10.229  -4.797  1.00  0.00           C  
ATOM   1719  C   LYS A 252     -21.314   9.748  -5.632  1.00  0.00           C  
ATOM   1720  O   LYS A 252     -21.376   9.879  -6.894  1.00  0.00           O  
ATOM   1721  CB  LYS A 252     -22.200  11.704  -4.302  1.00  0.00           C  
ATOM   1722  CG  LYS A 252     -23.417  12.677  -4.170  1.00  0.00           C  
ATOM   1723  CD  LYS A 252     -23.106  14.004  -3.448  1.00  0.00           C  
ATOM   1724  CE  LYS A 252     -24.260  15.001  -3.148  1.00  0.00           C  
ATOM   1725  NZ  LYS A 252     -24.869  15.484  -4.374  1.00  0.00           N1+
ATOM   1726  N   ILE A 253     -20.260   9.158  -5.019  1.00  0.00           N  
ATOM   1727  CA  ILE A 253     -19.183   8.514  -5.734  1.00  0.00           C  
ATOM   1728  C   ILE A 253     -19.618   7.241  -6.417  1.00  0.00           C  
ATOM   1729  O   ILE A 253     -19.167   6.998  -7.521  1.00  0.00           O  
ATOM   1730  CB  ILE A 253     -18.002   8.215  -4.631  1.00  0.00           C  
ATOM   1731  CG1 ILE A 253     -17.421   9.486  -4.076  1.00  0.00           C  
ATOM   1732  CG2 ILE A 253     -16.893   7.253  -5.044  1.00  0.00           C  
ATOM   1733  CD1 ILE A 253     -16.681  10.391  -5.105  1.00  0.00           C  
ATOM   1734  N   SER A 254     -20.454   6.390  -5.800  1.00  0.00           N  
ATOM   1735  CA  SER A 254     -20.944   5.097  -6.243  1.00  0.00           C  
ATOM   1736  C   SER A 254     -21.827   5.446  -7.406  1.00  0.00           C  
ATOM   1737  O   SER A 254     -21.586   4.961  -8.524  1.00  0.00           O  
ATOM   1738  CB  SER A 254     -21.756   4.388  -5.104  1.00  0.00           C  
ATOM   1739  OG  SER A 254     -21.935   2.968  -5.353  1.00  0.00           O  
ATOM   1740  N   ALA A 255     -22.731   6.473  -7.281  1.00  0.00           N  
ATOM   1741  CA  ALA A 255     -23.585   6.973  -8.362  1.00  0.00           C  
ATOM   1742  C   ALA A 255     -22.793   7.434  -9.616  1.00  0.00           C  
ATOM   1743  O   ALA A 255     -23.190   7.048 -10.745  1.00  0.00           O  
ATOM   1744  CB  ALA A 255     -24.347   8.213  -7.781  1.00  0.00           C  
ATOM   1745  N   THR A 256     -21.643   8.201  -9.466  1.00  0.00           N  
ATOM   1746  CA  THR A 256     -20.841   8.619 -10.549  1.00  0.00           C  
ATOM   1747  C   THR A 256     -19.955   7.496 -11.168  1.00  0.00           C  
ATOM   1748  O   THR A 256     -19.685   7.566 -12.370  1.00  0.00           O  
ATOM   1749  CB  THR A 256     -20.028   9.828 -10.160  1.00  0.00           C  
ATOM   1750  OG1 THR A 256     -19.325   9.639  -8.959  1.00  0.00           O  
ATOM   1751  CG2 THR A 256     -20.749  11.178 -10.059  1.00  0.00           C  
ATOM   1752  N   TYR A 257     -19.544   6.504 -10.351  1.00  0.00           N  
ATOM   1753  CA  TYR A 257     -18.859   5.265 -10.931  1.00  0.00           C  
ATOM   1754  C   TYR A 257     -19.823   4.322 -11.732  1.00  0.00           C  
ATOM   1755  O   TYR A 257     -19.550   3.883 -12.886  1.00  0.00           O  
ATOM   1756  CB  TYR A 257     -18.246   4.340  -9.752  1.00  0.00           C  
ATOM   1757  CG  TYR A 257     -16.840   4.651  -9.345  1.00  0.00           C  
ATOM   1758  CD1 TYR A 257     -16.659   4.833  -7.980  1.00  0.00           C  
ATOM   1759  CD2 TYR A 257     -15.773   4.707 -10.247  1.00  0.00           C  
ATOM   1760  CE1 TYR A 257     -15.377   4.921  -7.472  1.00  0.00           C  
ATOM   1761  CE2 TYR A 257     -14.482   4.897  -9.809  1.00  0.00           C  
ATOM   1762  CZ  TYR A 257     -14.305   4.961  -8.357  1.00  0.00           C  
ATOM   1763  OH  TYR A 257     -13.038   4.937  -7.902  1.00  0.00           O  
ATOM   1764  N   MET A 258     -21.013   4.122 -11.143  1.00  0.00           N  
ATOM   1765  CA  MET A 258     -22.103   3.353 -11.699  1.00  0.00           C  
ATOM   1766  C   MET A 258     -22.616   3.930 -13.087  1.00  0.00           C  
ATOM   1767  O   MET A 258     -23.119   3.140 -13.836  1.00  0.00           O  
ATOM   1768  CB  MET A 258     -23.244   3.322 -10.726  1.00  0.00           C  
ATOM   1769  CG  MET A 258     -24.135   2.081 -10.903  1.00  0.00           C  
ATOM   1770  SD  MET A 258     -25.161   1.640  -9.439  1.00  0.00           S  
ATOM   1771  CE  MET A 258     -26.285   0.460 -10.356  1.00  0.00           C  
ATOM   1772  N   LYS A 259     -22.631   5.286 -13.233  1.00  0.00           N  
ATOM   1773  CA  LYS A 259     -23.026   6.017 -14.484  1.00  0.00           C  
ATOM   1774  C   LYS A 259     -21.932   5.785 -15.551  1.00  0.00           C  
ATOM   1775  O   LYS A 259     -22.239   5.556 -16.701  1.00  0.00           O  
ATOM   1776  CB  LYS A 259     -23.223   7.545 -14.274  1.00  0.00           C  
ATOM   1777  CG  LYS A 259     -24.160   8.239 -15.284  1.00  0.00           C  
ATOM   1778  CD  LYS A 259     -23.955   9.764 -15.275  1.00  0.00           C  
ATOM   1779  CE  LYS A 259     -24.943  10.434 -16.237  1.00  0.00           C  
ATOM   1780  NZ  LYS A 259     -24.850  11.867 -15.910  1.00  0.00           N1+
ATOM   1781  N   GLU A 260     -20.634   5.844 -15.118  1.00  0.00           N  
ATOM   1782  CA  GLU A 260     -19.536   5.430 -16.042  1.00  0.00           C  
ATOM   1783  C   GLU A 260     -19.709   3.954 -16.515  1.00  0.00           C  
ATOM   1784  O   GLU A 260     -19.765   3.684 -17.706  1.00  0.00           O  
ATOM   1785  CB  GLU A 260     -18.157   5.754 -15.362  1.00  0.00           C  
ATOM   1786  CG  GLU A 260     -16.929   5.287 -16.041  1.00  0.00           C  
ATOM   1787  CD  GLU A 260     -16.798   5.812 -17.488  1.00  0.00           C  
ATOM   1788  OE1 GLU A 260     -15.941   5.261 -18.214  1.00  0.00           O  
ATOM   1789  OE2 GLU A 260     -17.456   6.790 -17.907  1.00  0.00           O1-
ATOM   1790  N   ILE A 261     -19.975   3.020 -15.595  1.00  0.00           N  
ATOM   1791  CA  ILE A 261     -20.265   1.619 -15.862  1.00  0.00           C  
ATOM   1792  C   ILE A 261     -21.369   1.383 -16.957  1.00  0.00           C  
ATOM   1793  O   ILE A 261     -21.251   0.613 -17.905  1.00  0.00           O  
ATOM   1794  CB  ILE A 261     -20.496   0.904 -14.539  1.00  0.00           C  
ATOM   1795  CG1 ILE A 261     -19.164   0.496 -13.920  1.00  0.00           C  
ATOM   1796  CG2 ILE A 261     -21.407  -0.323 -14.626  1.00  0.00           C  
ATOM   1797  CD1 ILE A 261     -18.376  -0.621 -14.678  1.00  0.00           C  
ATOM   1798  N   LYS A 262     -22.441   2.189 -16.760  1.00  0.00           N  
ATOM   1799  CA  LYS A 262     -23.566   2.297 -17.689  1.00  0.00           C  
ATOM   1800  C   LYS A 262     -23.112   2.870 -19.061  1.00  0.00           C  
ATOM   1801  O   LYS A 262     -23.703   2.415 -20.026  1.00  0.00           O  
ATOM   1802  CB  LYS A 262     -24.660   3.179 -17.028  1.00  0.00           C  
ATOM   1803  CG  LYS A 262     -26.013   3.307 -17.724  1.00  0.00           C  
ATOM   1804  CD  LYS A 262     -26.894   4.263 -17.021  1.00  0.00           C  
ATOM   1805  CE  LYS A 262     -28.201   4.529 -17.685  1.00  0.00           C  
ATOM   1806  NZ  LYS A 262     -29.257   5.226 -16.876  1.00  0.00           N1+
ATOM   1807  N   LEU A 263     -22.177   3.780 -19.213  1.00  0.00           N  
ATOM   1808  CA  LEU A 263     -21.899   4.512 -20.501  1.00  0.00           C  
ATOM   1809  C   LEU A 263     -20.815   3.744 -21.297  1.00  0.00           C  
ATOM   1810  O   LEU A 263     -20.904   3.686 -22.526  1.00  0.00           O  
ATOM   1811  CB  LEU A 263     -21.478   5.931 -20.177  1.00  0.00           C  
ATOM   1812  CG  LEU A 263     -22.612   6.997 -19.891  1.00  0.00           C  
ATOM   1813  CD1 LEU A 263     -22.016   8.277 -19.214  1.00  0.00           C  
ATOM   1814  CD2 LEU A 263     -23.443   7.367 -21.113  1.00  0.00           C  
ATOM   1815  N   ARG A 264     -19.845   3.054 -20.578  1.00  0.00           N  
ATOM   1816  CA  ARG A 264     -18.867   2.103 -21.181  1.00  0.00           C  
ATOM   1817  C   ARG A 264     -19.452   1.118 -22.242  1.00  0.00           C  
ATOM   1818  O   ARG A 264     -18.802   0.781 -23.240  1.00  0.00           O  
ATOM   1819  CB  ARG A 264     -18.158   1.368 -20.043  1.00  0.00           C  
ATOM   1820  CG  ARG A 264     -17.276   2.212 -19.078  1.00  0.00           C  
ATOM   1821  CD  ARG A 264     -15.747   1.997 -19.372  1.00  0.00           C  
ATOM   1822  NE  ARG A 264     -14.843   2.802 -18.672  1.00  0.00           N  
ATOM   1823  CZ  ARG A 264     -13.631   2.465 -18.212  1.00  0.00           C  
ATOM   1824  NH1 ARG A 264     -13.112   1.319 -18.413  1.00  0.00           N  
ATOM   1825  NH2 ARG A 264     -12.745   3.329 -17.611  1.00  0.00           N1+
ATOM   1826  N   ARG A 265     -20.646   0.605 -21.853  1.00  0.00           N  
ATOM   1827  CA  ARG A 265     -21.521  -0.299 -22.628  1.00  0.00           C  
ATOM   1828  C   ARG A 265     -22.161   0.367 -23.896  1.00  0.00           C  
ATOM   1829  O   ARG A 265     -22.341  -0.287 -24.934  1.00  0.00           O  
ATOM   1830  CB  ARG A 265     -22.674  -0.766 -21.704  1.00  0.00           C  
ATOM   1831  CG  ARG A 265     -22.254  -1.704 -20.559  1.00  0.00           C  
ATOM   1832  CD  ARG A 265     -23.351  -1.908 -19.471  1.00  0.00           C  
ATOM   1833  NE  ARG A 265     -22.998  -2.969 -18.475  1.00  0.00           N  
ATOM   1834  CZ  ARG A 265     -23.408  -3.028 -17.234  1.00  0.00           C  
ATOM   1835  NH1 ARG A 265     -24.332  -2.133 -16.784  1.00  0.00           N  
ATOM   1836  NH2 ARG A 265     -22.934  -3.974 -16.438  1.00  0.00           N1+
ATOM   1837  N   GLU A 266     -22.515   1.650 -23.830  1.00  0.00           N  
ATOM   1838  CA  GLU A 266     -23.002   2.503 -24.908  1.00  0.00           C  
ATOM   1839  C   GLU A 266     -21.911   2.873 -25.912  1.00  0.00           C  
ATOM   1840  O   GLU A 266     -22.189   2.947 -27.139  1.00  0.00           O  
ATOM   1841  CB  GLU A 266     -23.627   3.798 -24.365  1.00  0.00           C  
ATOM   1842  CG  GLU A 266     -24.806   3.676 -23.436  1.00  0.00           C  
ATOM   1843  CD  GLU A 266     -26.046   3.265 -24.269  1.00  0.00           C  
ATOM   1844  OE1 GLU A 266     -26.998   2.803 -23.600  1.00  0.00           O  
ATOM   1845  OE2 GLU A 266     -26.157   3.576 -25.472  1.00  0.00           O1-
ATOM   1846  N   ARG A 267     -20.724   3.139 -25.471  1.00  0.00           N  
ATOM   1847  CA  ARG A 267     -19.473   3.279 -26.266  1.00  0.00           C  
ATOM   1848  C   ARG A 267     -19.073   1.943 -26.848  1.00  0.00           C  
ATOM   1849  O   ARG A 267     -18.760   1.880 -28.056  1.00  0.00           O  
ATOM   1850  CB  ARG A 267     -18.397   3.700 -25.294  1.00  0.00           C  
ATOM   1851  CG  ARG A 267     -18.549   4.984 -24.609  1.00  0.00           C  
ATOM   1852  CD  ARG A 267     -17.419   5.309 -23.576  1.00  0.00           C  
ATOM   1853  NE  ARG A 267     -17.806   6.322 -22.593  1.00  0.00           N  
ATOM   1854  CZ  ARG A 267     -17.521   6.368 -21.301  1.00  0.00           C  
ATOM   1855  NH1 ARG A 267     -16.539   5.552 -20.834  1.00  0.00           N  
ATOM   1856  NH2 ARG A 267     -18.178   7.181 -20.479  1.00  0.00           N1+
ATOM   1857  N   GLY A 268     -19.221   0.874 -26.045  1.00  0.00           N  
ATOM   1858  CA  GLY A 268     -19.429  -0.495 -26.396  1.00  0.00           C  
ATOM   1859  C   GLY A 268     -18.124  -1.192 -26.924  1.00  0.00           C  
ATOM   1860  O   GLY A 268     -18.141  -2.394 -27.159  1.00  0.00           O  
ATOM   1861  N   ASP A 269     -17.023  -0.466 -27.230  1.00  0.00           N  
ATOM   1862  CA  ASP A 269     -15.789  -0.848 -27.915  1.00  0.00           C  
ATOM   1863  C   ASP A 269     -14.927  -1.887 -27.098  1.00  0.00           C  
ATOM   1864  O   ASP A 269     -13.761  -2.010 -27.365  1.00  0.00           O  
ATOM   1865  CB  ASP A 269     -15.008   0.395 -28.292  1.00  0.00           C  
ATOM   1866  CG  ASP A 269     -14.765   1.430 -27.262  1.00  0.00           C  
ATOM   1867  OD1 ASP A 269     -14.334   2.522 -27.662  1.00  0.00           O  
ATOM   1868  OD2 ASP A 269     -15.014   1.314 -26.014  1.00  0.00           O1-
ATOM   1869  N   ILE A 270     -15.587  -2.543 -26.153  1.00  0.00           N  
ATOM   1870  CA  ILE A 270     -15.076  -3.441 -25.083  1.00  0.00           C  
ATOM   1871  C   ILE A 270     -14.372  -4.641 -25.758  1.00  0.00           C  
ATOM   1872  O   ILE A 270     -14.994  -5.334 -26.596  1.00  0.00           O  
ATOM   1873  CB  ILE A 270     -16.227  -3.867 -24.230  1.00  0.00           C  
ATOM   1874  CG1 ILE A 270     -16.774  -2.672 -23.446  1.00  0.00           C  
ATOM   1875  CG2 ILE A 270     -15.859  -4.899 -23.123  1.00  0.00           C  
ATOM   1876  CD1 ILE A 270     -18.278  -2.897 -23.100  1.00  0.00           C  
ATOM   1877  N   ASP A 271     -13.107  -4.884 -25.441  1.00  0.00           N  
ATOM   1878  CA  ASP A 271     -12.323  -6.091 -25.705  1.00  0.00           C  
ATOM   1879  C   ASP A 271     -11.463  -6.493 -24.513  1.00  0.00           C  
ATOM   1880  O   ASP A 271     -11.943  -7.312 -23.695  1.00  0.00           O  
ATOM   1881  CB  ASP A 271     -11.693  -6.294 -27.063  1.00  0.00           C  
ATOM   1882  CG  ASP A 271     -10.825  -7.519 -27.223  1.00  0.00           C  
ATOM   1883  OD1 ASP A 271      -9.755  -7.370 -27.924  1.00  0.00           O  
ATOM   1884  OD2 ASP A 271     -11.284  -8.644 -26.869  1.00  0.00           O1-
ATOM   1885  N   PRO A 272     -10.159  -6.077 -24.334  1.00  0.00           N  
ATOM   1886  CA  PRO A 272      -9.308  -6.553 -23.218  1.00  0.00           C  
ATOM   1887  C   PRO A 272      -9.640  -5.748 -21.953  1.00  0.00           C  
ATOM   1888  O   PRO A 272     -10.625  -4.981 -21.877  1.00  0.00           O  
ATOM   1889  CB  PRO A 272      -7.862  -6.302 -23.703  1.00  0.00           C  
ATOM   1890  CG  PRO A 272      -7.976  -5.051 -24.567  1.00  0.00           C  
ATOM   1891  CD  PRO A 272      -9.417  -5.016 -25.128  1.00  0.00           C  
ATOM   1892  N   ASN A 273      -8.863  -6.029 -20.859  1.00  0.00           N  
ATOM   1893  CA  ASN A 273      -9.005  -5.359 -19.496  1.00  0.00           C  
ATOM   1894  C   ASN A 273      -8.132  -4.098 -19.567  1.00  0.00           C  
ATOM   1895  O   ASN A 273      -6.990  -4.117 -19.150  1.00  0.00           O  
ATOM   1896  CB  ASN A 273      -8.541  -6.214 -18.224  1.00  0.00           C  
ATOM   1897  CG  ASN A 273      -9.191  -7.612 -18.093  1.00  0.00           C  
ATOM   1898  OD1 ASN A 273      -9.171  -8.446 -19.027  1.00  0.00           O  
ATOM   1899  ND2 ASN A 273      -9.732  -7.934 -16.908  1.00  0.00           N  
ATOM   1900  N   ARG A 274      -8.602  -3.015 -20.275  1.00  0.00           N  
ATOM   1901  CA  ARG A 274      -7.973  -1.733 -20.614  1.00  0.00           C  
ATOM   1902  C   ARG A 274      -7.627  -1.049 -19.355  1.00  0.00           C  
ATOM   1903  O   ARG A 274      -6.601  -0.369 -19.362  1.00  0.00           O  
ATOM   1904  CB  ARG A 274      -8.941  -0.823 -21.515  1.00  0.00           C  
ATOM   1905  CG  ARG A 274      -9.289  -1.603 -22.777  1.00  0.00           C  
ATOM   1906  CD  ARG A 274     -10.246  -0.776 -23.701  1.00  0.00           C  
ATOM   1907  NE  ARG A 274     -11.456  -0.333 -22.985  1.00  0.00           N  
ATOM   1908  CZ  ARG A 274     -12.598   0.135 -23.473  1.00  0.00           C  
ATOM   1909  NH1 ARG A 274     -12.764   0.517 -24.728  1.00  0.00           N  
ATOM   1910  NH2 ARG A 274     -13.643   0.248 -22.626  1.00  0.00           N1+
ATOM   1911  N   ASP A 275      -8.417  -1.188 -18.380  1.00  0.00           N  
ATOM   1912  CA  ASP A 275      -8.306  -0.586 -17.121  1.00  0.00           C  
ATOM   1913  C   ASP A 275      -9.066  -1.326 -15.969  1.00  0.00           C  
ATOM   1914  O   ASP A 275      -9.691  -2.363 -16.292  1.00  0.00           O  
ATOM   1915  CB  ASP A 275      -8.621   0.896 -17.132  1.00  0.00           C  
ATOM   1916  CG  ASP A 275     -10.062   1.361 -17.249  1.00  0.00           C  
ATOM   1917  OD1 ASP A 275     -10.324   2.535 -17.530  1.00  0.00           O  
ATOM   1918  OD2 ASP A 275     -11.010   0.562 -17.287  1.00  0.00           O1-
ATOM   1919  N   LEU A 276      -8.982  -0.854 -14.691  1.00  0.00           N  
ATOM   1920  CA  LEU A 276      -9.750  -1.493 -13.637  1.00  0.00           C  
ATOM   1921  C   LEU A 276     -11.256  -1.314 -13.778  1.00  0.00           C  
ATOM   1922  O   LEU A 276     -11.927  -2.285 -13.461  1.00  0.00           O  
ATOM   1923  CB  LEU A 276      -9.273  -0.878 -12.251  1.00  0.00           C  
ATOM   1924  CG  LEU A 276      -9.777  -1.534 -10.962  1.00  0.00           C  
ATOM   1925  CD1 LEU A 276      -8.896  -2.792 -10.775  1.00  0.00           C  
ATOM   1926  CD2 LEU A 276      -9.667  -0.595  -9.788  1.00  0.00           C  
ATOM   1927  N   ILE A 277     -11.809  -0.238 -14.230  1.00  0.00           N  
ATOM   1928  CA  ILE A 277     -13.245  -0.156 -14.485  1.00  0.00           C  
ATOM   1929  C   ILE A 277     -13.841  -1.127 -15.527  1.00  0.00           C  
ATOM   1930  O   ILE A 277     -14.955  -1.596 -15.401  1.00  0.00           O  
ATOM   1931  CB  ILE A 277     -13.607   1.306 -14.807  1.00  0.00           C  
ATOM   1932  CG1 ILE A 277     -13.175   2.348 -13.761  1.00  0.00           C  
ATOM   1933  CG2 ILE A 277     -15.135   1.380 -15.140  1.00  0.00           C  
ATOM   1934  CD1 ILE A 277     -13.564   3.783 -13.963  1.00  0.00           C  
ATOM   1935  N   ASP A 278     -13.039  -1.369 -16.573  1.00  0.00           N  
ATOM   1936  CA  ASP A 278     -13.455  -2.360 -17.593  1.00  0.00           C  
ATOM   1937  C   ASP A 278     -13.304  -3.750 -17.041  1.00  0.00           C  
ATOM   1938  O   ASP A 278     -14.175  -4.591 -17.284  1.00  0.00           O  
ATOM   1939  CB  ASP A 278     -12.481  -2.497 -18.810  1.00  0.00           C  
ATOM   1940  CG  ASP A 278     -12.792  -1.604 -20.056  1.00  0.00           C  
ATOM   1941  OD1 ASP A 278     -13.543  -0.603 -20.014  1.00  0.00           O  
ATOM   1942  OD2 ASP A 278     -12.086  -1.812 -21.051  1.00  0.00           O1-
ATOM   1943  N   SER A 279     -12.263  -3.979 -16.251  1.00  0.00           N  
ATOM   1944  CA  SER A 279     -11.970  -5.268 -15.668  1.00  0.00           C  
ATOM   1945  C   SER A 279     -13.121  -5.817 -14.776  1.00  0.00           C  
ATOM   1946  O   SER A 279     -13.559  -6.978 -14.897  1.00  0.00           O  
ATOM   1947  CB  SER A 279     -10.597  -5.348 -14.878  1.00  0.00           C  
ATOM   1948  OG  SER A 279     -10.122  -6.647 -14.595  1.00  0.00           O  
ATOM   1949  N   LEU A 280     -13.732  -4.969 -14.023  1.00  0.00           N  
ATOM   1950  CA  LEU A 280     -14.969  -5.228 -13.253  1.00  0.00           C  
ATOM   1951  C   LEU A 280     -16.220  -5.195 -14.084  1.00  0.00           C  
ATOM   1952  O   LEU A 280     -17.292  -5.591 -13.600  1.00  0.00           O  
ATOM   1953  CB  LEU A 280     -15.085  -4.215 -12.112  1.00  0.00           C  
ATOM   1954  CG  LEU A 280     -14.006  -4.502 -10.992  1.00  0.00           C  
ATOM   1955  CD1 LEU A 280     -14.177  -3.585  -9.765  1.00  0.00           C  
ATOM   1956  CD2 LEU A 280     -13.927  -5.938 -10.470  1.00  0.00           C  
ATOM   1957  N   LEU A 281     -16.271  -4.747 -15.341  1.00  0.00           N  
ATOM   1958  CA  LEU A 281     -17.449  -4.647 -16.221  1.00  0.00           C  
ATOM   1959  C   LEU A 281     -17.508  -5.965 -17.037  1.00  0.00           C  
ATOM   1960  O   LEU A 281     -18.533  -6.600 -17.281  1.00  0.00           O  
ATOM   1961  CB  LEU A 281     -17.320  -3.454 -17.197  1.00  0.00           C  
ATOM   1962  CG  LEU A 281     -18.401  -3.182 -18.322  1.00  0.00           C  
ATOM   1963  CD1 LEU A 281     -19.679  -2.590 -17.602  1.00  0.00           C  
ATOM   1964  CD2 LEU A 281     -17.845  -2.188 -19.343  1.00  0.00           C  
ATOM   1965  N   ILE A 282     -16.321  -6.418 -17.469  1.00  0.00           N  
ATOM   1966  CA  ILE A 282     -16.023  -7.625 -18.167  1.00  0.00           C  
ATOM   1967  C   ILE A 282     -16.234  -8.808 -17.214  1.00  0.00           C  
ATOM   1968  O   ILE A 282     -17.053  -9.687 -17.474  1.00  0.00           O  
ATOM   1969  CB  ILE A 282     -14.642  -7.575 -18.743  1.00  0.00           C  
ATOM   1970  CG1 ILE A 282     -14.576  -6.488 -19.840  1.00  0.00           C  
ATOM   1971  CG2 ILE A 282     -14.251  -8.966 -19.349  1.00  0.00           C  
ATOM   1972  CD1 ILE A 282     -13.106  -6.035 -20.229  1.00  0.00           C  
ATOM   1973  N   HIS A 283     -15.360  -8.906 -16.186  1.00  0.00           N  
ATOM   1974  CA  HIS A 283     -15.413  -9.929 -15.166  1.00  0.00           C  
ATOM   1975  C   HIS A 283     -16.458  -9.480 -14.148  1.00  0.00           C  
ATOM   1976  O   HIS A 283     -16.119  -8.687 -13.216  1.00  0.00           O  
ATOM   1977  CB  HIS A 283     -14.112 -10.114 -14.479  1.00  0.00           C  
ATOM   1978  CG  HIS A 283     -12.951 -10.538 -15.280  1.00  0.00           C  
ATOM   1979  ND1 HIS A 283     -12.578 -11.888 -15.238  1.00  0.00           N  
ATOM   1980  CD2 HIS A 283     -12.208  -9.914 -16.224  1.00  0.00           C  
ATOM   1981  CE1 HIS A 283     -11.460 -11.911 -16.014  1.00  0.00           C  
ATOM   1982  NE2 HIS A 283     -11.210 -10.730 -16.693  1.00  0.00           N  
ATOM   1983  N   SER A 284     -17.713  -9.936 -14.294  1.00  0.00           N  
ATOM   1984  CA  SER A 284     -18.944  -9.620 -13.583  1.00  0.00           C  
ATOM   1985  C   SER A 284     -19.806 -10.897 -13.151  1.00  0.00           C  
ATOM   1986  O   SER A 284     -20.897 -10.726 -12.631  1.00  0.00           O  
ATOM   1987  CB  SER A 284     -19.750  -8.506 -14.393  1.00  0.00           C  
ATOM   1988  OG  SER A 284     -19.844  -8.905 -15.746  1.00  0.00           O  
ATOM   1989  N   THR A 285     -19.252 -12.105 -13.324  1.00  0.00           N  
ATOM   1990  CA  THR A 285     -19.928 -13.357 -12.986  1.00  0.00           C  
ATOM   1991  C   THR A 285     -19.121 -14.137 -11.957  1.00  0.00           C  
ATOM   1992  O   THR A 285     -17.884 -14.128 -12.036  1.00  0.00           O  
ATOM   1993  CB  THR A 285     -20.264 -14.023 -14.261  1.00  0.00           C  
ATOM   1994  OG1 THR A 285     -19.175 -14.274 -15.068  1.00  0.00           O  
ATOM   1995  CG2 THR A 285     -21.237 -13.213 -15.085  1.00  0.00           C  
ATOM   1996  N   TYR A 286     -19.887 -14.705 -11.004  1.00  0.00           N  
ATOM   1997  CA  TYR A 286     -19.470 -15.646  -9.975  1.00  0.00           C  
ATOM   1998  C   TYR A 286     -19.728 -17.025 -10.483  1.00  0.00           C  
ATOM   1999  O   TYR A 286     -20.768 -17.247 -11.000  1.00  0.00           O  
ATOM   2000  CB  TYR A 286     -20.286 -15.412  -8.684  1.00  0.00           C  
ATOM   2001  CG  TYR A 286     -20.154 -14.058  -8.090  1.00  0.00           C  
ATOM   2002  CD1 TYR A 286     -18.923 -13.655  -7.481  1.00  0.00           C  
ATOM   2003  CD2 TYR A 286     -21.297 -13.254  -8.100  1.00  0.00           C  
ATOM   2004  CE1 TYR A 286     -19.012 -12.399  -6.863  1.00  0.00           C  
ATOM   2005  CE2 TYR A 286     -21.322 -11.980  -7.475  1.00  0.00           C  
ATOM   2006  CZ  TYR A 286     -20.175 -11.562  -6.846  1.00  0.00           C  
ATOM   2007  OH  TYR A 286     -20.235 -10.386  -6.171  1.00  0.00           O  
ATOM   2008  N   LYS A 287     -18.760 -17.882 -10.275  1.00  0.00           N  
ATOM   2009  CA  LYS A 287     -18.674 -19.235 -10.726  1.00  0.00           C  
ATOM   2010  C   LYS A 287     -19.814 -20.207 -10.329  1.00  0.00           C  
ATOM   2011  O   LYS A 287     -19.974 -21.251 -11.030  1.00  0.00           O  
ATOM   2012  CB  LYS A 287     -17.359 -19.809 -10.197  1.00  0.00           C  
ATOM   2013  CG  LYS A 287     -17.265 -20.054  -8.695  1.00  0.00           C  
ATOM   2014  CD  LYS A 287     -15.769 -20.136  -8.263  1.00  0.00           C  
ATOM   2015  CE  LYS A 287     -15.513 -20.707  -6.863  1.00  0.00           C  
ATOM   2016  NZ  LYS A 287     -15.852 -19.609  -5.921  1.00  0.00           N1+
ATOM   2017  N   ASP A 288     -20.690 -19.906  -9.352  1.00  0.00           N  
ATOM   2018  CA  ASP A 288     -21.926 -20.554  -8.999  1.00  0.00           C  
ATOM   2019  C   ASP A 288     -23.082 -19.837  -9.782  1.00  0.00           C  
ATOM   2020  O   ASP A 288     -24.219 -19.971  -9.324  1.00  0.00           O  
ATOM   2021  CB  ASP A 288     -22.079 -20.503  -7.487  1.00  0.00           C  
ATOM   2022  CG  ASP A 288     -22.025 -19.213  -6.795  1.00  0.00           C  
ATOM   2023  OD1 ASP A 288     -23.015 -18.942  -6.134  1.00  0.00           O  
ATOM   2024  OD2 ASP A 288     -21.009 -18.519  -6.803  1.00  0.00           O1-
ATOM   2025  N   GLY A 289     -22.905 -19.279 -10.992  1.00  0.00           N  
ATOM   2026  CA  GLY A 289     -23.934 -19.006 -11.930  1.00  0.00           C  
ATOM   2027  C   GLY A 289     -24.745 -17.818 -11.526  1.00  0.00           C  
ATOM   2028  O   GLY A 289     -25.935 -17.776 -11.916  1.00  0.00           O  
ATOM   2029  N   VAL A 290     -24.232 -16.826 -10.760  1.00  0.00           N  
ATOM   2030  CA  VAL A 290     -24.880 -15.552 -10.452  1.00  0.00           C  
ATOM   2031  C   VAL A 290     -23.989 -14.450 -10.876  1.00  0.00           C  
ATOM   2032  O   VAL A 290     -22.772 -14.694 -10.956  1.00  0.00           O  
ATOM   2033  CB  VAL A 290     -25.061 -15.480  -8.965  1.00  0.00           C  
ATOM   2034  CG1 VAL A 290     -26.102 -14.381  -8.578  1.00  0.00           C  
ATOM   2035  CG2 VAL A 290     -25.460 -16.851  -8.318  1.00  0.00           C  
ATOM   2036  N   LYS A 291     -24.498 -13.248 -11.044  1.00  0.00           N  
ATOM   2037  CA  LYS A 291     -23.836 -12.039 -11.467  1.00  0.00           C  
ATOM   2038  C   LYS A 291     -23.525 -11.121 -10.248  1.00  0.00           C  
ATOM   2039  O   LYS A 291     -24.299 -11.136  -9.282  1.00  0.00           O  
ATOM   2040  CB  LYS A 291     -24.748 -11.204 -12.477  1.00  0.00           C  
ATOM   2041  CG  LYS A 291     -23.940 -10.310 -13.418  1.00  0.00           C  
ATOM   2042  CD  LYS A 291     -24.934  -9.567 -14.292  1.00  0.00           C  
ATOM   2043  CE  LYS A 291     -24.234  -8.982 -15.488  1.00  0.00           C  
ATOM   2044  NZ  LYS A 291     -25.098  -8.109 -16.309  1.00  0.00           N1+
ATOM   2045  N   MET A 292     -22.411 -10.408 -10.281  1.00  0.00           N  
ATOM   2046  CA  MET A 292     -22.028  -9.246  -9.489  1.00  0.00           C  
ATOM   2047  C   MET A 292     -22.690  -8.024 -10.197  1.00  0.00           C  
ATOM   2048  O   MET A 292     -22.453  -7.781 -11.411  1.00  0.00           O  
ATOM   2049  CB  MET A 292     -20.498  -9.101  -9.561  1.00  0.00           C  
ATOM   2050  CG  MET A 292     -19.872  -8.066  -8.514  1.00  0.00           C  
ATOM   2051  SD  MET A 292     -18.047  -7.840  -8.713  1.00  0.00           S  
ATOM   2052  CE  MET A 292     -17.733  -7.848 -10.463  1.00  0.00           C  
ATOM   2053  N   THR A 293     -23.623  -7.390  -9.450  1.00  0.00           N  
ATOM   2054  CA  THR A 293     -24.398  -6.208  -9.923  1.00  0.00           C  
ATOM   2055  C   THR A 293     -23.548  -4.991 -10.182  1.00  0.00           C  
ATOM   2056  O   THR A 293     -22.427  -4.911  -9.581  1.00  0.00           O  
ATOM   2057  CB  THR A 293     -25.515  -5.931  -8.907  1.00  0.00           C  
ATOM   2058  OG1 THR A 293     -24.913  -5.705  -7.618  1.00  0.00           O  
ATOM   2059  CG2 THR A 293     -26.587  -6.995  -8.761  1.00  0.00           C  
ATOM   2060  N   ASP A 294     -24.036  -3.956 -10.850  1.00  0.00           N  
ATOM   2061  CA  ASP A 294     -23.244  -2.737 -11.037  1.00  0.00           C  
ATOM   2062  C   ASP A 294     -23.347  -1.895  -9.710  1.00  0.00           C  
ATOM   2063  O   ASP A 294     -22.467  -1.020  -9.488  1.00  0.00           O  
ATOM   2064  CB  ASP A 294     -23.775  -1.814 -12.212  1.00  0.00           C  
ATOM   2065  CG  ASP A 294     -24.027  -2.461 -13.566  1.00  0.00           C  
ATOM   2066  OD1 ASP A 294     -23.644  -3.628 -13.810  1.00  0.00           O  
ATOM   2067  OD2 ASP A 294     -24.779  -1.809 -14.273  1.00  0.00           O1-
ATOM   2068  N   GLN A 295     -24.350  -2.207  -8.845  1.00  0.00           N  
ATOM   2069  CA  GLN A 295     -24.465  -1.725  -7.507  1.00  0.00           C  
ATOM   2070  C   GLN A 295     -23.279  -2.238  -6.609  1.00  0.00           C  
ATOM   2071  O   GLN A 295     -22.722  -1.449  -5.862  1.00  0.00           O  
ATOM   2072  CB  GLN A 295     -25.917  -2.070  -6.900  1.00  0.00           C  
ATOM   2073  CG  GLN A 295     -26.019  -1.953  -5.396  1.00  0.00           C  
ATOM   2074  CD  GLN A 295     -26.083  -0.490  -5.047  1.00  0.00           C  
ATOM   2075  OE1 GLN A 295     -26.617   0.294  -5.842  1.00  0.00           O  
ATOM   2076  NE2 GLN A 295     -25.700  -0.128  -3.830  1.00  0.00           N  
ATOM   2077  N   GLU A 296     -22.889  -3.525  -6.680  1.00  0.00           N  
ATOM   2078  CA  GLU A 296     -21.674  -4.108  -6.075  1.00  0.00           C  
ATOM   2079  C   GLU A 296     -20.435  -3.467  -6.717  1.00  0.00           C  
ATOM   2080  O   GLU A 296     -19.563  -3.077  -5.957  1.00  0.00           O  
ATOM   2081  CB  GLU A 296     -21.598  -5.603  -6.398  1.00  0.00           C  
ATOM   2082  CG  GLU A 296     -22.553  -6.482  -5.576  1.00  0.00           C  
ATOM   2083  CD  GLU A 296     -22.875  -7.874  -6.124  1.00  0.00           C  
ATOM   2084  OE1 GLU A 296     -22.104  -8.773  -5.802  1.00  0.00           O  
ATOM   2085  OE2 GLU A 296     -23.886  -8.014  -6.769  1.00  0.00           O1-
ATOM   2086  N   ILE A 297     -20.468  -3.301  -8.108  1.00  0.00           N  
ATOM   2087  CA  ILE A 297     -19.178  -2.888  -8.712  1.00  0.00           C  
ATOM   2088  C   ILE A 297     -18.843  -1.450  -8.298  1.00  0.00           C  
ATOM   2089  O   ILE A 297     -17.753  -1.175  -7.947  1.00  0.00           O  
ATOM   2090  CB  ILE A 297     -19.213  -3.102 -10.288  1.00  0.00           C  
ATOM   2091  CG1 ILE A 297     -19.460  -4.563 -10.749  1.00  0.00           C  
ATOM   2092  CG2 ILE A 297     -17.913  -2.602 -11.026  1.00  0.00           C  
ATOM   2093  CD1 ILE A 297     -19.953  -4.597 -12.249  1.00  0.00           C  
ATOM   2094  N   ALA A 298     -19.865  -0.616  -8.212  1.00  0.00           N  
ATOM   2095  CA  ALA A 298     -19.745   0.750  -7.801  1.00  0.00           C  
ATOM   2096  C   ALA A 298     -19.358   1.056  -6.364  1.00  0.00           C  
ATOM   2097  O   ALA A 298     -18.962   2.207  -6.096  1.00  0.00           O  
ATOM   2098  CB  ALA A 298     -21.086   1.464  -8.084  1.00  0.00           C  
ATOM   2099  N   ASN A 299     -19.461   0.059  -5.508  1.00  0.00           N  
ATOM   2100  CA  ASN A 299     -19.079   0.031  -4.060  1.00  0.00           C  
ATOM   2101  C   ASN A 299     -17.725  -0.603  -3.820  1.00  0.00           C  
ATOM   2102  O   ASN A 299     -16.960  -0.222  -2.997  1.00  0.00           O  
ATOM   2103  CB  ASN A 299     -20.203  -0.755  -3.169  1.00  0.00           C  
ATOM   2104  CG  ASN A 299     -21.319   0.246  -2.867  1.00  0.00           C  
ATOM   2105  OD1 ASN A 299     -21.209   1.143  -2.043  1.00  0.00           O  
ATOM   2106  ND2 ASN A 299     -22.486   0.156  -3.527  1.00  0.00           N  
ATOM   2107  N   LEU A 300     -17.336  -1.480  -4.730  1.00  0.00           N  
ATOM   2108  CA  LEU A 300     -16.147  -2.300  -4.727  1.00  0.00           C  
ATOM   2109  C   LEU A 300     -15.025  -1.326  -5.167  1.00  0.00           C  
ATOM   2110  O   LEU A 300     -14.005  -1.272  -4.552  1.00  0.00           O  
ATOM   2111  CB  LEU A 300     -16.265  -3.413  -5.731  1.00  0.00           C  
ATOM   2112  CG  LEU A 300     -15.144  -4.419  -5.824  1.00  0.00           C  
ATOM   2113  CD1 LEU A 300     -14.621  -4.894  -4.522  1.00  0.00           C  
ATOM   2114  CD2 LEU A 300     -15.580  -5.493  -6.766  1.00  0.00           C  
ATOM   2115  N   LEU A 301     -15.446  -0.499  -6.158  1.00  0.00           N  
ATOM   2116  CA  LEU A 301     -14.513   0.413  -6.826  1.00  0.00           C  
ATOM   2117  C   LEU A 301     -14.025   1.541  -5.897  1.00  0.00           C  
ATOM   2118  O   LEU A 301     -12.979   2.105  -6.180  1.00  0.00           O  
ATOM   2119  CB  LEU A 301     -15.236   1.092  -7.997  1.00  0.00           C  
ATOM   2120  CG  LEU A 301     -15.077   0.338  -9.324  1.00  0.00           C  
ATOM   2121  CD1 LEU A 301     -16.134   0.926 -10.339  1.00  0.00           C  
ATOM   2122  CD2 LEU A 301     -13.624   0.395  -9.811  1.00  0.00           C  
ATOM   2123  N   ILE A 302     -14.726   1.795  -4.781  1.00  0.00           N  
ATOM   2124  CA  ILE A 302     -14.360   2.744  -3.696  1.00  0.00           C  
ATOM   2125  C   ILE A 302     -13.251   2.099  -2.834  1.00  0.00           C  
ATOM   2126  O   ILE A 302     -12.120   2.584  -2.784  1.00  0.00           O  
ATOM   2127  CB  ILE A 302     -15.604   3.121  -2.842  1.00  0.00           C  
ATOM   2128  CG1 ILE A 302     -16.580   4.052  -3.702  1.00  0.00           C  
ATOM   2129  CG2 ILE A 302     -15.183   3.913  -1.564  1.00  0.00           C  
ATOM   2130  CD1 ILE A 302     -17.959   4.184  -3.083  1.00  0.00           C  
ATOM   2131  N   GLY A 303     -13.642   0.960  -2.290  1.00  0.00           N  
ATOM   2132  CA  GLY A 303     -12.839   0.395  -1.223  1.00  0.00           C  
ATOM   2133  C   GLY A 303     -11.557  -0.315  -1.816  1.00  0.00           C  
ATOM   2134  O   GLY A 303     -10.558  -0.202  -1.175  1.00  0.00           O  
ATOM   2135  N   ILE A 304     -11.605  -0.996  -3.039  1.00  0.00           N  
ATOM   2136  CA  ILE A 304     -10.542  -1.865  -3.575  1.00  0.00           C  
ATOM   2137  C   ILE A 304      -9.232  -1.116  -3.912  1.00  0.00           C  
ATOM   2138  O   ILE A 304      -8.145  -1.635  -3.652  1.00  0.00           O  
ATOM   2139  CB  ILE A 304     -11.100  -2.687  -4.795  1.00  0.00           C  
ATOM   2140  CG1 ILE A 304     -10.240  -3.860  -5.272  1.00  0.00           C  
ATOM   2141  CG2 ILE A 304     -11.351  -1.902  -6.093  1.00  0.00           C  
ATOM   2142  CD1 ILE A 304     -10.291  -5.094  -4.377  1.00  0.00           C  
ATOM   2143  N   LEU A 305      -9.313   0.206  -4.170  1.00  0.00           N  
ATOM   2144  CA  LEU A 305      -8.135   1.060  -4.431  1.00  0.00           C  
ATOM   2145  C   LEU A 305      -7.808   1.958  -3.235  1.00  0.00           C  
ATOM   2146  O   LEU A 305      -6.728   2.589  -3.131  1.00  0.00           O  
ATOM   2147  CB  LEU A 305      -8.361   1.803  -5.782  1.00  0.00           C  
ATOM   2148  CG  LEU A 305      -7.064   2.312  -6.351  1.00  0.00           C  
ATOM   2149  CD1 LEU A 305      -6.136   1.181  -6.828  1.00  0.00           C  
ATOM   2150  CD2 LEU A 305      -7.160   3.517  -7.302  1.00  0.00           C  
ATOM   2151  N   MET A 306      -8.762   2.110  -2.279  1.00  0.00           N  
ATOM   2152  CA  MET A 306      -8.664   2.980  -1.078  1.00  0.00           C  
ATOM   2153  C   MET A 306      -7.335   2.718  -0.309  1.00  0.00           C  
ATOM   2154  O   MET A 306      -6.679   3.734   0.100  1.00  0.00           O  
ATOM   2155  CB  MET A 306      -9.840   2.782  -0.122  1.00  0.00           C  
ATOM   2156  CG  MET A 306     -10.453   4.116   0.461  1.00  0.00           C  
ATOM   2157  SD  MET A 306     -12.151   4.061   1.105  1.00  0.00           S  
ATOM   2158  CE  MET A 306     -12.640   5.826   1.026  1.00  0.00           C  
ATOM   2159  N   GLY A 307      -6.832   1.490  -0.269  1.00  0.00           N  
ATOM   2160  CA  GLY A 307      -5.683   1.050   0.439  1.00  0.00           C  
ATOM   2161  C   GLY A 307      -4.399   1.239  -0.309  1.00  0.00           C  
ATOM   2162  O   GLY A 307      -3.336   1.538   0.289  1.00  0.00           O  
ATOM   2163  N   GLY A 308      -4.544   0.964  -1.644  1.00  0.00           N  
ATOM   2164  CA  GLY A 308      -3.478   0.898  -2.594  1.00  0.00           C  
ATOM   2165  C   GLY A 308      -2.908   2.343  -2.902  1.00  0.00           C  
ATOM   2166  O   GLY A 308      -1.727   2.503  -3.176  1.00  0.00           O  
ATOM   2167  N   GLN A 309      -3.762   3.358  -2.793  1.00  0.00           N  
ATOM   2168  CA  GLN A 309      -3.426   4.754  -2.835  1.00  0.00           C  
ATOM   2169  C   GLN A 309      -2.513   5.106  -1.661  1.00  0.00           C  
ATOM   2170  O   GLN A 309      -1.512   5.756  -1.877  1.00  0.00           O  
ATOM   2171  CB  GLN A 309      -4.801   5.537  -2.816  1.00  0.00           C  
ATOM   2172  CG  GLN A 309      -5.501   5.630  -4.157  1.00  0.00           C  
ATOM   2173  CD  GLN A 309      -4.886   6.717  -5.015  1.00  0.00           C  
ATOM   2174  OE1 GLN A 309      -5.022   7.904  -4.704  1.00  0.00           O  
ATOM   2175  NE2 GLN A 309      -4.294   6.378  -6.138  1.00  0.00           N  
HETATM 2176  N   HIP A 310      -2.880   4.820  -0.401  1.00  0.00           N  
HETATM 2177  CA  HIP A 310      -2.158   5.269   0.817  1.00  0.00           C  
HETATM 2178  C   HIP A 310      -0.804   4.544   0.839  1.00  0.00           C  
HETATM 2179  O   HIP A 310       0.193   5.229   1.178  1.00  0.00           O  
HETATM 2180  CB  HIP A 310      -3.021   4.850   2.055  1.00  0.00           C  
HETATM 2181  CG  HIP A 310      -4.321   5.680   2.159  1.00  0.00           C  
HETATM 2182  ND1 HIP A 310      -4.955   5.940   3.361  1.00  0.00           N1+
HETATM 2183  CD2 HIP A 310      -5.112   6.422   1.255  1.00  0.00           C  
HETATM 2184  CE1 HIP A 310      -6.043   6.731   3.207  1.00  0.00           C  
HETATM 2185  NE2 HIP A 310      -6.137   6.963   1.916  1.00  0.00           N  
ATOM   2186  N   THR A 311      -0.729   3.195   0.593  1.00  0.00           N  
ATOM   2187  CA  THR A 311       0.575   2.478   0.539  1.00  0.00           C  
ATOM   2188  C   THR A 311       1.461   2.980  -0.598  1.00  0.00           C  
ATOM   2189  O   THR A 311       2.680   2.859  -0.375  1.00  0.00           O  
ATOM   2190  CB  THR A 311       0.419   0.995   0.595  1.00  0.00           C  
ATOM   2191  OG1 THR A 311      -0.345   0.500  -0.325  1.00  0.00           O  
ATOM   2192  CG2 THR A 311      -0.331   0.388   1.802  1.00  0.00           C  
ATOM   2193  N   SER A 312       0.879   3.392  -1.715  1.00  0.00           N  
ATOM   2194  CA  SER A 312       1.757   3.942  -2.824  1.00  0.00           C  
ATOM   2195  C   SER A 312       2.235   5.343  -2.518  1.00  0.00           C  
ATOM   2196  O   SER A 312       3.375   5.675  -2.684  1.00  0.00           O  
ATOM   2197  CB  SER A 312       0.963   3.914  -4.126  1.00  0.00           C  
ATOM   2198  OG  SER A 312       0.480   2.642  -4.580  1.00  0.00           O  
ATOM   2199  N   ALA A 313       1.310   6.109  -1.898  1.00  0.00           N  
ATOM   2200  CA  ALA A 313       1.627   7.475  -1.497  1.00  0.00           C  
ATOM   2201  C   ALA A 313       2.814   7.654  -0.532  1.00  0.00           C  
ATOM   2202  O   ALA A 313       3.735   8.433  -0.685  1.00  0.00           O  
ATOM   2203  CB  ALA A 313       0.390   8.151  -0.913  1.00  0.00           C  
ATOM   2204  N   SER A 314       2.775   6.852   0.578  1.00  0.00           N  
ATOM   2205  CA  SER A 314       3.803   6.728   1.632  1.00  0.00           C  
ATOM   2206  C   SER A 314       5.150   6.183   1.017  1.00  0.00           C  
ATOM   2207  O   SER A 314       6.126   6.907   1.222  1.00  0.00           O  
ATOM   2208  CB  SER A 314       3.275   5.911   2.772  1.00  0.00           C  
ATOM   2209  OG  SER A 314       2.792   4.574   2.539  1.00  0.00           O  
ATOM   2210  N   THR A 315       5.117   5.029   0.254  1.00  0.00           N  
ATOM   2211  CA  THR A 315       6.432   4.512  -0.306  1.00  0.00           C  
ATOM   2212  C   THR A 315       7.033   5.503  -1.392  1.00  0.00           C  
ATOM   2213  O   THR A 315       8.262   5.673  -1.457  1.00  0.00           O  
ATOM   2214  CB  THR A 315       6.105   3.127  -0.906  1.00  0.00           C  
ATOM   2215  OG1 THR A 315       5.112   3.174  -1.948  1.00  0.00           O  
ATOM   2216  CG2 THR A 315       5.760   2.172   0.244  1.00  0.00           C  
ATOM   2217  N   SER A 316       6.173   6.282  -2.151  1.00  0.00           N  
ATOM   2218  CA  SER A 316       6.723   7.239  -3.141  1.00  0.00           C  
ATOM   2219  C   SER A 316       7.172   8.572  -2.478  1.00  0.00           C  
ATOM   2220  O   SER A 316       8.040   9.260  -3.092  1.00  0.00           O  
ATOM   2221  CB  SER A 316       5.642   7.466  -4.161  1.00  0.00           C  
ATOM   2222  OG  SER A 316       4.506   7.942  -3.626  1.00  0.00           O  
ATOM   2223  N   ALA A 317       6.632   8.914  -1.322  1.00  0.00           N  
ATOM   2224  CA  ALA A 317       7.104  10.073  -0.581  1.00  0.00           C  
ATOM   2225  C   ALA A 317       8.395   9.707   0.130  1.00  0.00           C  
ATOM   2226  O   ALA A 317       9.309  10.581   0.180  1.00  0.00           O  
ATOM   2227  CB  ALA A 317       6.019  10.517   0.452  1.00  0.00           C  
ATOM   2228  N   TRP A 318       8.450   8.451   0.696  1.00  0.00           N  
ATOM   2229  CA  TRP A 318       9.622   8.105   1.570  1.00  0.00           C  
ATOM   2230  C   TRP A 318      10.957   7.868   0.789  1.00  0.00           C  
ATOM   2231  O   TRP A 318      11.984   8.243   1.282  1.00  0.00           O  
ATOM   2232  CB  TRP A 318       9.222   6.821   2.338  1.00  0.00           C  
ATOM   2233  CG  TRP A 318       8.662   7.017   3.715  1.00  0.00           C  
ATOM   2234  CD1 TRP A 318       7.523   6.428   4.125  1.00  0.00           C  
ATOM   2235  CD2 TRP A 318       9.201   7.699   4.857  1.00  0.00           C  
ATOM   2236  NE1 TRP A 318       7.295   6.736   5.497  1.00  0.00           N  
ATOM   2237  CE2 TRP A 318       8.382   7.458   5.972  1.00  0.00           C  
ATOM   2238  CE3 TRP A 318      10.307   8.481   5.081  1.00  0.00           C  
ATOM   2239  CZ2 TRP A 318       8.747   7.942   7.281  1.00  0.00           C  
ATOM   2240  CZ3 TRP A 318      10.606   9.104   6.294  1.00  0.00           C  
ATOM   2241  CH2 TRP A 318       9.841   8.786   7.455  1.00  0.00           C  
ATOM   2242  N   PHE A 319      10.964   7.142  -0.345  1.00  0.00           N  
ATOM   2243  CA  PHE A 319      12.243   6.897  -1.145  1.00  0.00           C  
ATOM   2244  C   PHE A 319      12.955   8.185  -1.585  1.00  0.00           C  
ATOM   2245  O   PHE A 319      14.195   8.221  -1.468  1.00  0.00           O  
ATOM   2246  CB  PHE A 319      12.094   5.904  -2.347  1.00  0.00           C  
ATOM   2247  CG  PHE A 319      11.466   6.315  -3.706  1.00  0.00           C  
ATOM   2248  CD1 PHE A 319      11.629   5.386  -4.738  1.00  0.00           C  
ATOM   2249  CD2 PHE A 319      10.524   7.349  -3.882  1.00  0.00           C  
ATOM   2250  CE1 PHE A 319      11.047   5.619  -5.980  1.00  0.00           C  
ATOM   2251  CE2 PHE A 319       9.910   7.657  -5.120  1.00  0.00           C  
ATOM   2252  CZ  PHE A 319      10.206   6.777  -6.153  1.00  0.00           C  
ATOM   2253  N   LEU A 320      12.253   9.288  -1.749  1.00  0.00           N  
ATOM   2254  CA  LEU A 320      12.794  10.599  -2.060  1.00  0.00           C  
ATOM   2255  C   LEU A 320      13.638  11.220  -0.945  1.00  0.00           C  
ATOM   2256  O   LEU A 320      14.557  11.986  -1.240  1.00  0.00           O  
ATOM   2257  CB  LEU A 320      11.740  11.615  -2.533  1.00  0.00           C  
ATOM   2258  CG  LEU A 320      10.904  11.347  -3.783  1.00  0.00           C  
ATOM   2259  CD1 LEU A 320       9.808  12.357  -3.801  1.00  0.00           C  
ATOM   2260  CD2 LEU A 320      11.809  11.230  -5.034  1.00  0.00           C  
ATOM   2261  N   LEU A 321      13.411  10.860   0.332  1.00  0.00           N  
ATOM   2262  CA  LEU A 321      14.114  11.331   1.469  1.00  0.00           C  
ATOM   2263  C   LEU A 321      15.471  10.516   1.590  1.00  0.00           C  
ATOM   2264  O   LEU A 321      16.434  11.078   2.039  1.00  0.00           O  
ATOM   2265  CB  LEU A 321      13.164  11.253   2.723  1.00  0.00           C  
ATOM   2266  CG  LEU A 321      11.945  12.126   2.621  1.00  0.00           C  
ATOM   2267  CD1 LEU A 321      10.926  11.667   3.634  1.00  0.00           C  
ATOM   2268  CD2 LEU A 321      12.280  13.662   2.742  1.00  0.00           C  
ATOM   2269  N   HIS A 322      15.428   9.267   1.251  1.00  0.00           N  
ATOM   2270  CA  HIS A 322      16.569   8.363   1.529  1.00  0.00           C  
ATOM   2271  C   HIS A 322      17.508   8.482   0.299  1.00  0.00           C  
ATOM   2272  O   HIS A 322      18.742   8.356   0.391  1.00  0.00           O  
ATOM   2273  CB  HIS A 322      16.113   6.904   1.770  1.00  0.00           C  
ATOM   2274  CG  HIS A 322      15.004   6.763   2.772  1.00  0.00           C  
ATOM   2275  ND1 HIS A 322      14.996   7.381   3.994  1.00  0.00           N  
ATOM   2276  CD2 HIS A 322      13.854   6.064   2.659  1.00  0.00           C  
ATOM   2277  CE1 HIS A 322      13.802   7.044   4.579  1.00  0.00           C  
ATOM   2278  NE2 HIS A 322      13.021   6.328   3.774  1.00  0.00           N  
ATOM   2279  N   LEU A 323      16.951   8.807  -0.892  1.00  0.00           N  
ATOM   2280  CA  LEU A 323      17.806   9.098  -2.032  1.00  0.00           C  
ATOM   2281  C   LEU A 323      18.326  10.547  -2.000  1.00  0.00           C  
ATOM   2282  O   LEU A 323      19.208  11.000  -2.701  1.00  0.00           O  
ATOM   2283  CB  LEU A 323      16.948   8.982  -3.358  1.00  0.00           C  
ATOM   2284  CG  LEU A 323      16.457   7.572  -3.720  1.00  0.00           C  
ATOM   2285  CD1 LEU A 323      15.280   7.771  -4.762  1.00  0.00           C  
ATOM   2286  CD2 LEU A 323      17.675   6.606  -4.012  1.00  0.00           C  
ATOM   2287  N   GLY A 324      17.647  11.343  -1.203  1.00  0.00           N  
ATOM   2288  CA  GLY A 324      17.891  12.737  -0.901  1.00  0.00           C  
ATOM   2289  C   GLY A 324      19.093  12.816   0.114  1.00  0.00           C  
ATOM   2290  O   GLY A 324      19.884  13.716   0.024  1.00  0.00           O  
ATOM   2291  N   GLU A 325      19.141  11.913   1.079  1.00  0.00           N  
ATOM   2292  CA  GLU A 325      20.126  11.964   2.113  1.00  0.00           C  
ATOM   2293  C   GLU A 325      21.510  11.281   1.605  1.00  0.00           C  
ATOM   2294  O   GLU A 325      22.557  11.516   2.231  1.00  0.00           O  
ATOM   2295  CB  GLU A 325      19.496  11.283   3.345  1.00  0.00           C  
ATOM   2296  CG  GLU A 325      20.370  11.182   4.645  1.00  0.00           C  
ATOM   2297  CD  GLU A 325      19.964  10.091   5.674  1.00  0.00           C  
ATOM   2298  OE1 GLU A 325      19.682   8.992   5.217  1.00  0.00           O  
ATOM   2299  OE2 GLU A 325      20.187  10.316   6.879  1.00  0.00           O1-
ATOM   2300  N   LYS A 326      21.370  10.545   0.506  1.00  0.00           N  
ATOM   2301  CA  LYS A 326      22.487   9.866  -0.164  1.00  0.00           C  
ATOM   2302  C   LYS A 326      22.464  10.093  -1.682  1.00  0.00           C  
ATOM   2303  O   LYS A 326      22.057   9.187  -2.404  1.00  0.00           O  
ATOM   2304  CB  LYS A 326      22.529   8.338   0.176  1.00  0.00           C  
ATOM   2305  CG  LYS A 326      22.858   7.848   1.614  1.00  0.00           C  
ATOM   2306  CD  LYS A 326      22.898   6.350   1.650  1.00  0.00           C  
ATOM   2307  CE  LYS A 326      23.846   5.764   2.674  1.00  0.00           C  
ATOM   2308  NZ  LYS A 326      23.924   4.342   2.685  1.00  0.00           N1+
ATOM   2309  N   PRO A 327      22.905  11.297  -2.192  1.00  0.00           N  
ATOM   2310  CA  PRO A 327      22.526  11.735  -3.519  1.00  0.00           C  
ATOM   2311  C   PRO A 327      23.061  10.833  -4.652  1.00  0.00           C  
ATOM   2312  O   PRO A 327      22.462  10.606  -5.694  1.00  0.00           O  
ATOM   2313  CB  PRO A 327      22.839  13.240  -3.657  1.00  0.00           C  
ATOM   2314  CG  PRO A 327      23.903  13.328  -2.556  1.00  0.00           C  
ATOM   2315  CD  PRO A 327      23.640  12.288  -1.480  1.00  0.00           C  
ATOM   2316  N   HIS A 328      24.179  10.170  -4.415  1.00  0.00           N  
ATOM   2317  CA  HIS A 328      24.861   9.253  -5.363  1.00  0.00           C  
ATOM   2318  C   HIS A 328      24.013   7.974  -5.752  1.00  0.00           C  
ATOM   2319  O   HIS A 328      24.105   7.390  -6.818  1.00  0.00           O  
ATOM   2320  CB  HIS A 328      26.234   9.039  -4.760  1.00  0.00           C  
ATOM   2321  CG  HIS A 328      26.285   8.530  -3.359  1.00  0.00           C  
ATOM   2322  ND1 HIS A 328      26.052   7.215  -3.116  1.00  0.00           N  
ATOM   2323  CD2 HIS A 328      26.483   9.107  -2.134  1.00  0.00           C  
ATOM   2324  CE1 HIS A 328      26.196   7.009  -1.723  1.00  0.00           C  
ATOM   2325  NE2 HIS A 328      26.515   8.186  -1.140  1.00  0.00           N  
ATOM   2326  N   LEU A 329      23.024   7.603  -4.901  1.00  0.00           N  
ATOM   2327  CA  LEU A 329      22.072   6.560  -5.231  1.00  0.00           C  
ATOM   2328  C   LEU A 329      21.095   6.967  -6.309  1.00  0.00           C  
ATOM   2329  O   LEU A 329      20.442   6.082  -6.920  1.00  0.00           O  
ATOM   2330  CB  LEU A 329      21.147   6.202  -3.932  1.00  0.00           C  
ATOM   2331  CG  LEU A 329      21.860   5.683  -2.701  1.00  0.00           C  
ATOM   2332  CD1 LEU A 329      20.828   5.195  -1.612  1.00  0.00           C  
ATOM   2333  CD2 LEU A 329      22.691   4.455  -2.982  1.00  0.00           C  
ATOM   2334  N   GLN A 330      20.946   8.277  -6.566  1.00  0.00           N  
ATOM   2335  CA  GLN A 330      20.217   8.808  -7.688  1.00  0.00           C  
ATOM   2336  C   GLN A 330      21.057   8.727  -8.976  1.00  0.00           C  
ATOM   2337  O   GLN A 330      20.517   8.476 -10.046  1.00  0.00           O  
ATOM   2338  CB  GLN A 330      19.841  10.277  -7.597  1.00  0.00           C  
ATOM   2339  CG  GLN A 330      19.087  10.623  -6.296  1.00  0.00           C  
ATOM   2340  CD  GLN A 330      19.064  12.122  -6.067  1.00  0.00           C  
ATOM   2341  OE1 GLN A 330      18.945  12.875  -7.042  1.00  0.00           O  
ATOM   2342  NE2 GLN A 330      19.196  12.639  -4.849  1.00  0.00           N  
ATOM   2343  N   ASP A 331      22.343   9.019  -8.797  1.00  0.00           N  
ATOM   2344  CA  ASP A 331      23.227   9.107  -9.961  1.00  0.00           C  
ATOM   2345  C   ASP A 331      23.483   7.792 -10.595  1.00  0.00           C  
ATOM   2346  O   ASP A 331      23.519   7.708 -11.816  1.00  0.00           O  
ATOM   2347  CB  ASP A 331      24.632   9.727  -9.526  1.00  0.00           C  
ATOM   2348  CG  ASP A 331      24.586  11.166  -9.141  1.00  0.00           C  
ATOM   2349  OD1 ASP A 331      23.677  11.912  -9.544  1.00  0.00           O  
ATOM   2350  OD2 ASP A 331      25.440  11.532  -8.330  1.00  0.00           O1-
ATOM   2351  N   VAL A 332      23.621   6.741  -9.819  1.00  0.00           N  
ATOM   2352  CA  VAL A 332      23.913   5.387 -10.409  1.00  0.00           C  
ATOM   2353  C   VAL A 332      22.676   4.964 -11.299  1.00  0.00           C  
ATOM   2354  O   VAL A 332      22.821   4.364 -12.346  1.00  0.00           O  
ATOM   2355  CB  VAL A 332      24.311   4.324  -9.386  1.00  0.00           C  
ATOM   2356  CG1 VAL A 332      25.657   4.722  -8.644  1.00  0.00           C  
ATOM   2357  CG2 VAL A 332      23.173   3.962  -8.451  1.00  0.00           C  
ATOM   2358  N   ILE A 333      21.425   5.294 -10.967  1.00  0.00           N  
ATOM   2359  CA  ILE A 333      20.232   5.004 -11.742  1.00  0.00           C  
ATOM   2360  C   ILE A 333      20.128   5.862 -13.012  1.00  0.00           C  
ATOM   2361  O   ILE A 333      19.731   5.329 -14.036  1.00  0.00           O  
ATOM   2362  CB  ILE A 333      18.858   5.180 -10.958  1.00  0.00           C  
ATOM   2363  CG1 ILE A 333      18.733   4.307  -9.701  1.00  0.00           C  
ATOM   2364  CG2 ILE A 333      17.634   4.929 -11.789  1.00  0.00           C  
ATOM   2365  CD1 ILE A 333      17.582   4.779  -8.801  1.00  0.00           C  
ATOM   2366  N   TYR A 334      20.503   7.132 -12.890  1.00  0.00           N  
ATOM   2367  CA  TYR A 334      20.559   8.121 -13.991  1.00  0.00           C  
ATOM   2368  C   TYR A 334      21.566   7.599 -15.039  1.00  0.00           C  
ATOM   2369  O   TYR A 334      21.174   7.422 -16.229  1.00  0.00           O  
ATOM   2370  CB  TYR A 334      20.886   9.587 -13.335  1.00  0.00           C  
ATOM   2371  CG  TYR A 334      21.449  10.681 -14.269  1.00  0.00           C  
ATOM   2372  CD1 TYR A 334      20.554  11.386 -15.045  1.00  0.00           C  
ATOM   2373  CD2 TYR A 334      22.800  10.867 -14.308  1.00  0.00           C  
ATOM   2374  CE1 TYR A 334      21.074  12.387 -15.896  1.00  0.00           C  
ATOM   2375  CE2 TYR A 334      23.397  11.845 -15.101  1.00  0.00           C  
ATOM   2376  CZ  TYR A 334      22.525  12.542 -15.981  1.00  0.00           C  
ATOM   2377  OH  TYR A 334      23.123  13.318 -16.930  1.00  0.00           O  
ATOM   2378  N   GLN A 335      22.748   7.199 -14.595  1.00  0.00           N  
ATOM   2379  CA  GLN A 335      23.812   6.662 -15.400  1.00  0.00           C  
ATOM   2380  C   GLN A 335      23.400   5.361 -16.176  1.00  0.00           C  
ATOM   2381  O   GLN A 335      24.060   4.952 -17.103  1.00  0.00           O  
ATOM   2382  CB  GLN A 335      25.075   6.354 -14.524  1.00  0.00           C  
ATOM   2383  CG  GLN A 335      25.779   7.584 -14.148  1.00  0.00           C  
ATOM   2384  CD  GLN A 335      26.784   7.363 -12.932  1.00  0.00           C  
ATOM   2385  OE1 GLN A 335      27.265   8.370 -12.335  1.00  0.00           O  
ATOM   2386  NE2 GLN A 335      26.968   6.084 -12.448  1.00  0.00           N  
ATOM   2387  N   GLU A 336      22.284   4.685 -15.779  1.00  0.00           N  
ATOM   2388  CA  GLU A 336      21.713   3.484 -16.376  1.00  0.00           C  
ATOM   2389  C   GLU A 336      20.720   3.833 -17.508  1.00  0.00           C  
ATOM   2390  O   GLU A 336      20.911   3.477 -18.690  1.00  0.00           O  
ATOM   2391  CB  GLU A 336      20.957   2.599 -15.327  1.00  0.00           C  
ATOM   2392  CG  GLU A 336      20.705   1.077 -15.622  1.00  0.00           C  
ATOM   2393  CD  GLU A 336      21.925   0.225 -15.776  1.00  0.00           C  
ATOM   2394  OE1 GLU A 336      22.337  -0.161 -16.917  1.00  0.00           O  
ATOM   2395  OE2 GLU A 336      22.605  -0.093 -14.760  1.00  0.00           O1-
ATOM   2396  N   VAL A 337      19.683   4.615 -17.302  1.00  0.00           N  
ATOM   2397  CA  VAL A 337      18.544   4.772 -18.165  1.00  0.00           C  
ATOM   2398  C   VAL A 337      18.856   5.453 -19.527  1.00  0.00           C  
ATOM   2399  O   VAL A 337      18.096   5.305 -20.469  1.00  0.00           O  
ATOM   2400  CB  VAL A 337      17.440   5.590 -17.521  1.00  0.00           C  
ATOM   2401  CG1 VAL A 337      16.906   4.860 -16.293  1.00  0.00           C  
ATOM   2402  CG2 VAL A 337      17.752   7.059 -17.115  1.00  0.00           C  
ATOM   2403  N   VAL A 338      19.927   6.209 -19.547  1.00  0.00           N  
ATOM   2404  CA  VAL A 338      20.494   6.888 -20.686  1.00  0.00           C  
ATOM   2405  C   VAL A 338      20.662   6.049 -21.980  1.00  0.00           C  
ATOM   2406  O   VAL A 338      20.356   6.503 -23.110  1.00  0.00           O  
ATOM   2407  CB  VAL A 338      21.856   7.556 -20.233  1.00  0.00           C  
ATOM   2408  CG1 VAL A 338      22.917   6.594 -19.682  1.00  0.00           C  
ATOM   2409  CG2 VAL A 338      22.553   8.512 -21.185  1.00  0.00           C  
ATOM   2410  N   GLU A 339      21.122   4.750 -21.797  1.00  0.00           N  
ATOM   2411  CA  GLU A 339      21.169   3.726 -22.818  1.00  0.00           C  
ATOM   2412  C   GLU A 339      19.788   3.148 -23.226  1.00  0.00           C  
ATOM   2413  O   GLU A 339      19.706   2.515 -24.325  1.00  0.00           O  
ATOM   2414  CB  GLU A 339      22.128   2.642 -22.310  1.00  0.00           C  
ATOM   2415  CG  GLU A 339      23.266   3.005 -21.365  1.00  0.00           C  
ATOM   2416  CD  GLU A 339      24.540   3.648 -22.026  1.00  0.00           C  
ATOM   2417  OE1 GLU A 339      24.532   3.989 -23.226  1.00  0.00           O  
ATOM   2418  OE2 GLU A 339      25.533   3.994 -21.252  1.00  0.00           O1-
ATOM   2419  N   LEU A 340      18.746   3.415 -22.461  1.00  0.00           N  
ATOM   2420  CA  LEU A 340      17.380   3.017 -22.792  1.00  0.00           C  
ATOM   2421  C   LEU A 340      16.563   4.146 -23.333  1.00  0.00           C  
ATOM   2422  O   LEU A 340      15.669   3.973 -24.100  1.00  0.00           O  
ATOM   2423  CB  LEU A 340      16.596   2.539 -21.573  1.00  0.00           C  
ATOM   2424  CG  LEU A 340      17.060   1.143 -20.951  1.00  0.00           C  
ATOM   2425  CD1 LEU A 340      18.196   1.249 -19.943  1.00  0.00           C  
ATOM   2426  CD2 LEU A 340      15.998   0.312 -20.321  1.00  0.00           C  
ATOM   2427  N   LEU A 341      16.897   5.375 -22.930  1.00  0.00           N  
ATOM   2428  CA  LEU A 341      16.460   6.642 -23.557  1.00  0.00           C  
ATOM   2429  C   LEU A 341      17.202   7.004 -24.914  1.00  0.00           C  
ATOM   2430  O   LEU A 341      16.659   7.705 -25.769  1.00  0.00           O  
ATOM   2431  CB  LEU A 341      16.707   7.791 -22.560  1.00  0.00           C  
ATOM   2432  CG  LEU A 341      15.743   7.798 -21.346  1.00  0.00           C  
ATOM   2433  CD1 LEU A 341      16.181   8.813 -20.306  1.00  0.00           C  
ATOM   2434  CD2 LEU A 341      14.291   8.050 -21.632  1.00  0.00           C  
ATOM   2435  N   LYS A 342      18.430   6.528 -25.087  1.00  0.00           N  
ATOM   2436  CA  LYS A 342      19.370   6.766 -26.148  1.00  0.00           C  
ATOM   2437  C   LYS A 342      19.692   8.235 -26.307  1.00  0.00           C  
ATOM   2438  O   LYS A 342      19.927   8.786 -27.329  1.00  0.00           O  
ATOM   2439  CB  LYS A 342      19.084   6.062 -27.531  1.00  0.00           C  
ATOM   2440  CG  LYS A 342      20.298   5.939 -28.381  1.00  0.00           C  
ATOM   2441  CD  LYS A 342      19.990   5.235 -29.671  1.00  0.00           C  
ATOM   2442  CE  LYS A 342      19.771   3.702 -29.565  1.00  0.00           C  
ATOM   2443  NZ  LYS A 342      19.495   3.022 -30.850  1.00  0.00           N1+
ATOM   2444  N   GLU A 343      19.810   8.881 -25.120  1.00  0.00           N  
ATOM   2445  CA  GLU A 343      20.008  10.271 -24.922  1.00  0.00           C  
ATOM   2446  C   GLU A 343      21.463  10.606 -25.149  1.00  0.00           C  
ATOM   2447  O   GLU A 343      22.334   9.874 -24.662  1.00  0.00           O  
ATOM   2448  CB  GLU A 343      19.598  10.611 -23.448  1.00  0.00           C  
ATOM   2449  CG  GLU A 343      19.546  12.116 -22.958  1.00  0.00           C  
ATOM   2450  CD  GLU A 343      20.890  12.827 -22.827  1.00  0.00           C  
ATOM   2451  OE1 GLU A 343      21.075  13.817 -23.503  1.00  0.00           O  
ATOM   2452  OE2 GLU A 343      21.637  12.618 -21.862  1.00  0.00           O1-
ATOM   2453  N   LYS A 344      21.770  11.771 -25.709  1.00  0.00           N  
ATOM   2454  CA  LYS A 344      23.031  12.354 -25.994  1.00  0.00           C  
ATOM   2455  C   LYS A 344      22.870  13.740 -26.567  1.00  0.00           C  
ATOM   2456  O   LYS A 344      23.544  14.183 -27.544  1.00  0.00           O  
ATOM   2457  CB  LYS A 344      23.947  11.494 -26.917  1.00  0.00           C  
ATOM   2458  CG  LYS A 344      23.243  10.939 -28.190  1.00  0.00           C  
ATOM   2459  CD  LYS A 344      24.130   9.929 -29.067  1.00  0.00           C  
ATOM   2460  CE  LYS A 344      23.299   9.001 -29.949  1.00  0.00           C  
ATOM   2461  NZ  LYS A 344      24.113   7.908 -30.422  1.00  0.00           N1+
ATOM   2462  N   GLY A 345      21.942  14.463 -25.904  1.00  0.00           N  
ATOM   2463  CA  GLY A 345      21.371  15.745 -26.386  1.00  0.00           C  
ATOM   2464  C   GLY A 345      19.890  15.548 -26.524  1.00  0.00           C  
ATOM   2465  O   GLY A 345      19.353  16.112 -27.450  1.00  0.00           O  
ATOM   2466  N   GLY A 346      19.270  14.777 -25.695  1.00  0.00           N  
ATOM   2467  CA  GLY A 346      17.803  14.666 -25.593  1.00  0.00           C  
ATOM   2468  C   GLY A 346      17.540  13.214 -25.981  1.00  0.00           C  
ATOM   2469  O   GLY A 346      18.350  12.665 -26.669  1.00  0.00           O  
ATOM   2470  N   ASP A 347      16.465  12.587 -25.513  1.00  0.00           N  
ATOM   2471  CA  ASP A 347      16.166  11.189 -25.519  1.00  0.00           C  
ATOM   2472  C   ASP A 347      15.464  10.857 -26.842  1.00  0.00           C  
ATOM   2473  O   ASP A 347      14.628  11.584 -27.326  1.00  0.00           O  
ATOM   2474  CB  ASP A 347      15.194  10.906 -24.362  1.00  0.00           C  
ATOM   2475  CG  ASP A 347      13.907  11.672 -24.266  1.00  0.00           C  
ATOM   2476  OD1 ASP A 347      12.830  11.082 -24.166  1.00  0.00           O  
ATOM   2477  OD2 ASP A 347      14.003  12.945 -24.415  1.00  0.00           O1-
ATOM   2478  N   LEU A 348      15.716   9.720 -27.494  1.00  0.00           N  
ATOM   2479  CA  LEU A 348      15.100   9.237 -28.735  1.00  0.00           C  
ATOM   2480  C   LEU A 348      14.466   7.819 -28.530  1.00  0.00           C  
ATOM   2481  O   LEU A 348      14.085   7.258 -29.527  1.00  0.00           O  
ATOM   2482  CB  LEU A 348      16.073   9.335 -29.925  1.00  0.00           C  
ATOM   2483  CG  LEU A 348      16.656  10.703 -30.282  1.00  0.00           C  
ATOM   2484  CD1 LEU A 348      17.966  10.549 -31.038  1.00  0.00           C  
ATOM   2485  CD2 LEU A 348      15.610  11.715 -30.920  1.00  0.00           C  
ATOM   2486  N   ASN A 349      14.207   7.394 -27.280  1.00  0.00           N  
ATOM   2487  CA  ASN A 349      13.609   6.130 -26.891  1.00  0.00           C  
ATOM   2488  C   ASN A 349      12.884   6.221 -25.576  1.00  0.00           C  
ATOM   2489  O   ASN A 349      13.198   7.084 -24.736  1.00  0.00           O  
ATOM   2490  CB  ASN A 349      14.668   5.062 -27.069  1.00  0.00           C  
ATOM   2491  CG  ASN A 349      14.025   3.631 -27.091  1.00  0.00           C  
ATOM   2492  OD1 ASN A 349      13.291   3.261 -28.019  1.00  0.00           O  
ATOM   2493  ND2 ASN A 349      14.349   2.775 -26.114  1.00  0.00           N  
ATOM   2494  N   ASP A 350      11.922   5.332 -25.335  1.00  0.00           N  
ATOM   2495  CA  ASP A 350      11.044   5.321 -24.183  1.00  0.00           C  
ATOM   2496  C   ASP A 350      11.053   3.878 -23.562  1.00  0.00           C  
ATOM   2497  O   ASP A 350      11.133   2.844 -24.269  1.00  0.00           O  
ATOM   2498  CB  ASP A 350       9.638   5.911 -24.493  1.00  0.00           C  
ATOM   2499  CG  ASP A 350       8.658   4.969 -25.115  1.00  0.00           C  
ATOM   2500  OD1 ASP A 350       7.840   4.450 -24.337  1.00  0.00           O  
ATOM   2501  OD2 ASP A 350       8.460   4.934 -26.375  1.00  0.00           O1-
ATOM   2502  N   LEU A 351      10.951   3.855 -22.247  1.00  0.00           N  
ATOM   2503  CA  LEU A 351      11.147   2.675 -21.387  1.00  0.00           C  
ATOM   2504  C   LEU A 351       9.805   1.993 -21.224  1.00  0.00           C  
ATOM   2505  O   LEU A 351       8.808   2.663 -20.919  1.00  0.00           O  
ATOM   2506  CB  LEU A 351      11.629   3.141 -20.033  1.00  0.00           C  
ATOM   2507  CG  LEU A 351      13.172   3.334 -19.916  1.00  0.00           C  
ATOM   2508  CD1 LEU A 351      13.731   4.606 -20.551  1.00  0.00           C  
ATOM   2509  CD2 LEU A 351      13.467   3.406 -18.410  1.00  0.00           C  
ATOM   2510  N   THR A 352       9.729   0.646 -21.521  1.00  0.00           N  
ATOM   2511  CA  THR A 352       8.590  -0.247 -21.515  1.00  0.00           C  
ATOM   2512  C   THR A 352       8.326  -0.745 -20.090  1.00  0.00           C  
ATOM   2513  O   THR A 352       9.242  -0.788 -19.271  1.00  0.00           O  
ATOM   2514  CB  THR A 352       8.812  -1.403 -22.540  1.00  0.00           C  
ATOM   2515  OG1 THR A 352       9.758  -2.448 -22.295  1.00  0.00           O  
ATOM   2516  CG2 THR A 352       8.912  -0.960 -23.981  1.00  0.00           C  
ATOM   2517  N   TYR A 353       7.174  -1.285 -19.827  1.00  0.00           N  
ATOM   2518  CA  TYR A 353       6.764  -1.931 -18.561  1.00  0.00           C  
ATOM   2519  C   TYR A 353       7.669  -3.100 -18.103  1.00  0.00           C  
ATOM   2520  O   TYR A 353       7.671  -3.405 -16.910  1.00  0.00           O  
ATOM   2521  CB  TYR A 353       5.273  -2.385 -18.763  1.00  0.00           C  
ATOM   2522  CG  TYR A 353       5.023  -3.417 -19.827  1.00  0.00           C  
ATOM   2523  CD1 TYR A 353       5.126  -2.953 -21.093  1.00  0.00           C  
ATOM   2524  CD2 TYR A 353       4.763  -4.736 -19.538  1.00  0.00           C  
ATOM   2525  CE1 TYR A 353       5.110  -3.812 -22.199  1.00  0.00           C  
ATOM   2526  CE2 TYR A 353       4.717  -5.660 -20.590  1.00  0.00           C  
ATOM   2527  CZ  TYR A 353       4.958  -5.180 -21.926  1.00  0.00           C  
ATOM   2528  OH  TYR A 353       5.018  -6.058 -23.010  1.00  0.00           O  
ATOM   2529  N   GLU A 354       8.429  -3.680 -18.950  1.00  0.00           N  
ATOM   2530  CA  GLU A 354       9.464  -4.619 -18.657  1.00  0.00           C  
ATOM   2531  C   GLU A 354      10.697  -3.895 -18.046  1.00  0.00           C  
ATOM   2532  O   GLU A 354      11.028  -4.119 -16.877  1.00  0.00           O  
ATOM   2533  CB  GLU A 354      10.034  -5.266 -19.963  1.00  0.00           C  
ATOM   2534  CG  GLU A 354       8.950  -6.142 -20.709  1.00  0.00           C  
ATOM   2535  CD  GLU A 354       8.830  -7.544 -19.971  1.00  0.00           C  
ATOM   2536  OE1 GLU A 354       7.701  -8.016 -19.833  1.00  0.00           O  
ATOM   2537  OE2 GLU A 354       9.882  -8.153 -19.705  1.00  0.00           O1-
ATOM   2538  N   ASP A 355      11.213  -2.833 -18.711  1.00  0.00           N  
ATOM   2539  CA  ASP A 355      12.407  -2.034 -18.531  1.00  0.00           C  
ATOM   2540  C   ASP A 355      12.366  -1.310 -17.185  1.00  0.00           C  
ATOM   2541  O   ASP A 355      13.211  -1.613 -16.311  1.00  0.00           O  
ATOM   2542  CB  ASP A 355      12.631  -0.927 -19.624  1.00  0.00           C  
ATOM   2543  CG  ASP A 355      12.582  -1.337 -21.092  1.00  0.00           C  
ATOM   2544  OD1 ASP A 355      11.870  -0.728 -21.912  1.00  0.00           O  
ATOM   2545  OD2 ASP A 355      13.336  -2.316 -21.420  1.00  0.00           O1-
ATOM   2546  N   LEU A 356      11.201  -0.716 -16.809  1.00  0.00           N  
ATOM   2547  CA  LEU A 356      10.961   0.035 -15.572  1.00  0.00           C  
ATOM   2548  C   LEU A 356      10.857  -0.909 -14.320  1.00  0.00           C  
ATOM   2549  O   LEU A 356      11.039  -0.404 -13.199  1.00  0.00           O  
ATOM   2550  CB  LEU A 356       9.625   0.683 -15.745  1.00  0.00           C  
ATOM   2551  CG  LEU A 356       9.549   1.615 -16.942  1.00  0.00           C  
ATOM   2552  CD1 LEU A 356       8.135   1.946 -17.257  1.00  0.00           C  
ATOM   2553  CD2 LEU A 356      10.298   2.931 -16.605  1.00  0.00           C  
ATOM   2554  N   GLN A 357      10.870  -2.250 -14.511  1.00  0.00           N  
ATOM   2555  CA  GLN A 357      10.885  -3.215 -13.432  1.00  0.00           C  
ATOM   2556  C   GLN A 357      12.149  -4.065 -13.468  1.00  0.00           C  
ATOM   2557  O   GLN A 357      12.605  -4.492 -12.383  1.00  0.00           O  
ATOM   2558  CB  GLN A 357       9.570  -3.998 -13.361  1.00  0.00           C  
ATOM   2559  CG  GLN A 357       9.457  -4.786 -12.081  1.00  0.00           C  
ATOM   2560  CD  GLN A 357       8.059  -5.283 -11.726  1.00  0.00           C  
ATOM   2561  OE1 GLN A 357       7.840  -5.870 -10.673  1.00  0.00           O  
ATOM   2562  NE2 GLN A 357       7.019  -5.084 -12.539  1.00  0.00           N  
ATOM   2563  N   LYS A 358      12.799  -4.228 -14.636  1.00  0.00           N  
ATOM   2564  CA  LYS A 358      13.941  -5.119 -14.804  1.00  0.00           C  
ATOM   2565  C   LYS A 358      15.246  -4.356 -14.975  1.00  0.00           C  
ATOM   2566  O   LYS A 358      16.265  -5.019 -15.056  1.00  0.00           O  
ATOM   2567  CB  LYS A 358      13.605  -6.001 -16.107  1.00  0.00           C  
ATOM   2568  CG  LYS A 358      12.455  -7.009 -15.999  1.00  0.00           C  
ATOM   2569  CD  LYS A 358      12.007  -7.857 -17.206  1.00  0.00           C  
ATOM   2570  CE  LYS A 358      10.957  -8.890 -16.797  1.00  0.00           C  
ATOM   2571  NZ  LYS A 358      10.725  -9.790 -17.895  1.00  0.00           N1+
ATOM   2572  N   LEU A 359      15.247  -3.006 -14.815  1.00  0.00           N  
ATOM   2573  CA  LEU A 359      16.392  -2.196 -14.228  1.00  0.00           C  
ATOM   2574  C   LEU A 359      16.690  -2.657 -12.758  1.00  0.00           C  
ATOM   2575  O   LEU A 359      15.772  -2.444 -11.938  1.00  0.00           O  
ATOM   2576  CB  LEU A 359      15.948  -0.693 -14.224  1.00  0.00           C  
ATOM   2577  CG  LEU A 359      15.794  -0.001 -15.622  1.00  0.00           C  
ATOM   2578  CD1 LEU A 359      14.892   1.147 -15.405  1.00  0.00           C  
ATOM   2579  CD2 LEU A 359      17.168   0.442 -16.161  1.00  0.00           C  
ATOM   2580  N   PRO A 360      17.841  -3.252 -12.404  1.00  0.00           N  
ATOM   2581  CA  PRO A 360      18.238  -3.692 -11.051  1.00  0.00           C  
ATOM   2582  C   PRO A 360      18.403  -2.602 -10.007  1.00  0.00           C  
ATOM   2583  O   PRO A 360      17.883  -2.865  -8.876  1.00  0.00           O  
ATOM   2584  CB  PRO A 360      19.441  -4.592 -11.198  1.00  0.00           C  
ATOM   2585  CG  PRO A 360      20.079  -4.156 -12.487  1.00  0.00           C  
ATOM   2586  CD  PRO A 360      18.924  -3.551 -13.319  1.00  0.00           C  
ATOM   2587  N   SER A 361      18.975  -1.410 -10.336  1.00  0.00           N  
ATOM   2588  CA  SER A 361      19.251  -0.345  -9.373  1.00  0.00           C  
ATOM   2589  C   SER A 361      17.937   0.220  -8.869  1.00  0.00           C  
ATOM   2590  O   SER A 361      17.801   0.276  -7.640  1.00  0.00           O  
ATOM   2591  CB  SER A 361      20.064   0.791  -9.971  1.00  0.00           C  
ATOM   2592  OG  SER A 361      19.761   1.163 -11.343  1.00  0.00           O  
ATOM   2593  N   VAL A 362      16.975   0.512  -9.759  1.00  0.00           N  
ATOM   2594  CA  VAL A 362      15.549   0.847  -9.550  1.00  0.00           C  
ATOM   2595  C   VAL A 362      14.873  -0.189  -8.654  1.00  0.00           C  
ATOM   2596  O   VAL A 362      14.393   0.317  -7.606  1.00  0.00           O  
ATOM   2597  CB  VAL A 362      14.871   0.968 -10.922  1.00  0.00           C  
ATOM   2598  CG1 VAL A 362      13.355   0.794 -10.868  1.00  0.00           C  
ATOM   2599  CG2 VAL A 362      15.303   2.195 -11.775  1.00  0.00           C  
ATOM   2600  N   ASN A 363      14.841  -1.418  -8.955  1.00  0.00           N  
ATOM   2601  CA  ASN A 363      14.250  -2.487  -8.183  1.00  0.00           C  
ATOM   2602  C   ASN A 363      14.685  -2.595  -6.655  1.00  0.00           C  
ATOM   2603  O   ASN A 363      13.895  -2.530  -5.693  1.00  0.00           O  
ATOM   2604  CB  ASN A 363      14.577  -3.714  -9.059  1.00  0.00           C  
ATOM   2605  CG  ASN A 363      13.630  -4.934  -8.733  1.00  0.00           C  
ATOM   2606  OD1 ASN A 363      13.642  -5.552  -7.690  1.00  0.00           O  
ATOM   2607  ND2 ASN A 363      12.726  -5.314  -9.564  1.00  0.00           N  
ATOM   2608  N   ASN A 364      16.003  -2.635  -6.500  1.00  0.00           N  
ATOM   2609  CA  ASN A 364      16.646  -2.683  -5.250  1.00  0.00           C  
ATOM   2610  C   ASN A 364      16.265  -1.445  -4.403  1.00  0.00           C  
ATOM   2611  O   ASN A 364      16.112  -1.459  -3.150  1.00  0.00           O  
ATOM   2612  CB  ASN A 364      18.179  -2.733  -5.454  1.00  0.00           C  
ATOM   2613  CG  ASN A 364      18.804  -4.134  -5.810  1.00  0.00           C  
ATOM   2614  OD1 ASN A 364      18.164  -5.043  -6.398  1.00  0.00           O  
ATOM   2615  ND2 ASN A 364      20.087  -4.288  -5.428  1.00  0.00           N  
ATOM   2616  N   THR A 365      16.094  -0.254  -5.027  1.00  0.00           N  
ATOM   2617  CA  THR A 365      15.720   1.023  -4.344  1.00  0.00           C  
ATOM   2618  C   THR A 365      14.317   0.980  -3.694  1.00  0.00           C  
ATOM   2619  O   THR A 365      14.187   1.324  -2.522  1.00  0.00           O  
ATOM   2620  CB  THR A 365      15.827   2.215  -5.310  1.00  0.00           C  
ATOM   2621  OG1 THR A 365      17.095   2.219  -5.834  1.00  0.00           O  
ATOM   2622  CG2 THR A 365      15.525   3.602  -4.639  1.00  0.00           C  
ATOM   2623  N   ILE A 366      13.331   0.366  -4.404  1.00  0.00           N  
ATOM   2624  CA  ILE A 366      11.990   0.150  -3.966  1.00  0.00           C  
ATOM   2625  C   ILE A 366      11.934  -1.044  -2.937  1.00  0.00           C  
ATOM   2626  O   ILE A 366      11.415  -0.848  -1.857  1.00  0.00           O  
ATOM   2627  CB  ILE A 366      11.066  -0.060  -5.233  1.00  0.00           C  
ATOM   2628  CG1 ILE A 366      11.185   1.102  -6.209  1.00  0.00           C  
ATOM   2629  CG2 ILE A 366       9.620  -0.521  -4.944  1.00  0.00           C  
ATOM   2630  CD1 ILE A 366      10.800   0.616  -7.652  1.00  0.00           C  
ATOM   2631  N   LYS A 367      12.619  -2.144  -3.167  1.00  0.00           N  
ATOM   2632  CA  LYS A 367      12.849  -3.318  -2.378  1.00  0.00           C  
ATOM   2633  C   LYS A 367      13.334  -2.981  -0.926  1.00  0.00           C  
ATOM   2634  O   LYS A 367      12.750  -3.434   0.039  1.00  0.00           O  
ATOM   2635  CB  LYS A 367      13.838  -4.277  -3.018  1.00  0.00           C  
ATOM   2636  CG  LYS A 367      13.751  -5.773  -2.626  1.00  0.00           C  
ATOM   2637  CD  LYS A 367      14.654  -6.722  -3.466  1.00  0.00           C  
ATOM   2638  CE  LYS A 367      14.378  -6.857  -4.975  1.00  0.00           C  
ATOM   2639  NZ  LYS A 367      13.026  -7.287  -5.230  1.00  0.00           N1+
ATOM   2640  N   GLU A 368      14.296  -2.080  -0.829  1.00  0.00           N  
ATOM   2641  CA  GLU A 368      14.820  -1.356   0.336  1.00  0.00           C  
ATOM   2642  C   GLU A 368      14.004  -0.148   0.871  1.00  0.00           C  
ATOM   2643  O   GLU A 368      14.020   0.001   2.089  1.00  0.00           O  
ATOM   2644  CB  GLU A 368      16.201  -0.892  -0.035  1.00  0.00           C  
ATOM   2645  CG  GLU A 368      17.242  -0.389   1.087  1.00  0.00           C  
ATOM   2646  CD  GLU A 368      17.636  -1.356   2.168  1.00  0.00           C  
ATOM   2647  OE1 GLU A 368      17.213  -2.531   2.259  1.00  0.00           O  
ATOM   2648  OE2 GLU A 368      18.472  -0.926   3.002  1.00  0.00           O1-
ATOM   2649  N   THR A 369      13.201   0.592   0.045  1.00  0.00           N  
ATOM   2650  CA  THR A 369      12.116   1.384   0.610  1.00  0.00           C  
ATOM   2651  C   THR A 369      11.127   0.635   1.415  1.00  0.00           C  
ATOM   2652  O   THR A 369      10.799   1.000   2.554  1.00  0.00           O  
ATOM   2653  CB  THR A 369      11.458   2.153  -0.567  1.00  0.00           C  
ATOM   2654  OG1 THR A 369      12.467   2.891  -1.160  1.00  0.00           O  
ATOM   2655  CG2 THR A 369      10.436   3.189  -0.209  1.00  0.00           C  
ATOM   2656  N   LEU A 370      10.511  -0.448   0.942  1.00  0.00           N  
ATOM   2657  CA  LEU A 370       9.587  -1.331   1.661  1.00  0.00           C  
ATOM   2658  C   LEU A 370      10.285  -2.040   2.856  1.00  0.00           C  
ATOM   2659  O   LEU A 370       9.625  -2.593   3.765  1.00  0.00           O  
ATOM   2660  CB  LEU A 370       8.964  -2.290   0.621  1.00  0.00           C  
ATOM   2661  CG  LEU A 370       8.147  -1.740  -0.584  1.00  0.00           C  
ATOM   2662  CD1 LEU A 370       8.200  -2.648  -1.823  1.00  0.00           C  
ATOM   2663  CD2 LEU A 370       6.615  -1.478  -0.267  1.00  0.00           C  
ATOM   2664  N   ARG A 371      11.637  -2.101   2.863  1.00  0.00           N  
ATOM   2665  CA  ARG A 371      12.350  -2.657   3.973  1.00  0.00           C  
ATOM   2666  C   ARG A 371      12.486  -1.545   5.011  1.00  0.00           C  
ATOM   2667  O   ARG A 371      12.022  -1.750   6.131  1.00  0.00           O  
ATOM   2668  CB  ARG A 371      13.787  -3.120   3.658  1.00  0.00           C  
ATOM   2669  CG  ARG A 371      14.316  -4.163   4.729  1.00  0.00           C  
ATOM   2670  CD  ARG A 371      15.877  -4.148   4.875  1.00  0.00           C  
ATOM   2671  NE  ARG A 371      16.355  -2.788   4.814  1.00  0.00           N  
ATOM   2672  CZ  ARG A 371      16.562  -1.856   5.739  1.00  0.00           C  
ATOM   2673  NH1 ARG A 371      15.829  -2.026   6.915  1.00  0.00           N  
ATOM   2674  NH2 ARG A 371      17.178  -0.736   5.400  1.00  0.00           N1+
ATOM   2675  N   MET A 372      13.004  -0.382   4.680  1.00  0.00           N  
ATOM   2676  CA  MET A 372      13.213   0.773   5.566  1.00  0.00           C  
ATOM   2677  C   MET A 372      11.885   1.239   6.112  1.00  0.00           C  
ATOM   2678  O   MET A 372      11.775   1.345   7.350  1.00  0.00           O  
ATOM   2679  CB  MET A 372      13.911   1.922   4.667  1.00  0.00           C  
ATOM   2680  CG  MET A 372      14.514   2.926   5.611  1.00  0.00           C  
ATOM   2681  SD  MET A 372      16.047   2.338   6.389  1.00  0.00           S  
ATOM   2682  CE  MET A 372      16.320   3.649   7.628  1.00  0.00           C  
HETATM 2683  N   HIE A 373      10.817   1.414   5.271  1.00  0.00           N  
HETATM 2684  CA  HIE A 373       9.481   1.882   5.630  1.00  0.00           C  
HETATM 2685  C   HIE A 373       8.519   0.979   4.865  1.00  0.00           C  
HETATM 2686  O   HIE A 373       8.011   1.333   3.827  1.00  0.00           O  
HETATM 2687  CB  HIE A 373       9.279   3.424   5.423  1.00  0.00           C  
HETATM 2688  CG  HIE A 373      10.033   4.204   6.539  1.00  0.00           C  
HETATM 2689  ND1 HIE A 373       9.804   4.033   7.887  1.00  0.00           N  
HETATM 2690  CD2 HIE A 373      11.081   5.088   6.410  1.00  0.00           C  
HETATM 2691  CE1 HIE A 373      10.670   4.766   8.503  1.00  0.00           C  
HETATM 2692  NE2 HIE A 373      11.545   5.366   7.679  1.00  0.00           N  
ATOM   2693  N   MET A 374       8.195  -0.225   5.408  1.00  0.00           N  
ATOM   2694  CA  MET A 374       6.937  -0.934   5.145  1.00  0.00           C  
ATOM   2695  C   MET A 374       5.722  -0.085   5.652  1.00  0.00           C  
ATOM   2696  O   MET A 374       5.770   0.406   6.775  1.00  0.00           O  
ATOM   2697  CB  MET A 374       6.934  -2.265   5.974  1.00  0.00           C  
ATOM   2698  CG  MET A 374       6.098  -3.417   5.486  1.00  0.00           C  
ATOM   2699  SD  MET A 374       4.323  -3.309   5.951  1.00  0.00           S  
ATOM   2700  CE  MET A 374       3.717  -4.875   5.131  1.00  0.00           C  
ATOM   2701  N   PRO A 375       4.595   0.102   4.854  1.00  0.00           N  
ATOM   2702  CA  PRO A 375       3.459   0.957   5.256  1.00  0.00           C  
ATOM   2703  C   PRO A 375       2.632   0.318   6.432  1.00  0.00           C  
ATOM   2704  O   PRO A 375       2.458   0.984   7.484  1.00  0.00           O  
ATOM   2705  CB  PRO A 375       2.514   1.106   4.029  1.00  0.00           C  
ATOM   2706  CG  PRO A 375       2.990   0.044   3.069  1.00  0.00           C  
ATOM   2707  CD  PRO A 375       4.375  -0.439   3.587  1.00  0.00           C  
ATOM   2708  N   LEU A 376       2.066  -0.870   6.308  1.00  0.00           N  
ATOM   2709  CA  LEU A 376       0.956  -1.373   7.095  1.00  0.00           C  
ATOM   2710  C   LEU A 376       1.503  -1.976   8.410  1.00  0.00           C  
ATOM   2711  O   LEU A 376       1.483  -3.188   8.618  1.00  0.00           O  
ATOM   2712  CB  LEU A 376       0.255  -2.605   6.373  1.00  0.00           C  
ATOM   2713  CG  LEU A 376      -0.577  -2.190   5.078  1.00  0.00           C  
ATOM   2714  CD1 LEU A 376      -1.285  -3.435   4.436  1.00  0.00           C  
ATOM   2715  CD2 LEU A 376      -1.613  -1.099   5.300  1.00  0.00           C  
HETATM 2716  N   HIE A 377       2.027  -1.108   9.292  1.00  0.00           N  
HETATM 2717  CA  HIE A 377       2.652  -1.461  10.538  1.00  0.00           C  
HETATM 2718  C   HIE A 377       1.811  -2.259  11.572  1.00  0.00           C  
HETATM 2719  O   HIE A 377       2.388  -2.671  12.563  1.00  0.00           O  
HETATM 2720  CB  HIE A 377       3.158  -0.117  11.186  1.00  0.00           C  
HETATM 2721  CG  HIE A 377       2.136   0.913  11.623  1.00  0.00           C  
HETATM 2722  ND1 HIE A 377       1.658   0.879  12.949  1.00  0.00           N  
HETATM 2723  CD2 HIE A 377       1.549   1.818  10.866  1.00  0.00           C  
HETATM 2724  CE1 HIE A 377       0.670   1.757  12.894  1.00  0.00           C  
HETATM 2725  NE2 HIE A 377       0.586   2.334  11.673  1.00  0.00           N  
ATOM   2726  N   SER A 378       0.484  -2.440  11.350  1.00  0.00           N  
ATOM   2727  CA  SER A 378      -0.378  -3.154  12.318  1.00  0.00           C  
ATOM   2728  C   SER A 378      -1.383  -4.035  11.673  1.00  0.00           C  
ATOM   2729  O   SER A 378      -2.572  -3.835  11.844  1.00  0.00           O  
ATOM   2730  CB  SER A 378      -0.961  -2.145  13.347  1.00  0.00           C  
ATOM   2731  OG  SER A 378       0.143  -1.694  14.166  1.00  0.00           O  
ATOM   2732  N   ILE A 379      -0.954  -5.068  10.938  1.00  0.00           N  
ATOM   2733  CA  ILE A 379      -1.855  -5.996  10.228  1.00  0.00           C  
ATOM   2734  C   ILE A 379      -2.451  -6.997  11.265  1.00  0.00           C  
ATOM   2735  O   ILE A 379      -1.780  -7.458  12.196  1.00  0.00           O  
ATOM   2736  CB  ILE A 379      -1.024  -6.795   9.193  1.00  0.00           C  
ATOM   2737  CG1 ILE A 379      -0.496  -5.836   8.147  1.00  0.00           C  
ATOM   2738  CG2 ILE A 379      -1.778  -8.013   8.536  1.00  0.00           C  
ATOM   2739  CD1 ILE A 379       0.438  -6.518   7.229  1.00  0.00           C  
ATOM   2740  N   PHE A 380      -3.821  -7.237  11.207  1.00  0.00           N  
ATOM   2741  CA  PHE A 380      -4.474  -8.035  12.294  1.00  0.00           C  
ATOM   2742  C   PHE A 380      -5.620  -8.968  11.746  1.00  0.00           C  
ATOM   2743  O   PHE A 380      -6.069  -8.863  10.573  1.00  0.00           O  
ATOM   2744  CB  PHE A 380      -4.754  -7.238  13.686  1.00  0.00           C  
ATOM   2745  CG  PHE A 380      -5.975  -6.311  13.636  1.00  0.00           C  
ATOM   2746  CD1 PHE A 380      -5.890  -5.066  12.965  1.00  0.00           C  
ATOM   2747  CD2 PHE A 380      -7.232  -6.675  14.131  1.00  0.00           C  
ATOM   2748  CE1 PHE A 380      -6.996  -4.215  12.883  1.00  0.00           C  
ATOM   2749  CE2 PHE A 380      -8.357  -5.823  14.091  1.00  0.00           C  
ATOM   2750  CZ  PHE A 380      -8.219  -4.623  13.401  1.00  0.00           C  
ATOM   2751  N   ARG A 381      -6.105  -9.982  12.503  1.00  0.00           N  
ATOM   2752  CA  ARG A 381      -7.245 -10.912  12.270  1.00  0.00           C  
ATOM   2753  C   ARG A 381      -8.001 -10.965  13.589  1.00  0.00           C  
ATOM   2754  O   ARG A 381      -7.472 -10.774  14.691  1.00  0.00           O  
ATOM   2755  CB  ARG A 381      -6.695 -12.319  11.917  1.00  0.00           C  
ATOM   2756  CG  ARG A 381      -5.799 -12.396  10.614  1.00  0.00           C  
ATOM   2757  CD  ARG A 381      -6.392 -11.875   9.348  1.00  0.00           C  
ATOM   2758  NE  ARG A 381      -5.516 -12.069   8.219  1.00  0.00           N  
ATOM   2759  CZ  ARG A 381      -4.875 -11.153   7.507  1.00  0.00           C  
ATOM   2760  NH1 ARG A 381      -4.930  -9.858   7.895  1.00  0.00           N  
ATOM   2761  NH2 ARG A 381      -4.092 -11.538   6.494  1.00  0.00           N1+
ATOM   2762  N   LYS A 382      -9.244 -11.364  13.505  1.00  0.00           N  
ATOM   2763  CA  LYS A 382     -10.088 -11.896  14.643  1.00  0.00           C  
ATOM   2764  C   LYS A 382      -9.929 -13.366  14.605  1.00  0.00           C  
ATOM   2765  O   LYS A 382      -9.798 -13.900  13.520  1.00  0.00           O  
ATOM   2766  CB  LYS A 382     -11.534 -11.537  14.376  1.00  0.00           C  
ATOM   2767  CG  LYS A 382     -12.357 -11.604  15.669  1.00  0.00           C  
ATOM   2768  CD  LYS A 382     -13.874 -11.331  15.506  1.00  0.00           C  
ATOM   2769  CE  LYS A 382     -14.529 -11.139  16.893  1.00  0.00           C  
ATOM   2770  NZ  LYS A 382     -15.978 -10.864  16.661  1.00  0.00           N1+
ATOM   2771  N   VAL A 383      -9.902 -14.061  15.731  1.00  0.00           N  
ATOM   2772  CA  VAL A 383      -9.743 -15.471  15.944  1.00  0.00           C  
ATOM   2773  C   VAL A 383     -11.187 -15.974  16.182  1.00  0.00           C  
ATOM   2774  O   VAL A 383     -11.809 -15.857  17.245  1.00  0.00           O  
ATOM   2775  CB  VAL A 383      -8.805 -15.763  17.164  1.00  0.00           C  
ATOM   2776  CG1 VAL A 383      -8.637 -17.273  17.371  1.00  0.00           C  
ATOM   2777  CG2 VAL A 383      -7.408 -15.100  17.034  1.00  0.00           C  
ATOM   2778  N   THR A 384     -11.757 -16.536  15.070  1.00  0.00           N  
ATOM   2779  CA  THR A 384     -13.131 -16.923  14.988  1.00  0.00           C  
ATOM   2780  C   THR A 384     -13.336 -18.324  15.619  1.00  0.00           C  
ATOM   2781  O   THR A 384     -14.497 -18.669  15.923  1.00  0.00           O  
ATOM   2782  CB  THR A 384     -13.551 -16.736  13.467  1.00  0.00           C  
ATOM   2783  OG1 THR A 384     -12.758 -17.568  12.656  1.00  0.00           O  
ATOM   2784  CG2 THR A 384     -13.515 -15.285  13.036  1.00  0.00           C  
ATOM   2785  N   ASN A 385     -12.299 -19.130  15.906  1.00  0.00           N  
ATOM   2786  CA  ASN A 385     -12.394 -20.442  16.521  1.00  0.00           C  
ATOM   2787  C   ASN A 385     -11.015 -20.747  17.152  1.00  0.00           C  
ATOM   2788  O   ASN A 385     -10.067 -20.201  16.603  1.00  0.00           O  
ATOM   2789  CB  ASN A 385     -12.871 -21.412  15.421  1.00  0.00           C  
ATOM   2790  CG  ASN A 385     -13.594 -22.626  15.963  1.00  0.00           C  
ATOM   2791  OD1 ASN A 385     -14.683 -22.582  16.455  1.00  0.00           O  
ATOM   2792  ND2 ASN A 385     -12.957 -23.760  15.911  1.00  0.00           N  
ATOM   2793  N   PRO A 386     -10.856 -21.577  18.213  1.00  0.00           N  
ATOM   2794  CA  PRO A 386      -9.657 -21.524  18.987  1.00  0.00           C  
ATOM   2795  C   PRO A 386      -8.572 -22.498  18.465  1.00  0.00           C  
ATOM   2796  O   PRO A 386      -8.841 -23.623  18.064  1.00  0.00           O  
ATOM   2797  CB  PRO A 386     -10.033 -22.012  20.381  1.00  0.00           C  
ATOM   2798  CG  PRO A 386     -11.127 -22.964  20.101  1.00  0.00           C  
ATOM   2799  CD  PRO A 386     -11.834 -22.401  18.923  1.00  0.00           C  
ATOM   2800  N   LEU A 387      -7.249 -22.071  18.513  1.00  0.00           N  
ATOM   2801  CA  LEU A 387      -6.170 -22.744  17.953  1.00  0.00           C  
ATOM   2802  C   LEU A 387      -4.841 -22.705  18.747  1.00  0.00           C  
ATOM   2803  O   LEU A 387      -4.583 -21.728  19.511  1.00  0.00           O  
ATOM   2804  CB  LEU A 387      -5.954 -22.287  16.457  1.00  0.00           C  
ATOM   2805  CG  LEU A 387      -5.335 -20.882  16.238  1.00  0.00           C  
ATOM   2806  CD1 LEU A 387      -4.719 -20.806  14.831  1.00  0.00           C  
ATOM   2807  CD2 LEU A 387      -6.312 -19.762  16.368  1.00  0.00           C  
ATOM   2808  N   ARG A 388      -3.964 -23.723  18.611  1.00  0.00           N  
ATOM   2809  CA  ARG A 388      -2.631 -23.783  19.166  1.00  0.00           C  
ATOM   2810  C   ARG A 388      -1.647 -22.749  18.651  1.00  0.00           C  
ATOM   2811  O   ARG A 388      -1.798 -22.296  17.561  1.00  0.00           O  
ATOM   2812  CB  ARG A 388      -2.113 -25.301  18.886  1.00  0.00           C  
ATOM   2813  CG  ARG A 388      -0.787 -25.652  19.603  1.00  0.00           C  
ATOM   2814  CD  ARG A 388      -0.345 -27.115  19.421  1.00  0.00           C  
ATOM   2815  NE  ARG A 388       0.838 -27.269  20.239  1.00  0.00           N  
ATOM   2816  CZ  ARG A 388       0.984 -27.816  21.422  1.00  0.00           C  
ATOM   2817  NH1 ARG A 388      -0.078 -28.345  22.013  1.00  0.00           N  
ATOM   2818  NH2 ARG A 388       2.105 -27.849  22.053  1.00  0.00           N1+
ATOM   2819  N   ILE A 389      -0.553 -22.515  19.427  1.00  0.00           N  
ATOM   2820  CA  ILE A 389       0.494 -21.609  19.171  1.00  0.00           C  
ATOM   2821  C   ILE A 389       1.776 -22.426  19.015  1.00  0.00           C  
ATOM   2822  O   ILE A 389       2.164 -23.222  19.868  1.00  0.00           O  
ATOM   2823  CB  ILE A 389       0.628 -20.446  20.224  1.00  0.00           C  
ATOM   2824  CG1 ILE A 389      -0.686 -19.577  20.132  1.00  0.00           C  
ATOM   2825  CG2 ILE A 389       1.827 -19.457  20.048  1.00  0.00           C  
ATOM   2826  CD1 ILE A 389      -0.865 -18.728  21.387  1.00  0.00           C  
ATOM   2827  N   PRO A 390       2.577 -22.122  17.900  1.00  0.00           N  
ATOM   2828  CA  PRO A 390       3.901 -22.810  17.699  1.00  0.00           C  
ATOM   2829  C   PRO A 390       4.950 -22.424  18.733  1.00  0.00           C  
ATOM   2830  O   PRO A 390       5.098 -21.214  19.047  1.00  0.00           O  
ATOM   2831  CB  PRO A 390       4.291 -22.338  16.316  1.00  0.00           C  
ATOM   2832  CG  PRO A 390       3.567 -20.974  16.101  1.00  0.00           C  
ATOM   2833  CD  PRO A 390       2.297 -21.100  16.920  1.00  0.00           C  
ATOM   2834  N   GLU A 391       5.752 -23.361  19.215  1.00  0.00           N  
ATOM   2835  CA  GLU A 391       6.947 -23.095  20.065  1.00  0.00           C  
ATOM   2836  C   GLU A 391       6.513 -22.678  21.471  1.00  0.00           C  
ATOM   2837  O   GLU A 391       7.397 -22.326  22.281  1.00  0.00           O  
ATOM   2838  CB  GLU A 391       8.045 -22.259  19.419  1.00  0.00           C  
ATOM   2839  CG  GLU A 391       8.184 -22.395  17.899  1.00  0.00           C  
ATOM   2840  CD  GLU A 391       8.445 -23.798  17.421  1.00  0.00           C  
ATOM   2841  OE1 GLU A 391       7.579 -24.385  16.716  1.00  0.00           O  
ATOM   2842  OE2 GLU A 391       9.546 -24.312  17.732  1.00  0.00           O1-
ATOM   2843  N   THR A 392       5.205 -22.856  21.843  1.00  0.00           N  
ATOM   2844  CA  THR A 392       4.699 -22.887  23.189  1.00  0.00           C  
ATOM   2845  C   THR A 392       3.572 -24.039  23.269  1.00  0.00           C  
ATOM   2846  O   THR A 392       3.088 -24.577  22.223  1.00  0.00           O  
ATOM   2847  CB  THR A 392       4.212 -21.509  23.626  1.00  0.00           C  
ATOM   2848  OG1 THR A 392       3.385 -20.958  22.587  1.00  0.00           O  
ATOM   2849  CG2 THR A 392       5.276 -20.513  24.073  1.00  0.00           C  
ATOM   2850  N   ASN A 393       2.966 -24.256  24.460  1.00  0.00           N  
ATOM   2851  CA  ASN A 393       1.809 -25.080  24.656  1.00  0.00           C  
ATOM   2852  C   ASN A 393       0.552 -24.318  24.688  1.00  0.00           C  
ATOM   2853  O   ASN A 393      -0.481 -24.879  25.089  1.00  0.00           O  
ATOM   2854  CB  ASN A 393       2.077 -25.763  26.039  1.00  0.00           C  
ATOM   2855  CG  ASN A 393       2.133 -24.849  27.262  1.00  0.00           C  
ATOM   2856  OD1 ASN A 393       2.699 -23.771  27.153  1.00  0.00           O  
ATOM   2857  ND2 ASN A 393       1.622 -25.342  28.376  1.00  0.00           N  
ATOM   2858  N   TYR A 394       0.529 -23.051  24.325  1.00  0.00           N  
ATOM   2859  CA  TYR A 394      -0.660 -22.154  24.593  1.00  0.00           C  
ATOM   2860  C   TYR A 394      -1.692 -22.356  23.518  1.00  0.00           C  
ATOM   2861  O   TYR A 394      -1.296 -22.667  22.367  1.00  0.00           O  
ATOM   2862  CB  TYR A 394      -0.268 -20.685  24.640  1.00  0.00           C  
ATOM   2863  CG  TYR A 394       0.767 -20.226  25.702  1.00  0.00           C  
ATOM   2864  CD1 TYR A 394       1.353 -20.974  26.728  1.00  0.00           C  
ATOM   2865  CD2 TYR A 394       1.323 -18.909  25.551  1.00  0.00           C  
ATOM   2866  CE1 TYR A 394       2.413 -20.518  27.538  1.00  0.00           C  
ATOM   2867  CE2 TYR A 394       2.415 -18.479  26.300  1.00  0.00           C  
ATOM   2868  CZ  TYR A 394       2.959 -19.268  27.283  1.00  0.00           C  
ATOM   2869  OH  TYR A 394       4.011 -18.848  28.063  1.00  0.00           O  
ATOM   2870  N   ILE A 395      -2.940 -22.046  23.799  1.00  0.00           N  
ATOM   2871  CA  ILE A 395      -4.062 -21.969  22.857  1.00  0.00           C  
ATOM   2872  C   ILE A 395      -4.725 -20.592  23.047  1.00  0.00           C  
ATOM   2873  O   ILE A 395      -5.093 -20.264  24.220  1.00  0.00           O  
ATOM   2874  CB  ILE A 395      -5.134 -23.114  23.142  1.00  0.00           C  
ATOM   2875  CG1 ILE A 395      -4.484 -24.499  22.657  1.00  0.00           C  
ATOM   2876  CG2 ILE A 395      -6.392 -22.917  22.456  1.00  0.00           C  
ATOM   2877  CD1 ILE A 395      -5.260 -25.702  23.052  1.00  0.00           C  
ATOM   2878  N   VAL A 396      -4.941 -19.892  21.964  1.00  0.00           N  
ATOM   2879  CA  VAL A 396      -5.480 -18.528  21.868  1.00  0.00           C  
ATOM   2880  C   VAL A 396      -6.991 -18.759  21.810  1.00  0.00           C  
ATOM   2881  O   VAL A 396      -7.540 -19.539  20.965  1.00  0.00           O  
ATOM   2882  CB  VAL A 396      -4.917 -17.596  20.704  1.00  0.00           C  
ATOM   2883  CG1 VAL A 396      -4.546 -18.350  19.420  1.00  0.00           C  
ATOM   2884  CG2 VAL A 396      -5.660 -16.261  20.558  1.00  0.00           C  
ATOM   2885  N   PRO A 397      -7.789 -18.131  22.666  1.00  0.00           N  
ATOM   2886  CA  PRO A 397      -9.226 -18.420  22.759  1.00  0.00           C  
ATOM   2887  C   PRO A 397     -10.099 -17.728  21.767  1.00  0.00           C  
ATOM   2888  O   PRO A 397      -9.718 -16.812  20.982  1.00  0.00           O  
ATOM   2889  CB  PRO A 397      -9.634 -17.841  24.129  1.00  0.00           C  
ATOM   2890  CG  PRO A 397      -8.676 -16.760  24.529  1.00  0.00           C  
ATOM   2891  CD  PRO A 397      -7.461 -17.055  23.657  1.00  0.00           C  
ATOM   2892  N   LYS A 398     -11.321 -18.241  21.611  1.00  0.00           N  
ATOM   2893  CA  LYS A 398     -12.380 -17.739  20.633  1.00  0.00           C  
ATOM   2894  C   LYS A 398     -12.822 -16.262  20.872  1.00  0.00           C  
ATOM   2895  O   LYS A 398     -12.954 -15.798  21.980  1.00  0.00           O  
ATOM   2896  CB  LYS A 398     -13.608 -18.765  20.776  1.00  0.00           C  
ATOM   2897  CG  LYS A 398     -14.677 -18.634  19.689  1.00  0.00           C  
ATOM   2898  CD  LYS A 398     -15.674 -19.780  19.713  1.00  0.00           C  
ATOM   2899  CE  LYS A 398     -16.739 -19.708  18.602  1.00  0.00           C  
ATOM   2900  NZ  LYS A 398     -17.595 -20.859  18.672  1.00  0.00           N1+
ATOM   2901  N   GLY A 399     -12.885 -15.497  19.737  1.00  0.00           N  
ATOM   2902  CA  GLY A 399     -13.363 -14.110  19.693  1.00  0.00           C  
ATOM   2903  C   GLY A 399     -12.293 -13.067  19.880  1.00  0.00           C  
ATOM   2904  O   GLY A 399     -12.555 -11.923  19.677  1.00  0.00           O  
HETATM 2905  N   HIE A 400     -11.097 -13.500  20.341  1.00  0.00           N  
HETATM 2906  CA  HIE A 400      -9.924 -12.636  20.489  1.00  0.00           C  
HETATM 2907  C   HIE A 400      -9.359 -12.091  19.128  1.00  0.00           C  
HETATM 2908  O   HIE A 400      -9.933 -12.332  18.072  1.00  0.00           O  
HETATM 2909  CB  HIE A 400      -8.863 -13.405  21.277  1.00  0.00           C  
HETATM 2910  CG  HIE A 400      -7.976 -12.609  22.210  1.00  0.00           C  
HETATM 2911  ND1 HIE A 400      -6.786 -12.044  21.796  1.00  0.00           N  
HETATM 2912  CD2 HIE A 400      -8.002 -12.694  23.607  1.00  0.00           C  
HETATM 2913  CE1 HIE A 400      -6.255 -11.589  22.937  1.00  0.00           C  
HETATM 2914  NE2 HIE A 400      -6.860 -12.059  24.035  1.00  0.00           N  
ATOM   2915  N   TYR A 401      -8.196 -11.458  19.188  1.00  0.00           N  
ATOM   2916  CA  TYR A 401      -7.569 -10.861  18.041  1.00  0.00           C  
ATOM   2917  C   TYR A 401      -6.081 -11.216  18.037  1.00  0.00           C  
ATOM   2918  O   TYR A 401      -5.362 -11.105  19.027  1.00  0.00           O  
ATOM   2919  CB  TYR A 401      -7.779  -9.345  17.940  1.00  0.00           C  
ATOM   2920  CG  TYR A 401      -9.187  -8.849  17.660  1.00  0.00           C  
ATOM   2921  CD1 TYR A 401      -9.576  -8.506  16.375  1.00  0.00           C  
ATOM   2922  CD2 TYR A 401     -10.220  -8.978  18.639  1.00  0.00           C  
ATOM   2923  CE1 TYR A 401     -10.861  -8.073  16.097  1.00  0.00           C  
ATOM   2924  CE2 TYR A 401     -11.538  -8.551  18.303  1.00  0.00           C  
ATOM   2925  CZ  TYR A 401     -11.878  -7.961  17.091  1.00  0.00           C  
ATOM   2926  OH  TYR A 401     -13.067  -7.323  16.854  1.00  0.00           O  
ATOM   2927  N   VAL A 402      -5.575 -11.634  16.854  1.00  0.00           N  
ATOM   2928  CA  VAL A 402      -4.099 -11.807  16.622  1.00  0.00           C  
ATOM   2929  C   VAL A 402      -3.562 -10.623  15.739  1.00  0.00           C  
ATOM   2930  O   VAL A 402      -4.042 -10.409  14.598  1.00  0.00           O  
ATOM   2931  CB  VAL A 402      -3.623 -13.161  16.055  1.00  0.00           C  
ATOM   2932  CG1 VAL A 402      -3.559 -14.230  17.215  1.00  0.00           C  
ATOM   2933  CG2 VAL A 402      -4.519 -13.591  14.797  1.00  0.00           C  
ATOM   2934  N   LEU A 403      -2.588  -9.855  16.200  1.00  0.00           N  
ATOM   2935  CA  LEU A 403      -1.857  -8.838  15.453  1.00  0.00           C  
ATOM   2936  C   LEU A 403      -0.507  -9.427  15.013  1.00  0.00           C  
ATOM   2937  O   LEU A 403      -0.015 -10.278  15.727  1.00  0.00           O  
ATOM   2938  CB  LEU A 403      -1.703  -7.581  16.367  1.00  0.00           C  
ATOM   2939  CG  LEU A 403      -1.066  -6.294  15.655  1.00  0.00           C  
ATOM   2940  CD1 LEU A 403      -1.730  -5.007  16.278  1.00  0.00           C  
ATOM   2941  CD2 LEU A 403       0.461  -6.122  15.838  1.00  0.00           C  
ATOM   2942  N   VAL A 404       0.080  -8.788  14.003  1.00  0.00           N  
ATOM   2943  CA  VAL A 404       1.367  -9.139  13.408  1.00  0.00           C  
ATOM   2944  C   VAL A 404       1.914  -7.817  12.830  1.00  0.00           C  
ATOM   2945  O   VAL A 404       1.171  -6.774  12.715  1.00  0.00           O  
ATOM   2946  CB  VAL A 404       1.195 -10.219  12.280  1.00  0.00           C  
ATOM   2947  CG1 VAL A 404       0.446  -9.824  11.063  1.00  0.00           C  
ATOM   2948  CG2 VAL A 404       2.467 -11.050  11.919  1.00  0.00           C  
ATOM   2949  N   SER A 405       3.249  -7.749  12.657  1.00  0.00           N  
ATOM   2950  CA  SER A 405       3.963  -6.688  11.975  1.00  0.00           C  
ATOM   2951  C   SER A 405       5.274  -7.252  11.214  1.00  0.00           C  
ATOM   2952  O   SER A 405       6.232  -7.549  11.894  1.00  0.00           O  
ATOM   2953  CB  SER A 405       4.134  -5.527  12.969  1.00  0.00           C  
ATOM   2954  OG  SER A 405       4.768  -4.377  12.420  1.00  0.00           O  
ATOM   2955  N   PRO A 406       5.210  -7.476   9.852  1.00  0.00           N  
ATOM   2956  CA  PRO A 406       6.422  -7.508   9.015  1.00  0.00           C  
ATOM   2957  C   PRO A 406       7.333  -6.239   9.091  1.00  0.00           C  
ATOM   2958  O   PRO A 406       8.518  -6.349   9.074  1.00  0.00           O  
ATOM   2959  CB  PRO A 406       5.985  -7.851   7.594  1.00  0.00           C  
ATOM   2960  CG  PRO A 406       4.454  -8.155   7.655  1.00  0.00           C  
ATOM   2961  CD  PRO A 406       3.983  -7.768   9.104  1.00  0.00           C  
ATOM   2962  N   GLY A 407       6.751  -5.030   9.137  1.00  0.00           N  
ATOM   2963  CA  GLY A 407       7.435  -3.789   9.396  1.00  0.00           C  
ATOM   2964  C   GLY A 407       8.407  -3.775  10.632  1.00  0.00           C  
ATOM   2965  O   GLY A 407       9.491  -3.222  10.596  1.00  0.00           O  
ATOM   2966  N   TYR A 408       8.135  -4.522  11.728  1.00  0.00           N  
ATOM   2967  CA  TYR A 408       9.156  -4.669  12.831  1.00  0.00           C  
ATOM   2968  C   TYR A 408      10.319  -5.707  12.342  1.00  0.00           C  
ATOM   2969  O   TYR A 408      11.500  -5.321  12.492  1.00  0.00           O  
ATOM   2970  CB  TYR A 408       8.530  -5.367  14.102  1.00  0.00           C  
ATOM   2971  CG  TYR A 408       9.378  -6.112  15.086  1.00  0.00           C  
ATOM   2972  CD1 TYR A 408       9.757  -5.495  16.352  1.00  0.00           C  
ATOM   2973  CD2 TYR A 408       9.671  -7.434  14.880  1.00  0.00           C  
ATOM   2974  CE1 TYR A 408      10.493  -6.291  17.292  1.00  0.00           C  
ATOM   2975  CE2 TYR A 408      10.443  -8.190  15.730  1.00  0.00           C  
ATOM   2976  CZ  TYR A 408      10.838  -7.640  16.964  1.00  0.00           C  
ATOM   2977  OH  TYR A 408      11.548  -8.329  17.895  1.00  0.00           O  
ATOM   2978  N   ALA A 409       9.981  -6.733  11.588  1.00  0.00           N  
ATOM   2979  CA  ALA A 409      10.956  -7.731  11.160  1.00  0.00           C  
ATOM   2980  C   ALA A 409      11.878  -7.254  10.013  1.00  0.00           C  
ATOM   2981  O   ALA A 409      12.944  -7.867   9.825  1.00  0.00           O  
ATOM   2982  CB  ALA A 409      10.211  -8.987  10.691  1.00  0.00           C  
ATOM   2983  N   HIS A 410      11.414  -6.231   9.244  1.00  0.00           N  
ATOM   2984  CA  HIS A 410      12.202  -5.684   8.124  1.00  0.00           C  
ATOM   2985  C   HIS A 410      13.304  -4.805   8.674  1.00  0.00           C  
ATOM   2986  O   HIS A 410      14.167  -4.348   7.907  1.00  0.00           O  
ATOM   2987  CB  HIS A 410      11.261  -4.854   7.270  1.00  0.00           C  
ATOM   2988  CG  HIS A 410      10.354  -5.566   6.309  1.00  0.00           C  
ATOM   2989  ND1 HIS A 410       9.764  -4.908   5.217  1.00  0.00           N  
ATOM   2990  CD2 HIS A 410       9.763  -6.821   6.332  1.00  0.00           C  
ATOM   2991  CE1 HIS A 410       8.920  -5.749   4.680  1.00  0.00           C  
ATOM   2992  NE2 HIS A 410       8.896  -7.014   5.234  1.00  0.00           N  
ATOM   2993  N   THR A 411      13.161  -4.302   9.922  1.00  0.00           N  
ATOM   2994  CA  THR A 411      13.918  -3.174  10.427  1.00  0.00           C  
ATOM   2995  C   THR A 411      14.552  -3.503  11.806  1.00  0.00           C  
ATOM   2996  O   THR A 411      14.949  -2.591  12.573  1.00  0.00           O  
ATOM   2997  CB  THR A 411      13.087  -1.910  10.477  1.00  0.00           C  
ATOM   2998  OG1 THR A 411      11.971  -1.964  11.331  1.00  0.00           O  
ATOM   2999  CG2 THR A 411      12.510  -1.382   9.128  1.00  0.00           C  
ATOM   3000  N   SER A 412      14.516  -4.740  12.206  1.00  0.00           N  
ATOM   3001  CA  SER A 412      15.177  -5.134  13.463  1.00  0.00           C  
ATOM   3002  C   SER A 412      16.564  -5.746  13.102  1.00  0.00           C  
ATOM   3003  O   SER A 412      16.766  -6.298  12.045  1.00  0.00           O  
ATOM   3004  CB  SER A 412      14.263  -6.206  14.017  1.00  0.00           C  
ATOM   3005  OG  SER A 412      14.727  -6.978  15.145  1.00  0.00           O  
ATOM   3006  N   GLU A 413      17.523  -5.507  13.961  1.00  0.00           N  
ATOM   3007  CA  GLU A 413      18.927  -5.778  13.885  1.00  0.00           C  
ATOM   3008  C   GLU A 413      19.065  -7.313  13.890  1.00  0.00           C  
ATOM   3009  O   GLU A 413      20.084  -7.843  13.484  1.00  0.00           O  
ATOM   3010  CB  GLU A 413      19.758  -5.268  15.130  1.00  0.00           C  
ATOM   3011  CG  GLU A 413      19.860  -3.799  15.250  1.00  0.00           C  
ATOM   3012  CD  GLU A 413      18.570  -3.087  15.578  1.00  0.00           C  
ATOM   3013  OE1 GLU A 413      17.737  -3.569  16.412  1.00  0.00           O  
ATOM   3014  OE2 GLU A 413      18.495  -1.940  15.072  1.00  0.00           O1-
ATOM   3015  N   ARG A 414      18.079  -8.102  14.441  1.00  0.00           N  
ATOM   3016  CA  ARG A 414      17.955  -9.555  14.548  1.00  0.00           C  
ATOM   3017  C   ARG A 414      18.044 -10.158  13.126  1.00  0.00           C  
ATOM   3018  O   ARG A 414      18.681 -11.189  12.983  1.00  0.00           O  
ATOM   3019  CB  ARG A 414      16.589 -10.055  15.132  1.00  0.00           C  
ATOM   3020  CG  ARG A 414      16.319  -9.586  16.625  1.00  0.00           C  
ATOM   3021  CD  ARG A 414      14.854  -9.708  16.991  1.00  0.00           C  
ATOM   3022  NE  ARG A 414      14.638  -9.359  18.356  1.00  0.00           N  
ATOM   3023  CZ  ARG A 414      14.443 -10.180  19.443  1.00  0.00           C  
ATOM   3024  NH1 ARG A 414      14.586 -11.475  19.311  1.00  0.00           N  
ATOM   3025  NH2 ARG A 414      14.178  -9.638  20.623  1.00  0.00           N1+
ATOM   3026  N   TYR A 415      17.281  -9.587  12.213  1.00  0.00           N  
ATOM   3027  CA  TYR A 415      16.962 -10.270  10.968  1.00  0.00           C  
ATOM   3028  C   TYR A 415      17.612  -9.562   9.804  1.00  0.00           C  
ATOM   3029  O   TYR A 415      17.674 -10.155   8.731  1.00  0.00           O  
ATOM   3030  CB  TYR A 415      15.416 -10.320  10.772  1.00  0.00           C  
ATOM   3031  CG  TYR A 415      14.632 -10.857  11.933  1.00  0.00           C  
ATOM   3032  CD1 TYR A 415      14.865 -12.149  12.545  1.00  0.00           C  
ATOM   3033  CD2 TYR A 415      13.549 -10.088  12.455  1.00  0.00           C  
ATOM   3034  CE1 TYR A 415      14.329 -12.295  13.834  1.00  0.00           C  
ATOM   3035  CE2 TYR A 415      12.884 -10.336  13.613  1.00  0.00           C  
ATOM   3036  CZ  TYR A 415      13.239 -11.500  14.277  1.00  0.00           C  
ATOM   3037  OH  TYR A 415      12.444 -11.979  15.224  1.00  0.00           O  
ATOM   3038  N   PHE A 416      18.080  -8.280   9.872  1.00  0.00           N  
ATOM   3039  CA  PHE A 416      18.768  -7.478   8.835  1.00  0.00           C  
ATOM   3040  C   PHE A 416      19.760  -6.630   9.644  1.00  0.00           C  
ATOM   3041  O   PHE A 416      19.305  -5.896  10.494  1.00  0.00           O  
ATOM   3042  CB  PHE A 416      17.788  -6.502   8.169  1.00  0.00           C  
ATOM   3043  CG  PHE A 416      17.023  -7.091   7.060  1.00  0.00           C  
ATOM   3044  CD1 PHE A 416      17.507  -7.046   5.721  1.00  0.00           C  
ATOM   3045  CD2 PHE A 416      15.748  -7.619   7.280  1.00  0.00           C  
ATOM   3046  CE1 PHE A 416      16.723  -7.546   4.703  1.00  0.00           C  
ATOM   3047  CE2 PHE A 416      14.982  -8.181   6.231  1.00  0.00           C  
ATOM   3048  CZ  PHE A 416      15.439  -8.133   4.909  1.00  0.00           C  
ATOM   3049  N   ASP A 417      21.092  -6.924   9.508  1.00  0.00           N  
ATOM   3050  CA  ASP A 417      22.151  -6.477  10.471  1.00  0.00           C  
ATOM   3051  C   ASP A 417      22.301  -4.959  10.775  1.00  0.00           C  
ATOM   3052  O   ASP A 417      22.493  -4.597  11.977  1.00  0.00           O  
ATOM   3053  CB  ASP A 417      23.569  -6.998  10.066  1.00  0.00           C  
ATOM   3054  CG  ASP A 417      24.315  -6.270   8.910  1.00  0.00           C  
ATOM   3055  OD1 ASP A 417      25.334  -5.653   9.134  1.00  0.00           O  
ATOM   3056  OD2 ASP A 417      23.824  -6.376   7.760  1.00  0.00           O1-
ATOM   3057  N   ASN A 418      22.248  -4.079   9.747  1.00  0.00           N  
ATOM   3058  CA  ASN A 418      22.336  -2.604   9.904  1.00  0.00           C  
ATOM   3059  C   ASN A 418      21.104  -1.989   9.235  1.00  0.00           C  
ATOM   3060  O   ASN A 418      21.205  -1.525   8.081  1.00  0.00           O  
ATOM   3061  CB  ASN A 418      23.639  -2.186   9.286  1.00  0.00           C  
ATOM   3062  CG  ASN A 418      24.239  -0.951   9.852  1.00  0.00           C  
ATOM   3063  OD1 ASN A 418      25.197  -0.967  10.641  1.00  0.00           O  
ATOM   3064  ND2 ASN A 418      23.629   0.177   9.562  1.00  0.00           N  
ATOM   3065  N   PRO A 419      20.019  -1.981  10.016  1.00  0.00           N  
ATOM   3066  CA  PRO A 419      18.773  -1.386   9.653  1.00  0.00           C  
ATOM   3067  C   PRO A 419      18.837   0.129   9.705  1.00  0.00           C  
ATOM   3068  O   PRO A 419      17.930   0.776   9.152  1.00  0.00           O  
ATOM   3069  CB  PRO A 419      17.660  -1.898  10.587  1.00  0.00           C  
ATOM   3070  CG  PRO A 419      18.470  -2.312  11.818  1.00  0.00           C  
ATOM   3071  CD  PRO A 419      19.826  -2.651  11.313  1.00  0.00           C  
ATOM   3072  N   GLU A 420      19.899   0.707  10.323  1.00  0.00           N  
ATOM   3073  CA  GLU A 420      20.085   2.175  10.555  1.00  0.00           C  
ATOM   3074  C   GLU A 420      20.258   3.093   9.355  1.00  0.00           C  
ATOM   3075  O   GLU A 420      20.167   4.274   9.477  1.00  0.00           O  
ATOM   3076  CB  GLU A 420      21.333   2.340  11.376  1.00  0.00           C  
ATOM   3077  CG  GLU A 420      21.471   1.558  12.708  1.00  0.00           C  
ATOM   3078  CD  GLU A 420      20.796   2.320  13.860  1.00  0.00           C  
ATOM   3079  OE1 GLU A 420      19.615   2.093  13.932  1.00  0.00           O  
ATOM   3080  OE2 GLU A 420      21.308   3.249  14.488  1.00  0.00           O1-
ATOM   3081  N   ASP A 421      20.479   2.541   8.132  1.00  0.00           N  
ATOM   3082  CA  ASP A 421      20.717   3.171   6.859  1.00  0.00           C  
ATOM   3083  C   ASP A 421      19.972   2.398   5.783  1.00  0.00           C  
ATOM   3084  O   ASP A 421      19.615   1.232   5.877  1.00  0.00           O  
ATOM   3085  CB  ASP A 421      22.290   3.317   6.588  1.00  0.00           C  
ATOM   3086  CG  ASP A 421      22.954   2.013   6.179  1.00  0.00           C  
ATOM   3087  OD1 ASP A 421      23.116   1.114   7.047  1.00  0.00           O  
ATOM   3088  OD2 ASP A 421      23.403   2.014   5.048  1.00  0.00           O1-
ATOM   3089  N   PHE A 422      19.779   3.184   4.785  1.00  0.00           N  
ATOM   3090  CA  PHE A 422      19.188   2.820   3.545  1.00  0.00           C  
ATOM   3091  C   PHE A 422      20.341   2.547   2.612  1.00  0.00           C  
ATOM   3092  O   PHE A 422      21.174   3.425   2.314  1.00  0.00           O  
ATOM   3093  CB  PHE A 422      18.308   4.035   3.070  1.00  0.00           C  
ATOM   3094  CG  PHE A 422      17.585   3.935   1.742  1.00  0.00           C  
ATOM   3095  CD1 PHE A 422      16.301   3.410   1.767  1.00  0.00           C  
ATOM   3096  CD2 PHE A 422      18.213   4.431   0.617  1.00  0.00           C  
ATOM   3097  CE1 PHE A 422      15.611   3.390   0.505  1.00  0.00           C  
ATOM   3098  CE2 PHE A 422      17.463   4.291  -0.641  1.00  0.00           C  
ATOM   3099  CZ  PHE A 422      16.123   3.810  -0.734  1.00  0.00           C  
ATOM   3100  N   ASP A 423      20.441   1.269   2.211  1.00  0.00           N  
ATOM   3101  CA  ASP A 423      21.476   0.769   1.284  1.00  0.00           C  
ATOM   3102  C   ASP A 423      20.941  -0.302   0.283  1.00  0.00           C  
ATOM   3103  O   ASP A 423      20.847  -1.535   0.677  1.00  0.00           O  
ATOM   3104  CB  ASP A 423      22.832   0.398   1.862  1.00  0.00           C  
ATOM   3105  CG  ASP A 423      23.923   0.120   0.850  1.00  0.00           C  
ATOM   3106  OD1 ASP A 423      25.006  -0.302   1.330  1.00  0.00           O  
ATOM   3107  OD2 ASP A 423      23.738   0.354  -0.354  1.00  0.00           O1-
ATOM   3108  N   PRO A 424      20.490   0.093  -0.917  1.00  0.00           N  
ATOM   3109  CA  PRO A 424      19.862  -0.923  -1.872  1.00  0.00           C  
ATOM   3110  C   PRO A 424      20.914  -1.848  -2.484  1.00  0.00           C  
ATOM   3111  O   PRO A 424      20.455  -2.770  -3.054  1.00  0.00           O  
ATOM   3112  CB  PRO A 424      19.308   0.047  -2.948  1.00  0.00           C  
ATOM   3113  CG  PRO A 424      19.987   1.404  -2.912  1.00  0.00           C  
ATOM   3114  CD  PRO A 424      20.587   1.488  -1.482  1.00  0.00           C  
ATOM   3115  N   THR A 425      22.224  -1.725  -2.322  1.00  0.00           N  
ATOM   3116  CA  THR A 425      23.207  -2.680  -2.868  1.00  0.00           C  
ATOM   3117  C   THR A 425      23.464  -3.896  -1.966  1.00  0.00           C  
ATOM   3118  O   THR A 425      24.291  -4.766  -2.256  1.00  0.00           O  
ATOM   3119  CB  THR A 425      24.550  -1.870  -3.066  1.00  0.00           C  
ATOM   3120  OG1 THR A 425      25.211  -1.459  -1.884  1.00  0.00           O  
ATOM   3121  CG2 THR A 425      24.333  -0.566  -3.885  1.00  0.00           C  
ATOM   3122  N   ARG A 426      22.725  -3.868  -0.848  1.00  0.00           N  
ATOM   3123  CA  ARG A 426      22.797  -4.992   0.019  1.00  0.00           C  
ATOM   3124  C   ARG A 426      21.909  -6.161  -0.466  1.00  0.00           C  
ATOM   3125  O   ARG A 426      22.067  -7.287   0.019  1.00  0.00           O  
ATOM   3126  CB  ARG A 426      22.306  -4.521   1.373  1.00  0.00           C  
ATOM   3127  CG  ARG A 426      23.391  -3.730   2.099  1.00  0.00           C  
ATOM   3128  CD  ARG A 426      23.174  -3.568   3.582  1.00  0.00           C  
ATOM   3129  NE  ARG A 426      21.945  -2.699   3.911  1.00  0.00           N  
ATOM   3130  CZ  ARG A 426      21.855  -1.599   4.637  1.00  0.00           C  
ATOM   3131  NH1 ARG A 426      22.780  -1.295   5.497  1.00  0.00           N  
ATOM   3132  NH2 ARG A 426      20.778  -0.869   4.563  1.00  0.00           N1+
ATOM   3133  N   TRP A 427      21.012  -5.886  -1.406  1.00  0.00           N  
ATOM   3134  CA  TRP A 427      20.035  -6.776  -2.083  1.00  0.00           C  
ATOM   3135  C   TRP A 427      20.846  -7.412  -3.298  1.00  0.00           C  
ATOM   3136  O   TRP A 427      21.937  -6.941  -3.673  1.00  0.00           O  
ATOM   3137  CB  TRP A 427      18.782  -6.016  -2.466  1.00  0.00           C  
ATOM   3138  CG  TRP A 427      17.949  -5.670  -1.246  1.00  0.00           C  
ATOM   3139  CD1 TRP A 427      17.815  -4.498  -0.586  1.00  0.00           C  
ATOM   3140  CD2 TRP A 427      17.013  -6.547  -0.491  1.00  0.00           C  
ATOM   3141  NE1 TRP A 427      17.027  -4.611   0.492  1.00  0.00           N  
ATOM   3142  CE2 TRP A 427      16.446  -5.800   0.592  1.00  0.00           C  
ATOM   3143  CE3 TRP A 427      16.656  -7.871  -0.625  1.00  0.00           C  
ATOM   3144  CZ2 TRP A 427      15.486  -6.249   1.486  1.00  0.00           C  
ATOM   3145  CZ3 TRP A 427      15.640  -8.422   0.209  1.00  0.00           C  
ATOM   3146  CH2 TRP A 427      15.093  -7.604   1.327  1.00  0.00           C  
ATOM   3147  N   ASP A 428      20.289  -8.478  -3.917  1.00  0.00           N  
ATOM   3148  CA  ASP A 428      20.966  -9.344  -4.834  1.00  0.00           C  
ATOM   3149  C   ASP A 428      21.490  -8.596  -6.071  1.00  0.00           C  
ATOM   3150  O   ASP A 428      22.529  -8.928  -6.557  1.00  0.00           O  
ATOM   3151  CB  ASP A 428      20.207 -10.579  -5.191  1.00  0.00           C  
ATOM   3152  CG  ASP A 428      18.994 -10.544  -6.099  1.00  0.00           C  
ATOM   3153  OD1 ASP A 428      18.410  -9.408  -6.178  1.00  0.00           O  
ATOM   3154  OD2 ASP A 428      18.576 -11.498  -6.754  1.00  0.00           O1-
ATOM   3155  N   THR A 429      20.716  -7.688  -6.689  1.00  0.00           N  
ATOM   3156  CA  THR A 429      21.039  -6.734  -7.769  1.00  0.00           C  
ATOM   3157  C   THR A 429      20.675  -7.464  -9.048  1.00  0.00           C  
ATOM   3158  O   THR A 429      21.198  -7.158 -10.092  1.00  0.00           O  
ATOM   3159  CB  THR A 429      22.442  -6.043  -7.609  1.00  0.00           C  
ATOM   3160  OG1 THR A 429      22.724  -5.838  -6.281  1.00  0.00           O  
ATOM   3161  CG2 THR A 429      22.538  -4.683  -8.376  1.00  0.00           C  
ATOM   3162  N   ALA A 430      19.659  -8.288  -9.097  1.00  0.00           N  
ATOM   3163  CA  ALA A 430      19.191  -9.059 -10.260  1.00  0.00           C  
ATOM   3164  C   ALA A 430      17.994  -8.402 -10.961  1.00  0.00           C  
ATOM   3165  O   ALA A 430      17.722  -8.634 -12.154  1.00  0.00           O  
ATOM   3166  CB  ALA A 430      18.675 -10.407  -9.810  1.00  0.00           C  
ATOM   3167  N   ALA A 431      17.190  -7.708 -10.147  1.00  0.00           N  
ATOM   3168  CA  ALA A 431      15.795  -7.353 -10.388  1.00  0.00           C  
ATOM   3169  C   ALA A 431      14.747  -8.460  -9.912  1.00  0.00           C  
ATOM   3170  O   ALA A 431      14.047  -8.926 -10.755  1.00  0.00           O  
ATOM   3171  CB  ALA A 431      15.593  -6.715 -11.757  1.00  0.00           C  
ATOM   3172  N   ALA A 432      14.913  -8.893  -8.731  1.00  0.00           N  
ATOM   3173  CA  ALA A 432      14.307 -10.149  -8.358  1.00  0.00           C  
ATOM   3174  C   ALA A 432      12.804 -10.009  -8.078  1.00  0.00           C  
ATOM   3175  O   ALA A 432      12.388  -9.219  -7.303  1.00  0.00           O  
ATOM   3176  CB  ALA A 432      14.973 -10.705  -7.030  1.00  0.00           C  
ATOM   3177  N   LYS A 433      12.068 -10.844  -8.789  1.00  0.00           N  
ATOM   3178  CA  LYS A 433      10.606 -10.703  -8.897  1.00  0.00           C  
ATOM   3179  C   LYS A 433       9.978 -11.530  -7.766  1.00  0.00           C  
ATOM   3180  O   LYS A 433       8.995 -11.003  -7.267  1.00  0.00           O  
ATOM   3181  CB  LYS A 433      10.044 -11.356 -10.159  1.00  0.00           C  
ATOM   3182  CG  LYS A 433       8.605 -11.163 -10.317  1.00  0.00           C  
ATOM   3183  CD  LYS A 433       8.140 -11.459 -11.757  1.00  0.00           C  
ATOM   3184  CE  LYS A 433       6.560 -11.753 -11.938  1.00  0.00           C  
ATOM   3185  NZ  LYS A 433       6.344 -12.476 -13.251  1.00  0.00           N1+
ATOM   3186  N   ALA A 434      10.585 -12.668  -7.416  1.00  0.00           N  
ATOM   3187  CA  ALA A 434      10.290 -13.585  -6.347  1.00  0.00           C  
ATOM   3188  C   ALA A 434      11.100 -13.129  -5.094  1.00  0.00           C  
ATOM   3189  O   ALA A 434      12.067 -12.383  -5.310  1.00  0.00           O  
ATOM   3190  CB  ALA A 434      10.640 -14.996  -6.561  1.00  0.00           C  
ATOM   3191  N   ASN A 435      10.679 -13.517  -3.903  1.00  0.00           N  
ATOM   3192  CA  ASN A 435      11.192 -12.990  -2.618  1.00  0.00           C  
ATOM   3193  C   ASN A 435      12.575 -13.545  -2.292  1.00  0.00           C  
ATOM   3194  O   ASN A 435      12.810 -14.714  -2.258  1.00  0.00           O  
ATOM   3195  CB  ASN A 435      10.271 -13.339  -1.440  1.00  0.00           C  
ATOM   3196  CG  ASN A 435      10.466 -12.498  -0.160  1.00  0.00           C  
ATOM   3197  OD1 ASN A 435      11.590 -12.566   0.393  1.00  0.00           O  
ATOM   3198  ND2 ASN A 435       9.480 -11.795   0.399  1.00  0.00           N  
ATOM   3199  N   SER A 436      13.604 -12.669  -2.172  1.00  0.00           N  
ATOM   3200  CA  SER A 436      14.959 -13.081  -2.113  1.00  0.00           C  
ATOM   3201  C   SER A 436      15.326 -13.614  -0.683  1.00  0.00           C  
ATOM   3202  O   SER A 436      16.209 -14.442  -0.539  1.00  0.00           O  
ATOM   3203  CB  SER A 436      15.757 -11.772  -2.358  1.00  0.00           C  
ATOM   3204  OG  SER A 436      15.659 -11.073  -3.569  1.00  0.00           O  
ATOM   3205  N   VAL A 437      14.616 -13.145   0.372  1.00  0.00           N  
ATOM   3206  CA  VAL A 437      14.878 -13.477   1.759  1.00  0.00           C  
ATOM   3207  C   VAL A 437      14.235 -14.891   2.069  1.00  0.00           C  
ATOM   3208  O   VAL A 437      14.466 -15.573   3.077  1.00  0.00           O  
ATOM   3209  CB  VAL A 437      14.145 -12.433   2.714  1.00  0.00           C  
ATOM   3210  CG1 VAL A 437      14.839 -12.528   4.086  1.00  0.00           C  
ATOM   3211  CG2 VAL A 437      14.344 -11.011   2.157  1.00  0.00           C  
ATOM   3212  N   SER A 438      13.292 -15.330   1.253  1.00  0.00           N  
ATOM   3213  CA  SER A 438      12.567 -16.614   1.534  1.00  0.00           C  
ATOM   3214  C   SER A 438      13.102 -17.804   0.755  1.00  0.00           C  
ATOM   3215  O   SER A 438      13.155 -17.716  -0.468  1.00  0.00           O  
ATOM   3216  CB  SER A 438      11.180 -16.161   1.054  1.00  0.00           C  
ATOM   3217  OG  SER A 438      10.134 -17.144   1.360  1.00  0.00           O  
ATOM   3218  N   PHE A 439      13.666 -18.776   1.480  1.00  0.00           N  
ATOM   3219  CA  PHE A 439      14.461 -19.910   0.989  1.00  0.00           C  
ATOM   3220  C   PHE A 439      14.302 -21.276   1.684  1.00  0.00           C  
ATOM   3221  O   PHE A 439      15.216 -22.074   1.748  1.00  0.00           O  
ATOM   3222  CB  PHE A 439      15.904 -19.420   0.617  1.00  0.00           C  
ATOM   3223  CG  PHE A 439      16.726 -18.631   1.627  1.00  0.00           C  
ATOM   3224  CD1 PHE A 439      17.298 -17.375   1.315  1.00  0.00           C  
ATOM   3225  CD2 PHE A 439      17.017 -19.222   2.878  1.00  0.00           C  
ATOM   3226  CE1 PHE A 439      17.996 -16.626   2.207  1.00  0.00           C  
ATOM   3227  CE2 PHE A 439      17.769 -18.446   3.795  1.00  0.00           C  
ATOM   3228  CZ  PHE A 439      18.202 -17.160   3.496  1.00  0.00           C  
ATOM   3229  N   ASN A 440      13.051 -21.427   2.211  1.00  0.00           N  
ATOM   3230  CA  ASN A 440      12.613 -22.588   3.010  1.00  0.00           C  
ATOM   3231  C   ASN A 440      12.500 -23.727   2.032  1.00  0.00           C  
ATOM   3232  O   ASN A 440      11.875 -23.611   0.978  1.00  0.00           O  
ATOM   3233  CB  ASN A 440      11.159 -22.319   3.489  1.00  0.00           C  
ATOM   3234  CG  ASN A 440      10.604 -23.386   4.463  1.00  0.00           C  
ATOM   3235  OD1 ASN A 440      10.673 -24.592   4.202  1.00  0.00           O  
ATOM   3236  ND2 ASN A 440      10.129 -22.937   5.641  1.00  0.00           N  
ATOM   3237  N   SER A 441      13.040 -24.904   2.341  1.00  0.00           N  
ATOM   3238  CA  SER A 441      12.794 -26.209   1.682  1.00  0.00           C  
ATOM   3239  C   SER A 441      12.738 -27.364   2.769  1.00  0.00           C  
ATOM   3240  O   SER A 441      13.006 -28.556   2.504  1.00  0.00           O  
ATOM   3241  CB  SER A 441      13.895 -26.519   0.591  1.00  0.00           C  
ATOM   3242  OG  SER A 441      15.174 -26.589   1.256  1.00  0.00           O  
ATOM   3243  N   SER A 442      12.346 -26.927   3.967  1.00  0.00           N  
ATOM   3244  CA  SER A 442      12.250 -27.830   5.091  1.00  0.00           C  
ATOM   3245  C   SER A 442      11.009 -28.629   5.133  1.00  0.00           C  
ATOM   3246  O   SER A 442      11.010 -29.813   5.454  1.00  0.00           O  
ATOM   3247  CB  SER A 442      12.371 -26.868   6.327  1.00  0.00           C  
ATOM   3248  OG  SER A 442      12.611 -27.585   7.602  1.00  0.00           O  
ATOM   3249  N   ASP A 443       9.855 -28.040   4.843  1.00  0.00           N  
ATOM   3250  CA  ASP A 443       8.578 -28.679   4.875  1.00  0.00           C  
ATOM   3251  C   ASP A 443       7.591 -27.914   4.014  1.00  0.00           C  
ATOM   3252  O   ASP A 443       7.717 -26.745   3.817  1.00  0.00           O  
ATOM   3253  CB  ASP A 443       8.069 -28.875   6.365  1.00  0.00           C  
ATOM   3254  CG  ASP A 443       7.309 -27.766   7.048  1.00  0.00           C  
ATOM   3255  OD1 ASP A 443       7.921 -26.815   7.648  1.00  0.00           O  
ATOM   3256  OD2 ASP A 443       6.087 -27.898   7.157  1.00  0.00           O1-
ATOM   3257  N   GLU A 444       6.570 -28.576   3.439  1.00  0.00           N  
ATOM   3258  CA  GLU A 444       5.620 -28.149   2.463  1.00  0.00           C  
ATOM   3259  C   GLU A 444       4.363 -27.538   3.014  1.00  0.00           C  
ATOM   3260  O   GLU A 444       4.116 -27.642   4.192  1.00  0.00           O  
ATOM   3261  CB  GLU A 444       5.161 -29.371   1.610  1.00  0.00           C  
ATOM   3262  CG  GLU A 444       6.263 -30.368   1.167  1.00  0.00           C  
ATOM   3263  CD  GLU A 444       6.340 -31.511   2.161  1.00  0.00           C  
ATOM   3264  OE1 GLU A 444       7.319 -31.474   2.991  1.00  0.00           O  
ATOM   3265  OE2 GLU A 444       5.484 -32.428   2.027  1.00  0.00           O1-
ATOM   3266  N   VAL A 445       3.659 -26.786   2.133  1.00  0.00           N  
ATOM   3267  CA  VAL A 445       2.321 -26.329   2.316  1.00  0.00           C  
ATOM   3268  C   VAL A 445       1.532 -26.377   1.088  1.00  0.00           C  
ATOM   3269  O   VAL A 445       2.088 -26.207  -0.022  1.00  0.00           O  
ATOM   3270  CB  VAL A 445       2.401 -25.005   3.087  1.00  0.00           C  
ATOM   3271  CG1 VAL A 445       3.183 -24.042   2.167  1.00  0.00           C  
ATOM   3272  CG2 VAL A 445       1.069 -24.478   3.672  1.00  0.00           C  
ATOM   3273  N   ASP A 446       0.244 -26.498   1.313  1.00  0.00           N  
ATOM   3274  CA  ASP A 446      -0.785 -26.112   0.327  1.00  0.00           C  
ATOM   3275  C   ASP A 446      -1.754 -25.179   1.079  1.00  0.00           C  
ATOM   3276  O   ASP A 446      -2.051 -25.237   2.315  1.00  0.00           O  
ATOM   3277  CB  ASP A 446      -1.392 -27.370  -0.307  1.00  0.00           C  
ATOM   3278  CG  ASP A 446      -2.804 -27.813   0.159  1.00  0.00           C  
ATOM   3279  OD1 ASP A 446      -3.789 -27.200  -0.310  1.00  0.00           O  
ATOM   3280  OD2 ASP A 446      -2.902 -28.963   0.739  1.00  0.00           O1-
ATOM   3281  N   TYR A 447      -2.253 -24.281   0.211  1.00  0.00           N  
ATOM   3282  CA  TYR A 447      -3.227 -23.252   0.494  1.00  0.00           C  
ATOM   3283  C   TYR A 447      -4.446 -23.520  -0.459  1.00  0.00           C  
ATOM   3284  O   TYR A 447      -5.242 -22.682  -0.804  1.00  0.00           O  
ATOM   3285  CB  TYR A 447      -2.408 -21.954   0.260  1.00  0.00           C  
ATOM   3286  CG  TYR A 447      -1.231 -21.642   1.149  1.00  0.00           C  
ATOM   3287  CD1 TYR A 447      -1.368 -21.792   2.564  1.00  0.00           C  
ATOM   3288  CD2 TYR A 447      -0.011 -21.289   0.636  1.00  0.00           C  
ATOM   3289  CE1 TYR A 447      -0.327 -21.440   3.431  1.00  0.00           C  
ATOM   3290  CE2 TYR A 447       1.060 -20.980   1.474  1.00  0.00           C  
ATOM   3291  CZ  TYR A 447       0.927 -20.959   2.892  1.00  0.00           C  
ATOM   3292  OH  TYR A 447       1.913 -20.647   3.717  1.00  0.00           O  
ATOM   3293  N   GLY A 448      -4.671 -24.708  -1.021  1.00  0.00           N  
ATOM   3294  CA  GLY A 448      -5.853 -24.973  -1.915  1.00  0.00           C  
ATOM   3295  C   GLY A 448      -5.566 -24.883  -3.443  1.00  0.00           C  
ATOM   3296  O   GLY A 448      -6.526 -24.870  -4.167  1.00  0.00           O  
ATOM   3297  N   PHE A 449      -4.321 -24.755  -3.833  1.00  0.00           N  
ATOM   3298  CA  PHE A 449      -3.881 -24.666  -5.215  1.00  0.00           C  
ATOM   3299  C   PHE A 449      -2.570 -25.449  -5.508  1.00  0.00           C  
ATOM   3300  O   PHE A 449      -1.817 -25.043  -6.395  1.00  0.00           O  
ATOM   3301  CB  PHE A 449      -3.957 -23.217  -5.748  1.00  0.00           C  
ATOM   3302  CG  PHE A 449      -3.212 -22.180  -4.958  1.00  0.00           C  
ATOM   3303  CD1 PHE A 449      -4.008 -21.302  -4.083  1.00  0.00           C  
ATOM   3304  CD2 PHE A 449      -1.858 -21.883  -5.075  1.00  0.00           C  
ATOM   3305  CE1 PHE A 449      -3.383 -20.251  -3.402  1.00  0.00           C  
ATOM   3306  CE2 PHE A 449      -1.321 -20.783  -4.365  1.00  0.00           C  
ATOM   3307  CZ  PHE A 449      -2.021 -19.964  -3.529  1.00  0.00           C  
ATOM   3308  N   GLY A 450      -2.441 -26.629  -4.868  1.00  0.00           N  
ATOM   3309  CA  GLY A 450      -1.309 -27.508  -5.123  1.00  0.00           C  
ATOM   3310  C   GLY A 450      -0.151 -27.187  -4.175  1.00  0.00           C  
ATOM   3311  O   GLY A 450      -0.136 -26.115  -3.640  1.00  0.00           O  
ATOM   3312  N   LYS A 451       0.728 -28.237  -3.905  1.00  0.00           N  
ATOM   3313  CA  LYS A 451       1.895 -28.119  -2.972  1.00  0.00           C  
ATOM   3314  C   LYS A 451       2.971 -27.121  -3.437  1.00  0.00           C  
ATOM   3315  O   LYS A 451       3.474 -27.087  -4.559  1.00  0.00           O  
ATOM   3316  CB  LYS A 451       2.550 -29.465  -2.688  1.00  0.00           C  
ATOM   3317  CG  LYS A 451       1.648 -30.439  -1.889  1.00  0.00           C  
ATOM   3318  CD  LYS A 451       2.259 -31.813  -1.682  1.00  0.00           C  
ATOM   3319  CE  LYS A 451       1.273 -32.712  -0.939  1.00  0.00           C  
ATOM   3320  NZ  LYS A 451       1.871 -33.979  -0.595  1.00  0.00           N1+
ATOM   3321  N   VAL A 452       3.308 -26.208  -2.491  1.00  0.00           N  
ATOM   3322  CA  VAL A 452       4.112 -25.054  -2.603  1.00  0.00           C  
ATOM   3323  C   VAL A 452       5.070 -24.976  -1.307  1.00  0.00           C  
ATOM   3324  O   VAL A 452       4.938 -25.684  -0.285  1.00  0.00           O  
ATOM   3325  CB  VAL A 452       3.122 -23.807  -2.851  1.00  0.00           C  
ATOM   3326  CG1 VAL A 452       2.554 -23.817  -4.258  1.00  0.00           C  
ATOM   3327  CG2 VAL A 452       2.031 -23.769  -1.767  1.00  0.00           C  
ATOM   3328  N   SER A 453       6.115 -24.210  -1.441  1.00  0.00           N  
ATOM   3329  CA  SER A 453       7.062 -23.963  -0.381  1.00  0.00           C  
ATOM   3330  C   SER A 453       6.516 -22.994   0.615  1.00  0.00           C  
ATOM   3331  O   SER A 453       5.616 -22.173   0.317  1.00  0.00           O  
ATOM   3332  CB  SER A 453       8.252 -23.350  -1.092  1.00  0.00           C  
ATOM   3333  OG  SER A 453       8.043 -22.211  -1.902  1.00  0.00           O  
ATOM   3334  N   LYS A 454       7.072 -22.973   1.844  1.00  0.00           N  
ATOM   3335  CA  LYS A 454       6.620 -22.091   2.854  1.00  0.00           C  
ATOM   3336  C   LYS A 454       7.380 -20.739   2.760  1.00  0.00           C  
ATOM   3337  O   LYS A 454       8.562 -20.713   2.663  1.00  0.00           O  
ATOM   3338  CB  LYS A 454       6.772 -22.592   4.274  1.00  0.00           C  
ATOM   3339  CG  LYS A 454       5.675 -23.692   4.612  1.00  0.00           C  
ATOM   3340  CD  LYS A 454       5.824 -24.232   6.005  1.00  0.00           C  
ATOM   3341  CE  LYS A 454       4.530 -24.809   6.596  1.00  0.00           C  
ATOM   3342  NZ  LYS A 454       4.853 -25.747   7.717  1.00  0.00           N1+
ATOM   3343  N   GLY A 455       6.539 -19.683   2.568  1.00  0.00           N  
ATOM   3344  CA  GLY A 455       6.902 -18.329   2.430  1.00  0.00           C  
ATOM   3345  C   GLY A 455       6.750 -17.515   3.675  1.00  0.00           C  
ATOM   3346  O   GLY A 455       7.544 -16.665   3.948  1.00  0.00           O  
ATOM   3347  N   VAL A 456       5.679 -17.744   4.443  1.00  0.00           N  
ATOM   3348  CA  VAL A 456       5.382 -17.028   5.698  1.00  0.00           C  
ATOM   3349  C   VAL A 456       6.387 -17.306   6.861  1.00  0.00           C  
ATOM   3350  O   VAL A 456       6.250 -16.676   7.930  1.00  0.00           O  
ATOM   3351  CB  VAL A 456       3.981 -17.413   6.094  1.00  0.00           C  
ATOM   3352  CG1 VAL A 456       2.935 -16.944   5.061  1.00  0.00           C  
ATOM   3353  CG2 VAL A 456       3.841 -18.999   6.345  1.00  0.00           C  
ATOM   3354  N   SER A 457       7.445 -18.081   6.573  1.00  0.00           N  
ATOM   3355  CA  SER A 457       8.605 -18.222   7.430  1.00  0.00           C  
ATOM   3356  C   SER A 457       9.709 -17.147   7.171  1.00  0.00           C  
ATOM   3357  O   SER A 457      10.729 -17.144   7.820  1.00  0.00           O  
ATOM   3358  CB  SER A 457       9.018 -19.687   7.218  1.00  0.00           C  
ATOM   3359  OG  SER A 457       9.216 -20.140   5.870  1.00  0.00           O  
ATOM   3360  N   SER A 458       9.458 -16.234   6.252  1.00  0.00           N  
ATOM   3361  CA  SER A 458      10.357 -15.149   5.993  1.00  0.00           C  
ATOM   3362  C   SER A 458      10.037 -13.908   6.962  1.00  0.00           C  
ATOM   3363  O   SER A 458       8.813 -13.678   7.204  1.00  0.00           O  
ATOM   3364  CB  SER A 458      10.053 -14.669   4.573  1.00  0.00           C  
ATOM   3365  OG  SER A 458      10.757 -13.538   4.103  1.00  0.00           O  
ATOM   3366  N   PRO A 459      11.004 -13.128   7.442  1.00  0.00           N  
ATOM   3367  CA  PRO A 459      10.745 -11.905   8.178  1.00  0.00           C  
ATOM   3368  C   PRO A 459      10.280 -10.792   7.220  1.00  0.00           C  
ATOM   3369  O   PRO A 459       9.883  -9.754   7.701  1.00  0.00           O  
ATOM   3370  CB  PRO A 459      12.194 -11.547   8.693  1.00  0.00           C  
ATOM   3371  CG  PRO A 459      13.224 -12.103   7.779  1.00  0.00           C  
ATOM   3372  CD  PRO A 459      12.414 -13.283   7.200  1.00  0.00           C  
ATOM   3373  N   TYR A 460      10.413 -10.907   5.877  1.00  0.00           N  
ATOM   3374  CA  TYR A 460      10.219  -9.968   4.823  1.00  0.00           C  
ATOM   3375  C   TYR A 460       8.920 -10.394   4.068  1.00  0.00           C  
ATOM   3376  O   TYR A 460       8.937 -11.181   3.114  1.00  0.00           O  
ATOM   3377  CB  TYR A 460      11.449 -10.053   4.036  1.00  0.00           C  
ATOM   3378  CG  TYR A 460      11.489  -8.926   3.042  1.00  0.00           C  
ATOM   3379  CD1 TYR A 460      11.737  -7.619   3.427  1.00  0.00           C  
ATOM   3380  CD2 TYR A 460      11.298  -9.223   1.643  1.00  0.00           C  
ATOM   3381  CE1 TYR A 460      11.810  -6.570   2.406  1.00  0.00           C  
ATOM   3382  CE2 TYR A 460      11.196  -8.239   0.706  1.00  0.00           C  
ATOM   3383  CZ  TYR A 460      11.508  -6.902   1.029  1.00  0.00           C  
ATOM   3384  OH  TYR A 460      11.496  -5.970   0.021  1.00  0.00           O  
ATOM   3385  N   LEU A 461       7.855  -9.601   4.350  1.00  0.00           N  
ATOM   3386  CA  LEU A 461       6.537  -9.681   3.681  1.00  0.00           C  
ATOM   3387  C   LEU A 461       6.062  -8.279   3.430  1.00  0.00           C  
ATOM   3388  O   LEU A 461       5.050  -7.801   4.039  1.00  0.00           O  
ATOM   3389  CB  LEU A 461       5.488 -10.532   4.522  1.00  0.00           C  
ATOM   3390  CG  LEU A 461       5.932 -11.968   4.874  1.00  0.00           C  
ATOM   3391  CD1 LEU A 461       5.006 -12.624   5.889  1.00  0.00           C  
ATOM   3392  CD2 LEU A 461       6.050 -12.906   3.634  1.00  0.00           C  
ATOM   3393  N   PRO A 462       6.629  -7.611   2.379  1.00  0.00           N  
ATOM   3394  CA  PRO A 462       6.104  -6.350   1.888  1.00  0.00           C  
ATOM   3395  C   PRO A 462       4.707  -6.404   1.337  1.00  0.00           C  
ATOM   3396  O   PRO A 462       4.066  -5.366   1.414  1.00  0.00           O  
ATOM   3397  CB  PRO A 462       7.026  -5.815   0.758  1.00  0.00           C  
ATOM   3398  CG  PRO A 462       7.829  -7.078   0.332  1.00  0.00           C  
ATOM   3399  CD  PRO A 462       7.801  -8.035   1.529  1.00  0.00           C  
ATOM   3400  N   PHE A 463       4.204  -7.548   0.797  1.00  0.00           N  
ATOM   3401  CA  PHE A 463       2.967  -7.638   0.077  1.00  0.00           C  
ATOM   3402  C   PHE A 463       2.146  -8.863   0.619  1.00  0.00           C  
ATOM   3403  O   PHE A 463       1.352  -9.441  -0.169  1.00  0.00           O  
ATOM   3404  CB  PHE A 463       3.176  -7.558  -1.443  1.00  0.00           C  
ATOM   3405  CG  PHE A 463       3.847  -6.384  -2.092  1.00  0.00           C  
ATOM   3406  CD1 PHE A 463       2.998  -5.289  -2.456  1.00  0.00           C  
ATOM   3407  CD2 PHE A 463       5.245  -6.402  -2.382  1.00  0.00           C  
ATOM   3408  CE1 PHE A 463       3.621  -4.161  -3.005  1.00  0.00           C  
ATOM   3409  CE2 PHE A 463       5.773  -5.268  -2.966  1.00  0.00           C  
ATOM   3410  CZ  PHE A 463       5.003  -4.134  -3.280  1.00  0.00           C  
ATOM   3411  N   GLY A 464       2.254  -9.269   1.912  1.00  0.00           N  
ATOM   3412  CA  GLY A 464       1.668 -10.383   2.545  1.00  0.00           C  
ATOM   3413  C   GLY A 464       2.210 -11.680   1.900  1.00  0.00           C  
ATOM   3414  O   GLY A 464       3.210 -11.676   1.217  1.00  0.00           O  
ATOM   3415  N   GLY A 465       1.521 -12.800   1.985  1.00  0.00           N  
ATOM   3416  CA  GLY A 465       1.894 -14.137   1.458  1.00  0.00           C  
ATOM   3417  C   GLY A 465       1.264 -15.192   2.279  1.00  0.00           C  
ATOM   3418  O   GLY A 465       0.836 -15.030   3.391  1.00  0.00           O  
ATOM   3419  N   GLY A 466       0.884 -16.295   1.548  1.00  0.00           N  
ATOM   3420  CA  GLY A 466       0.215 -17.416   2.087  1.00  0.00           C  
ATOM   3421  C   GLY A 466      -1.269 -17.267   1.796  1.00  0.00           C  
ATOM   3422  O   GLY A 466      -1.748 -17.505   0.689  1.00  0.00           O  
ATOM   3423  N   ARG A 467      -2.022 -17.064   2.808  1.00  0.00           N  
ATOM   3424  CA  ARG A 467      -3.432 -17.251   2.749  1.00  0.00           C  
ATOM   3425  C   ARG A 467      -4.212 -16.097   2.095  1.00  0.00           C  
ATOM   3426  O   ARG A 467      -5.161 -16.335   1.338  1.00  0.00           O  
ATOM   3427  CB  ARG A 467      -3.958 -17.544   4.207  1.00  0.00           C  
ATOM   3428  CG  ARG A 467      -3.569 -18.990   4.569  1.00  0.00           C  
ATOM   3429  CD  ARG A 467      -4.457 -20.024   3.933  1.00  0.00           C  
ATOM   3430  NE  ARG A 467      -4.185 -21.315   4.489  1.00  0.00           N  
ATOM   3431  CZ  ARG A 467      -4.691 -22.450   3.983  1.00  0.00           C  
ATOM   3432  NH1 ARG A 467      -5.451 -22.489   2.943  1.00  0.00           N  
ATOM   3433  NH2 ARG A 467      -4.389 -23.633   4.471  1.00  0.00           N1+
ATOM   3434  N   HIS A 468      -3.731 -14.861   2.294  1.00  0.00           N  
ATOM   3435  CA  HIS A 468      -4.079 -13.616   1.640  1.00  0.00           C  
ATOM   3436  C   HIS A 468      -2.723 -13.289   1.058  1.00  0.00           C  
ATOM   3437  O   HIS A 468      -1.654 -13.322   1.711  1.00  0.00           O  
ATOM   3438  CB  HIS A 468      -4.550 -12.609   2.673  1.00  0.00           C  
ATOM   3439  CG  HIS A 468      -5.826 -13.014   3.357  1.00  0.00           C  
ATOM   3440  ND1 HIS A 468      -7.081 -12.426   2.921  1.00  0.00           N  
ATOM   3441  CD2 HIS A 468      -6.181 -13.997   4.249  1.00  0.00           C  
ATOM   3442  CE1 HIS A 468      -8.066 -13.041   3.522  1.00  0.00           C  
ATOM   3443  NE2 HIS A 468      -7.575 -14.021   4.319  1.00  0.00           N  
ATOM   3444  N   ARG A 469      -2.603 -12.971  -0.229  1.00  0.00           N  
ATOM   3445  CA  ARG A 469      -1.492 -12.233  -0.972  1.00  0.00           C  
ATOM   3446  C   ARG A 469      -2.094 -10.982  -1.722  1.00  0.00           C  
ATOM   3447  O   ARG A 469      -3.259 -11.096  -2.094  1.00  0.00           O  
ATOM   3448  CB  ARG A 469      -0.860 -13.232  -1.888  1.00  0.00           C  
ATOM   3449  CG  ARG A 469       0.048 -12.633  -2.967  1.00  0.00           C  
ATOM   3450  CD  ARG A 469       0.654 -13.842  -3.744  1.00  0.00           C  
ATOM   3451  NE  ARG A 469       1.777 -13.531  -4.569  1.00  0.00           N  
ATOM   3452  CZ  ARG A 469       2.678 -14.426  -5.048  1.00  0.00           C  
ATOM   3453  NH1 ARG A 469       2.449 -15.733  -4.928  1.00  0.00           N  
ATOM   3454  NH2 ARG A 469       3.720 -14.024  -5.792  1.00  0.00           N1+
ATOM   3455  N   CYS A 470      -1.447  -9.826  -1.837  1.00  0.00           N  
ATOM   3456  CA  CYS A 470      -1.810  -8.541  -2.432  1.00  0.00           C  
ATOM   3457  C   CYS A 470      -2.291  -8.654  -3.877  1.00  0.00           C  
ATOM   3458  O   CYS A 470      -2.148  -9.729  -4.590  1.00  0.00           O  
ATOM   3459  CB  CYS A 470      -0.605  -7.638  -2.295  1.00  0.00           C  
ATOM   3460  SG  CYS A 470      -0.933  -5.839  -2.670  1.00  0.00           S1-
ATOM   3461  N   ILE A 471      -2.724  -7.556  -4.459  1.00  0.00           N  
ATOM   3462  CA  ILE A 471      -2.986  -7.260  -5.849  1.00  0.00           C  
ATOM   3463  C   ILE A 471      -2.076  -6.087  -6.386  1.00  0.00           C  
ATOM   3464  O   ILE A 471      -1.917  -6.001  -7.611  1.00  0.00           O  
ATOM   3465  CB  ILE A 471      -4.500  -7.183  -6.242  1.00  0.00           C  
ATOM   3466  CG1 ILE A 471      -5.203  -5.840  -5.940  1.00  0.00           C  
ATOM   3467  CG2 ILE A 471      -5.362  -8.302  -5.635  1.00  0.00           C  
ATOM   3468  CD1 ILE A 471      -6.601  -5.625  -6.547  1.00  0.00           C  
ATOM   3469  N   GLY A 472      -1.500  -5.232  -5.578  1.00  0.00           N  
ATOM   3470  CA  GLY A 472      -0.482  -4.227  -5.868  1.00  0.00           C  
ATOM   3471  C   GLY A 472       0.941  -4.717  -5.946  1.00  0.00           C  
ATOM   3472  O   GLY A 472       1.831  -3.899  -6.288  1.00  0.00           O  
ATOM   3473  N   GLU A 473       1.222  -5.978  -5.624  1.00  0.00           N  
ATOM   3474  CA  GLU A 473       2.516  -6.698  -5.714  1.00  0.00           C  
ATOM   3475  C   GLU A 473       3.612  -6.261  -6.730  1.00  0.00           C  
ATOM   3476  O   GLU A 473       4.750  -6.215  -6.361  1.00  0.00           O  
ATOM   3477  CB  GLU A 473       2.106  -8.208  -5.786  1.00  0.00           C  
ATOM   3478  CG  GLU A 473       3.411  -9.110  -5.650  1.00  0.00           C  
ATOM   3479  CD  GLU A 473       3.233 -10.630  -5.557  1.00  0.00           C  
ATOM   3480  OE1 GLU A 473       2.096 -11.188  -5.591  1.00  0.00           O  
ATOM   3481  OE2 GLU A 473       4.237 -11.376  -5.728  1.00  0.00           O1-
ATOM   3482  N   GLN A 474       3.214  -6.101  -7.984  1.00  0.00           N  
ATOM   3483  CA  GLN A 474       4.160  -5.720  -9.111  1.00  0.00           C  
ATOM   3484  C   GLN A 474       3.806  -4.427  -9.843  1.00  0.00           C  
ATOM   3485  O   GLN A 474       4.720  -3.826 -10.378  1.00  0.00           O  
ATOM   3486  CB  GLN A 474       4.395  -6.889 -10.102  1.00  0.00           C  
ATOM   3487  CG  GLN A 474       4.658  -8.293  -9.373  1.00  0.00           C  
ATOM   3488  CD  GLN A 474       5.842  -8.486  -8.527  1.00  0.00           C  
ATOM   3489  OE1 GLN A 474       5.946  -9.532  -7.851  1.00  0.00           O  
ATOM   3490  NE2 GLN A 474       6.777  -7.560  -8.473  1.00  0.00           N  
ATOM   3491  N   PHE A 475       2.522  -4.058  -9.795  1.00  0.00           N  
ATOM   3492  CA  PHE A 475       1.912  -2.709 -10.124  1.00  0.00           C  
ATOM   3493  C   PHE A 475       2.786  -1.589  -9.394  1.00  0.00           C  
ATOM   3494  O   PHE A 475       3.134  -0.601 -10.065  1.00  0.00           O  
ATOM   3495  CB  PHE A 475       0.353  -2.671  -9.913  1.00  0.00           C  
ATOM   3496  CG  PHE A 475      -0.256  -1.386 -10.345  1.00  0.00           C  
ATOM   3497  CD1 PHE A 475      -0.595  -1.283 -11.734  1.00  0.00           C  
ATOM   3498  CD2 PHE A 475      -0.301  -0.289  -9.535  1.00  0.00           C  
ATOM   3499  CE1 PHE A 475      -1.101  -0.088 -12.192  1.00  0.00           C  
ATOM   3500  CE2 PHE A 475      -0.757   0.942 -10.077  1.00  0.00           C  
ATOM   3501  CZ  PHE A 475      -1.297   1.034 -11.385  1.00  0.00           C  
ATOM   3502  N   ALA A 476       3.213  -1.804  -8.146  1.00  0.00           N  
ATOM   3503  CA  ALA A 476       3.853  -0.750  -7.378  1.00  0.00           C  
ATOM   3504  C   ALA A 476       5.248  -0.487  -7.968  1.00  0.00           C  
ATOM   3505  O   ALA A 476       5.660   0.646  -8.063  1.00  0.00           O  
ATOM   3506  CB  ALA A 476       4.070  -1.234  -5.933  1.00  0.00           C  
ATOM   3507  N   TYR A 477       6.018  -1.541  -8.185  1.00  0.00           N  
ATOM   3508  CA  TYR A 477       7.321  -1.647  -8.743  1.00  0.00           C  
ATOM   3509  C   TYR A 477       7.371  -1.020 -10.180  1.00  0.00           C  
ATOM   3510  O   TYR A 477       8.395  -0.440 -10.544  1.00  0.00           O  
ATOM   3511  CB  TYR A 477       7.774  -3.133  -8.916  1.00  0.00           C  
ATOM   3512  CG  TYR A 477       8.517  -3.593  -7.718  1.00  0.00           C  
ATOM   3513  CD1 TYR A 477       9.877  -3.265  -7.508  1.00  0.00           C  
ATOM   3514  CD2 TYR A 477       7.883  -4.436  -6.785  1.00  0.00           C  
ATOM   3515  CE1 TYR A 477      10.525  -3.839  -6.464  1.00  0.00           C  
ATOM   3516  CE2 TYR A 477       8.540  -5.146  -5.756  1.00  0.00           C  
ATOM   3517  CZ  TYR A 477       9.924  -4.867  -5.696  1.00  0.00           C  
ATOM   3518  OH  TYR A 477      10.673  -5.529  -4.800  1.00  0.00           O  
ATOM   3519  N   VAL A 478       6.207  -0.986 -10.880  1.00  0.00           N  
ATOM   3520  CA  VAL A 478       6.026  -0.214 -12.061  1.00  0.00           C  
ATOM   3521  C   VAL A 478       5.707   1.254 -11.743  1.00  0.00           C  
ATOM   3522  O   VAL A 478       6.302   2.121 -12.374  1.00  0.00           O  
ATOM   3523  CB  VAL A 478       4.952  -0.806 -13.030  1.00  0.00           C  
ATOM   3524  CG1 VAL A 478       4.713   0.110 -14.263  1.00  0.00           C  
ATOM   3525  CG2 VAL A 478       5.489  -2.170 -13.599  1.00  0.00           C  
ATOM   3526  N   GLN A 479       4.778   1.593 -10.909  1.00  0.00           N  
ATOM   3527  CA  GLN A 479       4.228   2.899 -10.520  1.00  0.00           C  
ATOM   3528  C   GLN A 479       5.375   3.823 -10.024  1.00  0.00           C  
ATOM   3529  O   GLN A 479       5.756   4.898 -10.570  1.00  0.00           O  
ATOM   3530  CB  GLN A 479       3.013   2.671  -9.519  1.00  0.00           C  
ATOM   3531  CG  GLN A 479       2.591   3.830  -8.710  1.00  0.00           C  
ATOM   3532  CD  GLN A 479       1.800   4.877  -9.482  1.00  0.00           C  
ATOM   3533  OE1 GLN A 479       1.696   4.926 -10.703  1.00  0.00           O  
ATOM   3534  NE2 GLN A 479       1.382   5.877  -8.768  1.00  0.00           N  
ATOM   3535  N   LEU A 480       6.047   3.305  -9.013  1.00  0.00           N  
ATOM   3536  CA  LEU A 480       7.292   3.758  -8.372  1.00  0.00           C  
ATOM   3537  C   LEU A 480       8.517   3.674  -9.314  1.00  0.00           C  
ATOM   3538  O   LEU A 480       9.360   4.567  -9.238  1.00  0.00           O  
ATOM   3539  CB  LEU A 480       7.673   2.953  -7.112  1.00  0.00           C  
ATOM   3540  CG  LEU A 480       6.520   2.967  -5.986  1.00  0.00           C  
ATOM   3541  CD1 LEU A 480       6.781   1.842  -4.918  1.00  0.00           C  
ATOM   3542  CD2 LEU A 480       6.351   4.372  -5.429  1.00  0.00           C  
ATOM   3543  N   GLY A 481       8.676   2.653 -10.081  1.00  0.00           N  
ATOM   3544  CA  GLY A 481       9.606   2.476 -11.138  1.00  0.00           C  
ATOM   3545  C   GLY A 481       9.502   3.474 -12.255  1.00  0.00           C  
ATOM   3546  O   GLY A 481      10.502   4.049 -12.740  1.00  0.00           O  
ATOM   3547  N   THR A 482       8.293   3.865 -12.625  1.00  0.00           N  
ATOM   3548  CA  THR A 482       8.077   4.873 -13.668  1.00  0.00           C  
ATOM   3549  C   THR A 482       8.466   6.233 -13.054  1.00  0.00           C  
ATOM   3550  O   THR A 482       8.964   7.130 -13.744  1.00  0.00           O  
ATOM   3551  CB  THR A 482       6.527   4.934 -14.156  1.00  0.00           C  
ATOM   3552  OG1 THR A 482       6.199   3.682 -14.566  1.00  0.00           O  
ATOM   3553  CG2 THR A 482       6.253   5.859 -15.325  1.00  0.00           C  
ATOM   3554  N   ILE A 483       8.274   6.505 -11.742  1.00  0.00           N  
ATOM   3555  CA  ILE A 483       8.580   7.742 -11.149  1.00  0.00           C  
ATOM   3556  C   ILE A 483      10.092   7.816 -11.190  1.00  0.00           C  
ATOM   3557  O   ILE A 483      10.698   8.725 -11.754  1.00  0.00           O  
ATOM   3558  CB  ILE A 483       8.063   7.855  -9.658  1.00  0.00           C  
ATOM   3559  CG1 ILE A 483       6.469   8.133  -9.711  1.00  0.00           C  
ATOM   3560  CG2 ILE A 483       8.811   8.963  -8.857  1.00  0.00           C  
ATOM   3561  CD1 ILE A 483       5.680   7.802  -8.373  1.00  0.00           C  
ATOM   3562  N   LEU A 484      10.782   6.828 -10.570  1.00  0.00           N  
ATOM   3563  CA  LEU A 484      12.153   6.872 -10.143  1.00  0.00           C  
ATOM   3564  C   LEU A 484      13.130   7.121 -11.281  1.00  0.00           C  
ATOM   3565  O   LEU A 484      14.066   7.930 -11.232  1.00  0.00           O  
ATOM   3566  CB  LEU A 484      12.457   5.572  -9.438  1.00  0.00           C  
ATOM   3567  CG  LEU A 484      13.860   5.147  -8.936  1.00  0.00           C  
ATOM   3568  CD1 LEU A 484      14.435   6.283  -8.090  1.00  0.00           C  
ATOM   3569  CD2 LEU A 484      13.841   3.895  -8.005  1.00  0.00           C  
ATOM   3570  N   THR A 485      12.837   6.379 -12.394  1.00  0.00           N  
ATOM   3571  CA  THR A 485      13.473   6.562 -13.716  1.00  0.00           C  
ATOM   3572  C   THR A 485      13.308   7.980 -14.305  1.00  0.00           C  
ATOM   3573  O   THR A 485      14.275   8.608 -14.708  1.00  0.00           O  
ATOM   3574  CB  THR A 485      13.005   5.416 -14.726  1.00  0.00           C  
ATOM   3575  OG1 THR A 485      11.541   5.391 -14.836  1.00  0.00           O  
ATOM   3576  CG2 THR A 485      13.383   4.004 -14.319  1.00  0.00           C  
ATOM   3577  N   THR A 486      12.110   8.492 -14.439  1.00  0.00           N  
ATOM   3578  CA  THR A 486      11.742   9.821 -14.945  1.00  0.00           C  
ATOM   3579  C   THR A 486      12.441  10.892 -14.016  1.00  0.00           C  
ATOM   3580  O   THR A 486      13.125  11.725 -14.551  1.00  0.00           O  
ATOM   3581  CB  THR A 486      10.172   9.929 -15.076  1.00  0.00           C  
ATOM   3582  OG1 THR A 486       9.692   8.833 -15.854  1.00  0.00           O  
ATOM   3583  CG2 THR A 486       9.670  11.241 -15.743  1.00  0.00           C  
ATOM   3584  N   PHE A 487      12.284  10.819 -12.699  1.00  0.00           N  
ATOM   3585  CA  PHE A 487      12.779  11.780 -11.706  1.00  0.00           C  
ATOM   3586  C   PHE A 487      14.271  12.194 -11.949  1.00  0.00           C  
ATOM   3587  O   PHE A 487      14.577  13.355 -12.250  1.00  0.00           O  
ATOM   3588  CB  PHE A 487      12.492  11.431 -10.266  1.00  0.00           C  
ATOM   3589  CG  PHE A 487      11.307  12.125  -9.712  1.00  0.00           C  
ATOM   3590  CD1 PHE A 487      10.015  11.899 -10.213  1.00  0.00           C  
ATOM   3591  CD2 PHE A 487      11.471  13.041  -8.682  1.00  0.00           C  
ATOM   3592  CE1 PHE A 487       8.917  12.592  -9.675  1.00  0.00           C  
ATOM   3593  CE2 PHE A 487      10.354  13.677  -8.065  1.00  0.00           C  
ATOM   3594  CZ  PHE A 487       9.090  13.490  -8.600  1.00  0.00           C  
ATOM   3595  N   VAL A 488      15.240  11.246 -11.765  1.00  0.00           N  
ATOM   3596  CA  VAL A 488      16.708  11.409 -11.826  1.00  0.00           C  
ATOM   3597  C   VAL A 488      17.306  12.132 -13.091  1.00  0.00           C  
ATOM   3598  O   VAL A 488      18.278  12.867 -13.002  1.00  0.00           O  
ATOM   3599  CB  VAL A 488      17.383  10.093 -11.393  1.00  0.00           C  
ATOM   3600  CG1 VAL A 488      16.791   9.623 -10.048  1.00  0.00           C  
ATOM   3601  CG2 VAL A 488      17.246   8.997 -12.456  1.00  0.00           C  
ATOM   3602  N   TYR A 489      16.565  12.092 -14.198  1.00  0.00           N  
ATOM   3603  CA  TYR A 489      16.797  12.670 -15.521  1.00  0.00           C  
ATOM   3604  C   TYR A 489      16.140  14.010 -15.653  1.00  0.00           C  
ATOM   3605  O   TYR A 489      16.285  14.666 -16.671  1.00  0.00           O  
ATOM   3606  CB  TYR A 489      16.394  11.749 -16.676  1.00  0.00           C  
ATOM   3607  CG  TYR A 489      17.545  11.515 -17.651  1.00  0.00           C  
ATOM   3608  CD1 TYR A 489      18.434  10.446 -17.402  1.00  0.00           C  
ATOM   3609  CD2 TYR A 489      17.947  12.517 -18.588  1.00  0.00           C  
ATOM   3610  CE1 TYR A 489      19.626  10.285 -18.197  1.00  0.00           C  
ATOM   3611  CE2 TYR A 489      19.112  12.343 -19.344  1.00  0.00           C  
ATOM   3612  CZ  TYR A 489      19.966  11.248 -19.175  1.00  0.00           C  
ATOM   3613  OH  TYR A 489      21.089  11.055 -19.882  1.00  0.00           O  
ATOM   3614  N   ASN A 490      15.398  14.457 -14.627  1.00  0.00           N  
ATOM   3615  CA  ASN A 490      14.831  15.830 -14.563  1.00  0.00           C  
ATOM   3616  C   ASN A 490      15.542  16.553 -13.431  1.00  0.00           C  
ATOM   3617  O   ASN A 490      16.064  17.654 -13.622  1.00  0.00           O  
ATOM   3618  CB  ASN A 490      13.310  15.738 -14.386  1.00  0.00           C  
ATOM   3619  CG  ASN A 490      12.498  15.349 -15.573  1.00  0.00           C  
ATOM   3620  OD1 ASN A 490      12.323  16.105 -16.419  1.00  0.00           O  
ATOM   3621  ND2 ASN A 490      11.991  14.113 -15.591  1.00  0.00           N  
ATOM   3622  N   LEU A 491      15.520  15.933 -12.273  1.00  0.00           N  
ATOM   3623  CA  LEU A 491      15.964  16.460 -10.929  1.00  0.00           C  
ATOM   3624  C   LEU A 491      17.230  15.715 -10.467  1.00  0.00           C  
ATOM   3625  O   LEU A 491      17.439  14.534 -10.731  1.00  0.00           O  
ATOM   3626  CB  LEU A 491      14.801  16.266  -9.915  1.00  0.00           C  
ATOM   3627  CG  LEU A 491      13.516  17.028 -10.208  1.00  0.00           C  
ATOM   3628  CD1 LEU A 491      12.362  16.084 -10.597  1.00  0.00           C  
ATOM   3629  CD2 LEU A 491      12.979  17.975  -9.117  1.00  0.00           C  
ATOM   3630  N   ARG A 492      18.196  16.461  -9.908  1.00  0.00           N  
ATOM   3631  CA  ARG A 492      19.022  15.890  -8.923  1.00  0.00           C  
ATOM   3632  C   ARG A 492      18.711  16.653  -7.604  1.00  0.00           C  
ATOM   3633  O   ARG A 492      18.444  17.859  -7.594  1.00  0.00           O  
ATOM   3634  CB  ARG A 492      20.592  15.971  -9.225  1.00  0.00           C  
ATOM   3635  CG  ARG A 492      21.513  14.902  -8.657  1.00  0.00           C  
ATOM   3636  CD  ARG A 492      22.995  15.170  -8.797  1.00  0.00           C  
ATOM   3637  NE  ARG A 492      23.805  14.179  -8.019  1.00  0.00           N  
ATOM   3638  CZ  ARG A 492      24.477  14.349  -6.847  1.00  0.00           C  
ATOM   3639  NH1 ARG A 492      24.427  15.418  -6.066  1.00  0.00           N  
ATOM   3640  NH2 ARG A 492      25.149  13.292  -6.438  1.00  0.00           N1+
ATOM   3641  N   TRP A 493      18.545  15.932  -6.483  1.00  0.00           N  
ATOM   3642  CA  TRP A 493      18.158  16.466  -5.246  1.00  0.00           C  
ATOM   3643  C   TRP A 493      19.093  16.115  -4.082  1.00  0.00           C  
ATOM   3644  O   TRP A 493      19.782  15.102  -4.109  1.00  0.00           O  
ATOM   3645  CB  TRP A 493      16.673  16.170  -4.977  1.00  0.00           C  
ATOM   3646  CG  TRP A 493      16.226  14.695  -4.867  1.00  0.00           C  
ATOM   3647  CD1 TRP A 493      16.097  14.062  -3.654  1.00  0.00           C  
ATOM   3648  CD2 TRP A 493      15.884  13.700  -5.852  1.00  0.00           C  
ATOM   3649  NE1 TRP A 493      15.527  12.798  -3.881  1.00  0.00           N  
ATOM   3650  CE2 TRP A 493      15.543  12.483  -5.197  1.00  0.00           C  
ATOM   3651  CE3 TRP A 493      15.810  13.648  -7.273  1.00  0.00           C  
ATOM   3652  CZ2 TRP A 493      15.202  11.349  -5.910  1.00  0.00           C  
ATOM   3653  CZ3 TRP A 493      15.489  12.473  -8.054  1.00  0.00           C  
ATOM   3654  CH2 TRP A 493      15.077  11.322  -7.349  1.00  0.00           C  
ATOM   3655  N   THR A 494      19.140  16.837  -2.969  1.00  0.00           N  
ATOM   3656  CA  THR A 494      19.895  16.753  -1.738  1.00  0.00           C  
ATOM   3657  C   THR A 494      18.969  17.105  -0.555  1.00  0.00           C  
ATOM   3658  O   THR A 494      17.845  17.633  -0.757  1.00  0.00           O  
ATOM   3659  CB  THR A 494      21.177  17.614  -1.951  1.00  0.00           C  
ATOM   3660  OG1 THR A 494      20.889  18.905  -2.379  1.00  0.00           O  
ATOM   3661  CG2 THR A 494      22.150  16.912  -2.920  1.00  0.00           C  
ATOM   3662  N   ILE A 495      19.516  16.793   0.686  1.00  0.00           N  
ATOM   3663  CA  ILE A 495      19.063  17.230   1.980  1.00  0.00           C  
ATOM   3664  C   ILE A 495      20.335  17.729   2.589  1.00  0.00           C  
ATOM   3665  O   ILE A 495      21.206  16.947   2.819  1.00  0.00           O  
ATOM   3666  CB  ILE A 495      18.361  15.985   2.746  1.00  0.00           C  
ATOM   3667  CG1 ILE A 495      17.273  15.559   1.826  1.00  0.00           C  
ATOM   3668  CG2 ILE A 495      17.960  16.280   4.258  1.00  0.00           C  
ATOM   3669  CD1 ILE A 495      16.684  14.272   2.284  1.00  0.00           C  
ATOM   3670  N   ASP A 496      20.471  19.053   2.585  1.00  0.00           N  
ATOM   3671  CA  ASP A 496      21.641  19.858   2.883  1.00  0.00           C  
ATOM   3672  C   ASP A 496      21.244  20.822   4.023  1.00  0.00           C  
ATOM   3673  O   ASP A 496      20.364  21.643   3.812  1.00  0.00           O  
ATOM   3674  CB  ASP A 496      22.244  20.412   1.555  1.00  0.00           C  
ATOM   3675  CG  ASP A 496      23.651  20.988   1.712  1.00  0.00           C  
ATOM   3676  OD1 ASP A 496      24.187  20.999   2.825  1.00  0.00           O  
ATOM   3677  OD2 ASP A 496      24.338  21.337   0.816  1.00  0.00           O1-
ATOM   3678  N   GLY A 497      21.946  20.830   5.153  1.00  0.00           N  
ATOM   3679  CA  GLY A 497      21.749  21.785   6.268  1.00  0.00           C  
ATOM   3680  C   GLY A 497      20.662  21.301   7.292  1.00  0.00           C  
ATOM   3681  O   GLY A 497      20.336  22.045   8.196  1.00  0.00           O  
ATOM   3682  N   TYR A 498      20.126  20.150   7.051  1.00  0.00           N  
ATOM   3683  CA  TYR A 498      19.104  19.539   7.930  1.00  0.00           C  
ATOM   3684  C   TYR A 498      19.231  18.025   7.754  1.00  0.00           C  
ATOM   3685  O   TYR A 498      19.766  17.530   6.745  1.00  0.00           O  
ATOM   3686  CB  TYR A 498      17.687  20.054   7.608  1.00  0.00           C  
ATOM   3687  CG  TYR A 498      17.222  19.824   6.225  1.00  0.00           C  
ATOM   3688  CD1 TYR A 498      17.687  20.575   5.106  1.00  0.00           C  
ATOM   3689  CD2 TYR A 498      16.015  19.137   6.027  1.00  0.00           C  
ATOM   3690  CE1 TYR A 498      17.164  20.360   3.817  1.00  0.00           C  
ATOM   3691  CE2 TYR A 498      15.475  18.901   4.754  1.00  0.00           C  
ATOM   3692  CZ  TYR A 498      16.195  19.422   3.622  1.00  0.00           C  
ATOM   3693  OH  TYR A 498      15.704  19.134   2.360  1.00  0.00           O  
ATOM   3694  N   LYS A 499      18.636  17.333   8.733  1.00  0.00           N  
ATOM   3695  CA  LYS A 499      18.321  15.876   8.740  1.00  0.00           C  
ATOM   3696  C   LYS A 499      16.891  15.659   8.168  1.00  0.00           C  
ATOM   3697  O   LYS A 499      16.041  16.544   8.268  1.00  0.00           O  
ATOM   3698  CB  LYS A 499      18.451  15.331  10.186  1.00  0.00           C  
ATOM   3699  CG  LYS A 499      17.268  15.812  11.007  1.00  0.00           C  
ATOM   3700  CD  LYS A 499      17.121  15.308  12.475  1.00  0.00           C  
ATOM   3701  CE  LYS A 499      15.827  15.734  13.132  1.00  0.00           C  
ATOM   3702  NZ  LYS A 499      15.410  14.932  14.346  1.00  0.00           N1+
ATOM   3703  N   VAL A 500      16.679  14.438   7.650  1.00  0.00           N  
ATOM   3704  CA  VAL A 500      15.403  13.808   7.328  1.00  0.00           C  
ATOM   3705  C   VAL A 500      14.418  13.848   8.445  1.00  0.00           C  
ATOM   3706  O   VAL A 500      14.794  14.014   9.562  1.00  0.00           O  
ATOM   3707  CB  VAL A 500      15.729  12.319   6.865  1.00  0.00           C  
ATOM   3708  CG1 VAL A 500      16.248  12.315   5.430  1.00  0.00           C  
ATOM   3709  CG2 VAL A 500      16.611  11.583   7.827  1.00  0.00           C  
ATOM   3710  N   PRO A 501      13.085  13.879   8.200  1.00  0.00           N  
ATOM   3711  CA  PRO A 501      12.109  13.954   9.255  1.00  0.00           C  
ATOM   3712  C   PRO A 501      11.814  12.551   9.841  1.00  0.00           C  
ATOM   3713  O   PRO A 501      12.020  11.501   9.250  1.00  0.00           O  
ATOM   3714  CB  PRO A 501      10.849  14.456   8.482  1.00  0.00           C  
ATOM   3715  CG  PRO A 501      10.968  13.787   7.107  1.00  0.00           C  
ATOM   3716  CD  PRO A 501      12.430  13.756   6.869  1.00  0.00           C  
ATOM   3717  N   ASP A 502      11.312  12.612  11.088  1.00  0.00           N  
ATOM   3718  CA  ASP A 502      10.948  11.454  11.876  1.00  0.00           C  
ATOM   3719  C   ASP A 502       9.632  10.820  11.356  1.00  0.00           C  
ATOM   3720  O   ASP A 502       8.824  11.588  10.767  1.00  0.00           O  
ATOM   3721  CB  ASP A 502      10.978  11.791  13.402  1.00  0.00           C  
ATOM   3722  CG  ASP A 502       9.901  12.662  14.118  1.00  0.00           C  
ATOM   3723  OD1 ASP A 502      10.029  13.922  14.113  1.00  0.00           O  
ATOM   3724  OD2 ASP A 502       8.911  12.161  14.653  1.00  0.00           O1-
ATOM   3725  N   PRO A 503       9.355   9.506  11.473  1.00  0.00           N  
ATOM   3726  CA  PRO A 503       8.173   8.752  11.037  1.00  0.00           C  
ATOM   3727  C   PRO A 503       6.971   8.896  11.992  1.00  0.00           C  
ATOM   3728  O   PRO A 503       7.076   8.888  13.205  1.00  0.00           O  
ATOM   3729  CB  PRO A 503       8.555   7.279  11.084  1.00  0.00           C  
ATOM   3730  CG  PRO A 503       9.716   7.179  12.073  1.00  0.00           C  
ATOM   3731  CD  PRO A 503      10.395   8.585  12.001  1.00  0.00           C  
ATOM   3732  N   ASP A 504       5.820   9.151  11.341  1.00  0.00           N  
ATOM   3733  CA  ASP A 504       4.512   9.234  11.948  1.00  0.00           C  
ATOM   3734  C   ASP A 504       3.732   7.946  11.535  1.00  0.00           C  
ATOM   3735  O   ASP A 504       3.628   7.682  10.335  1.00  0.00           O  
ATOM   3736  CB  ASP A 504       3.669  10.516  11.573  1.00  0.00           C  
ATOM   3737  CG  ASP A 504       2.199  10.379  11.887  1.00  0.00           C  
ATOM   3738  OD1 ASP A 504       1.297  10.732  11.049  1.00  0.00           O  
ATOM   3739  OD2 ASP A 504       1.866  10.042  13.035  1.00  0.00           O1-
ATOM   3740  N   TYR A 505       3.244   7.195  12.537  1.00  0.00           N  
ATOM   3741  CA  TYR A 505       2.518   5.938  12.419  1.00  0.00           C  
ATOM   3742  C   TYR A 505       0.997   6.175  12.875  1.00  0.00           C  
ATOM   3743  O   TYR A 505       0.313   5.170  12.986  1.00  0.00           O  
ATOM   3744  CB  TYR A 505       3.215   4.841  13.290  1.00  0.00           C  
ATOM   3745  CG  TYR A 505       4.666   4.336  13.041  1.00  0.00           C  
ATOM   3746  CD1 TYR A 505       4.907   3.077  12.445  1.00  0.00           C  
ATOM   3747  CD2 TYR A 505       5.741   5.147  13.487  1.00  0.00           C  
ATOM   3748  CE1 TYR A 505       6.211   2.700  12.082  1.00  0.00           C  
ATOM   3749  CE2 TYR A 505       7.081   4.759  13.129  1.00  0.00           C  
ATOM   3750  CZ  TYR A 505       7.311   3.490  12.540  1.00  0.00           C  
ATOM   3751  OH  TYR A 505       8.627   3.107  12.333  1.00  0.00           O  
ATOM   3752  N   SER A 506       0.589   7.411  13.189  1.00  0.00           N  
ATOM   3753  CA  SER A 506      -0.789   7.665  13.741  1.00  0.00           C  
ATOM   3754  C   SER A 506      -2.056   7.324  12.916  1.00  0.00           C  
ATOM   3755  O   SER A 506      -3.137   7.420  13.445  1.00  0.00           O  
ATOM   3756  CB  SER A 506      -0.847   9.146  14.189  1.00  0.00           C  
ATOM   3757  OG  SER A 506       0.257   9.381  15.092  1.00  0.00           O  
ATOM   3758  N   SER A 507      -1.838   6.848  11.640  1.00  0.00           N  
ATOM   3759  CA  SER A 507      -2.863   6.344  10.737  1.00  0.00           C  
ATOM   3760  C   SER A 507      -2.561   4.886  10.275  1.00  0.00           C  
ATOM   3761  O   SER A 507      -1.525   4.384  10.666  1.00  0.00           O  
ATOM   3762  CB  SER A 507      -3.146   7.496   9.684  1.00  0.00           C  
ATOM   3763  OG  SER A 507      -2.145   7.597   8.734  1.00  0.00           O  
ATOM   3764  N   MET A 508      -3.427   4.296   9.400  1.00  0.00           N  
ATOM   3765  CA  MET A 508      -3.289   2.946   8.799  1.00  0.00           C  
ATOM   3766  C   MET A 508      -1.959   2.698   8.099  1.00  0.00           C  
ATOM   3767  O   MET A 508      -1.485   1.547   7.828  1.00  0.00           O  
ATOM   3768  CB  MET A 508      -4.435   2.735   7.796  1.00  0.00           C  
ATOM   3769  CG  MET A 508      -4.554   1.298   7.247  1.00  0.00           C  
ATOM   3770  SD  MET A 508      -5.518   0.988   5.780  1.00  0.00           S  
ATOM   3771  CE  MET A 508      -4.399   1.631   4.517  1.00  0.00           C  
ATOM   3772  N   VAL A 509      -1.218   3.773   7.769  1.00  0.00           N  
ATOM   3773  CA  VAL A 509       0.166   3.758   7.183  1.00  0.00           C  
ATOM   3774  C   VAL A 509       1.147   4.761   7.861  1.00  0.00           C  
ATOM   3775  O   VAL A 509       0.764   5.917   8.194  1.00  0.00           O  
ATOM   3776  CB  VAL A 509       0.088   3.990   5.638  1.00  0.00           C  
ATOM   3777  CG1 VAL A 509      -0.641   2.848   4.945  1.00  0.00           C  
ATOM   3778  CG2 VAL A 509      -0.381   5.346   5.196  1.00  0.00           C  
ATOM   3779  N   VAL A 510       2.414   4.354   7.841  1.00  0.00           N  
ATOM   3780  CA  VAL A 510       3.481   5.293   8.210  1.00  0.00           C  
ATOM   3781  C   VAL A 510       3.820   6.261   7.070  1.00  0.00           C  
ATOM   3782  O   VAL A 510       3.710   5.926   5.889  1.00  0.00           O  
ATOM   3783  CB  VAL A 510       4.797   4.560   8.630  1.00  0.00           C  
ATOM   3784  CG1 VAL A 510       5.340   3.456   7.620  1.00  0.00           C  
ATOM   3785  CG2 VAL A 510       5.977   5.521   8.917  1.00  0.00           C  
ATOM   3786  N   LEU A 511       4.082   7.536   7.429  1.00  0.00           N  
ATOM   3787  CA  LEU A 511       4.260   8.755   6.661  1.00  0.00           C  
ATOM   3788  C   LEU A 511       5.473   9.447   7.273  1.00  0.00           C  
ATOM   3789  O   LEU A 511       5.878   9.196   8.461  1.00  0.00           O  
ATOM   3790  CB  LEU A 511       3.040   9.691   6.940  1.00  0.00           C  
ATOM   3791  CG  LEU A 511       1.850   9.342   5.971  1.00  0.00           C  
ATOM   3792  CD1 LEU A 511       0.646  10.220   6.327  1.00  0.00           C  
ATOM   3793  CD2 LEU A 511       2.138   9.432   4.447  1.00  0.00           C  
ATOM   3794  N   PRO A 512       6.176  10.221   6.432  1.00  0.00           N  
ATOM   3795  CA  PRO A 512       7.159  11.234   6.900  1.00  0.00           C  
ATOM   3796  C   PRO A 512       6.354  12.435   7.437  1.00  0.00           C  
ATOM   3797  O   PRO A 512       5.307  12.761   6.779  1.00  0.00           O  
ATOM   3798  CB  PRO A 512       8.003  11.523   5.548  1.00  0.00           C  
ATOM   3799  CG  PRO A 512       6.931  11.506   4.439  1.00  0.00           C  
ATOM   3800  CD  PRO A 512       5.961  10.462   4.976  1.00  0.00           C  
ATOM   3801  N   THR A 513       6.740  13.162   8.447  1.00  0.00           N  
ATOM   3802  CA  THR A 513       6.045  14.328   9.013  1.00  0.00           C  
ATOM   3803  C   THR A 513       6.421  15.664   8.259  1.00  0.00           C  
ATOM   3804  O   THR A 513       7.471  15.694   7.629  1.00  0.00           O  
ATOM   3805  CB  THR A 513       6.481  14.459  10.464  1.00  0.00           C  
ATOM   3806  OG1 THR A 513       7.914  14.165  10.506  1.00  0.00           O  
ATOM   3807  CG2 THR A 513       5.744  13.593  11.391  1.00  0.00           C  
ATOM   3808  N   GLU A 514       5.596  16.728   8.488  1.00  0.00           N  
ATOM   3809  CA  GLU A 514       5.665  18.063   7.881  1.00  0.00           C  
ATOM   3810  C   GLU A 514       6.953  18.437   7.171  1.00  0.00           C  
ATOM   3811  O   GLU A 514       6.844  18.629   5.966  1.00  0.00           O  
ATOM   3812  CB  GLU A 514       4.835  19.180   8.610  1.00  0.00           C  
ATOM   3813  CG  GLU A 514       5.146  20.654   8.296  1.00  0.00           C  
ATOM   3814  CD  GLU A 514       4.561  21.232   6.972  1.00  0.00           C  
ATOM   3815  OE1 GLU A 514       3.480  20.827   6.494  1.00  0.00           O  
ATOM   3816  OE2 GLU A 514       5.284  22.068   6.391  1.00  0.00           O1-
ATOM   3817  N   PRO A 515       8.090  18.649   7.872  1.00  0.00           N  
ATOM   3818  CA  PRO A 515       9.345  19.081   7.181  1.00  0.00           C  
ATOM   3819  C   PRO A 515      10.066  17.907   6.437  1.00  0.00           C  
ATOM   3820  O   PRO A 515      11.188  17.552   6.816  1.00  0.00           O  
ATOM   3821  CB  PRO A 515      10.129  19.776   8.297  1.00  0.00           C  
ATOM   3822  CG  PRO A 515       9.695  18.952   9.553  1.00  0.00           C  
ATOM   3823  CD  PRO A 515       8.177  18.677   9.342  1.00  0.00           C  
ATOM   3824  N   ALA A 516       9.406  17.434   5.397  1.00  0.00           N  
ATOM   3825  CA  ALA A 516       9.717  16.355   4.511  1.00  0.00           C  
ATOM   3826  C   ALA A 516      10.143  16.976   3.044  1.00  0.00           C  
ATOM   3827  O   ALA A 516       9.696  16.543   1.994  1.00  0.00           O  
ATOM   3828  CB  ALA A 516       8.587  15.330   4.310  1.00  0.00           C  
ATOM   3829  N   GLU A 517      10.977  17.952   3.170  1.00  0.00           N  
ATOM   3830  CA  GLU A 517      11.499  18.850   2.138  1.00  0.00           C  
ATOM   3831  C   GLU A 517      12.674  18.129   1.485  1.00  0.00           C  
ATOM   3832  O   GLU A 517      13.441  17.562   2.283  1.00  0.00           O  
ATOM   3833  CB  GLU A 517      11.946  20.222   2.622  1.00  0.00           C  
ATOM   3834  CG  GLU A 517      10.930  20.842   3.680  1.00  0.00           C  
ATOM   3835  CD  GLU A 517       9.719  21.434   3.003  1.00  0.00           C  
ATOM   3836  OE1 GLU A 517       9.856  22.254   2.050  1.00  0.00           O  
ATOM   3837  OE2 GLU A 517       8.597  21.181   3.494  1.00  0.00           O1-
ATOM   3838  N   ILE A 518      12.916  18.236   0.239  1.00  0.00           N  
ATOM   3839  CA  ILE A 518      14.142  17.986  -0.599  1.00  0.00           C  
ATOM   3840  C   ILE A 518      14.523  19.294  -1.310  1.00  0.00           C  
ATOM   3841  O   ILE A 518      13.646  19.957  -1.940  1.00  0.00           O  
ATOM   3842  CB  ILE A 518      13.934  16.757  -1.491  1.00  0.00           C  
ATOM   3843  CG1 ILE A 518      12.736  16.845  -2.562  1.00  0.00           C  
ATOM   3844  CG2 ILE A 518      14.012  15.369  -0.741  1.00  0.00           C  
ATOM   3845  CD1 ILE A 518      12.881  15.832  -3.710  1.00  0.00           C  
ATOM   3846  N   ILE A 519      15.802  19.676  -1.275  1.00  0.00           N  
ATOM   3847  CA  ILE A 519      16.355  20.759  -2.039  1.00  0.00           C  
ATOM   3848  C   ILE A 519      16.819  20.004  -3.370  1.00  0.00           C  
ATOM   3849  O   ILE A 519      17.593  19.041  -3.330  1.00  0.00           O  
ATOM   3850  CB  ILE A 519      17.594  21.449  -1.488  1.00  0.00           C  
ATOM   3851  CG1 ILE A 519      17.340  21.961  -0.039  1.00  0.00           C  
ATOM   3852  CG2 ILE A 519      18.060  22.628  -2.337  1.00  0.00           C  
ATOM   3853  CD1 ILE A 519      18.682  22.485   0.628  1.00  0.00           C  
ATOM   3854  N   TRP A 520      16.376  20.604  -4.540  1.00  0.00           N  
ATOM   3855  CA  TRP A 520      16.525  20.091  -5.866  1.00  0.00           C  
ATOM   3856  C   TRP A 520      17.195  21.115  -6.752  1.00  0.00           C  
ATOM   3857  O   TRP A 520      17.275  22.283  -6.356  1.00  0.00           O  
ATOM   3858  CB  TRP A 520      15.195  19.574  -6.510  1.00  0.00           C  
ATOM   3859  CG  TRP A 520      14.027  20.442  -6.719  1.00  0.00           C  
ATOM   3860  CD1 TRP A 520      12.838  20.390  -5.970  1.00  0.00           C  
ATOM   3861  CD2 TRP A 520      13.783  21.346  -7.845  1.00  0.00           C  
ATOM   3862  NE1 TRP A 520      11.914  21.207  -6.595  1.00  0.00           N  
ATOM   3863  CE2 TRP A 520      12.445  21.814  -7.743  1.00  0.00           C  
ATOM   3864  CE3 TRP A 520      14.580  21.750  -8.928  1.00  0.00           C  
ATOM   3865  CZ2 TRP A 520      11.913  22.629  -8.696  1.00  0.00           C  
ATOM   3866  CZ3 TRP A 520      14.049  22.639  -9.857  1.00  0.00           C  
ATOM   3867  CH2 TRP A 520      12.739  23.040  -9.778  1.00  0.00           C  
ATOM   3868  N   GLU A 521      17.730  20.617  -7.895  1.00  0.00           N  
ATOM   3869  CA  GLU A 521      18.451  21.290  -8.936  1.00  0.00           C  
ATOM   3870  C   GLU A 521      17.920  20.708 -10.245  1.00  0.00           C  
ATOM   3871  O   GLU A 521      17.701  19.469 -10.316  1.00  0.00           O  
ATOM   3872  CB  GLU A 521      20.010  21.239  -8.571  1.00  0.00           C  
ATOM   3873  CG  GLU A 521      20.750  22.471  -9.164  1.00  0.00           C  
ATOM   3874  CD  GLU A 521      22.221  22.582  -8.732  1.00  0.00           C  
ATOM   3875  OE1 GLU A 521      22.838  23.541  -9.345  1.00  0.00           O  
ATOM   3876  OE2 GLU A 521      22.804  21.804  -7.936  1.00  0.00           O1-
ATOM   3877  N   LYS A 522      17.708  21.475 -11.325  1.00  0.00           N  
ATOM   3878  CA  LYS A 522      17.332  20.921 -12.610  1.00  0.00           C  
ATOM   3879  C   LYS A 522      18.588  20.177 -13.201  1.00  0.00           C  
ATOM   3880  O   LYS A 522      19.605  20.886 -13.305  1.00  0.00           O  
ATOM   3881  CB  LYS A 522      16.959  22.099 -13.580  1.00  0.00           C  
ATOM   3882  CG  LYS A 522      16.307  21.839 -14.934  1.00  0.00           C  
ATOM   3883  CD  LYS A 522      16.161  23.083 -15.750  1.00  0.00           C  
ATOM   3884  CE  LYS A 522      15.492  22.831 -17.102  1.00  0.00           C  
ATOM   3885  NZ  LYS A 522      15.626  24.048 -17.883  1.00  0.00           N1+
ATOM   3886  N   ARG A 523      18.493  18.906 -13.482  1.00  0.00           N  
ATOM   3887  CA  ARG A 523      19.534  18.008 -13.914  1.00  0.00           C  
ATOM   3888  C   ARG A 523      20.032  18.307 -15.358  1.00  0.00           C  
ATOM   3889  O   ARG A 523      21.120  18.036 -15.715  1.00  0.00           O  
ATOM   3890  CB  ARG A 523      19.008  16.533 -13.782  1.00  0.00           C  
ATOM   3891  CG  ARG A 523      19.988  15.358 -14.284  1.00  0.00           C  
ATOM   3892  CD  ARG A 523      21.012  14.973 -13.197  1.00  0.00           C  
ATOM   3893  NE  ARG A 523      20.676  13.885 -12.333  1.00  0.00           N  
ATOM   3894  CZ  ARG A 523      21.544  13.108 -11.663  1.00  0.00           C  
ATOM   3895  NH1 ARG A 523      22.884  13.222 -11.805  1.00  0.00           N  
ATOM   3896  NH2 ARG A 523      21.107  12.097 -10.861  1.00  0.00           N1+
ATOM   3897  N   GLU A 524      19.298  19.024 -16.182  1.00  0.00           N  
ATOM   3898  CA  GLU A 524      19.480  19.005 -17.608  1.00  0.00           C  
ATOM   3899  C   GLU A 524      18.876  20.286 -18.202  1.00  0.00           C  
ATOM   3900  O   GLU A 524      18.260  21.110 -17.503  1.00  0.00           O  
ATOM   3901  CB  GLU A 524      18.819  17.717 -18.275  1.00  0.00           C  
ATOM   3902  CG  GLU A 524      19.442  16.361 -18.019  1.00  0.00           C  
ATOM   3903  CD  GLU A 524      20.876  16.193 -18.431  1.00  0.00           C  
ATOM   3904  OE1 GLU A 524      21.215  16.640 -19.566  1.00  0.00           O  
ATOM   3905  OE2 GLU A 524      21.680  15.703 -17.668  1.00  0.00           O1-
ATOM   3906  N   THR A 525      19.197  20.577 -19.377  1.00  0.00           N  
ATOM   3907  CA  THR A 525      18.777  21.715 -20.155  1.00  0.00           C  
ATOM   3908  C   THR A 525      17.252  21.786 -20.469  1.00  0.00           C  
ATOM   3909  O   THR A 525      16.709  22.834 -20.827  1.00  0.00           O  
ATOM   3910  CB  THR A 525      19.596  21.869 -21.442  1.00  0.00           C  
ATOM   3911  OG1 THR A 525      19.608  20.708 -22.146  1.00  0.00           O  
ATOM   3912  CG2 THR A 525      21.104  22.184 -21.230  1.00  0.00           C  
ATOM   3913  N   CYS A 526      16.482  20.693 -20.413  1.00  0.00           N  
ATOM   3914  CA  CYS A 526      15.072  20.504 -20.607  1.00  0.00           C  
ATOM   3915  C   CYS A 526      14.598  19.504 -19.561  1.00  0.00           C  
ATOM   3916  O   CYS A 526      15.441  18.888 -18.916  1.00  0.00           O  
ATOM   3917  CB  CYS A 526      14.728  20.009 -22.047  1.00  0.00           C  
ATOM   3918  SG  CYS A 526      15.667  18.556 -22.648  1.00  0.00           S  
ATOM   3919  N   MET A 527      13.253  19.328 -19.427  1.00  0.00           N  
ATOM   3920  CA  MET A 527      12.587  18.258 -18.638  1.00  0.00           C  
ATOM   3921  C   MET A 527      12.331  17.105 -19.568  1.00  0.00           C  
ATOM   3922  O   MET A 527      12.238  17.282 -20.789  1.00  0.00           O  
ATOM   3923  CB  MET A 527      11.256  18.742 -17.997  1.00  0.00           C  
ATOM   3924  CG  MET A 527      11.195  20.066 -17.245  1.00  0.00           C  
ATOM   3925  SD  MET A 527       9.536  20.325 -16.457  1.00  0.00           S  
ATOM   3926  CE  MET A 527       8.568  20.647 -18.001  1.00  0.00           C  
ATOM   3927  N   PHE A 528      12.434  15.902 -19.097  1.00  0.00           N  
ATOM   3928  CA  PHE A 528      12.317  14.683 -19.877  1.00  0.00           C  
ATOM   3929  C   PHE A 528      11.073  13.830 -19.378  1.00  0.00           C  
ATOM   3930  O   PHE A 528      11.067  13.279 -18.309  1.00  0.00           O  
ATOM   3931  CB  PHE A 528      13.646  13.833 -19.629  1.00  0.00           C  
ATOM   3932  CG  PHE A 528      14.907  14.347 -20.349  1.00  0.00           C  
ATOM   3933  CD1 PHE A 528      15.458  13.521 -21.360  1.00  0.00           C  
ATOM   3934  CD2 PHE A 528      15.595  15.455 -19.972  1.00  0.00           C  
ATOM   3935  CE1 PHE A 528      16.688  13.803 -21.936  1.00  0.00           C  
ATOM   3936  CE2 PHE A 528      16.739  15.839 -20.693  1.00  0.00           C  
ATOM   3937  CZ  PHE A 528      17.303  15.031 -21.649  1.00  0.00           C  
TER    3938      PHE A 528 
HETATM 3939  CHA HEM A 580      -3.303  -6.822   1.092  1.00  0.00           C  
HETATM 3940  CHB HEM A 580       0.869  -4.385   0.922  1.00  0.00           C  
HETATM 3941  CHC HEM A 580      -0.787  -1.844  -2.727  1.00  0.00           C  
HETATM 3942  CHD HEM A 580      -4.849  -4.310  -2.795  1.00  0.00           C  
HETATM 3943  C1A HEM A 580      -1.989  -6.447   1.283  1.00  0.00           C  
HETATM 3944  C2A HEM A 580      -1.215  -6.990   2.335  1.00  0.00           C  
HETATM 3945  C3A HEM A 580      -0.020  -6.264   2.286  1.00  0.00           C  
HETATM 3946  C4A HEM A 580      -0.103  -5.422   1.174  1.00  0.00           C  
HETATM 3947  CMA HEM A 580       1.156  -6.400   3.267  1.00  0.00           C  
HETATM 3948  CAA HEM A 580      -1.604  -8.039   3.356  1.00  0.00           C  
HETATM 3949  CBA HEM A 580      -2.506  -7.479   4.486  1.00  0.00           C  
HETATM 3950  CGA HEM A 580      -3.180  -8.536   5.282  1.00  0.00           C  
HETATM 3951  O1A HEM A 580      -4.123  -8.170   6.044  1.00  0.00           O  
HETATM 3952  O2A HEM A 580      -2.828  -9.735   5.205  1.00  0.00           O1-
HETATM 3953  C1B HEM A 580       0.774  -3.377  -0.024  1.00  0.00           C  
HETATM 3954  C2B HEM A 580       1.811  -2.499  -0.307  1.00  0.00           C  
HETATM 3955  C3B HEM A 580       1.323  -1.771  -1.369  1.00  0.00           C  
HETATM 3956  C4B HEM A 580       0.020  -2.312  -1.706  1.00  0.00           C  
HETATM 3957  CMB HEM A 580       3.099  -2.413   0.398  1.00  0.00           C  
HETATM 3958  CAB HEM A 580       2.040  -0.702  -2.114  1.00  0.00           C  
HETATM 3959  CBB HEM A 580       3.369  -0.609  -2.164  1.00  0.00           C  
HETATM 3960  C1C HEM A 580      -2.053  -2.290  -3.153  1.00  0.00           C  
HETATM 3961  C2C HEM A 580      -2.756  -1.753  -4.246  1.00  0.00           C  
HETATM 3962  C3C HEM A 580      -3.970  -2.493  -4.298  1.00  0.00           C  
HETATM 3963  C4C HEM A 580      -3.883  -3.369  -3.174  1.00  0.00           C  
HETATM 3964  CMC HEM A 580      -2.289  -0.693  -5.201  1.00  0.00           C  
HETATM 3965  CAC HEM A 580      -5.003  -2.471  -5.339  1.00  0.00           C  
HETATM 3966  CBC HEM A 580      -4.858  -2.176  -6.682  1.00  0.00           C  
HETATM 3967  C1D HEM A 580      -4.740  -5.220  -1.727  1.00  0.00           C  
HETATM 3968  C2D HEM A 580      -5.814  -6.078  -1.404  1.00  0.00           C  
HETATM 3969  C3D HEM A 580      -5.419  -6.772  -0.249  1.00  0.00           C  
HETATM 3970  C4D HEM A 580      -4.144  -6.297   0.055  1.00  0.00           C  
HETATM 3971  CMD HEM A 580      -7.074  -6.255  -2.208  1.00  0.00           C  
HETATM 3972  CAD HEM A 580      -6.210  -7.897   0.406  1.00  0.00           C  
HETATM 3973  CBD HEM A 580      -5.495  -9.332   0.251  1.00  0.00           C  
HETATM 3974  CGD HEM A 580      -6.496 -10.460   0.318  1.00  0.00           C  
HETATM 3975  O1D HEM A 580      -6.371 -11.425  -0.480  1.00  0.00           O  
HETATM 3976  O2D HEM A 580      -7.353 -10.220   1.226  1.00  0.00           O1-
HETATM 3977  NA  HEM A 580      -1.277  -5.523   0.579  1.00  0.00           N1-
HETATM 3978  NB  HEM A 580      -0.293  -3.255  -0.839  1.00  0.00           N  
HETATM 3979  NC  HEM A 580      -2.782  -3.178  -2.483  1.00  0.00           N1-
HETATM 3980  ND  HEM A 580      -3.777  -5.372  -0.825  1.00  0.00           N  
HETATM 3981 FE   HEM A 580      -2.034  -4.519  -1.019  1.00  0.00          FE2+
HETATM 3982  C     *     0      -6.791  -3.252   2.763  1.00  0.00           C  
HETATM 3983  C     *     0      -5.947  -3.219   4.058  1.00  0.00           C  
HETATM 3984  C1    *     0      -4.846  -2.164   3.812  1.00  0.00           C  
HETATM 3985  C2    *     0      -6.843  -3.104   5.419  1.00  0.00           C  
HETATM 3986  N23   *     0      -6.213  -2.484   6.655  1.00  0.00           N  
HETATM 3987 C232   *     0      -5.096  -2.840   7.228  1.00  0.00           C  
HETATM 3988  O3    *     0      -5.200  -4.421   4.278  1.00  0.00           O  
HETATM 3989  C     *     0      -7.467  -2.113   2.411  1.00  0.00           C  
HETATM 3990  F     *     0      -7.274  -0.992   3.129  1.00  0.00           F  
HETATM 3991  C     *     0      -8.324  -2.043   1.309  1.00  0.00           C  
HETATM 3992  C     *     0      -8.623  -3.204   0.634  1.00  0.00           C  
HETATM 3993  F     *     0      -9.548  -3.193  -0.348  1.00  0.00           F  
HETATM 3994  C     *     0      -7.942  -4.430   0.927  1.00  0.00           C  
HETATM 3995  C     *     0      -6.992  -4.423   1.983  1.00  0.00           C  
HETATM 3996  C     *     0      -4.136  -0.756  10.975  1.00  0.00           C  
HETATM 3997  C     *     0      -3.167  -1.223  10.118  1.00  0.00           C  
HETATM 3998  C     *     0      -3.446  -1.843   8.865  1.00  0.00           C  
HETATM 3999  C     *     0      -4.749  -2.089   8.456  1.00  0.00           C  
HETATM 4000  C     *     0      -5.765  -1.688   9.376  1.00  0.00           C  
HETATM 4001  C     *     0      -5.466  -0.963  10.545  1.00  0.00           C  
HETATM 4002  C     *     0      -3.065  -1.601   0.821  1.00  0.00           C  
HETATM 4003  N     *     0      -3.667  -1.085   1.850  1.00  0.00           N  
HETATM 4004  N     *     0      -4.118  -2.190   2.569  1.00  0.00           N  
HETATM 4005  C     *     0      -3.666  -3.226   1.861  1.00  0.00           C  
HETATM 4006  N     *     0      -3.009  -2.920   0.749  1.00  0.00           N  
HETATM 4007  O     *     0      -4.274  -3.574   6.685  1.00  0.00           O  
HETATM 4008  C     *     0      -2.963   1.278  14.594  1.00  0.00           C  
HETATM 4009  O     *     0      -2.702   1.807  15.764  1.00  0.00           O  
HETATM 4010  C     *     0      -3.037   3.081  15.917  1.00  0.00           C  
HETATM 4011  F1    *     0      -4.336   3.213  15.640  1.00  0.00           F  
HETATM 4012  F2    *     0      -2.297   3.892  15.200  1.00  0.00           F  
HETATM 4013  F3    *     0      -2.769   3.507  17.188  1.00  0.00           F  
HETATM 4014  C     *     0      -2.473   1.715  13.327  1.00  0.00           C  
HETATM 4015  C     *     0      -2.854   1.107  12.132  1.00  0.00           C  
HETATM 4016  C     *     0      -3.715   0.018  12.201  1.00  0.00           C  
HETATM 4017  C     *     0      -4.253  -0.390  13.407  1.00  0.00           C  
HETATM 4018  C     *     0      -3.834   0.154  14.653  1.00  0.00           C  
HETATM 4019  H11   *     0      -4.069  -2.197   4.576  1.00  0.00           H  
HETATM 4020  H12   *     0      -5.284  -1.172   3.920  1.00  0.00           H  
HETATM 4021  H21   *     0      -7.248  -4.107   5.555  1.00  0.00           H  
HETATM 4022  H22   *     0      -7.680  -2.410   5.340  1.00  0.00           H  
HETATM 4023 H233   *     0      -6.777  -1.856   7.210  1.00  0.00           H  
HETATM 4024  H3    *     0      -4.679  -4.285   5.054  1.00  0.00           H  
HETATM 4025  H     *     0      -8.929  -1.193   1.029  1.00  0.00           H  
HETATM 4026  H     *     0      -8.355  -5.354   0.549  1.00  0.00           H  
HETATM 4027  H     *     0      -6.386  -5.293   2.190  1.00  0.00           H  
HETATM 4028  H     *     0      -2.140  -0.932  10.277  1.00  0.00           H  
HETATM 4029  H     *     0      -2.639  -2.202   8.243  1.00  0.00           H  
HETATM 4030  H     *     0      -6.801  -1.719   9.071  1.00  0.00           H  
HETATM 4031  H     *     0      -6.285  -0.634  11.168  1.00  0.00           H  
HETATM 4032  H     *     0      -2.769  -0.953   0.009  1.00  0.00           H  
HETATM 4033  H     *     0      -3.875  -4.230   2.201  1.00  0.00           H  
HETATM 4034  H     *     0      -1.970   2.649  13.121  1.00  0.00           H  
HETATM 4035  H     *     0      -2.423   1.439  11.199  1.00  0.00           H  
HETATM 4036  H     *     0      -4.926  -1.233  13.447  1.00  0.00           H  
HETATM 4037  H     *     0      -4.156  -0.219  15.614  1.00  0.00           H  
HETATM 4038 NA    NA     1       1.133  27.529  -3.929  1.00  0.00          NA1+
HETATM 4039 NA    NA     2     -21.054 -45.175  -0.933  1.00  0.00          NA1+
HETATM 4040 NA    NA     2A     26.812  -2.718  54.576  1.00  0.00          NA1+
HETATM 4041 NA    NA     2B     18.785 -28.502  -6.374  1.00  0.00          NA1+
HETATM 4042 NA    NA     3      17.185   0.065  53.169  1.00  0.00          NA1+
HETATM 4043 NA    NA     4      33.197  20.235 -10.347  1.00  0.00          NA1+
HETATM 4044 NA    NA     5      16.724  31.614 -14.141  1.00  0.00          NA1+
HETATM 4045 NA    NA     6      38.710  -4.490  29.656  1.00  0.00          NA1+
HETATM 4046 NA    NA     7     -14.461 -43.502 -11.981  1.00  0.00          NA1+
HETATM 4047 NA    NA     8      34.714  -9.231  28.074  1.00  0.00          NA1+
HETATM 4048 NA    NA     9      -3.940 -25.441  12.656  1.00  0.00          NA1+
HETATM 4049 NA    NA    10     -17.926  21.580  37.418  1.00  0.00          NA1+
HETATM 4050 NA    NA    11      18.426 -34.957 -42.044  1.00  0.00          NA1+
HETATM 4051 NA    NA    12      19.940   5.901  32.679  1.00  0.00          NA1+
HETATM 4052 NA    NA    13      24.949 -30.239 -41.178  1.00  0.00          NA1+
HETATM 4053 NA    NA    14      23.597  16.510 -19.050  1.00  0.00          NA1+
HETATM 4054 NA    NA    15       3.550 -29.430 -20.577  1.00  0.00          NA1+
HETATM 4055 NA    NA    16      -5.214   9.445 -35.232  1.00  0.00          NA1+
HETATM 4056 NA    NA    17      -4.554  21.997 -18.150  1.00  0.00          NA1+
HETATM 4057 NA    NA    18     -10.927  24.605  11.191  1.00  0.00          NA1+
HETATM 4058 NA    NA    19      26.559  -1.195 -16.314  1.00  0.00          NA1+
HETATM 4059 NA    NA    20     -22.596  36.322  30.049  1.00  0.00          NA1+
HETATM 4060 NA    NA    21      27.162  -0.180   5.247  1.00  0.00          NA1+
HETATM 4061 NA    NA    22     -26.578 -19.063 -33.346  1.00  0.00          NA1+
HETATM 4062 NA    NA    23      17.297  -6.976 -38.890  1.00  0.00          NA1+
HETATM 4063 NA    NA    24      26.214  19.869   3.758  1.00  0.00          NA1+
HETATM 4064 NA    NA    25      19.908   6.719   9.162  1.00  0.00          NA1+
HETATM 4065 NA    NA    26      25.157  25.561  24.431  1.00  0.00          NA1+
HETATM 4066 NA    NA    27      -1.818 -32.959 -12.087  1.00  0.00          NA1+
HETATM 4067 NA    NA    28     -50.685 -13.618  11.821  1.00  0.00          NA1+
HETATM 4068 NA    NA    29       6.954  -5.437 -44.340  1.00  0.00          NA1+
HETATM 4069 NA    NA    30      33.066 -10.288   1.660  1.00  0.00          NA1+
HETATM 4070 NA    NA    31       0.744  20.081  -4.288  1.00  0.00          NA1+
HETATM 4071 NA    NA    32     -36.209  -6.060   2.445  1.00  0.00          NA1+
HETATM 4072 NA    NA    33      49.456  23.521  -7.381  1.00  0.00          NA1+
HETATM 4073 NA    NA    34     -13.971 -35.675   2.605  1.00  0.00          NA1+
HETATM 4074 NA    NA    35      16.136   1.198  21.174  1.00  0.00          NA1+
HETATM 4075 NA    NA    36     -23.311   7.188 -30.375  1.00  0.00          NA1+
HETATM 4076 NA    NA    37      -1.708  13.686  21.146  1.00  0.00          NA1+
HETATM 4077 NA    NA    38      47.044  24.837 -11.169  1.00  0.00          NA1+
HETATM 4078 NA    NA    39      11.296  35.405   9.145  1.00  0.00          NA1+
HETATM 4079 NA    NA    40       9.050  12.123 -34.016  1.00  0.00          NA1+
HETATM 4080 NA    NA    41      15.793   0.399  16.681  1.00  0.00          NA1+
HETATM 4081 CL    CL    41A    -20.740  20.139  10.658  1.00  0.00          CL1-
HETATM 4082 CL    CL    41B    -20.667 -48.271  -4.017  1.00  0.00          CL1-
HETATM 4083 CL    CL    41C     34.578 -11.746  15.832  1.00  0.00          CL1-
HETATM 4084 CL    CL    41D     15.655   8.991  27.099  1.00  0.00          CL1-
HETATM 4085 CL    CL    41E     19.284 -30.286 -28.368  1.00  0.00          CL1-
HETATM 4086 CL    CL    41F    -34.663  -0.925   1.690  1.00  0.00          CL1-
HETATM 4087 CL    CL    41G    -21.062  16.765 -17.439  1.00  0.00          CL1-
HETATM 4088 CL    CL    41H    -43.302  -2.223 -15.148  1.00  0.00          CL1-
HETATM 4089 CL    CL    41I     47.105  22.433  -9.265  1.00  0.00          CL1-
HETATM 4090 CL    CL    41J     29.285   7.672  13.601  1.00  0.00          CL1-
HETATM 4091 CL    CL    41K     24.057 -35.909 -38.481  1.00  0.00          CL1-
HETATM 4092 CL    CL    41L     28.174  10.600 -30.090  1.00  0.00          CL1-
HETATM 4093 CL    CL    41M     -3.963  48.492  -3.038  1.00  0.00          CL1-
HETATM 4094 CL    CL    41N    -19.824  -9.091  23.560  1.00  0.00          CL1-
HETATM 4095 CL    CL    41O    -24.080 -41.197  -9.746  1.00  0.00          CL1-
HETATM 4096 CL    CL    41P    -21.711   9.270 -28.938  1.00  0.00          CL1-
HETATM 4097 CL    CL    41Q    -29.569   5.698  32.053  1.00  0.00          CL1-
HETATM 4098 CL    CL    41R     15.435 -34.918 -36.398  1.00  0.00          CL1-
HETATM 4099 CL    CL    41S    -24.383  27.491   4.921  1.00  0.00          CL1-
HETATM 4100 CL    CL    41T     -9.128 -21.407 -10.178  1.00  0.00          CL1-
HETATM 4101 CL    CL    41U     11.516  23.864 -24.447  1.00  0.00          CL1-
HETATM 4102 CL    CL    41V    -10.385 -27.047  20.755  1.00  0.00          CL1-
HETATM 4103 CL    CL    41W    -29.847  12.406 -16.843  1.00  0.00          CL1-
HETATM 4104 CL    CL    41X     12.652 -15.446 -44.304  1.00  0.00          CL1-
HETATM 4105 CL    CL    41Y      2.431 -24.689 -20.880  1.00  0.00          CL1-
HETATM 4106 CL    CL    41Z     -2.585   1.784  37.873  1.00  0.00          CL1-
HETATM 4107 CL    CL    41a     -9.578  33.880  14.978  1.00  0.00          CL1-
HETATM 4108 CL    CL    41b      4.670 -22.473 -34.901  1.00  0.00          CL1-
HETATM 4109 CL    CL    41c    -43.665 -12.667 -20.484  1.00  0.00          CL1-
HETATM 4110 CL    CL    41d      4.544 -14.665  40.393  1.00  0.00          CL1-
HETATM 4111 CL    CL    41e     -5.053   8.801 -21.924  1.00  0.00          CL1-
HETATM 4112 CL    CL    41f     -6.580 -32.594 -11.669  1.00  0.00          CL1-
HETATM 4113 CL    CL    41g     -9.173  30.551   7.742  1.00  0.00          CL1-
HETATM 4114 CL    CL    41h    -34.053  13.170  25.087  1.00  0.00          CL1-
HETATM 4115 CL    CL    41i     16.805  45.184  -6.442  1.00  0.00          CL1-
HETATM 4116 CL    CL    41j    -12.652 -31.012   4.352  1.00  0.00          CL1-
HETATM 4117 CL    CL    41k    -18.963  -3.248 -38.174  1.00  0.00          CL1-
HETATM 4118 CL    CL    41l    -30.069  20.984  38.436  1.00  0.00          CL1-
HETATM 4119 CL    CL    41m     18.028  -9.034 -40.958  1.00  0.00          CL1-
HETATM 4120 CL    CL    41n    -47.862 -20.746 -17.963  1.00  0.00          CL1-
HETATM 4121 CL    CL    41o     42.824  22.041 -16.238  1.00  0.00          CL1-
HETATM 4122  O   SPC    41p    -16.430  12.823  41.658  1.00  0.00           O  
HETATM 4123  H1  SPC    41p    -17.309  13.262  41.473  1.00  0.00           H  
HETATM 4124  H2  SPC    41p    -15.748  13.155  41.006  1.00  0.00           H  
HETATM 4125  O   SPC    41q     18.620  18.236  25.400  1.00  0.00           O  
HETATM 4126  H1  SPC    41q     19.438  18.805  25.485  1.00  0.00           H  
HETATM 4127  H2  SPC    41q     18.752  17.385  25.909  1.00  0.00           H  
HETATM 4128  O   SPC    41r     -7.109  24.532  18.122  1.00  0.00           O  
HETATM 4129  H1  SPC    41r     -6.313  24.445  18.721  1.00  0.00           H  
HETATM 4130  H2  SPC    41r     -7.913  24.766  18.668  1.00  0.00           H  
HETATM 4131  O   SPC    41s     10.840  21.200 -29.639  1.00  0.00           O  
HETATM 4132  H1  SPC    41s     10.777  20.319 -29.169  1.00  0.00           H  
HETATM 4133  H2  SPC    41s     11.514  21.137 -30.374  1.00  0.00           H  
HETATM 4134  O   SPC    41t     14.246 -45.785 -27.136  1.00  0.00           O  
HETATM 4135  H1  SPC    41t     14.709 -46.663 -27.255  1.00  0.00           H  
HETATM 4136  H2  SPC    41t     13.416 -45.769 -27.694  1.00  0.00           H  
HETATM 4137  O   SPC    41u     -9.573 -53.226   5.416  1.00  0.00           O  
HETATM 4138  H1  SPC    41u     -9.557 -52.272   5.713  1.00  0.00           H  
HETATM 4139  H2  SPC    41u    -10.373 -53.383   4.838  1.00  0.00           H  
HETATM 4140  O   SPC    41v    -12.576 -20.372 -13.872  1.00  0.00           O  
HETATM 4141  H1  SPC    41v    -11.799 -19.980 -14.363  1.00  0.00           H  
HETATM 4142  H2  SPC    41v    -12.243 -20.930 -13.112  1.00  0.00           H  
HETATM 4143  O   SPC    41w    -28.177  15.042   1.997  1.00  0.00           O  
HETATM 4144  H1  SPC    41w    -29.062  15.411   1.714  1.00  0.00           H  
HETATM 4145  H2  SPC    41w    -27.598  15.786   2.332  1.00  0.00           H  
HETATM 4146  O   SPC    41x      0.187 -36.340 -29.348  1.00  0.00           O  
HETATM 4147  H1  SPC    41x      0.268 -35.385 -29.633  1.00  0.00           H  
HETATM 4148  H2  SPC    41x      0.651 -36.467 -28.472  1.00  0.00           H  
HETATM 4149  O   SPC    41y     26.874   7.673  44.398  1.00  0.00           O  
HETATM 4150  H1  SPC    41y     26.927   7.084  45.204  1.00  0.00           H  
HETATM 4151  H2  SPC    41y     27.794   7.961  44.134  1.00  0.00           H  
HETATM 4152  O   SPC    41z     -4.698 -23.143  12.432  1.00  0.00           O  
HETATM 4153  H1  SPC    41z     -4.496 -22.552  13.213  1.00  0.00           H  
HETATM 4154  H2  SPC    41z     -5.631 -22.970  12.116  1.00  0.00           H  
HETATM 4155  O   SPC  A000      24.115  27.659  25.299  1.00  0.00           O  
HETATM 4156  H1  SPC  A000      23.588  28.237  25.922  1.00  0.00           H  
HETATM 4157  H2  SPC  A000      24.190  28.110  24.410  1.00  0.00           H  
HETATM 4158  O   SPC  A001      23.433   2.177 -38.023  1.00  0.00           O  
HETATM 4159  H1  SPC  A001      24.349   2.278 -37.634  1.00  0.00           H  
HETATM 4160  H2  SPC  A001      23.493   2.167 -39.021  1.00  0.00           H  
HETATM 4161  O   SPC  A002       9.010   9.287  15.147  1.00  0.00           O  
HETATM 4162  H1  SPC  A002       9.112  10.273  15.017  1.00  0.00           H  
HETATM 4163  H2  SPC  A002       8.615   8.881  14.323  1.00  0.00           H  
HETATM 4164  O   SPC  A003     -26.287  13.356 -44.654  1.00  0.00           O  
HETATM 4165  H1  SPC  A003     -26.345  12.358 -44.624  1.00  0.00           H  
HETATM 4166  H2  SPC  A003     -26.102  13.707 -43.736  1.00  0.00           H  
HETATM 4167  O   SPC  A004      34.899  28.671  12.284  1.00  0.00           O  
HETATM 4168  H1  SPC  A004      34.637  28.779  13.243  1.00  0.00           H  
HETATM 4169  H2  SPC  A004      34.684  27.742  11.982  1.00  0.00           H  
HETATM 4170  O   SPC  A005     -10.313  31.098  22.879  1.00  0.00           O  
HETATM 4171  H1  SPC  A005      -9.742  31.799  23.307  1.00  0.00           H  
HETATM 4172  H2  SPC  A005     -10.974  31.535  22.269  1.00  0.00           H  
HETATM 4173  O   SPC  A006     -18.966 -24.081  -7.430  1.00  0.00           O  
HETATM 4174  H1  SPC  A006     -18.203 -24.651  -7.735  1.00  0.00           H  
HETATM 4175  H2  SPC  A006     -19.266 -24.381  -6.525  1.00  0.00           H  
HETATM 4176  O   SPC  A007     -24.999  26.515  -1.292  1.00  0.00           O  
HETATM 4177  H1  SPC  A007     -24.685  27.455  -1.162  1.00  0.00           H  
HETATM 4178  H2  SPC  A007     -25.260  26.379  -2.247  1.00  0.00           H  
HETATM 4179  O   SPC  A008      -7.710 -12.116 -43.761  1.00  0.00           O  
HETATM 4180  H1  SPC  A008      -8.667 -11.973 -43.508  1.00  0.00           H  
HETATM 4181  H2  SPC  A008      -7.622 -12.980 -44.257  1.00  0.00           H  
HETATM 4182  O   SPC  A009      -9.116 -22.827  23.851  1.00  0.00           O  
HETATM 4183  H1  SPC  A009      -8.784 -22.069  24.413  1.00  0.00           H  
HETATM 4184  H2  SPC  A009      -8.818 -22.696  22.906  1.00  0.00           H  
HETATM 4185  O   SPC  A00A     -20.953 -27.646  -5.756  1.00  0.00           O  
HETATM 4186  H1  SPC  A00A     -21.314 -27.851  -6.666  1.00  0.00           H  
HETATM 4187  H2  SPC  A00A     -19.970 -27.829  -5.739  1.00  0.00           H  
HETATM 4188  O   SPC  A00B       2.154  18.728   6.659  1.00  0.00           O  
HETATM 4189  H1  SPC  A00B       2.012  18.294   5.769  1.00  0.00           H  
HETATM 4190  H2  SPC  A00B       2.799  19.486   6.561  1.00  0.00           H  
HETATM 4191  O   SPC  A00C      37.544  28.480  13.150  1.00  0.00           O  
HETATM 4192  H1  SPC  A00C      38.176  28.904  12.501  1.00  0.00           H  
HETATM 4193  H2  SPC  A00C      36.604  28.620  12.839  1.00  0.00           H  
HETATM 4194  O   SPC  A00D      37.567  -4.581  38.593  1.00  0.00           O  
HETATM 4195  H1  SPC  A00D      38.249  -3.863  38.731  1.00  0.00           H  
HETATM 4196  H2  SPC  A00D      37.589  -4.883  37.640  1.00  0.00           H  
HETATM 4197  O   SPC  A00E      -4.217  14.018   9.398  1.00  0.00           O  
HETATM 4198  H1  SPC  A00E      -3.533  14.722   9.587  1.00  0.00           H  
HETATM 4199  H2  SPC  A00E      -4.488  14.066   8.436  1.00  0.00           H  
HETATM 4200  O   SPC  A00F      41.513  22.379  12.672  1.00  0.00           O  
HETATM 4201  H1  SPC  A00F      41.665  22.522  13.650  1.00  0.00           H  
HETATM 4202  H2  SPC  A00F      40.560  22.122  12.517  1.00  0.00           H  
HETATM 4203  O   SPC  A00G      44.554  13.686  26.785  1.00  0.00           O  
HETATM 4204  H1  SPC  A00G      44.406  13.529  25.809  1.00  0.00           H  
HETATM 4205  H2  SPC  A00G      44.406  14.653  26.994  1.00  0.00           H  
HETATM 4206  O   SPC  A00H     -17.938 -12.670  25.674  1.00  0.00           O  
HETATM 4207  H1  SPC  A00H     -18.404 -12.973  24.843  1.00  0.00           H  
HETATM 4208  H2  SPC  A00H     -18.544 -12.795  26.460  1.00  0.00           H  
HETATM 4209  O   SPC  A00I      15.898  21.219  36.968  1.00  0.00           O  
HETATM 4210  H1  SPC  A00I      15.834  21.843  36.189  1.00  0.00           H  
HETATM 4211  H2  SPC  A00I      14.989  20.861  37.183  1.00  0.00           H  
HETATM 4212  O   SPC  A00J      -6.906  19.999  -8.771  1.00  0.00           O  
HETATM 4213  H1  SPC  A00J      -5.977  20.231  -9.060  1.00  0.00           H  
HETATM 4214  H2  SPC  A00J      -7.387  20.832  -8.497  1.00  0.00           H  
HETATM 4215  O   SPC  A00K     -12.790   5.462 -42.955  1.00  0.00           O  
HETATM 4216  H1  SPC  A00K     -13.075   5.955 -42.133  1.00  0.00           H  
HETATM 4217  H2  SPC  A00K     -12.899   6.054 -43.753  1.00  0.00           H  
HETATM 4218  O   SPC  A00L     -11.182  26.420  -7.482  1.00  0.00           O  
HETATM 4219  H1  SPC  A00L     -12.081  25.981  -7.487  1.00  0.00           H  
HETATM 4220  H2  SPC  A00L     -10.601  25.996  -8.177  1.00  0.00           H  
HETATM 4221  O   SPC  A00M      29.645  30.565   1.967  1.00  0.00           O  
HETATM 4222  H1  SPC  A00M      30.273  31.195   1.510  1.00  0.00           H  
HETATM 4223  H2  SPC  A00M      29.443  30.903   2.886  1.00  0.00           H  
HETATM 4224  O   SPC  A00N       5.258  17.163 -31.851  1.00  0.00           O  
HETATM 4225  H1  SPC  A00N       4.564  16.754 -31.259  1.00  0.00           H  
HETATM 4226  H2  SPC  A00N       5.517  18.060 -31.491  1.00  0.00           H  
HETATM 4227  O   SPC  A00O     -42.062 -29.647  -9.146  1.00  0.00           O  
HETATM 4228  H1  SPC  A00O     -41.853 -29.117  -9.968  1.00  0.00           H  
HETATM 4229  H2  SPC  A00O     -41.497 -30.472  -9.129  1.00  0.00           H  
HETATM 4230  O   SPC  A00P      28.506 -17.928  22.547  1.00  0.00           O  
HETATM 4231  H1  SPC  A00P      29.151 -17.270  22.160  1.00  0.00           H  
HETATM 4232  H2  SPC  A00P      27.782 -17.438  23.034  1.00  0.00           H  
HETATM 4233  O   SPC  A00Q     -25.277 -36.348 -10.612  1.00  0.00           O  
HETATM 4234  H1  SPC  A00Q     -24.896 -37.257 -10.782  1.00  0.00           H  
HETATM 4235  H2  SPC  A00Q     -25.547 -35.932 -11.481  1.00  0.00           H  
HETATM 4236  O   SPC  A00R     -15.542 -22.702   0.826  1.00  0.00           O  
HETATM 4237  H1  SPC  A00R     -15.856 -23.643   0.702  1.00  0.00           H  
HETATM 4238  H2  SPC  A00R     -16.128 -22.241   1.493  1.00  0.00           H  
HETATM 4239  O   SPC  A00S       0.479  18.360   9.619  1.00  0.00           O  
HETATM 4240  H1  SPC  A00S      -0.204  18.652   8.949  1.00  0.00           H  
HETATM 4241  H2  SPC  A00S       0.963  17.557   9.273  1.00  0.00           H  
HETATM 4242  O   SPC  A00T     -27.224   7.379  33.299  1.00  0.00           O  
HETATM 4243  H1  SPC  A00T     -27.448   8.353  33.269  1.00  0.00           H  
HETATM 4244  H2  SPC  A00T     -28.016   6.846  33.001  1.00  0.00           H  
HETATM 4245  O   SPC    42      23.924 -26.486  16.624  1.00  0.00           O  
HETATM 4246  H1  SPC    42      24.811 -26.080  16.841  1.00  0.00           H  
HETATM 4247  H2  SPC    42      23.240 -25.762  16.529  1.00  0.00           H  
HETATM 4248  O   SPC    43      10.298 -36.704 -21.874  1.00  0.00           O  
HETATM 4249  H1  SPC    43      10.767 -36.357 -22.686  1.00  0.00           H  
HETATM 4250  H2  SPC    43      10.625 -36.215 -21.066  1.00  0.00           H  
HETATM 4251  O   SPC    44      30.433  -6.895  -8.013  1.00  0.00           O  
HETATM 4252  H1  SPC    44      31.291  -6.386  -7.946  1.00  0.00           H  
HETATM 4253  H2  SPC    44      29.756  -6.345  -8.502  1.00  0.00           H  
HETATM 4254  O   SPC    45      32.565 -18.026  20.445  1.00  0.00           O  
HETATM 4255  H1  SPC    45      33.560 -17.985  20.351  1.00  0.00           H  
HETATM 4256  H2  SPC    45      32.160 -17.195  20.064  1.00  0.00           H  
HETATM 4257  O   SPC    46      -5.447  18.981 -24.967  1.00  0.00           O  
HETATM 4258  H1  SPC    46      -6.290  19.425 -25.271  1.00  0.00           H  
HETATM 4259  H2  SPC    46      -4.687  19.278 -25.544  1.00  0.00           H  
HETATM 4260  O   SPC    47     -15.737 -37.259 -16.478  1.00  0.00           O  
HETATM 4261  H1  SPC    47     -15.842 -36.276 -16.328  1.00  0.00           H  
HETATM 4262  H2  SPC    47     -16.075 -37.495 -17.389  1.00  0.00           H  
HETATM 4263  O   SPC    48      26.922 -25.521 -53.679  1.00  0.00           O  
HETATM 4264  H1  SPC    48      27.063 -25.261 -52.724  1.00  0.00           H  
HETATM 4265  H2  SPC    48      25.947 -25.472 -53.897  1.00  0.00           H  
HETATM 4266  O   SPC    49     -33.902   0.170 -45.009  1.00  0.00           O  
HETATM 4267  H1  SPC    49     -33.366  -0.642 -44.779  1.00  0.00           H  
HETATM 4268  H2  SPC    49     -34.615  -0.076 -45.665  1.00  0.00           H  
HETATM 4269  O   SPC    50      12.514  -9.335 -27.301  1.00  0.00           O  
HETATM 4270  H1  SPC    50      13.385  -9.750 -27.038  1.00  0.00           H  
HETATM 4271  H2  SPC    50      11.816 -10.046 -27.380  1.00  0.00           H  
HETATM 4272  O   SPC    51     -34.734 -18.261  -6.776  1.00  0.00           O  
HETATM 4273  H1  SPC    51     -33.843 -17.895  -7.045  1.00  0.00           H  
HETATM 4274  H2  SPC    51     -34.682 -19.258  -6.721  1.00  0.00           H  
HETATM 4275  O   SPC    52      16.831  23.654 -23.701  1.00  0.00           O  
HETATM 4276  H1  SPC    52      16.778  22.709 -24.025  1.00  0.00           H  
HETATM 4277  H2  SPC    52      17.122  23.663 -22.744  1.00  0.00           H  
HETATM 4278  O   SPC    53      42.117   0.381 -14.197  1.00  0.00           O  
HETATM 4279  H1  SPC    53      43.089   0.165 -14.288  1.00  0.00           H  
HETATM 4280  H2  SPC    53      42.004   1.147 -13.563  1.00  0.00           H  
HETATM 4281  O   SPC    54      27.283 -20.710 -14.200  1.00  0.00           O  
HETATM 4282  H1  SPC    54      27.752 -21.592 -14.229  1.00  0.00           H  
HETATM 4283  H2  SPC    54      27.323 -20.341 -13.271  1.00  0.00           H  
HETATM 4284  O   SPC    55     -52.245 -22.886   4.610  1.00  0.00           O  
HETATM 4285  H1  SPC    55     -52.523 -22.025   4.187  1.00  0.00           H  
HETATM 4286  H2  SPC    55     -51.759 -23.446   3.939  1.00  0.00           H  
HETATM 4287  O   SPC    56     -22.929 -43.123  -7.402  1.00  0.00           O  
HETATM 4288  H1  SPC    56     -22.660 -43.998  -7.805  1.00  0.00           H  
HETATM 4289  H2  SPC    56     -23.220 -42.498  -8.126  1.00  0.00           H  
HETATM 4290  O   SPC    57      -5.992 -29.197 -31.499  1.00  0.00           O  
HETATM 4291  H1  SPC    57      -5.872 -29.836 -32.259  1.00  0.00           H  
HETATM 4292  H2  SPC    57      -6.035 -29.706 -30.639  1.00  0.00           H  
HETATM 4293  O   SPC    58       8.354  38.647 -10.528  1.00  0.00           O  
HETATM 4294  H1  SPC    58       7.717  39.174  -9.966  1.00  0.00           H  
HETATM 4295  H2  SPC    58       7.843  37.994 -11.087  1.00  0.00           H  
HETATM 4296  O   SPC    59      46.248  17.497 -15.055  1.00  0.00           O  
HETATM 4297  H1  SPC    59      45.824  18.365 -14.795  1.00  0.00           H  
HETATM 4298  H2  SPC    59      46.613  17.047 -14.240  1.00  0.00           H  
HETATM 4299  O   SPC    60      22.289  10.790  20.655  1.00  0.00           O  
HETATM 4300  H1  SPC    60      21.878  11.152  21.491  1.00  0.00           H  
HETATM 4301  H2  SPC    60      21.872  11.231  19.860  1.00  0.00           H  
HETATM 4302  O   SPC    61     -19.539  19.683 -36.008  1.00  0.00           O  
HETATM 4303  H1  SPC    61     -20.456  19.335 -35.811  1.00  0.00           H  
HETATM 4304  H2  SPC    61     -19.456  20.617 -35.659  1.00  0.00           H  
HETATM 4305  O   SPC    62       2.796  36.212  14.850  1.00  0.00           O  
HETATM 4306  H1  SPC    62       3.196  35.564  15.498  1.00  0.00           H  
HETATM 4307  H2  SPC    62       2.805  35.816  13.932  1.00  0.00           H  
HETATM 4308  O   SPC    63      28.591 -14.415  44.492  1.00  0.00           O  
HETATM 4309  H1  SPC    63      28.749 -15.389  44.650  1.00  0.00           H  
HETATM 4310  H2  SPC    63      28.519 -13.942  45.370  1.00  0.00           H  
HETATM 4311  O   SPC    64     -19.627 -18.331   1.106  1.00  0.00           O  
HETATM 4312  H1  SPC    64     -19.512 -19.150   1.668  1.00  0.00           H  
HETATM 4313  H2  SPC    64     -20.591 -18.066   1.095  1.00  0.00           H  
HETATM 4314  O   SPC    65     -19.028  41.348   0.418  1.00  0.00           O  
HETATM 4315  H1  SPC    65     -19.541  40.894  -0.310  1.00  0.00           H  
HETATM 4316  H2  SPC    65     -18.323  41.932   0.016  1.00  0.00           H  
HETATM 4317  O   SPC    66     -21.018  34.086  18.410  1.00  0.00           O  
HETATM 4318  H1  SPC    66     -20.479  33.798  17.618  1.00  0.00           H  
HETATM 4319  H2  SPC    66     -21.471  34.955  18.208  1.00  0.00           H  
HETATM 4320  O   SPC    67      22.383 -29.055 -10.419  1.00  0.00           O  
HETATM 4321  H1  SPC    67      22.770 -28.414 -11.082  1.00  0.00           H  
HETATM 4322  H2  SPC    67      23.123 -29.547  -9.960  1.00  0.00           H  
HETATM 4323  O   SPC    68      24.273   2.338  21.874  1.00  0.00           O  
HETATM 4324  H1  SPC    68      23.809   2.679  22.691  1.00  0.00           H  
HETATM 4325  H2  SPC    68      24.024   2.904  21.089  1.00  0.00           H  
HETATM 4326  O   SPC    69      -3.658 -14.569 -31.464  1.00  0.00           O  
HETATM 4327  H1  SPC    69      -3.104 -15.252 -31.939  1.00  0.00           H  
HETATM 4328  H2  SPC    69      -4.366 -15.028 -30.928  1.00  0.00           H  
HETATM 4329  O   SPC    70      26.752  -7.004 -13.093  1.00  0.00           O  
HETATM 4330  H1  SPC    70      26.442  -7.386 -12.222  1.00  0.00           H  
HETATM 4331  H2  SPC    70      25.963  -6.670 -13.609  1.00  0.00           H  
HETATM 4332  O   SPC    71      12.244 -23.255  -8.392  1.00  0.00           O  
HETATM 4333  H1  SPC    71      13.022 -22.659  -8.194  1.00  0.00           H  
HETATM 4334  H2  SPC    71      11.973 -23.738  -7.559  1.00  0.00           H  
HETATM 4335  O   SPC    72       7.395   4.391 -34.627  1.00  0.00           O  
HETATM 4336  H1  SPC    72       7.530   3.645 -33.975  1.00  0.00           H  
HETATM 4337  H2  SPC    72       6.422   4.469 -34.847  1.00  0.00           H  
HETATM 4338  O   SPC    73      15.664 -20.147  35.884  1.00  0.00           O  
HETATM 4339  H1  SPC    73      14.784 -20.623  35.913  1.00  0.00           H  
HETATM 4340  H2  SPC    73      15.761 -19.680  35.005  1.00  0.00           H  
HETATM 4341  O   SPC    74     -15.145  14.858  29.803  1.00  0.00           O  
HETATM 4342  H1  SPC    74     -14.289  14.439  29.499  1.00  0.00           H  
HETATM 4343  H2  SPC    74     -15.050  15.158  30.752  1.00  0.00           H  
HETATM 4344  O   SPC    75     -16.481  40.976 -13.882  1.00  0.00           O  
HETATM 4345  H1  SPC    75     -16.701  41.432 -13.020  1.00  0.00           H  
HETATM 4346  H2  SPC    75     -15.786  40.276 -13.721  1.00  0.00           H  
HETATM 4347  O   SPC    76      41.793  23.962  -7.389  1.00  0.00           O  
HETATM 4348  H1  SPC    76      40.807  24.127  -7.428  1.00  0.00           H  
HETATM 4349  H2  SPC    76      42.102  24.010  -6.439  1.00  0.00           H  
HETATM 4350  O   SPC    77      12.450 -17.998  14.361  1.00  0.00           O  
HETATM 4351  H1  SPC    77      13.426 -17.921  14.155  1.00  0.00           H  
HETATM 4352  H2  SPC    77      11.934 -18.076  13.508  1.00  0.00           H  
HETATM 4353  O   SPC    78      11.893  27.569   6.592  1.00  0.00           O  
HETATM 4354  H1  SPC    78      12.548  27.132   7.209  1.00  0.00           H  
HETATM 4355  H2  SPC    78      12.238  27.525   5.655  1.00  0.00           H  
HETATM 4356  O   SPC    79     -30.228   5.439  23.261  1.00  0.00           O  
HETATM 4357  H1  SPC    79     -30.550   6.217  23.802  1.00  0.00           H  
HETATM 4358  H2  SPC    79     -30.988   4.810  23.097  1.00  0.00           H  
HETATM 4359  O   SPC    80     -53.580 -26.429   2.537  1.00  0.00           O  
HETATM 4360  H1  SPC    80     -54.458 -25.995   2.338  1.00  0.00           H  
HETATM 4361  H2  SPC    80     -53.736 -27.299   3.004  1.00  0.00           H  
HETATM 4362  O   SPC    81     -28.881  -1.511  31.434  1.00  0.00           O  
HETATM 4363  H1  SPC    81     -28.561  -1.272  32.351  1.00  0.00           H  
HETATM 4364  H2  SPC    81     -29.269  -0.701  30.995  1.00  0.00           H  
HETATM 4365  O   SPC    82      30.796  19.512   7.188  1.00  0.00           O  
HETATM 4366  H1  SPC    82      31.519  19.142   7.772  1.00  0.00           H  
HETATM 4367  H2  SPC    82      31.084  20.397   6.823  1.00  0.00           H  
HETATM 4368  O   SPC    83     -21.508  13.287 -26.459  1.00  0.00           O  
HETATM 4369  H1  SPC    83     -21.190  12.741 -25.684  1.00  0.00           H  
HETATM 4370  H2  SPC    83     -20.833  13.995 -26.667  1.00  0.00           H  
HETATM 4371  O   SPC    84      53.738  25.437   2.819  1.00  0.00           O  
HETATM 4372  H1  SPC    84      53.274  26.310   2.968  1.00  0.00           H  
HETATM 4373  H2  SPC    84      54.590  25.419   3.341  1.00  0.00           H  
HETATM 4374  O   SPC    85     -40.692  -8.251  11.584  1.00  0.00           O  
HETATM 4375  H1  SPC    85     -41.557  -8.736  11.715  1.00  0.00           H  
HETATM 4376  H2  SPC    85     -40.376  -7.890  12.461  1.00  0.00           H  
HETATM 4377  O   SPC    86     -13.149   7.381 -44.851  1.00  0.00           O  
HETATM 4378  H1  SPC    86     -13.919   6.839 -45.189  1.00  0.00           H  
HETATM 4379  H2  SPC    86     -13.358   8.354 -44.951  1.00  0.00           H  
HETATM 4380  O   SPC    87      34.091  26.094  11.366  1.00  0.00           O  
HETATM 4381  H1  SPC    87      35.039  25.864  11.144  1.00  0.00           H  
HETATM 4382  H2  SPC    87      33.991  26.171  12.358  1.00  0.00           H  
HETATM 4383  O   SPC    88      48.361  23.879  -5.112  1.00  0.00           O  
HETATM 4384  H1  SPC    88      47.665  24.378  -4.595  1.00  0.00           H  
HETATM 4385  H2  SPC    88      48.981  23.418  -4.478  1.00  0.00           H  
HETATM 4386  O   SPC    89      36.337 -13.729   1.570  1.00  0.00           O  
HETATM 4387  H1  SPC    89      36.438 -13.870   2.555  1.00  0.00           H  
HETATM 4388  H2  SPC    89      36.729 -12.844   1.318  1.00  0.00           H  
HETATM 4389  O   SPC    90      20.009  40.432   1.459  1.00  0.00           O  
HETATM 4390  H1  SPC    90      20.912  40.243   1.072  1.00  0.00           H  
HETATM 4391  H2  SPC    90      20.086  41.157   2.145  1.00  0.00           H  
HETATM 4392  O   SPC    91     -11.549  11.633  29.832  1.00  0.00           O  
HETATM 4393  H1  SPC    91     -10.607  11.621  29.496  1.00  0.00           H  
HETATM 4394  H2  SPC    91     -11.881  10.694  29.927  1.00  0.00           H  
HETATM 4395  O   SPC    92      18.250 -16.585 -46.624  1.00  0.00           O  
HETATM 4396  H1  SPC    92      17.276 -16.625 -46.847  1.00  0.00           H  
HETATM 4397  H2  SPC    92      18.362 -16.450 -45.640  1.00  0.00           H  
HETATM 4398  O   SPC    93     -45.397 -33.738  -1.181  1.00  0.00           O  
HETATM 4399  H1  SPC    93     -46.184 -33.801  -1.794  1.00  0.00           H  
HETATM 4400  H2  SPC    93     -44.909 -34.610  -1.173  1.00  0.00           H  
HETATM 4401  O   SPC    94      12.553   4.930  23.675  1.00  0.00           O  
HETATM 4402  H1  SPC    94      13.048   5.086  22.820  1.00  0.00           H  
HETATM 4403  H2  SPC    94      12.082   5.770  23.945  1.00  0.00           H  
HETATM 4404  O   SPC    95      -9.802 -43.601 -13.741  1.00  0.00           O  
HETATM 4405  H1  SPC    95      -9.478 -44.543 -13.652  1.00  0.00           H  
HETATM 4406  H2  SPC    95      -9.127 -42.977 -13.346  1.00  0.00           H  
HETATM 4407  O   SPC    96     -45.768  -8.856   4.381  1.00  0.00           O  
HETATM 4408  H1  SPC    96     -46.093  -9.749   4.695  1.00  0.00           H  
HETATM 4409  H2  SPC    96     -46.099  -8.145   5.001  1.00  0.00           H  
HETATM 4410  O   SPC    97      41.346   2.757 -30.608  1.00  0.00           O  
HETATM 4411  H1  SPC    97      41.142   2.747 -31.587  1.00  0.00           H  
HETATM 4412  H2  SPC    97      40.503   2.604 -30.092  1.00  0.00           H  
HETATM 4413  O   SPC    98      -0.570  11.599  47.905  1.00  0.00           O  
HETATM 4414  H1  SPC    98      -0.026  10.828  48.238  1.00  0.00           H  
HETATM 4415  H2  SPC    98      -0.066  12.450  48.054  1.00  0.00           H  
HETATM 4416  O   SPC    99      24.622  45.756   1.070  1.00  0.00           O  
HETATM 4417  H1  SPC    99      24.103  45.991   1.891  1.00  0.00           H  
HETATM 4418  H2  SPC    99      24.051  45.898   0.261  1.00  0.00           H  
HETATM 4419  O   SPC   100       9.212   2.093   9.877  1.00  0.00           O  
HETATM 4420  H1  SPC   100       9.519   2.728   9.168  1.00  0.00           H  
HETATM 4421  H2  SPC   100       8.479   1.518   9.514  1.00  0.00           H  
HETATM 4422  O   SPC   101      17.915  -0.178 -24.781  1.00  0.00           O  
HETATM 4423  H1  SPC   101      17.274   0.085 -24.061  1.00  0.00           H  
HETATM 4424  H2  SPC   101      18.720  -0.608 -24.371  1.00  0.00           H  
HETATM 4425  O   SPC   102      13.795 -24.930  15.355  1.00  0.00           O  
HETATM 4426  H1  SPC   102      13.596 -24.312  16.116  1.00  0.00           H  
HETATM 4427  H2  SPC   102      14.642 -24.644  14.906  1.00  0.00           H  
HETATM 4428  O   SPC   103      32.874  33.480  -4.389  1.00  0.00           O  
HETATM 4429  H1  SPC   103      32.959  34.462  -4.561  1.00  0.00           H  
HETATM 4430  H2  SPC   103      33.414  33.236  -3.583  1.00  0.00           H  
HETATM 4431  O   SPC   104      16.300 -39.244  -4.670  1.00  0.00           O  
HETATM 4432  H1  SPC   104      15.981 -39.801  -3.904  1.00  0.00           H  
HETATM 4433  H2  SPC   104      17.090 -39.685  -5.098  1.00  0.00           H  
HETATM 4434  O   SPC   105      34.090 -13.713   8.752  1.00  0.00           O  
HETATM 4435  H1  SPC   105      34.181 -14.645   8.403  1.00  0.00           H  
HETATM 4436  H2  SPC   105      33.643 -13.141   8.064  1.00  0.00           H  
HETATM 4437  O   SPC   106     -28.891 -13.296  -8.125  1.00  0.00           O  
HETATM 4438  H1  SPC   106     -28.100 -13.170  -7.526  1.00  0.00           H  
HETATM 4439  H2  SPC   106     -29.700 -12.894  -7.697  1.00  0.00           H  
HETATM 4440  O   SPC   107      -2.979   8.106 -34.651  1.00  0.00           O  
HETATM 4441  H1  SPC   107      -2.236   7.446 -34.532  1.00  0.00           H  
HETATM 4442  H2  SPC   107      -2.782   8.929 -34.118  1.00  0.00           H  
HETATM 4443  O   SPC   108     -12.347 -10.902 -43.599  1.00  0.00           O  
HETATM 4444  H1  SPC   108     -13.115 -11.502 -43.824  1.00  0.00           H  
HETATM 4445  H2  SPC   108     -12.598  -9.953 -43.789  1.00  0.00           H  
HETATM 4446  O   SPC   109     -26.216   1.799  31.614  1.00  0.00           O  
HETATM 4447  H1  SPC   109     -26.494   1.463  32.513  1.00  0.00           H  
HETATM 4448  H2  SPC   109     -25.924   2.753  31.690  1.00  0.00           H  
HETATM 4449  O   SPC   110      27.914   0.925  28.343  1.00  0.00           O  
HETATM 4450  H1  SPC   110      28.064   1.562  27.587  1.00  0.00           H  
HETATM 4451  H2  SPC   110      28.624   1.057  29.035  1.00  0.00           H  
HETATM 4452  O   SPC   111      28.793 -26.834  24.300  1.00  0.00           O  
HETATM 4453  H1  SPC   111      29.365 -26.966  25.109  1.00  0.00           H  
HETATM 4454  H2  SPC   111      29.152 -26.074  23.758  1.00  0.00           H  
HETATM 4455  O   SPC   112      19.098 -16.502  15.269  1.00  0.00           O  
HETATM 4456  H1  SPC   112      18.329 -16.988  15.684  1.00  0.00           H  
HETATM 4457  H2  SPC   112      19.177 -16.763  14.307  1.00  0.00           H  
HETATM 4458  O   SPC   113      24.710 -17.479 -29.431  1.00  0.00           O  
HETATM 4459  H1  SPC   113      23.947 -16.856 -29.257  1.00  0.00           H  
HETATM 4460  H2  SPC   113      25.302 -17.514 -28.626  1.00  0.00           H  
HETATM 4461  O   SPC   114       2.232   4.117 -30.060  1.00  0.00           O  
HETATM 4462  H1  SPC   114       2.415   4.524 -30.954  1.00  0.00           H  
HETATM 4463  H2  SPC   114       3.050   3.643 -29.735  1.00  0.00           H  
HETATM 4464  O   SPC   115       0.789  -8.012 -24.136  1.00  0.00           O  
HETATM 4465  H1  SPC   115       1.365  -8.574 -23.542  1.00  0.00           H  
HETATM 4466  H2  SPC   115      -0.149  -8.012 -23.787  1.00  0.00           H  
HETATM 4467  O   SPC   116     -26.805  17.784   6.191  1.00  0.00           O  
HETATM 4468  H1  SPC   116     -27.784  17.916   6.344  1.00  0.00           H  
HETATM 4469  H2  SPC   116     -26.422  18.601   5.760  1.00  0.00           H  
HETATM 4470  O   SPC   117      35.833   9.400 -26.033  1.00  0.00           O  
HETATM 4471  H1  SPC   117      35.343   9.315 -25.165  1.00  0.00           H  
HETATM 4472  H2  SPC   117      36.410  10.217 -26.011  1.00  0.00           H  
HETATM 4473  O   SPC   118      15.448  36.883  18.699  1.00  0.00           O  
HETATM 4474  H1  SPC   118      14.988  36.004  18.823  1.00  0.00           H  
HETATM 4475  H2  SPC   118      15.120  37.530  19.387  1.00  0.00           H  
HETATM 4476  O   SPC   119       7.372 -29.373 -23.213  1.00  0.00           O  
HETATM 4477  H1  SPC   119       8.217 -29.862 -23.425  1.00  0.00           H  
HETATM 4478  H2  SPC   119       6.758 -29.974 -22.701  1.00  0.00           H  
HETATM 4479  O   SPC   120     -40.715   4.150  34.772  1.00  0.00           O  
HETATM 4480  H1  SPC   120     -40.951   3.212  34.518  1.00  0.00           H  
HETATM 4481  H2  SPC   120     -41.077   4.350  35.682  1.00  0.00           H  
HETATM 4482  O   SPC   121     -39.578  -1.284 -34.386  1.00  0.00           O  
HETATM 4483  H1  SPC   121     -39.351  -0.318 -34.265  1.00  0.00           H  
HETATM 4484  H2  SPC   121     -40.388  -1.506 -33.843  1.00  0.00           H  
HETATM 4485  O   SPC   122     -31.948 -15.328   7.095  1.00  0.00           O  
HETATM 4486  H1  SPC   122     -31.807 -14.605   7.771  1.00  0.00           H  
HETATM 4487  H2  SPC   122     -32.794 -15.153   6.592  1.00  0.00           H  
HETATM 4488  O   SPC   123       3.773  35.183   7.765  1.00  0.00           O  
HETATM 4489  H1  SPC   123       2.776  35.109   7.732  1.00  0.00           H  
HETATM 4490  H2  SPC   123       4.092  34.972   8.689  1.00  0.00           H  
HETATM 4491  O   SPC   124      -4.722  23.314  41.681  1.00  0.00           O  
HETATM 4492  H1  SPC   124      -5.095  23.057  40.790  1.00  0.00           H  
HETATM 4493  H2  SPC   124      -5.443  23.724  42.239  1.00  0.00           H  
HETATM 4494  O   SPC   125       9.851  33.876  26.563  1.00  0.00           O  
HETATM 4495  H1  SPC   125       9.566  33.755  27.514  1.00  0.00           H  
HETATM 4496  H2  SPC   125      10.832  34.071  26.532  1.00  0.00           H  
HETATM 4497  O   SPC   126     -29.578   8.041 -22.952  1.00  0.00           O  
HETATM 4498  H1  SPC   126     -30.225   7.312 -22.728  1.00  0.00           H  
HETATM 4499  H2  SPC   126     -29.758   8.836 -22.372  1.00  0.00           H  
HETATM 4500  O   SPC   127     -14.956 -40.925   2.181  1.00  0.00           O  
HETATM 4501  H1  SPC   127     -14.118 -40.600   1.742  1.00  0.00           H  
HETATM 4502  H2  SPC   127     -15.744 -40.690   1.610  1.00  0.00           H  
HETATM 4503  O   SPC   128      -8.957 -12.717  29.383  1.00  0.00           O  
HETATM 4504  H1  SPC   128      -8.604 -11.845  29.045  1.00  0.00           H  
HETATM 4505  H2  SPC   128      -9.474 -13.172  28.657  1.00  0.00           H  
HETATM 4506  O   SPC   129       7.575  13.090  48.787  1.00  0.00           O  
HETATM 4507  H1  SPC   129       7.230  13.967  48.454  1.00  0.00           H  
HETATM 4508  H2  SPC   129       8.574  13.082  48.734  1.00  0.00           H  
HETATM 4509  O   SPC   130     -15.100  49.436  24.670  1.00  0.00           O  
HETATM 4510  H1  SPC   130     -14.756  49.185  25.575  1.00  0.00           H  
HETATM 4511  H2  SPC   130     -14.570  48.958  23.969  1.00  0.00           H  
HETATM 4512  O   SPC   131      22.321 -25.362 -24.695  1.00  0.00           O  
HETATM 4513  H1  SPC   131      22.612 -24.822 -25.485  1.00  0.00           H  
HETATM 4514  H2  SPC   131      22.994 -25.267 -23.961  1.00  0.00           H  
HETATM 4515  O   SPC   132      34.645 -10.186  30.547  1.00  0.00           O  
HETATM 4516  H1  SPC   132      35.126 -10.823  31.150  1.00  0.00           H  
HETATM 4517  H2  SPC   132      33.678 -10.154  30.800  1.00  0.00           H  
HETATM 4518  O   SPC   133      21.956 -18.326  41.987  1.00  0.00           O  
HETATM 4519  H1  SPC   133      21.178 -18.907  42.225  1.00  0.00           H  
HETATM 4520  H2  SPC   133      22.300 -18.585  41.084  1.00  0.00           H  
HETATM 4521  O   SPC   134     -26.534  -0.825 -45.435  1.00  0.00           O  
HETATM 4522  H1  SPC   134     -27.376  -0.290 -45.381  1.00  0.00           H  
HETATM 4523  H2  SPC   134     -26.150  -0.750 -46.356  1.00  0.00           H  
HETATM 4524  O   SPC   135     -39.332   5.386 -39.555  1.00  0.00           O  
HETATM 4525  H1  SPC   135     -38.337   5.334 -39.645  1.00  0.00           H  
HETATM 4526  H2  SPC   135     -39.684   4.505 -39.239  1.00  0.00           H  
HETATM 4527  O   SPC   136     -41.300   3.590 -16.502  1.00  0.00           O  
HETATM 4528  H1  SPC   136     -40.710   2.870 -16.136  1.00  0.00           H  
HETATM 4529  H2  SPC   136     -41.995   3.181 -17.095  1.00  0.00           H  
HETATM 4530  O   SPC   137      31.215   7.132  31.441  1.00  0.00           O  
HETATM 4531  H1  SPC   137      32.145   7.497  31.492  1.00  0.00           H  
HETATM 4532  H2  SPC   137      31.048   6.774  30.522  1.00  0.00           H  
HETATM 4533  O   SPC   138     -42.527 -35.905   1.736  1.00  0.00           O  
HETATM 4534  H1  SPC   138     -42.126 -34.998   1.862  1.00  0.00           H  
HETATM 4535  H2  SPC   138     -42.968 -36.195   2.585  1.00  0.00           H  
HETATM 4536  O   SPC   139      11.221  19.565 -23.967  1.00  0.00           O  
HETATM 4537  H1  SPC   139      10.723  19.579 -23.100  1.00  0.00           H  
HETATM 4538  H2  SPC   139      11.386  18.618 -24.241  1.00  0.00           H  
HETATM 4539  O   SPC   140      28.913  10.338  28.611  1.00  0.00           O  
HETATM 4540  H1  SPC   140      29.859  10.014  28.649  1.00  0.00           H  
HETATM 4541  H2  SPC   140      28.620  10.401  27.657  1.00  0.00           H  
HETATM 4542  O   SPC   141      27.139  -2.976  48.296  1.00  0.00           O  
HETATM 4543  H1  SPC   141      26.729  -2.549  47.491  1.00  0.00           H  
HETATM 4544  H2  SPC   141      27.929  -3.523  48.018  1.00  0.00           H  
HETATM 4545  O   SPC   142      45.364  13.523   1.699  1.00  0.00           O  
HETATM 4546  H1  SPC   142      46.042  13.955   1.104  1.00  0.00           H  
HETATM 4547  H2  SPC   142      45.831  12.965   2.385  1.00  0.00           H  
HETATM 4548  O   SPC   143     -12.885  29.177  35.346  1.00  0.00           O  
HETATM 4549  H1  SPC   143     -12.161  28.508  35.512  1.00  0.00           H  
HETATM 4550  H2  SPC   143     -12.907  29.410  34.374  1.00  0.00           H  
HETATM 4551  O   SPC   144      22.182  10.704  42.914  1.00  0.00           O  
HETATM 4552  H1  SPC   144      21.974   9.833  42.467  1.00  0.00           H  
HETATM 4553  H2  SPC   144      22.299  10.555  43.895  1.00  0.00           H  
HETATM 4554  O   SPC   145      -5.975  30.750  -8.155  1.00  0.00           O  
HETATM 4555  H1  SPC   145      -5.380  31.542  -8.292  1.00  0.00           H  
HETATM 4556  H2  SPC   145      -6.098  30.591  -7.175  1.00  0.00           H  
HETATM 4557  O   SPC   146      -6.186 -19.180 -25.714  1.00  0.00           O  
HETATM 4558  H1  SPC   146      -6.902 -19.576 -25.139  1.00  0.00           H  
HETATM 4559  H2  SPC   146      -6.592 -18.829 -26.558  1.00  0.00           H  
HETATM 4560  O   SPC   147     -14.511  30.412  27.311  1.00  0.00           O  
HETATM 4561  H1  SPC   147     -14.737  29.611  26.756  1.00  0.00           H  
HETATM 4562  H2  SPC   147     -14.875  31.234  26.874  1.00  0.00           H  
HETATM 4563  O   SPC   148      21.567  23.482  14.611  1.00  0.00           O  
HETATM 4564  H1  SPC   148      21.798  24.409  14.906  1.00  0.00           H  
HETATM 4565  H2  SPC   148      22.408  22.961  14.465  1.00  0.00           H  
HETATM 4566  O   SPC   149     -18.146  12.959 -28.569  1.00  0.00           O  
HETATM 4567  H1  SPC   149     -17.394  13.189 -29.187  1.00  0.00           H  
HETATM 4568  H2  SPC   149     -18.084  11.994 -28.314  1.00  0.00           H  
HETATM 4569  O   SPC   150     -13.575 -45.579  -2.177  1.00  0.00           O  
HETATM 4570  H1  SPC   150     -13.013 -45.764  -1.370  1.00  0.00           H  
HETATM 4571  H2  SPC   150     -13.107 -44.918  -2.763  1.00  0.00           H  
HETATM 4572  O   SPC   151      28.355  15.185  24.325  1.00  0.00           O  
HETATM 4573  H1  SPC   151      29.350  15.155  24.224  1.00  0.00           H  
HETATM 4574  H2  SPC   151      28.058  16.135  24.416  1.00  0.00           H  
HETATM 4575  O   SPC   152     -30.011 -29.709   6.511  1.00  0.00           O  
HETATM 4576  H1  SPC   152     -29.738 -30.013   5.598  1.00  0.00           H  
HETATM 4577  H2  SPC   152     -31.008 -29.744   6.589  1.00  0.00           H  
HETATM 4578  O   SPC   153      -8.670 -31.023 -19.314  1.00  0.00           O  
HETATM 4579  H1  SPC   153      -8.692 -30.308 -18.615  1.00  0.00           H  
HETATM 4580  H2  SPC   153      -9.532 -31.530 -19.299  1.00  0.00           H  
HETATM 4581  O   SPC   154     -19.979 -12.786  27.855  1.00  0.00           O  
HETATM 4582  H1  SPC   154     -19.726 -13.736  28.036  1.00  0.00           H  
HETATM 4583  H2  SPC   154     -20.095 -12.301  28.722  1.00  0.00           H  
HETATM 4584  O   SPC   155      -3.579 -31.881 -27.575  1.00  0.00           O  
HETATM 4585  H1  SPC   155      -2.623 -31.874 -27.868  1.00  0.00           H  
HETATM 4586  H2  SPC   155      -3.631 -32.151 -26.614  1.00  0.00           H  
HETATM 4587  O   SPC   156      28.820  44.507   1.096  1.00  0.00           O  
HETATM 4588  H1  SPC   156      28.751  43.842   1.840  1.00  0.00           H  
HETATM 4589  H2  SPC   156      28.085  45.180   1.182  1.00  0.00           H  
HETATM 4590  O   SPC   157      19.948  -5.882  28.924  1.00  0.00           O  
HETATM 4591  H1  SPC   157      20.130  -5.882  27.941  1.00  0.00           H  
HETATM 4592  H2  SPC   157      20.384  -5.085  29.343  1.00  0.00           H  
HETATM 4593  O   SPC   158       8.311  10.132  45.592  1.00  0.00           O  
HETATM 4594  H1  SPC   158       8.512  10.857  44.934  1.00  0.00           H  
HETATM 4595  H2  SPC   158       9.058  10.064  46.253  1.00  0.00           H  
HETATM 4596  O   SPC   159      34.283  -8.673  -7.830  1.00  0.00           O  
HETATM 4597  H1  SPC   159      33.953  -9.383  -8.452  1.00  0.00           H  
HETATM 4598  H2  SPC   159      34.325  -7.799  -8.315  1.00  0.00           H  
HETATM 4599  O   SPC   160      -1.608 -27.311   9.277  1.00  0.00           O  
HETATM 4600  H1  SPC   160      -2.377 -27.790   9.701  1.00  0.00           H  
HETATM 4601  H2  SPC   160      -0.750 -27.736   9.567  1.00  0.00           H  
HETATM 4602  O   SPC   161      18.920 -16.574  36.704  1.00  0.00           O  
HETATM 4603  H1  SPC   161      18.208 -16.889  37.332  1.00  0.00           H  
HETATM 4604  H2  SPC   161      18.948 -17.173  35.904  1.00  0.00           H  
HETATM 4605  O   SPC   162     -21.937 -30.858   5.406  1.00  0.00           O  
HETATM 4606  H1  SPC   162     -21.283 -30.701   4.665  1.00  0.00           H  
HETATM 4607  H2  SPC   162     -22.778 -31.246   5.030  1.00  0.00           H  
HETATM 4608  O   SPC   163      -4.919  20.523  42.155  1.00  0.00           O  
HETATM 4609  H1  SPC   163      -4.610  21.407  41.803  1.00  0.00           H  
HETATM 4610  H2  SPC   163      -5.635  20.159  41.560  1.00  0.00           H  
HETATM 4611  O   SPC   164     -11.009  32.949  10.819  1.00  0.00           O  
HETATM 4612  H1  SPC   164     -11.628  33.639  11.195  1.00  0.00           H  
HETATM 4613  H2  SPC   164     -10.853  33.135   9.849  1.00  0.00           H  
HETATM 4614  O   SPC   165     -21.298   6.584  33.619  1.00  0.00           O  
HETATM 4615  H1  SPC   165     -21.110   7.563  33.543  1.00  0.00           H  
HETATM 4616  H2  SPC   165     -21.902   6.302  32.873  1.00  0.00           H  
HETATM 4617  O   SPC   166      31.807  15.942  21.505  1.00  0.00           O  
HETATM 4618  H1  SPC   166      31.724  14.985  21.227  1.00  0.00           H  
HETATM 4619  H2  SPC   166      31.537  16.535  20.746  1.00  0.00           H  
HETATM 4620  O   SPC   167     -40.326  -1.994  15.779  1.00  0.00           O  
HETATM 4621  H1  SPC   167     -40.283  -2.987  15.673  1.00  0.00           H  
HETATM 4622  H2  SPC   167     -39.412  -1.606  15.666  1.00  0.00           H  
HETATM 4623  O   SPC   168     -11.532  27.132  21.700  1.00  0.00           O  
HETATM 4624  H1  SPC   168     -12.155  27.821  22.070  1.00  0.00           H  
HETATM 4625  H2  SPC   168     -12.026  26.548  21.056  1.00  0.00           H  
HETATM 4626  O   SPC   169     -24.218 -34.229  -2.947  1.00  0.00           O  
HETATM 4627  H1  SPC   169     -24.393 -33.638  -2.160  1.00  0.00           H  
HETATM 4628  H2  SPC   169     -24.865 -34.992  -2.941  1.00  0.00           H  
HETATM 4629  O   SPC   170     -13.665  43.175  -7.128  1.00  0.00           O  
HETATM 4630  H1  SPC   170     -13.233  42.712  -7.902  1.00  0.00           H  
HETATM 4631  H2  SPC   170     -13.133  43.004  -6.299  1.00  0.00           H  
HETATM 4632  O   SPC   171      -4.774  19.366   6.798  1.00  0.00           O  
HETATM 4633  H1  SPC   171      -4.462  19.825   7.630  1.00  0.00           H  
HETATM 4634  H2  SPC   171      -4.131  19.551   6.054  1.00  0.00           H  
HETATM 4635  O   SPC   172      29.148 -21.922 -10.827  1.00  0.00           O  
HETATM 4636  H1  SPC   172      29.715 -22.233 -10.064  1.00  0.00           H  
HETATM 4637  H2  SPC   172      29.715 -21.421 -11.481  1.00  0.00           H  
HETATM 4638  O   SPC   173     -20.137 -44.894  -3.462  1.00  0.00           O  
HETATM 4639  H1  SPC   173     -20.334 -45.849  -3.686  1.00  0.00           H  
HETATM 4640  H2  SPC   173     -20.341 -44.317  -4.253  1.00  0.00           H  
HETATM 4641  O   SPC   174     -20.956  22.559 -28.118  1.00  0.00           O  
HETATM 4642  H1  SPC   174     -20.506  22.853 -28.962  1.00  0.00           H  
HETATM 4643  H2  SPC   174     -20.966  21.560 -28.077  1.00  0.00           H  
HETATM 4644  O   SPC   175     -11.852  22.235  33.751  1.00  0.00           O  
HETATM 4645  H1  SPC   175     -11.886  21.785  32.859  1.00  0.00           H  
HETATM 4646  H2  SPC   175     -12.252  23.148  33.679  1.00  0.00           H  
HETATM 4647  O   SPC   176      -8.304  19.322  10.747  1.00  0.00           O  
HETATM 4648  H1  SPC   176      -7.832  19.696   9.949  1.00  0.00           H  
HETATM 4649  H2  SPC   176      -7.672  19.285  11.521  1.00  0.00           H  
HETATM 4650  O   SPC   177     -30.024  15.988   4.778  1.00  0.00           O  
HETATM 4651  H1  SPC   177     -30.569  16.743   4.413  1.00  0.00           H  
HETATM 4652  H2  SPC   177     -30.619  15.356   5.274  1.00  0.00           H  
HETATM 4653  O   SPC   178      13.491  37.187  12.989  1.00  0.00           O  
HETATM 4654  H1  SPC   178      13.561  38.183  13.029  1.00  0.00           H  
HETATM 4655  H2  SPC   178      13.356  36.824  13.911  1.00  0.00           H  
HETATM 4656  O   SPC   179      14.249 -16.171   5.758  1.00  0.00           O  
HETATM 4657  H1  SPC   179      14.563 -15.854   4.863  1.00  0.00           H  
HETATM 4658  H2  SPC   179      14.811 -15.756   6.474  1.00  0.00           H  
HETATM 4659  O   SPC   180     -40.650  -6.907 -19.954  1.00  0.00           O  
HETATM 4660  H1  SPC   180     -40.834  -7.677 -20.566  1.00  0.00           H  
HETATM 4661  H2  SPC   180     -41.407  -6.255 -20.002  1.00  0.00           H  
HETATM 4662  O   SPC   181      -2.522  28.915  14.370  1.00  0.00           O  
HETATM 4663  H1  SPC   181      -1.871  29.626  14.101  1.00  0.00           H  
HETATM 4664  H2  SPC   181      -2.290  28.059  13.909  1.00  0.00           H  
HETATM 4665  O   SPC   182       4.061 -49.815  14.141  1.00  0.00           O  
HETATM 4666  H1  SPC   182       4.798 -49.489  14.732  1.00  0.00           H  
HETATM 4667  H2  SPC   182       4.328 -50.684  13.724  1.00  0.00           H  
HETATM 4668  O   SPC   183     -17.885  11.199 -23.916  1.00  0.00           O  
HETATM 4669  H1  SPC   183     -16.999  11.658 -23.974  1.00  0.00           H  
HETATM 4670  H2  SPC   183     -17.889  10.576 -23.134  1.00  0.00           H  
HETATM 4671  O   SPC   184      11.239 -52.630   1.083  1.00  0.00           O  
HETATM 4672  H1  SPC   184      11.967 -52.844   0.432  1.00  0.00           H  
HETATM 4673  H2  SPC   184      11.631 -52.186   1.888  1.00  0.00           H  
HETATM 4674  O   SPC   185      -5.600 -56.094  -5.375  1.00  0.00           O  
HETATM 4675  H1  SPC   185      -5.573 -56.221  -4.384  1.00  0.00           H  
HETATM 4676  H2  SPC   185      -5.839 -55.146  -5.583  1.00  0.00           H  
HETATM 4677  O   SPC   186       0.827 -21.322 -44.141  1.00  0.00           O  
HETATM 4678  H1  SPC   186      -0.168 -21.270 -44.059  1.00  0.00           H  
HETATM 4679  H2  SPC   186       1.096 -21.106 -45.080  1.00  0.00           H  
HETATM 4680  O   SPC   187     -30.020  15.575 -11.900  1.00  0.00           O  
HETATM 4681  H1  SPC   187     -30.160  15.573 -10.910  1.00  0.00           H  
HETATM 4682  H2  SPC   187     -30.461  14.772 -12.301  1.00  0.00           H  
HETATM 4683  O   SPC   188      28.821  -9.334 -11.305  1.00  0.00           O  
HETATM 4684  H1  SPC   188      29.521  -9.736 -11.894  1.00  0.00           H  
HETATM 4685  H2  SPC   188      29.013  -9.568 -10.351  1.00  0.00           H  
HETATM 4686  O   SPC   189     -21.437  30.452  10.580  1.00  0.00           O  
HETATM 4687  H1  SPC   189     -20.891  29.699  10.213  1.00  0.00           H  
HETATM 4688  H2  SPC   189     -21.716  30.237  11.515  1.00  0.00           H  
HETATM 4689  O   SPC   190      -4.807 -13.282  -1.688  1.00  0.00           O  
HETATM 4690  H1  SPC   190      -4.466 -12.909  -2.552  1.00  0.00           H  
HETATM 4691  H2  SPC   190      -5.378 -12.599  -1.233  1.00  0.00           H  
HETATM 4692  O   SPC   191      -0.822   2.684 -37.513  1.00  0.00           O  
HETATM 4693  H1  SPC   191      -1.511   3.131 -36.943  1.00  0.00           H  
HETATM 4694  H2  SPC   191      -1.141   1.772 -37.769  1.00  0.00           H  
HETATM 4695  O   SPC   192     -22.934  23.937  13.235  1.00  0.00           O  
HETATM 4696  H1  SPC   192     -22.146  23.387  12.958  1.00  0.00           H  
HETATM 4697  H2  SPC   192     -23.113  23.796  14.209  1.00  0.00           H  
HETATM 4698  O   SPC   193     -13.968  21.138 -30.512  1.00  0.00           O  
HETATM 4699  H1  SPC   193     -13.659  21.282 -31.452  1.00  0.00           H  
HETATM 4700  H2  SPC   193     -14.500  20.293 -30.462  1.00  0.00           H  
HETATM 4701  O   SPC   194      25.826  -5.132  49.677  1.00  0.00           O  
HETATM 4702  H1  SPC   194      26.438  -4.856  48.936  1.00  0.00           H  
HETATM 4703  H2  SPC   194      24.883  -4.910  49.430  1.00  0.00           H  
HETATM 4704  O   SPC   195      33.682   1.864  -7.598  1.00  0.00           O  
HETATM 4705  H1  SPC   195      32.992   1.204  -7.301  1.00  0.00           H  
HETATM 4706  H2  SPC   195      33.779   1.820  -8.592  1.00  0.00           H  
HETATM 4707  O   SPC   196      19.163  16.470  39.129  1.00  0.00           O  
HETATM 4708  H1  SPC   196      18.467  17.148  38.892  1.00  0.00           H  
HETATM 4709  H2  SPC   196      19.395  15.934  38.318  1.00  0.00           H  
HETATM 4710  O   SPC   197     -23.879 -43.873  -2.842  1.00  0.00           O  
HETATM 4711  H1  SPC   197     -23.912 -44.637  -3.486  1.00  0.00           H  
HETATM 4712  H2  SPC   197     -24.810 -43.596  -2.604  1.00  0.00           H  
HETATM 4713  O   SPC   198     -15.484  17.788 -22.184  1.00  0.00           O  
HETATM 4714  H1  SPC   198     -16.086  17.108 -22.603  1.00  0.00           H  
HETATM 4715  H2  SPC   198     -15.701  17.870 -21.211  1.00  0.00           H  
HETATM 4716  O   SPC   199      11.103 -28.494  24.436  1.00  0.00           O  
HETATM 4717  H1  SPC   199      11.817 -27.833  24.207  1.00  0.00           H  
HETATM 4718  H2  SPC   199      11.449 -29.136  25.120  1.00  0.00           H  
HETATM 4719  O   SPC   200     -32.806  15.283  16.152  1.00  0.00           O  
HETATM 4720  H1  SPC   200     -32.407  16.049  16.656  1.00  0.00           H  
HETATM 4721  H2  SPC   200     -32.889  14.492  16.758  1.00  0.00           H  
HETATM 4722  O   SPC   201      16.937 -15.189 -39.437  1.00  0.00           O  
HETATM 4723  H1  SPC   201      16.389 -14.446 -39.822  1.00  0.00           H  
HETATM 4724  H2  SPC   201      17.875 -15.121 -39.775  1.00  0.00           H  
HETATM 4725  O   SPC   202       3.843 -39.934  16.179  1.00  0.00           O  
HETATM 4726  H1  SPC   202       4.006 -38.959  16.331  1.00  0.00           H  
HETATM 4727  H2  SPC   202       4.565 -40.307  15.596  1.00  0.00           H  
HETATM 4728  O   SPC   203       9.801  -2.411 -39.209  1.00  0.00           O  
HETATM 4729  H1  SPC   203      10.138  -2.104 -40.099  1.00  0.00           H  
HETATM 4730  H2  SPC   203       9.636  -1.618 -38.623  1.00  0.00           H  
HETATM 4731  O   SPC   204      15.851 -12.981 -49.100  1.00  0.00           O  
HETATM 4732  H1  SPC   204      15.318 -12.921 -48.256  1.00  0.00           H  
HETATM 4733  H2  SPC   204      16.418 -12.163 -49.195  1.00  0.00           H  
HETATM 4734  O   SPC   205       4.220 -39.237  -8.320  1.00  0.00           O  
HETATM 4735  H1  SPC   205       4.936 -39.265  -7.622  1.00  0.00           H  
HETATM 4736  H2  SPC   205       3.933 -40.169  -8.540  1.00  0.00           H  
HETATM 4737  O   SPC   206     -25.969  -5.688 -34.848  1.00  0.00           O  
HETATM 4738  H1  SPC   206     -26.049  -6.624 -34.505  1.00  0.00           H  
HETATM 4739  H2  SPC   206     -25.991  -5.048 -34.080  1.00  0.00           H  
HETATM 4740  O   SPC   207      17.338 -43.361  -9.621  1.00  0.00           O  
HETATM 4741  H1  SPC   207      17.183 -42.817 -10.445  1.00  0.00           H  
HETATM 4742  H2  SPC   207      17.701 -42.774  -8.897  1.00  0.00           H  
HETATM 4743  O   SPC   208       0.102  43.868  20.589  1.00  0.00           O  
HETATM 4744  H1  SPC   208      -0.893  43.791  20.530  1.00  0.00           H  
HETATM 4745  H2  SPC   208       0.444  44.383  19.803  1.00  0.00           H  
HETATM 4746  O   SPC   209      24.289   6.256 -28.222  1.00  0.00           O  
HETATM 4747  H1  SPC   209      23.847   5.385 -28.009  1.00  0.00           H  
HETATM 4748  H2  SPC   209      25.149   6.327 -27.717  1.00  0.00           H  
HETATM 4749  O   SPC   210     -44.127  -9.402 -21.056  1.00  0.00           O  
HETATM 4750  H1  SPC   210     -44.309 -10.371 -20.892  1.00  0.00           H  
HETATM 4751  H2  SPC   210     -43.237  -9.300 -21.500  1.00  0.00           H  
HETATM 4752  O   SPC   211     -27.899  15.939  -9.230  1.00  0.00           O  
HETATM 4753  H1  SPC   211     -28.822  15.861  -9.606  1.00  0.00           H  
HETATM 4754  H2  SPC   211     -27.949  16.288  -8.294  1.00  0.00           H  
HETATM 4755  O   SPC   212      -4.583 -24.632 -28.917  1.00  0.00           O  
HETATM 4756  H1  SPC   212      -5.019 -25.458 -29.275  1.00  0.00           H  
HETATM 4757  H2  SPC   212      -5.286 -23.984 -28.623  1.00  0.00           H  
HETATM 4758  O   SPC   213      16.224   3.420  52.075  1.00  0.00           O  
HETATM 4759  H1  SPC   213      15.627   2.626  52.188  1.00  0.00           H  
HETATM 4760  H2  SPC   213      16.762   3.316  51.239  1.00  0.00           H  
HETATM 4761  O   SPC   214     -18.634 -34.283  -8.788  1.00  0.00           O  
HETATM 4762  H1  SPC   214     -18.311 -34.972  -9.437  1.00  0.00           H  
HETATM 4763  H2  SPC   214     -18.921 -34.731  -7.942  1.00  0.00           H  
HETATM 4764  O   SPC   215      -8.569 -10.470 -23.645  1.00  0.00           O  
HETATM 4765  H1  SPC   215      -9.449 -10.215 -24.045  1.00  0.00           H  
HETATM 4766  H2  SPC   215      -8.667 -10.564 -22.655  1.00  0.00           H  
HETATM 4767  O   SPC   216       7.153   7.727  32.038  1.00  0.00           O  
HETATM 4768  H1  SPC   216       7.890   7.124  31.732  1.00  0.00           H  
HETATM 4769  H2  SPC   216       7.087   8.511  31.420  1.00  0.00           H  
HETATM 4770  O   SPC   217     -19.328  20.802 -31.445  1.00  0.00           O  
HETATM 4771  H1  SPC   217     -18.424  20.554 -31.099  1.00  0.00           H  
HETATM 4772  H2  SPC   217     -19.580  21.707 -31.102  1.00  0.00           H  
HETATM 4773  O   SPC   218      12.463 -20.092 -49.778  1.00  0.00           O  
HETATM 4774  H1  SPC   218      11.661 -19.950 -49.198  1.00  0.00           H  
HETATM 4775  H2  SPC   218      13.237 -19.577 -49.409  1.00  0.00           H  
HETATM 4776  O   SPC   219     -25.346 -22.765 -29.244  1.00  0.00           O  
HETATM 4777  H1  SPC   219     -26.040 -22.307 -28.689  1.00  0.00           H  
HETATM 4778  H2  SPC   219     -25.381 -23.750 -29.075  1.00  0.00           H  
HETATM 4779  O   SPC   220      25.364  24.030  -2.977  1.00  0.00           O  
HETATM 4780  H1  SPC   220      24.411  23.783  -2.802  1.00  0.00           H  
HETATM 4781  H2  SPC   220      25.656  23.635  -3.848  1.00  0.00           H  
HETATM 4782  O   SPC   221      38.179  -3.141   2.406  1.00  0.00           O  
HETATM 4783  H1  SPC   221      39.154  -3.249   2.600  1.00  0.00           H  
HETATM 4784  H2  SPC   221      38.005  -3.357   1.445  1.00  0.00           H  
HETATM 4785  O   SPC   222     -23.867  14.009  49.043  1.00  0.00           O  
HETATM 4786  H1  SPC   222     -23.742  14.999  48.988  1.00  0.00           H  
HETATM 4787  H2  SPC   222     -24.647  13.803  49.634  1.00  0.00           H  
HETATM 4788  O   SPC   223       1.097  15.996  15.514  1.00  0.00           O  
HETATM 4789  H1  SPC   223       1.970  15.629  15.191  1.00  0.00           H  
HETATM 4790  H2  SPC   223       0.842  15.546  16.369  1.00  0.00           H  
HETATM 4791  O   SPC   224     -16.861  10.455 -36.185  1.00  0.00           O  
HETATM 4792  H1  SPC   224     -17.469  11.248 -36.227  1.00  0.00           H  
HETATM 4793  H2  SPC   224     -16.407  10.429 -35.294  1.00  0.00           H  
HETATM 4794  O   SPC   225      37.338  -4.430  48.151  1.00  0.00           O  
HETATM 4795  H1  SPC   225      37.078  -4.781  49.050  1.00  0.00           H  
HETATM 4796  H2  SPC   225      36.954  -5.019  47.440  1.00  0.00           H  
HETATM 4797  O   SPC   226      -5.882  28.648  17.346  1.00  0.00           O  
HETATM 4798  H1  SPC   226      -5.145  28.716  18.019  1.00  0.00           H  
HETATM 4799  H2  SPC   226      -6.713  28.317  17.794  1.00  0.00           H  
HETATM 4800  O   SPC   227       1.379  14.583  36.612  1.00  0.00           O  
HETATM 4801  H1  SPC   227       0.934  14.484  35.722  1.00  0.00           H  
HETATM 4802  H2  SPC   227       2.201  15.143  36.513  1.00  0.00           H  
HETATM 4803  O   SPC   228      39.533   5.084  25.242  1.00  0.00           O  
HETATM 4804  H1  SPC   228      38.558   5.026  25.456  1.00  0.00           H  
HETATM 4805  H2  SPC   228      39.808   6.045  25.199  1.00  0.00           H  
HETATM 4806  O   SPC   229     -55.134 -23.094  -0.417  1.00  0.00           O  
HETATM 4807  H1  SPC   229     -55.229 -22.666   0.482  1.00  0.00           H  
HETATM 4808  H2  SPC   229     -55.541 -24.007  -0.396  1.00  0.00           H  
HETATM 4809  O   SPC   230     -41.794  -7.324  14.345  1.00  0.00           O  
HETATM 4810  H1  SPC   230     -42.354  -6.803  13.701  1.00  0.00           H  
HETATM 4811  H2  SPC   230     -42.107  -8.274  14.365  1.00  0.00           H  
HETATM 4812  O   SPC   231      -1.822   7.186  35.359  1.00  0.00           O  
HETATM 4813  H1  SPC   231      -1.771   8.030  35.893  1.00  0.00           H  
HETATM 4814  H2  SPC   231      -2.779   6.976  35.159  1.00  0.00           H  
HETATM 4815  O   SPC   232     -14.130  18.944 -19.686  1.00  0.00           O  
HETATM 4816  H1  SPC   232     -13.972  18.883 -18.700  1.00  0.00           H  
HETATM 4817  H2  SPC   232     -15.044  18.597 -19.899  1.00  0.00           H  
HETATM 4818  O   SPC   233     -47.226 -13.736  -4.944  1.00  0.00           O  
HETATM 4819  H1  SPC   233     -46.719 -14.338  -5.560  1.00  0.00           H  
HETATM 4820  H2  SPC   233     -48.203 -13.940  -5.008  1.00  0.00           H  
HETATM 4821  O   SPC   234      -3.390   6.423  48.996  1.00  0.00           O  
HETATM 4822  H1  SPC   234      -3.214   5.745  48.282  1.00  0.00           H  
HETATM 4823  H2  SPC   234      -3.675   5.958  49.834  1.00  0.00           H  
HETATM 4824  O   SPC   235      19.714  -6.006 -18.103  1.00  0.00           O  
HETATM 4825  H1  SPC   235      18.787  -5.686 -17.908  1.00  0.00           H  
HETATM 4826  H2  SPC   235      20.238  -6.047 -17.252  1.00  0.00           H  
HETATM 4827  O   SPC   236      34.925  10.808  10.291  1.00  0.00           O  
HETATM 4828  H1  SPC   236      35.793  10.368  10.520  1.00  0.00           H  
HETATM 4829  H2  SPC   236      34.909  11.024   9.314  1.00  0.00           H  
HETATM 4830  O   SPC   237       6.235  -4.519 -33.150  1.00  0.00           O  
HETATM 4831  H1  SPC   237       6.027  -3.593 -33.463  1.00  0.00           H  
HETATM 4832  H2  SPC   237       6.916  -4.479 -32.419  1.00  0.00           H  
HETATM 4833  O   SPC   238      25.896 -23.967  36.594  1.00  0.00           O  
HETATM 4834  H1  SPC   238      25.924 -23.105  36.087  1.00  0.00           H  
HETATM 4835  H2  SPC   238      25.020 -24.420  36.432  1.00  0.00           H  
HETATM 4836  O   SPC   239      14.318 -46.890 -24.069  1.00  0.00           O  
HETATM 4837  H1  SPC   239      13.866 -47.538 -23.456  1.00  0.00           H  
HETATM 4838  H2  SPC   239      13.883 -45.993 -23.985  1.00  0.00           H  
HETATM 4839  O   SPC   240      43.235  35.042  -5.591  1.00  0.00           O  
HETATM 4840  H1  SPC   240      43.916  34.776  -6.273  1.00  0.00           H  
HETATM 4841  H2  SPC   240      42.494  34.371  -5.581  1.00  0.00           H  
HETATM 4842  O   SPC   241       1.259  14.950  45.537  1.00  0.00           O  
HETATM 4843  H1  SPC   241       0.685  15.423  46.205  1.00  0.00           H  
HETATM 4844  H2  SPC   241       2.121  14.682  45.968  1.00  0.00           H  
HETATM 4845  O   SPC   242      -7.684 -54.755   3.934  1.00  0.00           O  
HETATM 4846  H1  SPC   242      -8.354 -54.398   4.585  1.00  0.00           H  
HETATM 4847  H2  SPC   242      -7.512 -54.070   3.226  1.00  0.00           H  
HETATM 4848  O   SPC   243      45.491  10.616  22.220  1.00  0.00           O  
HETATM 4849  H1  SPC   243      45.099  11.244  21.547  1.00  0.00           H  
HETATM 4850  H2  SPC   243      45.122   9.698  22.075  1.00  0.00           H  
HETATM 4851  O   SPC   244      35.661  12.737  -5.626  1.00  0.00           O  
HETATM 4852  H1  SPC   244      35.300  12.458  -6.516  1.00  0.00           H  
HETATM 4853  H2  SPC   244      35.375  12.079  -4.929  1.00  0.00           H  
HETATM 4854  O   SPC   245     -28.747  15.686 -17.814  1.00  0.00           O  
HETATM 4855  H1  SPC   245     -28.893  14.739 -17.528  1.00  0.00           H  
HETATM 4856  H2  SPC   245     -29.387  15.914 -18.548  1.00  0.00           H  
HETATM 4857  O   SPC   246     -25.216   0.771 -14.122  1.00  0.00           O  
HETATM 4858  H1  SPC   246     -25.044  -0.207 -14.005  1.00  0.00           H  
HETATM 4859  H2  SPC   246     -24.344   1.261 -14.161  1.00  0.00           H  
HETATM 4860  O   SPC   247     -24.502  -9.416  14.234  1.00  0.00           O  
HETATM 4861  H1  SPC   247     -23.852 -10.003  13.751  1.00  0.00           H  
HETATM 4862  H2  SPC   247     -24.126  -9.165  15.126  1.00  0.00           H
[truncated: 4,318,051 more chars]
