# Supplementary material for: Exploring Long Arm Amide-Linked Side Chains in the Design of Antifungal Azole Inhibitors of Sterol 14α-Demethylase (CYP51)
Source: J Med Chem. 2025 May 22;68(11):10781–99. doi: 10.1021/acs.jmedchem.4c02922 (PMC12169614; doi:10.1021/acs.jmedchem.4c02922)
Supplement: Supplementary file 6 [file jm4c02922_si_006.pdb]

HEADER                                                        CaCYP51_
REMARK  99                                                                      
REMARK  99 MOE v2024.06 (Chemical Computing Group ULC) Wed Jan  8 13:07:50 2025 
REMARK  99                                                                      
SEQRES   1 A  484  LYS LYS THR PRO PRO LEU VAL PHE TYR TRP ILE PRO TRP
SEQRES   2 A  484  PHE GLY SER ALA ALA SER TYR GLY GLN GLN PRO TYR GLU
SEQRES   3 A  484  PHE PHE GLU SER CYS ARG GLN LYS TYR GLY ASP VAL PHE
SEQRES   4 A  484  SER PHE MET LEU LEU GLY LYS ILE MET THR VAL TYR LEU
SEQRES   5 A  484  GLY PRO LYS GLY HIS GLU PHE VAL PHE ASN ALA LYS LEU
SEQRES   6 A  484  SER ASP VAL SER ALA GLU GLU ALA TYR LYS HIE LEU THR
SEQRES   7 A  484  THR PRO VAL PHE GLY THR GLY VAL ILE TYR ASP CYS PRO
SEQRES   8 A  484  ASN SER ARG LEU MET GLU GLN ARG LYS PHE ALA LYS PHE
SEQRES   9 A  484  ALA LEU THR THR ASP SER PHE LYS ARG TYR VAL PRO LYS
SEQRES  10 A  484  ILE ARG GLU GLU ILE LEU ASN TYR PHE VAL THR ASP GLU
SEQRES  11 A  484  SER PHE LYS LEU LYS GLU LYS THR HIE GLY VAL ALA ASN
SEQRES  12 A  484  VAL MET LYS THR GLN PRO GLU ILE THR ILE PHE THR ALA
SEQRES  13 A  484  SER ARG SER LEU PHE GLY ASP GLU MET ARG ARG ILE PHE
SEQRES  14 A  484  ASP ARG SER PHE ALA GLN LEU TYR SER ASP LEU ASP LYS
SEQRES  15 A  484  GLY PHE THR PRO ILE ASN PHE VAL PHE PRO ASN LEU PRO
SEQRES  16 A  484  LEU PRO HIS TYR TRP ARG ARG ASP ALA ALA GLN LYS LYS
SEQRES  17 A  484  ILE SER ALA THR TYR MET LYS GLU ILE LYS LEU ARG ARG
SEQRES  18 A  484  GLU ARG GLY ASP ILE ASP PRO ASN ARG ASP LEU ILE ASP
SEQRES  19 A  484  SER LEU LEU ILE HIS SER THR TYR LYS ASP GLY VAL LYS
SEQRES  20 A  484  MET THR ASP GLN GLU ILE ALA ASN LEU LEU ILE GLY ILE
SEQRES  21 A  484  LEU MET GLY GLY GLN HIP THR SER ALA SER THR SER ALA
SEQRES  22 A  484  TRP PHE LEU LEU HIS LEU GLY GLU LYS PRO HIS LEU GLN
SEQRES  23 A  484  ASP VAL ILE TYR GLN GLU VAL VAL GLU LEU LEU LYS GLU
SEQRES  24 A  484  LYS GLY GLY ASP LEU ASN ASP LEU THR TYR GLU ASP LEU
SEQRES  25 A  484  GLN LYS LEU PRO SER VAL ASN ASN THR ILE LYS GLU THR
SEQRES  26 A  484  LEU ARG MET HIE MET PRO LEU HIE SER ILE PHE ARG LYS
SEQRES  27 A  484  VAL THR ASN PRO LEU ARG ILE PRO GLU THR ASN TYR ILE
SEQRES  28 A  484  VAL PRO LYS GLY HIE TYR VAL LEU VAL SER PRO GLY TYR
SEQRES  29 A  484  ALA HIS THR SER GLU ARG TYR PHE ASP ASN PRO GLU ASP
SEQRES  30 A  484  PHE ASP PRO THR ARG TRP ASP THR ALA ALA ALA LYS ALA
SEQRES  31 A  484  ASN SER VAL SER PHE ASN SER SER ASP GLU VAL ASP TYR
SEQRES  32 A  484  GLY PHE GLY LYS VAL SER LYS GLY VAL SER SER PRO TYR
SEQRES  33 A  484  LEU PRO PHE GLY GLY GLY ARG HIS ARG CYS ILE GLY GLU
SEQRES  34 A  484  GLN PHE ALA TYR VAL GLN LEU GLY THR ILE LEU THR THR
SEQRES  35 A  484  PHE VAL TYR ASN LEU ARG TRP THR ILE ASP GLY TYR LYS
SEQRES  36 A  484  VAL PRO ASP PRO ASP TYR SER SER MET VAL VAL LEU PRO
SEQRES  37 A  484  THR GLU PRO ALA GLU ILE ILE TRP GLU LYS ARG GLU THR
SEQRES  38 A  484  CYS MET PHE
HELIX    1   1 ALA A   61  GLN A   66  1               Generated by MOE    6
HELIX    2   2 PRO A   68  TYR A   79  1               Generated by MOE   12
HELIX    3   3 PRO A   98  VAL A  104  1               Generated by MOE    7
HELIX    4   4 THR A  123  PHE A  126  1               Generated by MOE    4
HELIX    5   5 ASN A  136  LYS A  147  1               Generated by MOE   12
HELIX    6   6 SER A  154  ARG A  157  1               Generated by MOE    4
HELIX    7   7 VAL A  159  TYR A  169  1               Generated by MOE   11
HELIX    8   8 GLN A  192  LEU A  204  1               Generated by MOE   13
HELIX    9   9 ASP A  207  ARG A  210  1               Generated by MOE    4
HELIX   10  10 ALA A  218  ASP A  225  1               Generated by MOE    8
HELIX   11  11 PRO A  230  PHE A  233  5               Generated by MOE    4
HELIX   12  12 PRO A  241  MET A  258  1               Generated by MOE   18
HELIX   13  13 GLU A  260  ARG A  267  1               Generated by MOE    8
HELIX   14  14 ILE A  277  LEU A  280  1               Generated by MOE    4
HELIX   15  15 ASP A  294  GLU A  325  1               Generated by MOE   32
HELIX   16  16 HIS A  328  TYR A  334  1               Generated by MOE    7
HELIX   17  17 TYR A  353  LEU A  356  1               Generated by MOE    4
HELIX   18  18 PRO A  360  MET A  372  1               Generated by MOE   13
HELIX   19  19 PRO A  406  ALA A  409  1               Generated by MOE    4
HELIX   20  20 PRO A  424  ARG A  426  5               Generated by MOE    3
HELIX   21  21 GLU A  473  ASN A  490  1               Generated by MOE   18
SHEET    1       VAL A  82  PHE A  83                  Generated by MOE
SHEET    2       SER A  84  SER A  84                  Generated by MOE
SHEET    3       PHE A  85  LEU A  87                  Generated by MOE
SHEET    4       LYS A  90  MET A  92                  Generated by MOE
SHEET    5       THR A  93  VAL A  94                  Generated by MOE
SHEET    6       TYR A  95  TYR A  95                  Generated by MOE
SHEET    7       VAL A 112  SER A 113                  Generated by MOE
SHEET    8       HIE A 183  ASN A 187                  Generated by MOE
SHEET    9       ILE A 379  VAL A 383                  Generated by MOE
SHEET   10       LEU A 387  ARG A 388                  Generated by MOE
SHEET   11       ILE A 395  VAL A 396                  Generated by MOE
SHEET   12       TYR A 401  TYR A 401                  Generated by MOE
SHEET   13       VAL A 402  LEU A 403                  Generated by MOE
SHEET   14       VAL A 404  VAL A 404                  Generated by MOE
SHEET   15       GLU A 444  VAL A 445                  Generated by MOE
SHEET   16       VAL A 452  SER A 453                  Generated by MOE
SHEET   17       GLY A 464  GLY A 465                  Generated by MOE
SHEET   18       HIS A 468  ARG A 469                  Generated by MOE
SHEET   19       LEU A 491  THR A 494                  Generated by MOE
SHEET   20       PRO A 503  ASP A 504                  Generated by MOE
SHEET   21       LEU A 511  PRO A 512                  Generated by MOE
SHEET   22       GLU A 517  LYS A 522                  Generated by MOE
ATOM      1  N   LYS A  45      -6.162 -21.651  33.551  1.00  0.00           N1+
ATOM      2  CA  LYS A  45      -5.926 -20.807  32.350  1.00  0.00           C  
ATOM      3  C   LYS A  45      -4.845 -21.383  31.417  1.00  0.00           C  
ATOM      4  O   LYS A  45      -3.947 -22.185  31.813  1.00  0.00           O  
ATOM      5  CB  LYS A  45      -5.602 -19.351  32.783  1.00  0.00           C  
ATOM      6  CG  LYS A  45      -4.405 -19.277  33.738  1.00  0.00           C  
ATOM      7  CD  LYS A  45      -4.245 -17.807  34.192  1.00  0.00           C  
ATOM      8  CE  LYS A  45      -3.033 -17.735  35.102  1.00  0.00           C  
ATOM      9  NZ  LYS A  45      -2.455 -16.357  35.078  1.00  0.00           N1+
ATOM     10  N   LYS A  46      -4.940 -21.016  30.142  1.00  0.00           N  
ATOM     11  CA  LYS A  46      -4.113 -21.513  29.045  1.00  0.00           C  
ATOM     12  C   LYS A  46      -4.055 -20.409  27.941  1.00  0.00           C  
ATOM     13  O   LYS A  46      -4.394 -20.662  26.751  1.00  0.00           O  
ATOM     14  CB  LYS A  46      -4.502 -22.875  28.510  1.00  0.00           C  
ATOM     15  CG  LYS A  46      -5.985 -23.048  28.219  1.00  0.00           C  
ATOM     16  CD  LYS A  46      -6.400 -24.466  27.803  1.00  0.00           C  
ATOM     17  CE  LYS A  46      -6.340 -25.539  28.931  1.00  0.00           C  
ATOM     18  NZ  LYS A  46      -7.240 -26.689  28.639  1.00  0.00           N1+
ATOM     19  N   THR A  47      -3.486 -19.209  28.232  1.00  0.00           N  
ATOM     20  CA  THR A  47      -3.583 -17.910  27.476  1.00  0.00           C  
ATOM     21  C   THR A  47      -2.127 -17.312  27.484  1.00  0.00           C  
ATOM     22  O   THR A  47      -1.311 -17.456  28.413  1.00  0.00           O  
ATOM     23  CB  THR A  47      -4.607 -17.042  28.200  1.00  0.00           C  
ATOM     24  OG1 THR A  47      -4.880 -15.799  27.563  1.00  0.00           O  
ATOM     25  CG2 THR A  47      -4.414 -16.717  29.663  1.00  0.00           C  
ATOM     26  N   PRO A  48      -1.750 -16.515  26.436  1.00  0.00           N  
ATOM     27  CA  PRO A  48      -0.459 -15.754  26.423  1.00  0.00           C  
ATOM     28  C   PRO A  48      -0.445 -14.680  27.477  1.00  0.00           C  
ATOM     29  O   PRO A  48      -1.530 -14.270  27.908  1.00  0.00           O  
ATOM     30  CB  PRO A  48      -0.423 -15.272  24.946  1.00  0.00           C  
ATOM     31  CG  PRO A  48      -1.813 -15.225  24.365  1.00  0.00           C  
ATOM     32  CD  PRO A  48      -2.551 -16.214  25.236  1.00  0.00           C  
ATOM     33  N   PRO A  49       0.724 -14.245  28.018  1.00  0.00           N  
ATOM     34  CA  PRO A  49       0.659 -13.176  29.066  1.00  0.00           C  
ATOM     35  C   PRO A  49       0.237 -11.828  28.564  1.00  0.00           C  
ATOM     36  O   PRO A  49       0.347 -11.589  27.373  1.00  0.00           O  
ATOM     37  CB  PRO A  49       2.161 -13.150  29.590  1.00  0.00           C  
ATOM     38  CG  PRO A  49       3.008 -13.568  28.400  1.00  0.00           C  
ATOM     39  CD  PRO A  49       2.106 -14.511  27.650  1.00  0.00           C  
ATOM     40  N   LEU A  50      -0.354 -10.958  29.363  1.00  0.00           N  
ATOM     41  CA  LEU A  50      -0.808  -9.580  29.102  1.00  0.00           C  
ATOM     42  C   LEU A  50       0.311  -8.596  29.384  1.00  0.00           C  
ATOM     43  O   LEU A  50       0.932  -8.643  30.477  1.00  0.00           O  
ATOM     44  CB  LEU A  50      -2.078  -9.195  29.927  1.00  0.00           C  
ATOM     45  CG  LEU A  50      -3.406  -9.763  29.494  1.00  0.00           C  
ATOM     46  CD1 LEU A  50      -4.316  -9.684  30.730  1.00  0.00           C  
ATOM     47  CD2 LEU A  50      -4.158  -9.004  28.338  1.00  0.00           C  
ATOM     48  N   VAL A  51       0.439  -7.592  28.517  1.00  0.00           N  
ATOM     49  CA  VAL A  51       1.142  -6.275  28.641  1.00  0.00           C  
ATOM     50  C   VAL A  51       0.072  -5.259  29.169  1.00  0.00           C  
ATOM     51  O   VAL A  51      -1.025  -5.192  28.606  1.00  0.00           O  
ATOM     52  CB  VAL A  51       1.503  -5.948  27.166  1.00  0.00           C  
ATOM     53  CG1 VAL A  51       1.698  -4.483  26.862  1.00  0.00           C  
ATOM     54  CG2 VAL A  51       2.612  -6.811  26.599  1.00  0.00           C  
ATOM     55  N   PHE A  52       0.442  -4.405  30.152  1.00  0.00           N  
ATOM     56  CA  PHE A  52      -0.373  -3.626  31.007  1.00  0.00           C  
ATOM     57  C   PHE A  52      -0.918  -2.403  30.247  1.00  0.00           C  
ATOM     58  O   PHE A  52      -0.407  -2.157  29.163  1.00  0.00           O  
ATOM     59  CB  PHE A  52       0.586  -3.184  32.156  1.00  0.00           C  
ATOM     60  CG  PHE A  52      -0.095  -2.702  33.515  1.00  0.00           C  
ATOM     61  CD1 PHE A  52      -0.283  -3.658  34.513  1.00  0.00           C  
ATOM     62  CD2 PHE A  52      -0.437  -1.370  33.707  1.00  0.00           C  
ATOM     63  CE1 PHE A  52      -0.892  -3.255  35.684  1.00  0.00           C  
ATOM     64  CE2 PHE A  52      -1.068  -1.035  34.904  1.00  0.00           C  
ATOM     65  CZ  PHE A  52      -1.335  -1.959  35.890  1.00  0.00           C  
ATOM     66  N   TYR A  53      -1.949  -1.699  30.719  1.00  0.00           N  
ATOM     67  CA  TYR A  53      -2.647  -0.622  30.028  1.00  0.00           C  
ATOM     68  C   TYR A  53      -3.216   0.255  31.125  1.00  0.00           C  
ATOM     69  O   TYR A  53      -3.522  -0.225  32.241  1.00  0.00           O  
ATOM     70  CB  TYR A  53      -3.693  -1.200  29.022  1.00  0.00           C  
ATOM     71  CG  TYR A  53      -4.718  -2.241  29.426  1.00  0.00           C  
ATOM     72  CD1 TYR A  53      -5.762  -1.976  30.376  1.00  0.00           C  
ATOM     73  CD2 TYR A  53      -4.656  -3.542  28.800  1.00  0.00           C  
ATOM     74  CE1 TYR A  53      -6.649  -2.975  30.708  1.00  0.00           C  
ATOM     75  CE2 TYR A  53      -5.603  -4.531  29.093  1.00  0.00           C  
ATOM     76  CZ  TYR A  53      -6.614  -4.283  30.084  1.00  0.00           C  
ATOM     77  OH  TYR A  53      -7.615  -5.141  30.329  1.00  0.00           O  
ATOM     78  N   TRP A  54      -3.345   1.552  30.781  1.00  0.00           N  
ATOM     79  CA  TRP A  54      -3.839   2.578  31.666  1.00  0.00           C  
ATOM     80  C   TRP A  54      -4.774   3.625  30.999  1.00  0.00           C  
ATOM     81  O   TRP A  54      -5.269   4.633  31.633  1.00  0.00           O  
ATOM     82  CB  TRP A  54      -2.616   3.257  32.341  1.00  0.00           C  
ATOM     83  CG  TRP A  54      -1.483   3.726  31.454  1.00  0.00           C  
ATOM     84  CD1 TRP A  54      -0.482   2.899  31.063  1.00  0.00           C  
ATOM     85  CD2 TRP A  54      -1.171   5.002  30.924  1.00  0.00           C  
ATOM     86  NE1 TRP A  54       0.344   3.549  30.191  1.00  0.00           N  
ATOM     87  CE2 TRP A  54      -0.001   4.877  30.065  1.00  0.00           C  
ATOM     88  CE3 TRP A  54      -1.678   6.295  31.211  1.00  0.00           C  
ATOM     89  CZ2 TRP A  54       0.536   5.992  29.367  1.00  0.00           C  
ATOM     90  CZ3 TRP A  54      -1.030   7.446  30.620  1.00  0.00           C  
ATOM     91  CH2 TRP A  54       0.001   7.260  29.650  1.00  0.00           C  
ATOM     92  N   ILE A  55      -5.068   3.418  29.708  1.00  0.00           N  
ATOM     93  CA  ILE A  55      -6.113   4.099  29.008  1.00  0.00           C  
ATOM     94  C   ILE A  55      -7.002   2.972  28.496  1.00  0.00           C  
ATOM     95  O   ILE A  55      -6.789   2.481  27.430  1.00  0.00           O  
ATOM     96  CB  ILE A  55      -5.486   4.997  27.947  1.00  0.00           C  
ATOM     97  CG1 ILE A  55      -4.252   5.780  28.526  1.00  0.00           C  
ATOM     98  CG2 ILE A  55      -6.445   5.914  27.299  1.00  0.00           C  
ATOM     99  CD1 ILE A  55      -3.509   6.643  27.519  1.00  0.00           C  
ATOM    100  N   PRO A  56      -7.928   2.430  29.399  1.00  0.00           N  
ATOM    101  CA  PRO A  56      -8.680   1.170  29.181  1.00  0.00           C  
ATOM    102  C   PRO A  56      -9.586   1.175  27.953  1.00  0.00           C  
ATOM    103  O   PRO A  56     -10.433   0.256  27.804  1.00  0.00           O  
ATOM    104  CB  PRO A  56      -9.308   0.791  30.475  1.00  0.00           C  
ATOM    105  CG  PRO A  56      -9.438   2.115  31.245  1.00  0.00           C  
ATOM    106  CD  PRO A  56      -8.350   3.027  30.706  1.00  0.00           C  
ATOM    107  N   TRP A  57      -9.601   2.179  27.058  1.00  0.00           N  
ATOM    108  CA  TRP A  57     -10.414   2.291  25.878  1.00  0.00           C  
ATOM    109  C   TRP A  57      -9.571   2.505  24.638  1.00  0.00           C  
ATOM    110  O   TRP A  57     -10.042   2.821  23.609  1.00  0.00           O  
ATOM    111  CB  TRP A  57     -11.366   3.499  26.074  1.00  0.00           C  
ATOM    112  CG  TRP A  57     -10.866   4.758  26.742  1.00  0.00           C  
ATOM    113  CD1 TRP A  57     -10.884   5.102  28.104  1.00  0.00           C  
ATOM    114  CD2 TRP A  57     -10.241   5.840  26.074  1.00  0.00           C  
ATOM    115  NE1 TRP A  57     -10.283   6.327  28.219  1.00  0.00           N  
ATOM    116  CE2 TRP A  57      -9.797   6.809  27.043  1.00  0.00           C  
ATOM    117  CE3 TRP A  57      -9.972   6.135  24.731  1.00  0.00           C  
ATOM    118  CZ2 TRP A  57      -9.011   7.906  26.644  1.00  0.00           C  
ATOM    119  CZ3 TRP A  57      -9.197   7.194  24.324  1.00  0.00           C  
ATOM    120  CH2 TRP A  57      -8.619   8.059  25.330  1.00  0.00           C  
ATOM    121  N   PHE A  58      -8.276   2.289  24.771  1.00  0.00           N  
ATOM    122  CA  PHE A  58      -7.208   2.686  23.801  1.00  0.00           C  
ATOM    123  C   PHE A  58      -6.045   1.754  23.863  1.00  0.00           C  
ATOM    124  O   PHE A  58      -5.509   1.334  22.820  1.00  0.00           O  
ATOM    125  CB  PHE A  58      -6.764   4.177  23.929  1.00  0.00           C  
ATOM    126  CG  PHE A  58      -6.558   5.020  22.682  1.00  0.00           C  
ATOM    127  CD1 PHE A  58      -5.273   5.527  22.527  1.00  0.00           C  
ATOM    128  CD2 PHE A  58      -7.593   5.514  21.794  1.00  0.00           C  
ATOM    129  CE1 PHE A  58      -4.984   6.374  21.425  1.00  0.00           C  
ATOM    130  CE2 PHE A  58      -7.316   6.316  20.709  1.00  0.00           C  
ATOM    131  CZ  PHE A  58      -5.978   6.772  20.515  1.00  0.00           C  
ATOM    132  N   GLY A  59      -5.721   1.233  25.080  1.00  0.00           N  
ATOM    133  CA  GLY A  59      -4.567   0.294  25.234  1.00  0.00           C  
ATOM    134  C   GLY A  59      -3.264   0.988  25.021  1.00  0.00           C  
ATOM    135  O   GLY A  59      -3.172   2.177  25.389  1.00  0.00           O  
ATOM    136  N   SER A  60      -2.297   0.357  24.390  1.00  0.00           N  
ATOM    137  CA  SER A  60      -0.923   0.782  24.264  1.00  0.00           C  
ATOM    138  C   SER A  60      -0.772   1.611  23.017  1.00  0.00           C  
ATOM    139  O   SER A  60       0.347   1.945  22.584  1.00  0.00           O  
ATOM    140  CB  SER A  60       0.016  -0.483  24.183  1.00  0.00           C  
ATOM    141  OG  SER A  60      -0.262  -1.308  25.282  1.00  0.00           O  
ATOM    142  N   ALA A  61      -1.875   1.928  22.373  1.00  0.00           N  
ATOM    143  CA  ALA A  61      -1.996   2.479  21.029  1.00  0.00           C  
ATOM    144  C   ALA A  61      -1.288   3.862  20.892  1.00  0.00           C  
ATOM    145  O   ALA A  61      -0.928   4.247  19.772  1.00  0.00           O  
ATOM    146  CB  ALA A  61      -3.489   2.704  20.816  1.00  0.00           C  
ATOM    147  N   ALA A  62      -1.045   4.631  21.958  1.00  0.00           N  
ATOM    148  CA  ALA A  62      -0.403   5.911  21.774  1.00  0.00           C  
ATOM    149  C   ALA A  62       1.097   5.662  21.430  1.00  0.00           C  
ATOM    150  O   ALA A  62       1.684   6.135  20.448  1.00  0.00           O  
ATOM    151  CB  ALA A  62      -0.644   6.733  23.059  1.00  0.00           C  
ATOM    152  N   SER A  63       1.744   4.826  22.230  1.00  0.00           N  
ATOM    153  CA  SER A  63       3.118   4.515  22.072  1.00  0.00           C  
ATOM    154  C   SER A  63       3.433   3.696  20.793  1.00  0.00           C  
ATOM    155  O   SER A  63       4.484   3.852  20.189  1.00  0.00           O  
ATOM    156  CB  SER A  63       3.560   3.844  23.410  1.00  0.00           C  
ATOM    157  OG  SER A  63       4.946   3.533  23.370  1.00  0.00           O  
ATOM    158  N   TYR A  64       2.445   2.887  20.407  1.00  0.00           N  
ATOM    159  CA  TYR A  64       2.442   2.082  19.172  1.00  0.00           C  
ATOM    160  C   TYR A  64       2.273   3.091  18.032  1.00  0.00           C  
ATOM    161  O   TYR A  64       2.683   2.789  16.904  1.00  0.00           O  
ATOM    162  CB  TYR A  64       1.170   1.173  19.178  1.00  0.00           C  
ATOM    163  CG  TYR A  64       1.232  -0.007  18.207  1.00  0.00           C  
ATOM    164  CD1 TYR A  64       1.760  -1.250  18.740  1.00  0.00           C  
ATOM    165  CD2 TYR A  64       0.731   0.025  16.906  1.00  0.00           C  
ATOM    166  CE1 TYR A  64       1.658  -2.411  17.955  1.00  0.00           C  
ATOM    167  CE2 TYR A  64       0.762  -1.164  16.121  1.00  0.00           C  
ATOM    168  CZ  TYR A  64       1.140  -2.402  16.664  1.00  0.00           C  
ATOM    169  OH  TYR A  64       1.061  -3.523  15.922  1.00  0.00           O  
ATOM    170  N   GLY A  65       1.677   4.268  18.244  1.00  0.00           N  
ATOM    171  CA  GLY A  65       1.459   5.277  17.206  1.00  0.00           C  
ATOM    172  C   GLY A  65       2.765   6.097  16.916  1.00  0.00           C  
ATOM    173  O   GLY A  65       2.973   6.527  15.834  1.00  0.00           O  
ATOM    174  N   GLN A  66       3.572   6.283  17.937  1.00  0.00           N  
ATOM    175  CA  GLN A  66       4.908   6.938  17.991  1.00  0.00           C  
ATOM    176  C   GLN A  66       6.099   6.076  17.581  1.00  0.00           C  
ATOM    177  O   GLN A  66       6.777   6.467  16.612  1.00  0.00           O  
ATOM    178  CB  GLN A  66       5.176   7.309  19.446  1.00  0.00           C  
ATOM    179  CG  GLN A  66       4.368   8.531  19.996  1.00  0.00           C  
ATOM    180  CD  GLN A  66       5.006   9.887  19.657  1.00  0.00           C  
ATOM    181  OE1 GLN A  66       4.239  10.878  19.672  1.00  0.00           O  
ATOM    182  NE2 GLN A  66       6.308  10.040  19.445  1.00  0.00           N  
ATOM    183  N   GLN A  67       6.351   4.891  18.177  1.00  0.00           N  
ATOM    184  CA  GLN A  67       7.302   3.827  17.754  1.00  0.00           C  
ATOM    185  C   GLN A  67       6.864   2.417  18.150  1.00  0.00           C  
ATOM    186  O   GLN A  67       6.984   2.026  19.302  1.00  0.00           O  
ATOM    187  CB  GLN A  67       8.811   4.248  18.108  1.00  0.00           C  
ATOM    188  CG  GLN A  67       9.904   4.176  16.950  1.00  0.00           C  
ATOM    189  CD  GLN A  67       9.872   2.849  16.132  1.00  0.00           C  
ATOM    190  OE1 GLN A  67       9.561   1.817  16.735  1.00  0.00           O  
ATOM    191  NE2 GLN A  67      10.013   2.956  14.796  1.00  0.00           N  
ATOM    192  N   PRO A  68       6.283   1.602  17.235  1.00  0.00           N  
ATOM    193  CA  PRO A  68       5.833   0.253  17.489  1.00  0.00           C  
ATOM    194  C   PRO A  68       6.903  -0.892  17.548  1.00  0.00           C  
ATOM    195  O   PRO A  68       6.710  -1.876  18.208  1.00  0.00           O  
ATOM    196  CB  PRO A  68       4.815  -0.105  16.445  1.00  0.00           C  
ATOM    197  CG  PRO A  68       5.262   0.662  15.229  1.00  0.00           C  
ATOM    198  CD  PRO A  68       5.862   1.974  15.872  1.00  0.00           C  
ATOM    199  N   TYR A  69       8.067  -0.715  16.898  1.00  0.00           N  
ATOM    200  CA  TYR A  69       9.054  -1.790  16.924  1.00  0.00           C  
ATOM    201  C   TYR A  69       9.992  -1.695  18.219  1.00  0.00           C  
ATOM    202  O   TYR A  69      10.352  -2.700  18.813  1.00  0.00           O  
ATOM    203  CB  TYR A  69      10.008  -1.619  15.705  1.00  0.00           C  
ATOM    204  CG  TYR A  69       9.308  -1.396  14.388  1.00  0.00           C  
ATOM    205  CD1 TYR A  69       8.102  -2.006  14.033  1.00  0.00           C  
ATOM    206  CD2 TYR A  69       9.731  -0.328  13.576  1.00  0.00           C  
ATOM    207  CE1 TYR A  69       7.373  -1.679  12.811  1.00  0.00           C  
ATOM    208  CE2 TYR A  69       9.039   0.066  12.407  1.00  0.00           C  
ATOM    209  CZ  TYR A  69       7.929  -0.707  11.990  1.00  0.00           C  
ATOM    210  OH  TYR A  69       7.277  -0.390  10.902  1.00  0.00           O  
ATOM    211  N   GLU A  70      10.197  -0.458  18.730  1.00  0.00           N  
ATOM    212  CA  GLU A  70      10.846  -0.105  20.040  1.00  0.00           C  
ATOM    213  C   GLU A  70       9.973  -0.694  21.191  1.00  0.00           C  
ATOM    214  O   GLU A  70      10.517  -1.404  22.025  1.00  0.00           O  
ATOM    215  CB  GLU A  70      10.963   1.375  20.211  1.00  0.00           C  
ATOM    216  CG  GLU A  70      11.860   2.083  19.213  1.00  0.00           C  
ATOM    217  CD  GLU A  70      13.288   2.169  19.723  1.00  0.00           C  
ATOM    218  OE1 GLU A  70      13.558   1.838  20.914  1.00  0.00           O  
ATOM    219  OE2 GLU A  70      14.161   2.586  18.940  1.00  0.00           O1-
ATOM    220  N   PHE A  71       8.663  -0.355  21.181  1.00  0.00           N  
ATOM    221  CA  PHE A  71       7.631  -1.002  22.118  1.00  0.00           C  
ATOM    222  C   PHE A  71       7.722  -2.534  21.987  1.00  0.00           C  
ATOM    223  O   PHE A  71       7.829  -3.200  23.005  1.00  0.00           O  
ATOM    224  CB  PHE A  71       6.267  -0.462  21.627  1.00  0.00           C  
ATOM    225  CG  PHE A  71       5.009  -1.127  22.202  1.00  0.00           C  
ATOM    226  CD1 PHE A  71       4.106  -1.889  21.425  1.00  0.00           C  
ATOM    227  CD2 PHE A  71       4.743  -0.971  23.585  1.00  0.00           C  
ATOM    228  CE1 PHE A  71       3.050  -2.535  22.037  1.00  0.00           C  
ATOM    229  CE2 PHE A  71       3.622  -1.500  24.181  1.00  0.00           C  
ATOM    230  CZ  PHE A  71       2.779  -2.306  23.417  1.00  0.00           C  
ATOM    231  N   PHE A  72       7.554  -3.137  20.839  1.00  0.00           N  
ATOM    232  CA  PHE A  72       7.556  -4.585  20.505  1.00  0.00           C  
ATOM    233  C   PHE A  72       8.784  -5.309  20.999  1.00  0.00           C  
ATOM    234  O   PHE A  72       8.714  -6.372  21.587  1.00  0.00           O  
ATOM    235  CB  PHE A  72       7.233  -4.939  19.000  1.00  0.00           C  
ATOM    236  CG  PHE A  72       5.896  -5.333  18.550  1.00  0.00           C  
ATOM    237  CD1 PHE A  72       4.968  -5.999  19.386  1.00  0.00           C  
ATOM    238  CD2 PHE A  72       5.421  -4.788  17.329  1.00  0.00           C  
ATOM    239  CE1 PHE A  72       3.587  -6.096  19.118  1.00  0.00           C  
ATOM    240  CE2 PHE A  72       4.033  -4.818  17.053  1.00  0.00           C  
ATOM    241  CZ  PHE A  72       3.129  -5.416  17.981  1.00  0.00           C  
ATOM    242  N   GLU A  73       9.951  -4.669  20.783  1.00  0.00           N  
ATOM    243  CA  GLU A  73      11.205  -5.358  21.114  1.00  0.00           C  
ATOM    244  C   GLU A  73      11.475  -5.384  22.664  1.00  0.00           C  
ATOM    245  O   GLU A  73      11.712  -6.410  23.216  1.00  0.00           O  
ATOM    246  CB  GLU A  73      12.385  -4.620  20.399  1.00  0.00           C  
ATOM    247  CG  GLU A  73      13.843  -5.006  20.870  1.00  0.00           C  
ATOM    248  CD  GLU A  73      14.070  -6.537  20.531  1.00  0.00           C  
ATOM    249  OE1 GLU A  73      13.608  -7.031  19.478  1.00  0.00           O  
ATOM    250  OE2 GLU A  73      14.697  -7.247  21.289  1.00  0.00           O1-
ATOM    251  N   SER A  74      11.151  -4.352  23.345  1.00  0.00           N  
ATOM    252  CA  SER A  74      11.479  -4.216  24.777  1.00  0.00           C  
ATOM    253  C   SER A  74      10.337  -4.708  25.586  1.00  0.00           C  
ATOM    254  O   SER A  74      10.575  -4.941  26.824  1.00  0.00           O  
ATOM    255  CB  SER A  74      11.774  -2.676  25.088  1.00  0.00           C  
ATOM    256  OG  SER A  74      10.837  -1.779  24.568  1.00  0.00           O  
ATOM    257  N   CYS A  75       9.128  -4.903  25.005  1.00  0.00           N  
ATOM    258  CA  CYS A  75       8.115  -5.730  25.584  1.00  0.00           C  
ATOM    259  C   CYS A  75       8.361  -7.200  25.263  1.00  0.00           C  
ATOM    260  O   CYS A  75       7.963  -7.982  26.123  1.00  0.00           O  
ATOM    261  CB  CYS A  75       6.721  -5.259  25.181  1.00  0.00           C  
ATOM    262  SG  CYS A  75       6.105  -3.949  26.321  1.00  0.00           S  
ATOM    263  N   ARG A  76       8.964  -7.579  24.172  1.00  0.00           N  
ATOM    264  CA  ARG A  76       9.437  -8.969  23.972  1.00  0.00           C  
ATOM    265  C   ARG A  76      10.567  -9.421  24.969  1.00  0.00           C  
ATOM    266  O   ARG A  76      10.470 -10.494  25.547  1.00  0.00           O  
ATOM    267  CB  ARG A  76       9.954  -9.088  22.499  1.00  0.00           C  
ATOM    268  CG  ARG A  76      10.252 -10.570  22.101  1.00  0.00           C  
ATOM    269  CD  ARG A  76      10.630 -10.689  20.589  1.00  0.00           C  
ATOM    270  NE  ARG A  76      11.210 -11.944  20.248  1.00  0.00           N  
ATOM    271  CZ  ARG A  76      11.910 -12.276  19.124  1.00  0.00           C  
ATOM    272  NH1 ARG A  76      12.122 -11.448  18.134  1.00  0.00           N  
ATOM    273  NH2 ARG A  76      12.194 -13.559  18.932  1.00  0.00           N1+
ATOM    274  N   GLN A  77      11.538  -8.565  25.320  1.00  0.00           N  
ATOM    275  CA  GLN A  77      12.624  -8.741  26.329  1.00  0.00           C  
ATOM    276  C   GLN A  77      12.073  -8.892  27.780  1.00  0.00           C  
ATOM    277  O   GLN A  77      12.807  -9.112  28.728  1.00  0.00           O  
ATOM    278  CB  GLN A  77      13.586  -7.542  26.392  1.00  0.00           C  
ATOM    279  CG  GLN A  77      14.255  -7.317  24.996  1.00  0.00           C  
ATOM    280  CD  GLN A  77      15.545  -8.181  24.911  1.00  0.00           C  
ATOM    281  OE1 GLN A  77      15.915  -9.003  25.786  1.00  0.00           O  
ATOM    282  NE2 GLN A  77      16.198  -8.185  23.760  1.00  0.00           N  
ATOM    283  N   LYS A  78      10.753  -8.730  27.954  1.00  0.00           N  
ATOM    284  CA  LYS A  78       9.947  -8.610  29.209  1.00  0.00           C  
ATOM    285  C   LYS A  78       8.676  -9.518  29.242  1.00  0.00           C  
ATOM    286  O   LYS A  78       8.231  -9.819  30.333  1.00  0.00           O  
ATOM    287  CB  LYS A  78       9.608  -7.165  29.573  1.00  0.00           C  
ATOM    288  CG  LYS A  78      10.823  -6.294  29.725  1.00  0.00           C  
ATOM    289  CD  LYS A  78      10.414  -4.887  29.910  1.00  0.00           C  
ATOM    290  CE  LYS A  78      11.538  -3.853  30.047  1.00  0.00           C  
ATOM    291  NZ  LYS A  78      11.020  -2.524  30.443  1.00  0.00           N1+
ATOM    292  N   TYR A  79       8.050  -9.887  28.113  1.00  0.00           N  
ATOM    293  CA  TYR A  79       6.747 -10.521  27.997  1.00  0.00           C  
ATOM    294  C   TYR A  79       6.882 -11.818  27.188  1.00  0.00           C  
ATOM    295  O   TYR A  79       5.970 -12.646  27.153  1.00  0.00           O  
ATOM    296  CB  TYR A  79       5.601  -9.588  27.646  1.00  0.00           C  
ATOM    297  CG  TYR A  79       5.357  -8.449  28.600  1.00  0.00           C  
ATOM    298  CD1 TYR A  79       4.690  -8.732  29.776  1.00  0.00           C  
ATOM    299  CD2 TYR A  79       5.779  -7.116  28.428  1.00  0.00           C  
ATOM    300  CE1 TYR A  79       4.351  -7.735  30.701  1.00  0.00           C  
ATOM    301  CE2 TYR A  79       5.505  -6.096  29.335  1.00  0.00           C  
ATOM    302  CZ  TYR A  79       4.854  -6.403  30.511  1.00  0.00           C  
ATOM    303  OH  TYR A  79       4.696  -5.355  31.436  1.00  0.00           O  
ATOM    304  N   GLY A  80       7.981 -11.973  26.528  1.00  0.00           N  
ATOM    305  CA  GLY A  80       8.390 -13.058  25.610  1.00  0.00           C  
ATOM    306  C   GLY A  80       7.805 -12.789  24.201  1.00  0.00           C  
ATOM    307  O   GLY A  80       7.161 -11.747  23.965  1.00  0.00           O  
ATOM    308  N   ASP A  81       8.076 -13.710  23.277  1.00  0.00           N  
ATOM    309  CA  ASP A  81       7.836 -13.631  21.854  1.00  0.00           C  
ATOM    310  C   ASP A  81       6.353 -13.908  21.537  1.00  0.00           C  
ATOM    311  O   ASP A  81       5.942 -13.637  20.402  1.00  0.00           O  
ATOM    312  CB  ASP A  81       8.593 -14.722  21.137  1.00  0.00           C  
ATOM    313  CG  ASP A  81      10.066 -14.744  21.153  1.00  0.00           C  
ATOM    314  OD1 ASP A  81      10.632 -15.567  20.391  1.00  0.00           O  
ATOM    315  OD2 ASP A  81      10.710 -13.921  21.821  1.00  0.00           O1-
ATOM    316  N   VAL A  82       5.561 -14.549  22.432  1.00  0.00           N  
ATOM    317  CA  VAL A  82       4.127 -14.748  22.334  1.00  0.00           C  
ATOM    318  C   VAL A  82       3.637 -13.870  23.503  1.00  0.00           C  
ATOM    319  O   VAL A  82       4.053 -14.105  24.649  1.00  0.00           O  
ATOM    320  CB  VAL A  82       3.839 -16.261  22.556  1.00  0.00           C  
ATOM    321  CG1 VAL A  82       2.338 -16.652  22.451  1.00  0.00           C  
ATOM    322  CG2 VAL A  82       4.816 -17.137  21.720  1.00  0.00           C  
ATOM    323  N   PHE A  83       2.824 -12.834  23.216  1.00  0.00           N  
ATOM    324  CA  PHE A  83       2.158 -11.937  24.244  1.00  0.00           C  
ATOM    325  C   PHE A  83       0.684 -11.543  23.866  1.00  0.00           C  
ATOM    326  O   PHE A  83       0.338 -11.741  22.677  1.00  0.00           O  
ATOM    327  CB  PHE A  83       3.095 -10.757  24.706  1.00  0.00           C  
ATOM    328  CG  PHE A  83       3.488  -9.560  23.811  1.00  0.00           C  
ATOM    329  CD1 PHE A  83       2.487  -8.602  23.535  1.00  0.00           C  
ATOM    330  CD2 PHE A  83       4.774  -9.279  23.431  1.00  0.00           C  
ATOM    331  CE1 PHE A  83       2.795  -7.370  22.846  1.00  0.00           C  
ATOM    332  CE2 PHE A  83       5.093  -8.092  22.903  1.00  0.00           C  
ATOM    333  CZ  PHE A  83       4.147  -7.051  22.669  1.00  0.00           C  
ATOM    334  N   SER A  84      -0.045 -10.819  24.715  1.00  0.00           N  
ATOM    335  CA  SER A  84      -1.373 -10.240  24.449  1.00  0.00           C  
ATOM    336  C   SER A  84      -1.423  -8.812  25.010  1.00  0.00           C  
ATOM    337  O   SER A  84      -0.778  -8.479  26.044  1.00  0.00           O  
ATOM    338  CB  SER A  84      -2.481 -11.238  24.791  1.00  0.00           C  
ATOM    339  OG  SER A  84      -2.533 -11.501  26.178  1.00  0.00           O  
ATOM    340  N   PHE A  85      -2.209  -7.967  24.390  1.00  0.00           N  
ATOM    341  CA  PHE A  85      -2.256  -6.535  24.643  1.00  0.00           C  
ATOM    342  C   PHE A  85      -3.600  -5.984  24.161  1.00  0.00           C  
ATOM    343  O   PHE A  85      -4.321  -6.758  23.547  1.00  0.00           O  
ATOM    344  CB  PHE A  85      -1.007  -5.723  24.134  1.00  0.00           C  
ATOM    345  CG  PHE A  85      -0.856  -5.421  22.610  1.00  0.00           C  
ATOM    346  CD1 PHE A  85      -1.155  -6.406  21.653  1.00  0.00           C  
ATOM    347  CD2 PHE A  85      -0.457  -4.170  22.243  1.00  0.00           C  
ATOM    348  CE1 PHE A  85      -1.137  -6.031  20.264  1.00  0.00           C  
ATOM    349  CE2 PHE A  85      -0.361  -3.828  20.924  1.00  0.00           C  
ATOM    350  CZ  PHE A  85      -0.724  -4.734  19.935  1.00  0.00           C  
ATOM    351  N   MET A  86      -3.893  -4.741  24.509  1.00  0.00           N  
ATOM    352  CA  MET A  86      -4.992  -3.951  24.052  1.00  0.00           C  
ATOM    353  C   MET A  86      -4.455  -2.938  22.999  1.00  0.00           C  
ATOM    354  O   MET A  86      -3.455  -2.209  23.212  1.00  0.00           O  
ATOM    355  CB  MET A  86      -5.551  -3.202  25.300  1.00  0.00           C  
ATOM    356  CG  MET A  86      -6.836  -2.337  24.949  1.00  0.00           C  
ATOM    357  SD  MET A  86      -7.511  -1.308  26.302  1.00  0.00           S  
ATOM    358  CE  MET A  86      -8.850  -2.411  26.748  1.00  0.00           C  
ATOM    359  N   LEU A  87      -5.240  -2.791  21.886  1.00  0.00           N  
ATOM    360  CA  LEU A  87      -5.043  -1.841  20.767  1.00  0.00           C  
ATOM    361  C   LEU A  87      -6.342  -1.260  20.303  1.00  0.00           C  
ATOM    362  O   LEU A  87      -7.117  -1.965  19.657  1.00  0.00           O  
ATOM    363  CB  LEU A  87      -4.288  -2.541  19.622  1.00  0.00           C  
ATOM    364  CG  LEU A  87      -3.564  -1.891  18.428  1.00  0.00           C  
ATOM    365  CD1 LEU A  87      -2.328  -1.138  19.085  1.00  0.00           C  
ATOM    366  CD2 LEU A  87      -3.117  -2.794  17.268  1.00  0.00           C  
ATOM    367  N   LEU A  88      -6.540   0.063  20.418  1.00  0.00           N  
ATOM    368  CA  LEU A  88      -7.750   0.837  20.036  1.00  0.00           C  
ATOM    369  C   LEU A  88      -8.997   0.202  20.767  1.00  0.00           C  
ATOM    370  O   LEU A  88      -9.986  -0.184  20.104  1.00  0.00           O  
ATOM    371  CB  LEU A  88      -7.888   0.876  18.474  1.00  0.00           C  
ATOM    372  CG  LEU A  88      -6.560   1.501  17.919  1.00  0.00           C  
ATOM    373  CD1 LEU A  88      -6.456   1.058  16.462  1.00  0.00           C  
ATOM    374  CD2 LEU A  88      -6.403   3.064  18.092  1.00  0.00           C  
ATOM    375  N   GLY A  89      -8.877  -0.080  22.071  1.00  0.00           N  
ATOM    376  CA  GLY A  89      -9.809  -0.677  22.959  1.00  0.00           C  
ATOM    377  C   GLY A  89     -10.119  -2.139  22.822  1.00  0.00           C  
ATOM    378  O   GLY A  89     -10.980  -2.620  23.561  1.00  0.00           O  
ATOM    379  N   LYS A  90      -9.521  -2.857  21.943  1.00  0.00           N  
ATOM    380  CA  LYS A  90      -9.643  -4.213  21.609  1.00  0.00           C  
ATOM    381  C   LYS A  90      -8.390  -5.062  22.004  1.00  0.00           C  
ATOM    382  O   LYS A  90      -7.239  -4.752  21.678  1.00  0.00           O  
ATOM    383  CB  LYS A  90      -9.855  -4.295  20.135  1.00  0.00           C  
ATOM    384  CG  LYS A  90     -11.105  -3.621  19.628  1.00  0.00           C  
ATOM    385  CD  LYS A  90     -11.276  -3.912  18.121  1.00  0.00           C  
ATOM    386  CE  LYS A  90     -12.351  -2.874  17.498  1.00  0.00           C  
ATOM    387  NZ  LYS A  90     -13.682  -2.865  18.114  1.00  0.00           N1+
ATOM    388  N   ILE A  91      -8.684  -6.178  22.687  1.00  0.00           N  
ATOM    389  CA  ILE A  91      -7.748  -7.098  23.082  1.00  0.00           C  
ATOM    390  C   ILE A  91      -7.271  -7.860  21.855  1.00  0.00           C  
ATOM    391  O   ILE A  91      -8.033  -8.175  20.945  1.00  0.00           O  
ATOM    392  CB  ILE A  91      -8.209  -8.047  24.228  1.00  0.00           C  
ATOM    393  CG1 ILE A  91      -9.065  -7.348  25.317  1.00  0.00           C  
ATOM    394  CG2 ILE A  91      -6.995  -8.855  24.942  1.00  0.00           C  
ATOM    395  CD1 ILE A  91      -8.340  -6.248  26.036  1.00  0.00           C  
ATOM    396  N   MET A  92      -5.981  -8.172  21.731  1.00  0.00           N  
ATOM    397  CA  MET A  92      -5.291  -8.756  20.560  1.00  0.00           C  
ATOM    398  C   MET A  92      -4.175  -9.613  21.108  1.00  0.00           C  
ATOM    399  O   MET A  92      -3.550  -9.262  22.130  1.00  0.00           O  
ATOM    400  CB  MET A  92      -4.737  -7.612  19.673  1.00  0.00           C  
ATOM    401  CG  MET A  92      -5.824  -6.644  19.087  1.00  0.00           C  
ATOM    402  SD  MET A  92      -5.276  -5.943  17.541  1.00  0.00           S  
ATOM    403  CE  MET A  92      -6.733  -4.909  17.236  1.00  0.00           C  
ATOM    404  N   THR A  93      -3.783 -10.610  20.308  1.00  0.00           N  
ATOM    405  CA  THR A  93      -2.714 -11.510  20.622  1.00  0.00           C  
ATOM    406  C   THR A  93      -1.551 -11.214  19.641  1.00  0.00           C  
ATOM    407  O   THR A  93      -1.749 -10.690  18.623  1.00  0.00           O  
ATOM    408  CB  THR A  93      -3.101 -13.007  20.465  1.00  0.00           C  
ATOM    409  OG1 THR A  93      -4.102 -13.222  21.442  1.00  0.00           O  
ATOM    410  CG2 THR A  93      -2.017 -14.042  20.828  1.00  0.00           C  
ATOM    411  N   VAL A  94      -0.256 -11.508  19.953  1.00  0.00           N  
ATOM    412  CA  VAL A  94       0.934 -11.126  19.318  1.00  0.00           C  
ATOM    413  C   VAL A  94       1.869 -12.364  19.211  1.00  0.00           C  
ATOM    414  O   VAL A  94       1.966 -12.997  20.258  1.00  0.00           O  
ATOM    415  CB  VAL A  94       1.618  -9.905  20.052  1.00  0.00           C  
ATOM    416  CG1 VAL A  94       3.054  -9.564  19.532  1.00  0.00           C  
ATOM    417  CG2 VAL A  94       0.787  -8.690  19.940  1.00  0.00           C  
ATOM    418  N   TYR A  95       2.475 -12.699  18.074  1.00  0.00           N  
ATOM    419  CA  TYR A  95       3.697 -13.542  18.064  1.00  0.00           C  
ATOM    420  C   TYR A  95       4.686 -12.676  17.203  1.00  0.00           C  
ATOM    421  O   TYR A  95       4.352 -12.304  16.088  1.00  0.00           O  
ATOM    422  CB  TYR A  95       3.264 -14.849  17.356  1.00  0.00           C  
ATOM    423  CG  TYR A  95       4.025 -16.151  17.573  1.00  0.00           C  
ATOM    424  CD1 TYR A  95       3.337 -17.354  17.721  1.00  0.00           C  
ATOM    425  CD2 TYR A  95       5.433 -16.217  17.576  1.00  0.00           C  
ATOM    426  CE1 TYR A  95       4.008 -18.536  17.911  1.00  0.00           C  
ATOM    427  CE2 TYR A  95       6.150 -17.423  17.827  1.00  0.00           C  
ATOM    428  CZ  TYR A  95       5.398 -18.599  17.996  1.00  0.00           C  
ATOM    429  OH  TYR A  95       6.134 -19.743  18.253  1.00  0.00           O  
ATOM    430  N   LEU A  96       5.875 -12.348  17.724  1.00  0.00           N  
ATOM    431  CA  LEU A  96       6.948 -11.606  16.972  1.00  0.00           C  
ATOM    432  C   LEU A  96       7.862 -12.528  16.276  1.00  0.00           C  
ATOM    433  O   LEU A  96       8.195 -13.618  16.785  1.00  0.00           O  
ATOM    434  CB  LEU A  96       7.619 -10.793  18.124  1.00  0.00           C  
ATOM    435  CG  LEU A  96       6.759  -9.544  18.593  1.00  0.00           C  
ATOM    436  CD1 LEU A  96       7.393  -8.834  19.840  1.00  0.00           C  
ATOM    437  CD2 LEU A  96       6.609  -8.550  17.435  1.00  0.00           C  
ATOM    438  N   GLY A  97       8.389 -12.075  15.127  1.00  0.00           N  
ATOM    439  CA  GLY A  97       9.336 -12.862  14.311  1.00  0.00           C  
ATOM    440  C   GLY A  97       8.667 -13.869  13.350  1.00  0.00           C  
ATOM    441  O   GLY A  97       7.438 -14.001  13.290  1.00  0.00           O  
ATOM    442  N   PRO A  98       9.505 -14.567  12.560  1.00  0.00           N  
ATOM    443  CA  PRO A  98       9.075 -15.528  11.462  1.00  0.00           C  
ATOM    444  C   PRO A  98       8.272 -16.744  11.882  1.00  0.00           C  
ATOM    445  O   PRO A  98       7.630 -17.276  11.018  1.00  0.00           O  
ATOM    446  CB  PRO A  98      10.330 -15.810  10.672  1.00  0.00           C  
ATOM    447  CG  PRO A  98      11.496 -15.537  11.577  1.00  0.00           C  
ATOM    448  CD  PRO A  98      10.954 -14.570  12.678  1.00  0.00           C  
ATOM    449  N   LYS A  99       8.236 -17.205  13.180  1.00  0.00           N  
ATOM    450  CA  LYS A  99       7.322 -18.297  13.573  1.00  0.00           C  
ATOM    451  C   LYS A  99       5.908 -17.749  14.021  1.00  0.00           C  
ATOM    452  O   LYS A  99       4.902 -18.481  14.110  1.00  0.00           O  
ATOM    453  CB  LYS A  99       7.911 -19.097  14.707  1.00  0.00           C  
ATOM    454  CG  LYS A  99       8.785 -20.272  14.223  1.00  0.00           C  
ATOM    455  CD  LYS A  99       9.235 -21.099  15.391  1.00  0.00           C  
ATOM    456  CE  LYS A  99      10.213 -22.222  15.022  1.00  0.00           C  
ATOM    457  NZ  LYS A  99       9.544 -23.274  14.249  1.00  0.00           N1+
ATOM    458  N   GLY A 100       5.844 -16.418  14.130  1.00  0.00           N  
ATOM    459  CA  GLY A 100       4.573 -15.738  14.298  1.00  0.00           C  
ATOM    460  C   GLY A 100       3.941 -15.559  12.919  1.00  0.00           C  
ATOM    461  O   GLY A 100       2.723 -15.632  12.755  1.00  0.00           O  
ATOM    462  N   HIS A 101       4.812 -15.364  11.939  1.00  0.00           N  
ATOM    463  CA  HIS A 101       4.421 -15.383  10.504  1.00  0.00           C  
ATOM    464  C   HIS A 101       3.913 -16.749  10.116  1.00  0.00           C  
ATOM    465  O   HIS A 101       2.706 -16.878   9.734  1.00  0.00           O  
ATOM    466  CB  HIS A 101       5.562 -14.929   9.588  1.00  0.00           C  
ATOM    467  CG  HIS A 101       6.142 -13.516   9.861  1.00  0.00           C  
ATOM    468  ND1 HIS A 101       6.958 -12.819   8.913  1.00  0.00           N  
ATOM    469  CD2 HIS A 101       6.069 -12.703  10.964  1.00  0.00           C  
ATOM    470  CE1 HIS A 101       7.182 -11.669   9.497  1.00  0.00           C  
ATOM    471  NE2 HIS A 101       6.733 -11.472  10.723  1.00  0.00           N  
ATOM    472  N   GLU A 102       4.621 -17.826  10.356  1.00  0.00           N  
ATOM    473  CA  GLU A 102       4.192 -19.212  10.298  1.00  0.00           C  
ATOM    474  C   GLU A 102       3.044 -19.642  11.295  1.00  0.00           C  
ATOM    475  O   GLU A 102       2.436 -20.596  11.004  1.00  0.00           O  
ATOM    476  CB  GLU A 102       5.463 -20.156  10.305  1.00  0.00           C  
ATOM    477  CG  GLU A 102       5.178 -21.573   9.598  1.00  0.00           C  
ATOM    478  CD  GLU A 102       4.689 -22.617  10.418  1.00  0.00           C  
ATOM    479  OE1 GLU A 102       3.990 -23.603  10.055  1.00  0.00           O  
ATOM    480  OE2 GLU A 102       5.201 -22.672  11.519  1.00  0.00           O1-
ATOM    481  N   PHE A 103       2.621 -18.791  12.224  1.00  0.00           N  
ATOM    482  CA  PHE A 103       1.367 -18.850  12.976  1.00  0.00           C  
ATOM    483  C   PHE A 103       0.200 -18.204  12.264  1.00  0.00           C  
ATOM    484  O   PHE A 103      -0.715 -18.903  11.850  1.00  0.00           O  
ATOM    485  CB  PHE A 103       1.489 -18.209  14.389  1.00  0.00           C  
ATOM    486  CG  PHE A 103       0.332 -18.151  15.375  1.00  0.00           C  
ATOM    487  CD1 PHE A 103       0.174 -16.945  16.132  1.00  0.00           C  
ATOM    488  CD2 PHE A 103      -0.583 -19.165  15.432  1.00  0.00           C  
ATOM    489  CE1 PHE A 103      -0.946 -16.839  17.004  1.00  0.00           C  
ATOM    490  CE2 PHE A 103      -1.803 -18.987  16.108  1.00  0.00           C  
ATOM    491  CZ  PHE A 103      -1.930 -17.874  16.988  1.00  0.00           C  
ATOM    492  N   VAL A 104       0.165 -16.857  12.135  1.00  0.00           N  
ATOM    493  CA  VAL A 104      -1.073 -16.207  11.687  1.00  0.00           C  
ATOM    494  C   VAL A 104      -1.266 -16.335  10.144  1.00  0.00           C  
ATOM    495  O   VAL A 104      -2.419 -16.461   9.696  1.00  0.00           O  
ATOM    496  CB  VAL A 104      -0.983 -14.656  12.165  1.00  0.00           C  
ATOM    497  CG1 VAL A 104      -2.257 -13.838  11.862  1.00  0.00           C  
ATOM    498  CG2 VAL A 104      -0.465 -14.392  13.624  1.00  0.00           C  
ATOM    499  N   PHE A 105      -0.200 -16.284   9.347  1.00  0.00           N  
ATOM    500  CA  PHE A 105      -0.390 -16.426   7.917  1.00  0.00           C  
ATOM    501  C   PHE A 105      -0.427 -17.853   7.411  1.00  0.00           C  
ATOM    502  O   PHE A 105      -0.628 -18.057   6.206  1.00  0.00           O  
ATOM    503  CB  PHE A 105       0.851 -15.722   7.237  1.00  0.00           C  
ATOM    504  CG  PHE A 105       1.079 -14.216   7.398  1.00  0.00           C  
ATOM    505  CD1 PHE A 105       0.046 -13.269   7.581  1.00  0.00           C  
ATOM    506  CD2 PHE A 105       2.410 -13.775   7.398  1.00  0.00           C  
ATOM    507  CE1 PHE A 105       0.327 -11.888   7.781  1.00  0.00           C  
ATOM    508  CE2 PHE A 105       2.735 -12.420   7.564  1.00  0.00           C  
ATOM    509  CZ  PHE A 105       1.682 -11.499   7.676  1.00  0.00           C  
ATOM    510  N   ASN A 106      -0.195 -18.836   8.280  1.00  0.00           N  
ATOM    511  CA  ASN A 106      -0.574 -20.257   7.941  1.00  0.00           C  
ATOM    512  C   ASN A 106      -1.925 -20.658   8.611  1.00  0.00           C  
ATOM    513  O   ASN A 106      -2.470 -21.743   8.312  1.00  0.00           O  
ATOM    514  CB  ASN A 106       0.521 -21.134   8.575  1.00  0.00           C  
ATOM    515  CG  ASN A 106       0.803 -22.322   7.709  1.00  0.00           C  
ATOM    516  OD1 ASN A 106       1.509 -22.154   6.742  1.00  0.00           O  
ATOM    517  ND2 ASN A 106       0.199 -23.478   7.955  1.00  0.00           N  
ATOM    518  N   ALA A 107      -2.519 -19.757   9.423  1.00  0.00           N  
ATOM    519  CA  ALA A 107      -3.851 -20.007   9.986  1.00  0.00           C  
ATOM    520  C   ALA A 107      -4.847 -19.886   8.755  1.00  0.00           C  
ATOM    521  O   ALA A 107      -4.747 -18.907   8.016  1.00  0.00           O  
ATOM    522  CB  ALA A 107      -4.123 -19.117  11.154  1.00  0.00           C  
ATOM    523  N   LYS A 108      -5.753 -20.870   8.567  1.00  0.00           N  
ATOM    524  CA  LYS A 108      -6.774 -20.819   7.516  1.00  0.00           C  
ATOM    525  C   LYS A 108      -7.737 -19.541   7.594  1.00  0.00           C  
ATOM    526  O   LYS A 108      -8.070 -19.045   8.655  1.00  0.00           O  
ATOM    527  CB  LYS A 108      -7.690 -22.082   7.795  1.00  0.00           C  
ATOM    528  CG  LYS A 108      -6.986 -23.493   7.688  1.00  0.00           C  
ATOM    529  CD  LYS A 108      -7.909 -24.777   7.571  1.00  0.00           C  
ATOM    530  CE  LYS A 108      -8.795 -25.005   8.832  1.00  0.00           C  
ATOM    531  NZ  LYS A 108      -7.943 -25.189   9.964  1.00  0.00           N1+
ATOM    532  N   LEU A 109      -8.221 -19.092   6.393  1.00  0.00           N  
ATOM    533  CA  LEU A 109      -9.201 -17.963   6.217  1.00  0.00           C  
ATOM    534  C   LEU A 109     -10.511 -18.299   6.914  1.00  0.00           C  
ATOM    535  O   LEU A 109     -11.184 -17.301   7.205  1.00  0.00           O  
ATOM    536  CB  LEU A 109      -9.361 -17.787   4.720  1.00  0.00           C  
ATOM    537  CG  LEU A 109      -8.381 -16.850   4.033  1.00  0.00           C  
ATOM    538  CD1 LEU A 109      -7.049 -17.487   3.827  1.00  0.00           C  
ATOM    539  CD2 LEU A 109      -8.825 -16.493   2.627  1.00  0.00           C  
ATOM    540  N   SER A 110     -10.745 -19.555   7.315  1.00  0.00           N  
ATOM    541  CA  SER A 110     -11.890 -20.037   8.086  1.00  0.00           C  
ATOM    542  C   SER A 110     -11.599 -19.977   9.578  1.00  0.00           C  
ATOM    543  O   SER A 110     -12.557 -19.882  10.369  1.00  0.00           O  
ATOM    544  CB  SER A 110     -12.150 -21.536   7.633  1.00  0.00           C  
ATOM    545  OG  SER A 110     -11.216 -22.548   8.013  1.00  0.00           O  
ATOM    546  N   ASP A 111     -10.324 -20.077   9.925  1.00  0.00           N  
ATOM    547  CA  ASP A 111      -9.819 -20.080  11.331  1.00  0.00           C  
ATOM    548  C   ASP A 111      -9.731 -18.637  11.819  1.00  0.00           C  
ATOM    549  O   ASP A 111     -10.079 -18.344  12.925  1.00  0.00           O  
ATOM    550  CB  ASP A 111      -8.409 -20.686  11.664  1.00  0.00           C  
ATOM    551  CG  ASP A 111      -8.419 -22.186  11.555  1.00  0.00           C  
ATOM    552  OD1 ASP A 111      -7.449 -22.705  10.936  1.00  0.00           O  
ATOM    553  OD2 ASP A 111      -9.416 -22.802  12.074  1.00  0.00           O1-
ATOM    554  N   VAL A 112      -9.212 -17.761  10.918  1.00  0.00           N  
ATOM    555  CA  VAL A 112      -9.048 -16.294  11.199  1.00  0.00           C  
ATOM    556  C   VAL A 112      -9.556 -15.520  10.073  1.00  0.00           C  
ATOM    557  O   VAL A 112      -9.324 -15.777   8.905  1.00  0.00           O  
ATOM    558  CB  VAL A 112      -7.549 -16.032  11.637  1.00  0.00           C  
ATOM    559  CG1 VAL A 112      -7.168 -16.783  12.993  1.00  0.00           C  
ATOM    560  CG2 VAL A 112      -6.525 -16.255  10.500  1.00  0.00           C  
ATOM    561  N   SER A 113     -10.425 -14.543  10.359  1.00  0.00           N  
ATOM    562  CA  SER A 113     -11.013 -13.627   9.445  1.00  0.00           C  
ATOM    563  C   SER A 113     -10.211 -12.321   9.457  1.00  0.00           C  
ATOM    564  O   SER A 113      -9.824 -11.819  10.529  1.00  0.00           O  
ATOM    565  CB  SER A 113     -12.468 -13.394   9.980  1.00  0.00           C  
ATOM    566  OG  SER A 113     -13.296 -12.585   9.200  1.00  0.00           O  
ATOM    567  N   ALA A 114     -10.023 -11.796   8.267  1.00  0.00           N  
ATOM    568  CA  ALA A 114      -9.568 -10.400   8.060  1.00  0.00           C  
ATOM    569  C   ALA A 114     -10.869  -9.516   8.047  1.00  0.00           C  
ATOM    570  O   ALA A 114     -10.850  -8.329   8.287  1.00  0.00           O  
ATOM    571  CB  ALA A 114      -8.900 -10.265   6.637  1.00  0.00           C  
ATOM    572  N   GLU A 115     -11.923 -10.120   7.658  1.00  0.00           N  
ATOM    573  CA  GLU A 115     -13.277  -9.574   7.448  1.00  0.00           C  
ATOM    574  C   GLU A 115     -13.893  -8.901   8.662  1.00  0.00           C  
ATOM    575  O   GLU A 115     -13.957  -7.679   8.684  1.00  0.00           O  
ATOM    576  CB  GLU A 115     -14.302 -10.569   6.886  1.00  0.00           C  
ATOM    577  CG  GLU A 115     -13.747 -11.394   5.712  1.00  0.00           C  
ATOM    578  CD  GLU A 115     -13.033 -12.629   6.151  1.00  0.00           C  
ATOM    579  OE1 GLU A 115     -11.791 -12.711   6.042  1.00  0.00           O  
ATOM    580  OE2 GLU A 115     -13.737 -13.490   6.757  1.00  0.00           O1-
ATOM    581  N   GLU A 116     -14.104  -9.654   9.693  1.00  0.00           N  
ATOM    582  CA  GLU A 116     -14.735  -9.087  10.885  1.00  0.00           C  
ATOM    583  C   GLU A 116     -13.830  -7.953  11.569  1.00  0.00           C  
ATOM    584  O   GLU A 116     -14.314  -7.246  12.417  1.00  0.00           O  
ATOM    585  CB  GLU A 116     -14.888 -10.275  11.952  1.00  0.00           C  
ATOM    586  CG  GLU A 116     -15.716 -11.540  11.659  1.00  0.00           C  
ATOM    587  CD  GLU A 116     -17.186 -11.208  11.330  1.00  0.00           C  
ATOM    588  OE1 GLU A 116     -17.628 -11.482  10.175  1.00  0.00           O  
ATOM    589  OE2 GLU A 116     -17.901 -10.812  12.278  1.00  0.00           O1-
ATOM    590  N   ALA A 117     -12.483  -7.981  11.299  1.00  0.00           N  
ATOM    591  CA  ALA A 117     -11.602  -7.033  11.928  1.00  0.00           C  
ATOM    592  C   ALA A 117     -11.703  -5.596  11.235  1.00  0.00           C  
ATOM    593  O   ALA A 117     -11.286  -4.630  11.842  1.00  0.00           O  
ATOM    594  CB  ALA A 117     -10.185  -7.682  11.907  1.00  0.00           C  
ATOM    595  N   TYR A 118     -12.198  -5.534  10.016  1.00  0.00           N  
ATOM    596  CA  TYR A 118     -12.112  -4.337   9.168  1.00  0.00           C  
ATOM    597  C   TYR A 118     -13.534  -3.741   8.965  1.00  0.00           C  
ATOM    598  O   TYR A 118     -13.670  -2.787   8.182  1.00  0.00           O  
ATOM    599  CB  TYR A 118     -11.490  -4.741   7.824  1.00  0.00           C  
ATOM    600  CG  TYR A 118      -9.921  -4.871   7.702  1.00  0.00           C  
ATOM    601  CD1 TYR A 118      -9.033  -4.552   8.706  1.00  0.00           C  
ATOM    602  CD2 TYR A 118      -9.467  -5.404   6.556  1.00  0.00           C  
ATOM    603  CE1 TYR A 118      -7.673  -4.765   8.604  1.00  0.00           C  
ATOM    604  CE2 TYR A 118      -8.094  -5.615   6.419  1.00  0.00           C  
ATOM    605  CZ  TYR A 118      -7.155  -5.331   7.452  1.00  0.00           C  
ATOM    606  OH  TYR A 118      -5.809  -5.649   7.409  1.00  0.00           O  
ATOM    607  N   LYS A 119     -14.492  -4.278   9.662  1.00  0.00           N  
ATOM    608  CA  LYS A 119     -15.867  -3.842   9.749  1.00  0.00           C  
ATOM    609  C   LYS A 119     -15.930  -2.697  10.658  1.00  0.00           C  
ATOM    610  O   LYS A 119     -15.559  -2.890  11.809  1.00  0.00           O  
ATOM    611  CB  LYS A 119     -16.787  -5.005  10.298  1.00  0.00           C  
ATOM    612  CG  LYS A 119     -17.005  -6.109   9.147  1.00  0.00           C  
ATOM    613  CD  LYS A 119     -18.102  -7.183   9.504  1.00  0.00           C  
ATOM    614  CE  LYS A 119     -17.968  -8.371   8.487  1.00  0.00           C  
ATOM    615  NZ  LYS A 119     -18.801  -9.587   8.638  1.00  0.00           N1+
HETATM  616  N   HIE A 120     -16.282  -1.532  10.053  1.00  0.00           N  
HETATM  617  CA  HIE A 120     -16.238  -0.167  10.587  1.00  0.00           C  
HETATM  618  C   HIE A 120     -14.889   0.462  10.347  1.00  0.00           C  
HETATM  619  O   HIE A 120     -14.555   1.407  11.044  1.00  0.00           O  
HETATM  620  CB  HIE A 120     -17.042  -0.025  11.856  1.00  0.00           C  
HETATM  621  CG  HIE A 120     -17.343   1.400  12.278  1.00  0.00           C  
HETATM  622  ND1 HIE A 120     -18.195   2.283  11.615  1.00  0.00           N  
HETATM  623  CD2 HIE A 120     -16.820   1.903  13.413  1.00  0.00           C  
HETATM  624  CE1 HIE A 120     -18.197   3.324  12.509  1.00  0.00           C  
HETATM  625  NE2 HIE A 120     -17.290   3.225  13.470  1.00  0.00           N  
ATOM    626  N   LEU A 121     -14.134  -0.028   9.385  1.00  0.00           N  
ATOM    627  CA  LEU A 121     -12.840   0.580   8.866  1.00  0.00           C  
ATOM    628  C   LEU A 121     -12.803   0.652   7.279  1.00  0.00           C  
ATOM    629  O   LEU A 121     -12.267   1.654   6.747  1.00  0.00           O  
ATOM    630  CB  LEU A 121     -11.631  -0.151   9.378  1.00  0.00           C  
ATOM    631  CG  LEU A 121     -10.236   0.339   8.957  1.00  0.00           C  
ATOM    632  CD1 LEU A 121      -9.843   1.759   9.295  1.00  0.00           C  
ATOM    633  CD2 LEU A 121      -9.076  -0.655   9.362  1.00  0.00           C  
ATOM    634  N   THR A 122     -13.244  -0.370   6.474  1.00  0.00           N  
ATOM    635  CA  THR A 122     -13.350  -0.324   5.002  1.00  0.00           C  
ATOM    636  C   THR A 122     -14.792  -0.193   4.522  1.00  0.00           C  
ATOM    637  O   THR A 122     -15.044   0.417   3.536  1.00  0.00           O  
ATOM    638  CB  THR A 122     -12.651  -1.554   4.381  1.00  0.00           C  
ATOM    639  OG1 THR A 122     -13.333  -2.683   4.869  1.00  0.00           O  
ATOM    640  CG2 THR A 122     -11.145  -1.669   4.802  1.00  0.00           C  
ATOM    641  N   THR A 123     -15.745  -0.689   5.339  1.00  0.00           N  
ATOM    642  CA  THR A 123     -17.160  -0.625   5.068  1.00  0.00           C  
ATOM    643  C   THR A 123     -17.766   0.754   4.846  1.00  0.00           C  
ATOM    644  O   THR A 123     -18.507   0.875   3.829  1.00  0.00           O  
ATOM    645  CB  THR A 123     -17.989  -1.431   6.081  1.00  0.00           C  
ATOM    646  OG1 THR A 123     -17.713  -0.954   7.363  1.00  0.00           O  
ATOM    647  CG2 THR A 123     -17.716  -2.949   6.027  1.00  0.00           C  
ATOM    648  N   PRO A 124     -17.516   1.868   5.581  1.00  0.00           N  
ATOM    649  CA  PRO A 124     -18.031   3.196   5.174  1.00  0.00           C  
ATOM    650  C   PRO A 124     -17.116   3.989   4.174  1.00  0.00           C  
ATOM    651  O   PRO A 124     -17.468   5.136   3.844  1.00  0.00           O  
ATOM    652  CB  PRO A 124     -18.143   3.868   6.509  1.00  0.00           C  
ATOM    653  CG  PRO A 124     -16.780   3.662   7.122  1.00  0.00           C  
ATOM    654  CD  PRO A 124     -16.611   2.152   6.836  1.00  0.00           C  
ATOM    655  N   VAL A 125     -15.926   3.448   3.803  1.00  0.00           N  
ATOM    656  CA  VAL A 125     -15.034   4.186   2.977  1.00  0.00           C  
ATOM    657  C   VAL A 125     -15.343   3.626   1.578  1.00  0.00           C  
ATOM    658  O   VAL A 125     -15.564   4.282   0.596  1.00  0.00           O  
ATOM    659  CB  VAL A 125     -13.617   3.887   3.408  1.00  0.00           C  
ATOM    660  CG1 VAL A 125     -12.568   4.473   2.397  1.00  0.00           C  
ATOM    661  CG2 VAL A 125     -13.422   4.277   4.884  1.00  0.00           C  
ATOM    662  N   PHE A 126     -15.304   2.246   1.459  1.00  0.00           N  
ATOM    663  CA  PHE A 126     -15.431   1.566   0.159  1.00  0.00           C  
ATOM    664  C   PHE A 126     -16.921   1.403  -0.208  1.00  0.00           C  
ATOM    665  O   PHE A 126     -17.330   1.491  -1.386  1.00  0.00           O  
ATOM    666  CB  PHE A 126     -14.840   0.116   0.137  1.00  0.00           C  
ATOM    667  CG  PHE A 126     -13.381  -0.111   0.441  1.00  0.00           C  
ATOM    668  CD1 PHE A 126     -12.978  -1.417   0.613  1.00  0.00           C  
ATOM    669  CD2 PHE A 126     -12.486   0.962   0.548  1.00  0.00           C  
ATOM    670  CE1 PHE A 126     -11.597  -1.665   0.723  1.00  0.00           C  
ATOM    671  CE2 PHE A 126     -11.113   0.761   0.821  1.00  0.00           C  
ATOM    672  CZ  PHE A 126     -10.667  -0.561   0.873  1.00  0.00           C  
ATOM    673  N   GLY A 127     -17.708   0.981   0.820  1.00  0.00           N  
ATOM    674  CA  GLY A 127     -19.055   0.539   0.554  1.00  0.00           C  
ATOM    675  C   GLY A 127     -19.261  -0.876   1.136  1.00  0.00           C  
ATOM    676  O   GLY A 127     -18.286  -1.557   1.504  1.00  0.00           O  
ATOM    677  N   THR A 128     -20.509  -1.306   1.171  1.00  0.00           N  
ATOM    678  CA  THR A 128     -20.992  -2.641   1.537  1.00  0.00           C  
ATOM    679  C   THR A 128     -21.371  -3.367   0.234  1.00  0.00           C  
ATOM    680  O   THR A 128     -21.400  -2.775  -0.812  1.00  0.00           O  
ATOM    681  CB  THR A 128     -22.182  -2.472   2.459  1.00  0.00           C  
ATOM    682  OG1 THR A 128     -23.122  -1.478   1.994  1.00  0.00           O  
ATOM    683  CG2 THR A 128     -21.872  -1.862   3.769  1.00  0.00           C  
ATOM    684  N   GLY A 129     -21.538  -4.666   0.309  1.00  0.00           N  
ATOM    685  CA  GLY A 129     -21.703  -5.598  -0.768  1.00  0.00           C  
ATOM    686  C   GLY A 129     -20.436  -6.315  -1.290  1.00  0.00           C  
ATOM    687  O   GLY A 129     -20.480  -7.243  -2.124  1.00  0.00           O  
ATOM    688  N   VAL A 130     -19.313  -5.729  -0.913  1.00  0.00           N  
ATOM    689  CA  VAL A 130     -17.997  -6.045  -1.461  1.00  0.00           C  
ATOM    690  C   VAL A 130     -17.036  -6.314  -0.344  1.00  0.00           C  
ATOM    691  O   VAL A 130     -17.524  -6.291   0.756  1.00  0.00           O  
ATOM    692  CB  VAL A 130     -17.477  -4.939  -2.376  1.00  0.00           C  
ATOM    693  CG1 VAL A 130     -18.369  -4.731  -3.637  1.00  0.00           C  
ATOM    694  CG2 VAL A 130     -17.318  -3.545  -1.745  1.00  0.00           C  
ATOM    695  N   ILE A 131     -15.787  -6.543  -0.714  1.00  0.00           N  
ATOM    696  CA  ILE A 131     -14.683  -7.073   0.126  1.00  0.00           C  
ATOM    697  C   ILE A 131     -14.687  -6.542   1.560  1.00  0.00           C  
ATOM    698  O   ILE A 131     -14.911  -5.339   1.906  1.00  0.00           O  
ATOM    699  CB  ILE A 131     -13.304  -6.709  -0.576  1.00  0.00           C  
ATOM    700  CG1 ILE A 131     -13.035  -5.188  -0.642  1.00  0.00           C  
ATOM    701  CG2 ILE A 131     -13.205  -7.339  -1.935  1.00  0.00           C  
ATOM    702  CD1 ILE A 131     -11.962  -4.724  -1.580  1.00  0.00           C  
ATOM    703  N   TYR A 132     -14.603  -7.428   2.530  1.00  0.00           N  
ATOM    704  CA  TYR A 132     -14.512  -7.281   3.963  1.00  0.00           C  
ATOM    705  C   TYR A 132     -15.917  -7.214   4.637  1.00  0.00           C  
ATOM    706  O   TYR A 132     -16.081  -7.689   5.774  1.00  0.00           O  
ATOM    707  CB  TYR A 132     -13.448  -6.217   4.360  1.00  0.00           C  
ATOM    708  CG  TYR A 132     -12.036  -6.327   3.836  1.00  0.00           C  
ATOM    709  CD1 TYR A 132     -11.213  -7.477   4.162  1.00  0.00           C  
ATOM    710  CE1 TYR A 132      -9.894  -7.565   3.657  1.00  0.00           C  
ATOM    711  CZ  TYR A 132      -9.350  -6.507   2.896  1.00  0.00           C  
ATOM    712  OH  TYR A 132      -8.047  -6.480   2.590  1.00  0.00           O  
ATOM    713  CE2 TYR A 132     -10.165  -5.421   2.562  1.00  0.00           C  
ATOM    714  CD2 TYR A 132     -11.503  -5.366   2.951  1.00  0.00           C  
ATOM    715  H   TYR A 132     -14.402  -8.347   2.163  1.00  0.00           H  
ATOM    716  HA  TYR A 132     -13.994  -8.210   4.202  1.00  0.00           H  
ATOM    717  HB2 TYR A 132     -13.781  -5.182   4.441  1.00  0.00           H  
ATOM    718  HB3 TYR A 132     -13.272  -6.319   5.431  1.00  0.00           H  
ATOM    719  HD1 TYR A 132     -11.666  -8.283   4.720  1.00  0.00           H  
ATOM    720  HD2 TYR A 132     -12.070  -4.455   2.824  1.00  0.00           H  
ATOM    721  HE1 TYR A 132      -9.203  -8.351   3.924  1.00  0.00           H  
ATOM    722  HE2 TYR A 132      -9.625  -4.765   1.896  1.00  0.00           H  
ATOM    723  HH  TYR A 132      -7.553  -7.285   2.576  1.00  0.00           H  
ATOM    724  N   ASP A 133     -16.925  -6.767   3.868  1.00  0.00           N  
ATOM    725  CA  ASP A 133     -18.327  -6.682   4.275  1.00  0.00           C  
ATOM    726  C   ASP A 133     -19.093  -8.006   3.954  1.00  0.00           C  
ATOM    727  O   ASP A 133     -19.997  -8.414   4.664  1.00  0.00           O  
ATOM    728  CB  ASP A 133     -19.074  -5.550   3.522  1.00  0.00           C  
ATOM    729  CG  ASP A 133     -20.532  -5.343   3.933  1.00  0.00           C  
ATOM    730  OD1 ASP A 133     -20.809  -4.977   5.065  1.00  0.00           O  
ATOM    731  OD2 ASP A 133     -21.390  -5.497   3.059  1.00  0.00           O1-
ATOM    732  N   CYS A 134     -18.735  -8.608   2.826  1.00  0.00           N  
ATOM    733  CA  CYS A 134     -19.382  -9.789   2.263  1.00  0.00           C  
ATOM    734  C   CYS A 134     -18.732 -11.106   2.858  1.00  0.00           C  
ATOM    735  O   CYS A 134     -17.579 -11.025   3.331  1.00  0.00           O  
ATOM    736  CB  CYS A 134     -19.281  -9.777   0.695  1.00  0.00           C  
ATOM    737  SG  CYS A 134     -17.577  -9.691   0.115  1.00  0.00           S  
ATOM    738  N   PRO A 135     -19.388 -12.305   2.778  1.00  0.00           N  
ATOM    739  CA  PRO A 135     -18.738 -13.580   3.044  1.00  0.00           C  
ATOM    740  C   PRO A 135     -17.279 -13.878   2.460  1.00  0.00           C  
ATOM    741  O   PRO A 135     -16.883 -13.371   1.393  1.00  0.00           O  
ATOM    742  CB  PRO A 135     -19.778 -14.628   2.535  1.00  0.00           C  
ATOM    743  CG  PRO A 135     -21.177 -13.984   2.750  1.00  0.00           C  
ATOM    744  CD  PRO A 135     -20.838 -12.477   2.476  1.00  0.00           C  
ATOM    745  N   ASN A 136     -16.504 -14.651   3.210  1.00  0.00           N  
ATOM    746  CA  ASN A 136     -15.133 -14.976   2.768  1.00  0.00           C  
ATOM    747  C   ASN A 136     -15.082 -15.806   1.398  1.00  0.00           C  
ATOM    748  O   ASN A 136     -14.108 -15.615   0.640  1.00  0.00           O  
ATOM    749  CB  ASN A 136     -14.474 -15.848   3.846  1.00  0.00           C  
ATOM    750  CG  ASN A 136     -12.935 -15.987   3.687  1.00  0.00           C  
ATOM    751  OD1 ASN A 136     -12.447 -16.735   2.919  1.00  0.00           O  
ATOM    752  ND2 ASN A 136     -12.151 -15.296   4.545  1.00  0.00           N  
ATOM    753  N   SER A 137     -16.109 -16.635   1.198  1.00  0.00           N  
ATOM    754  CA  SER A 137     -16.551 -17.339  -0.047  1.00  0.00           C  
ATOM    755  C   SER A 137     -16.773 -16.242  -1.135  1.00  0.00           C  
ATOM    756  O   SER A 137     -16.326 -16.454  -2.257  1.00  0.00           O  
ATOM    757  CB  SER A 137     -17.736 -18.262   0.317  1.00  0.00           C  
ATOM    758  OG  SER A 137     -18.698 -17.566   1.021  1.00  0.00           O  
ATOM    759  N   ARG A 138     -17.493 -15.192  -0.878  1.00  0.00           N  
ATOM    760  CA  ARG A 138     -17.638 -14.051  -1.858  1.00  0.00           C  
ATOM    761  C   ARG A 138     -16.278 -13.349  -2.133  1.00  0.00           C  
ATOM    762  O   ARG A 138     -15.933 -13.231  -3.305  1.00  0.00           O  
ATOM    763  CB  ARG A 138     -18.725 -13.034  -1.416  1.00  0.00           C  
ATOM    764  CG  ARG A 138     -20.143 -13.678  -1.417  1.00  0.00           C  
ATOM    765  CD  ARG A 138     -20.759 -13.742  -2.827  1.00  0.00           C  
ATOM    766  NE  ARG A 138     -22.173 -14.126  -2.925  1.00  0.00           N  
ATOM    767  CZ  ARG A 138     -22.624 -15.042  -3.724  1.00  0.00           C  
ATOM    768  NH1 ARG A 138     -21.799 -15.755  -4.544  1.00  0.00           N  
ATOM    769  NH2 ARG A 138     -23.943 -15.380  -3.847  1.00  0.00           N1+
ATOM    770  N   LEU A 139     -15.552 -12.864  -1.105  1.00  0.00           N  
ATOM    771  CA  LEU A 139     -14.180 -12.415  -1.198  1.00  0.00           C  
ATOM    772  C   LEU A 139     -13.252 -13.376  -2.080  1.00  0.00           C  
ATOM    773  O   LEU A 139     -12.377 -12.874  -2.757  1.00  0.00           O  
ATOM    774  CB  LEU A 139     -13.557 -12.259   0.228  1.00  0.00           C  
ATOM    775  CG  LEU A 139     -12.975 -10.902   0.529  1.00  0.00           C  
ATOM    776  CD1 LEU A 139     -12.677 -10.842   2.058  1.00  0.00           C  
ATOM    777  CD2 LEU A 139     -11.727 -10.498  -0.298  1.00  0.00           C  
ATOM    778  N   MET A 140     -13.374 -14.697  -2.003  1.00  0.00           N  
ATOM    779  CA  MET A 140     -12.736 -15.688  -2.826  1.00  0.00           C  
ATOM    780  C   MET A 140     -12.940 -15.548  -4.329  1.00  0.00           C  
ATOM    781  O   MET A 140     -12.027 -15.527  -5.137  1.00  0.00           O  
ATOM    782  CB  MET A 140     -13.131 -17.126  -2.371  1.00  0.00           C  
ATOM    783  CG  MET A 140     -12.207 -18.175  -2.942  1.00  0.00           C  
ATOM    784  SD  MET A 140     -10.462 -18.050  -2.573  1.00  0.00           S  
ATOM    785  CE  MET A 140      -9.557 -19.365  -3.428  1.00  0.00           C  
ATOM    786  N   GLU A 141     -14.223 -15.379  -4.655  1.00  0.00           N  
ATOM    787  CA  GLU A 141     -14.557 -15.055  -6.067  1.00  0.00           C  
ATOM    788  C   GLU A 141     -14.136 -13.645  -6.442  1.00  0.00           C  
ATOM    789  O   GLU A 141     -13.596 -13.408  -7.499  1.00  0.00           O  
ATOM    790  CB  GLU A 141     -16.159 -15.249  -6.257  1.00  0.00           C  
ATOM    791  CG  GLU A 141     -16.671 -16.701  -6.136  1.00  0.00           C  
ATOM    792  CD  GLU A 141     -15.889 -17.787  -6.921  1.00  0.00           C  
ATOM    793  OE1 GLU A 141     -15.496 -18.884  -6.407  1.00  0.00           O  
ATOM    794  OE2 GLU A 141     -15.558 -17.545  -8.107  1.00  0.00           O1-
ATOM    795  N   GLN A 142     -14.228 -12.633  -5.561  1.00  0.00           N  
ATOM    796  CA  GLN A 142     -13.769 -11.305  -5.766  1.00  0.00           C  
ATOM    797  C   GLN A 142     -12.254 -11.249  -6.041  1.00  0.00           C  
ATOM    798  O   GLN A 142     -11.782 -10.515  -6.912  1.00  0.00           O  
ATOM    799  CB  GLN A 142     -14.267 -10.362  -4.667  1.00  0.00           C  
ATOM    800  CG  GLN A 142     -15.808 -10.072  -4.838  1.00  0.00           C  
ATOM    801  CD  GLN A 142     -16.429  -9.128  -3.818  1.00  0.00           C  
ATOM    802  OE1 GLN A 142     -15.768  -8.622  -2.914  1.00  0.00           O  
ATOM    803  NE2 GLN A 142     -17.752  -9.082  -3.780  1.00  0.00           N  
ATOM    804  N   ARG A 143     -11.491 -12.062  -5.291  1.00  0.00           N  
ATOM    805  CA  ARG A 143     -10.074 -12.226  -5.500  1.00  0.00           C  
ATOM    806  C   ARG A 143      -9.710 -12.796  -6.898  1.00  0.00           C  
ATOM    807  O   ARG A 143      -8.732 -12.392  -7.541  1.00  0.00           O  
ATOM    808  CB  ARG A 143      -9.532 -13.137  -4.393  1.00  0.00           C  
ATOM    809  CG  ARG A 143      -9.344 -12.395  -3.051  1.00  0.00           C  
ATOM    810  CD  ARG A 143      -8.894 -13.343  -1.883  1.00  0.00           C  
ATOM    811  NE  ARG A 143      -8.453 -12.644  -0.672  1.00  0.00           N  
ATOM    812  CZ  ARG A 143      -8.794 -12.683   0.568  1.00  0.00           C  
ATOM    813  NH1 ARG A 143      -9.694 -13.485   1.149  1.00  0.00           N  
ATOM    814  NH2 ARG A 143      -8.246 -11.754   1.327  1.00  0.00           N1+
ATOM    815  H   ARG A 143     -11.924 -12.497  -4.489  1.00  0.00           H  
ATOM    816  HA  ARG A 143      -9.663 -11.217  -5.503  1.00  0.00           H  
ATOM    817  HB2 ARG A 143     -10.235 -13.919  -4.105  1.00  0.00           H  
ATOM    818  HB3 ARG A 143      -8.613 -13.651  -4.675  1.00  0.00           H  
ATOM    819  HG2 ARG A 143      -8.673 -11.539  -3.120  1.00  0.00           H  
ATOM    820  HG3 ARG A 143     -10.306 -11.981  -2.748  1.00  0.00           H  
ATOM    821  HD2 ARG A 143      -9.656 -14.078  -1.622  1.00  0.00           H  
ATOM    822  HD3 ARG A 143      -8.059 -13.952  -2.231  1.00  0.00           H  
ATOM    823  HE  ARG A 143      -7.562 -12.221  -0.890  1.00  0.00           H  
ATOM    824 HH11 ARG A 143     -10.058 -14.336   0.746  1.00  0.00           H  
ATOM    825 HH12 ARG A 143      -9.945 -13.367   2.120  1.00  0.00           H  
ATOM    826 HH21 ARG A 143      -7.477 -11.206   0.968  1.00  0.00           H  
ATOM    827 HH22 ARG A 143      -8.410 -11.641   2.317  1.00  0.00           H  
ATOM    828  N   LYS A 144     -10.639 -13.629  -7.428  1.00  0.00           N  
ATOM    829  CA  LYS A 144     -10.486 -14.270  -8.710  1.00  0.00           C  
ATOM    830  C   LYS A 144     -10.830 -13.262  -9.848  1.00  0.00           C  
ATOM    831  O   LYS A 144     -10.026 -13.101 -10.781  1.00  0.00           O  
ATOM    832  CB  LYS A 144     -11.367 -15.595  -8.924  1.00  0.00           C  
ATOM    833  CG  LYS A 144     -11.012 -16.355 -10.208  1.00  0.00           C  
ATOM    834  CD  LYS A 144     -11.778 -17.718 -10.362  1.00  0.00           C  
ATOM    835  CE  LYS A 144     -11.119 -18.905  -9.652  1.00  0.00           C  
ATOM    836  NZ  LYS A 144     -11.836 -20.147 -10.092  1.00  0.00           N1+
ATOM    837  N   PHE A 145     -11.965 -12.547  -9.668  1.00  0.00           N  
ATOM    838  CA  PHE A 145     -12.275 -11.267 -10.333  1.00  0.00           C  
ATOM    839  C   PHE A 145     -11.182 -10.305 -10.471  1.00  0.00           C  
ATOM    840  O   PHE A 145     -10.881  -9.883 -11.553  1.00  0.00           O  
ATOM    841  CB  PHE A 145     -13.563 -10.638  -9.666  1.00  0.00           C  
ATOM    842  CG  PHE A 145     -14.889 -11.414  -9.539  1.00  0.00           C  
ATOM    843  CD1 PHE A 145     -15.108 -12.479 -10.418  1.00  0.00           C  
ATOM    844  CD2 PHE A 145     -15.901 -10.985  -8.618  1.00  0.00           C  
ATOM    845  CE1 PHE A 145     -16.367 -13.123 -10.405  1.00  0.00           C  
ATOM    846  CE2 PHE A 145     -17.195 -11.650  -8.647  1.00  0.00           C  
ATOM    847  CZ  PHE A 145     -17.376 -12.717  -9.501  1.00  0.00           C  
ATOM    848  N   ALA A 146     -10.497 -10.011  -9.368  1.00  0.00           N  
ATOM    849  CA  ALA A 146      -9.361  -9.078  -9.302  1.00  0.00           C  
ATOM    850  C   ALA A 146      -8.113  -9.429 -10.099  1.00  0.00           C  
ATOM    851  O   ALA A 146      -7.542  -8.654 -10.878  1.00  0.00           O  
ATOM    852  CB  ALA A 146      -8.984  -8.900  -7.822  1.00  0.00           C  
ATOM    853  N   LYS A 147      -7.689 -10.707 -10.034  1.00  0.00           N  
ATOM    854  CA  LYS A 147      -6.615 -11.373 -10.755  1.00  0.00           C  
ATOM    855  C   LYS A 147      -6.753 -11.327 -12.265  1.00  0.00           C  
ATOM    856  O   LYS A 147      -5.761 -11.301 -12.960  1.00  0.00           O  
ATOM    857  CB  LYS A 147      -6.412 -12.859 -10.348  1.00  0.00           C  
ATOM    858  CG  LYS A 147      -5.000 -13.371 -10.708  1.00  0.00           C  
ATOM    859  CD  LYS A 147      -4.877 -14.923 -10.545  1.00  0.00           C  
ATOM    860  CE  LYS A 147      -3.423 -15.448 -10.572  1.00  0.00           C  
ATOM    861  NZ  LYS A 147      -3.229 -16.858 -10.119  1.00  0.00           N1+
ATOM    862  N   PHE A 148      -7.989 -11.162 -12.758  1.00  0.00           N  
ATOM    863  CA  PHE A 148      -8.318 -10.956 -14.218  1.00  0.00           C  
ATOM    864  C   PHE A 148      -8.952  -9.643 -14.503  1.00  0.00           C  
ATOM    865  O   PHE A 148      -9.446  -9.293 -15.561  1.00  0.00           O  
ATOM    866  CB  PHE A 148      -9.286 -12.142 -14.664  1.00  0.00           C  
ATOM    867  CG  PHE A 148      -8.667 -13.546 -14.450  1.00  0.00           C  
ATOM    868  CD1 PHE A 148      -9.509 -14.531 -13.962  1.00  0.00           C  
ATOM    869  CD2 PHE A 148      -7.325 -13.862 -14.800  1.00  0.00           C  
ATOM    870  CE1 PHE A 148      -9.000 -15.834 -13.713  1.00  0.00           C  
ATOM    871  CE2 PHE A 148      -6.795 -15.122 -14.464  1.00  0.00           C  
ATOM    872  CZ  PHE A 148      -7.663 -16.129 -14.023  1.00  0.00           C  
ATOM    873  N   ALA A 149      -8.708  -8.733 -13.499  1.00  0.00           N  
ATOM    874  CA  ALA A 149      -8.797  -7.270 -13.706  1.00  0.00           C  
ATOM    875  C   ALA A 149      -7.387  -6.669 -13.791  1.00  0.00           C  
ATOM    876  O   ALA A 149      -7.095  -5.889 -14.730  1.00  0.00           O  
ATOM    877  CB  ALA A 149      -9.722  -6.791 -12.549  1.00  0.00           C  
ATOM    878  N   LEU A 150      -6.498  -7.054 -12.894  1.00  0.00           N  
ATOM    879  CA  LEU A 150      -5.165  -6.472 -12.643  1.00  0.00           C  
ATOM    880  C   LEU A 150      -4.251  -7.595 -13.119  1.00  0.00           C  
ATOM    881  O   LEU A 150      -4.138  -8.641 -12.496  1.00  0.00           O  
ATOM    882  CB  LEU A 150      -5.000  -6.188 -11.142  1.00  0.00           C  
ATOM    883  CG  LEU A 150      -5.606  -4.861 -10.659  1.00  0.00           C  
ATOM    884  CD1 LEU A 150      -5.572  -4.773  -9.157  1.00  0.00           C  
ATOM    885  CD2 LEU A 150      -4.768  -3.802 -11.235  1.00  0.00           C  
ATOM    886  N   THR A 151      -3.662  -7.302 -14.293  1.00  0.00           N  
ATOM    887  CA  THR A 151      -3.094  -8.273 -15.222  1.00  0.00           C  
ATOM    888  C   THR A 151      -1.772  -7.607 -15.641  1.00  0.00           C  
ATOM    889  O   THR A 151      -1.798  -6.431 -16.004  1.00  0.00           O  
ATOM    890  CB  THR A 151      -4.036  -8.637 -16.407  1.00  0.00           C  
ATOM    891  OG1 THR A 151      -4.351  -7.455 -17.155  1.00  0.00           O  
ATOM    892  CG2 THR A 151      -5.380  -9.193 -15.959  1.00  0.00           C  
ATOM    893  N   THR A 152      -0.708  -8.397 -15.743  1.00  0.00           N  
ATOM    894  CA  THR A 152       0.630  -7.908 -16.142  1.00  0.00           C  
ATOM    895  C   THR A 152       0.667  -7.178 -17.500  1.00  0.00           C  
ATOM    896  O   THR A 152       1.426  -6.225 -17.624  1.00  0.00           O  
ATOM    897  CB  THR A 152       1.653  -9.118 -16.109  1.00  0.00           C  
ATOM    898  OG1 THR A 152       1.075 -10.339 -16.715  1.00  0.00           O  
ATOM    899  CG2 THR A 152       1.976  -9.520 -14.707  1.00  0.00           C  
ATOM    900  N   ASP A 153      -0.096  -7.645 -18.469  1.00  0.00           N  
ATOM    901  CA  ASP A 153      -0.269  -7.029 -19.835  1.00  0.00           C  
ATOM    902  C   ASP A 153      -0.856  -5.609 -19.723  1.00  0.00           C  
ATOM    903  O   ASP A 153      -0.474  -4.777 -20.548  1.00  0.00           O  
ATOM    904  CB  ASP A 153      -1.216  -7.959 -20.695  1.00  0.00           C  
ATOM    905  CG  ASP A 153      -2.729  -7.823 -20.461  1.00  0.00           C  
ATOM    906  OD1 ASP A 153      -3.452  -7.559 -21.445  1.00  0.00           O  
ATOM    907  OD2 ASP A 153      -3.166  -8.113 -19.337  1.00  0.00           O1-
ATOM    908  N   SER A 154      -1.732  -5.308 -18.722  1.00  0.00           N  
ATOM    909  CA  SER A 154      -2.366  -3.962 -18.611  1.00  0.00           C  
ATOM    910  C   SER A 154      -1.364  -2.908 -18.080  1.00  0.00           C  
ATOM    911  O   SER A 154      -1.259  -1.693 -18.460  1.00  0.00           O  
ATOM    912  CB  SER A 154      -3.703  -4.134 -17.820  1.00  0.00           C  
ATOM    913  OG  SER A 154      -3.468  -4.563 -16.499  1.00  0.00           O  
ATOM    914  N   PHE A 155      -0.452  -3.444 -17.242  1.00  0.00           N  
ATOM    915  CA  PHE A 155       0.614  -2.743 -16.530  1.00  0.00           C  
ATOM    916  C   PHE A 155       1.698  -2.193 -17.451  1.00  0.00           C  
ATOM    917  O   PHE A 155       2.508  -1.354 -17.039  1.00  0.00           O  
ATOM    918  CB  PHE A 155       1.298  -3.557 -15.421  1.00  0.00           C  
ATOM    919  CG  PHE A 155       0.355  -4.268 -14.400  1.00  0.00           C  
ATOM    920  CD1 PHE A 155      -0.975  -3.886 -14.210  1.00  0.00           C  
ATOM    921  CD2 PHE A 155       0.840  -5.338 -13.651  1.00  0.00           C  
ATOM    922  CE1 PHE A 155      -1.832  -4.507 -13.253  1.00  0.00           C  
ATOM    923  CE2 PHE A 155      -0.007  -5.946 -12.644  1.00  0.00           C  
ATOM    924  CZ  PHE A 155      -1.329  -5.538 -12.458  1.00  0.00           C  
ATOM    925  N   LYS A 156       1.752  -2.659 -18.731  1.00  0.00           N  
ATOM    926  CA  LYS A 156       2.588  -2.113 -19.816  1.00  0.00           C  
ATOM    927  C   LYS A 156       1.895  -0.923 -20.446  1.00  0.00           C  
ATOM    928  O   LYS A 156       2.582   0.041 -20.804  1.00  0.00           O  
ATOM    929  CB  LYS A 156       2.629  -3.173 -20.982  1.00  0.00           C  
ATOM    930  CG  LYS A 156       3.108  -4.580 -20.480  1.00  0.00           C  
ATOM    931  CD  LYS A 156       3.858  -5.478 -21.410  1.00  0.00           C  
ATOM    932  CE  LYS A 156       4.028  -6.992 -20.906  1.00  0.00           C  
ATOM    933  NZ  LYS A 156       4.656  -7.866 -21.946  1.00  0.00           N1+
ATOM    934  N   ARG A 157       0.580  -0.840 -20.547  1.00  0.00           N  
ATOM    935  CA  ARG A 157      -0.192   0.114 -21.258  1.00  0.00           C  
ATOM    936  C   ARG A 157      -0.539   1.282 -20.371  1.00  0.00           C  
ATOM    937  O   ARG A 157      -1.000   2.300 -20.905  1.00  0.00           O  
ATOM    938  CB  ARG A 157      -1.482  -0.555 -21.694  1.00  0.00           C  
ATOM    939  CG  ARG A 157      -1.424  -1.837 -22.446  1.00  0.00           C  
ATOM    940  CD  ARG A 157      -2.797  -2.254 -23.020  1.00  0.00           C  
ATOM    941  NE  ARG A 157      -3.792  -2.724 -22.006  1.00  0.00           N  
ATOM    942  CZ  ARG A 157      -4.238  -3.896 -21.735  1.00  0.00           C  
ATOM    943  NH1 ARG A 157      -3.641  -4.947 -22.376  1.00  0.00           N  
ATOM    944  NH2 ARG A 157      -5.179  -4.180 -20.796  1.00  0.00           N1+
ATOM    945  N   TYR A 158      -0.295   1.269 -19.106  1.00  0.00           N  
ATOM    946  CA  TYR A 158      -0.371   2.382 -18.154  1.00  0.00           C  
ATOM    947  C   TYR A 158       0.946   3.187 -18.094  1.00  0.00           C  
ATOM    948  O   TYR A 158       0.922   4.358 -17.837  1.00  0.00           O  
ATOM    949  CB  TYR A 158      -0.662   1.740 -16.754  1.00  0.00           C  
ATOM    950  CG  TYR A 158      -2.075   1.038 -16.658  1.00  0.00           C  
ATOM    951  CD1 TYR A 158      -3.129   1.315 -17.619  1.00  0.00           C  
ATOM    952  CD2 TYR A 158      -2.357   0.054 -15.685  1.00  0.00           C  
ATOM    953  CE1 TYR A 158      -4.401   0.699 -17.577  1.00  0.00           C  
ATOM    954  CE2 TYR A 158      -3.557  -0.668 -15.685  1.00  0.00           C  
ATOM    955  CZ  TYR A 158      -4.587  -0.322 -16.640  1.00  0.00           C  
ATOM    956  OH  TYR A 158      -5.719  -1.081 -16.759  1.00  0.00           O  
ATOM    957  N   VAL A 159       2.126   2.575 -18.393  1.00  0.00           N  
ATOM    958  CA  VAL A 159       3.410   3.257 -18.442  1.00  0.00           C  
ATOM    959  C   VAL A 159       3.466   4.616 -19.139  1.00  0.00           C  
ATOM    960  O   VAL A 159       3.726   5.584 -18.461  1.00  0.00           O  
ATOM    961  CB  VAL A 159       4.554   2.279 -18.857  1.00  0.00           C  
ATOM    962  CG1 VAL A 159       6.030   2.895 -18.860  1.00  0.00           C  
ATOM    963  CG2 VAL A 159       4.474   1.087 -17.903  1.00  0.00           C  
ATOM    964  N   PRO A 160       3.008   4.797 -20.414  1.00  0.00           N  
ATOM    965  CA  PRO A 160       2.862   6.091 -21.081  1.00  0.00           C  
ATOM    966  C   PRO A 160       1.764   7.032 -20.558  1.00  0.00           C  
ATOM    967  O   PRO A 160       1.585   8.136 -21.094  1.00  0.00           O  
ATOM    968  CB  PRO A 160       2.852   5.857 -22.604  1.00  0.00           C  
ATOM    969  CG  PRO A 160       2.194   4.469 -22.687  1.00  0.00           C  
ATOM    970  CD  PRO A 160       2.625   3.748 -21.344  1.00  0.00           C  
ATOM    971  N   LYS A 161       1.001   6.562 -19.544  1.00  0.00           N  
ATOM    972  CA  LYS A 161       0.080   7.415 -18.853  1.00  0.00           C  
ATOM    973  C   LYS A 161       0.685   7.740 -17.471  1.00  0.00           C  
ATOM    974  O   LYS A 161       0.485   8.807 -16.960  1.00  0.00           O  
ATOM    975  CB  LYS A 161      -1.265   6.611 -18.562  1.00  0.00           C  
ATOM    976  CG  LYS A 161      -1.745   5.719 -19.722  1.00  0.00           C  
ATOM    977  CD  LYS A 161      -3.222   5.275 -19.672  1.00  0.00           C  
ATOM    978  CE  LYS A 161      -3.574   4.135 -20.665  1.00  0.00           C  
ATOM    979  NZ  LYS A 161      -4.966   4.087 -20.922  1.00  0.00           N1+
ATOM    980  N   ILE A 162       1.461   6.821 -16.812  1.00  0.00           N  
ATOM    981  CA  ILE A 162       2.269   7.089 -15.616  1.00  0.00           C  
ATOM    982  C   ILE A 162       3.287   8.178 -15.874  1.00  0.00           C  
ATOM    983  O   ILE A 162       3.331   9.143 -15.159  1.00  0.00           O  
ATOM    984  CB  ILE A 162       2.831   5.820 -14.969  1.00  0.00           C  
ATOM    985  CG1 ILE A 162       1.724   4.831 -14.519  1.00  0.00           C  
ATOM    986  CG2 ILE A 162       3.784   6.208 -13.796  1.00  0.00           C  
ATOM    987  CD1 ILE A 162       2.214   3.325 -14.405  1.00  0.00           C  
ATOM    988  N   ARG A 163       4.016   8.070 -17.016  1.00  0.00           N  
ATOM    989  CA  ARG A 163       5.080   8.958 -17.415  1.00  0.00           C  
ATOM    990  C   ARG A 163       4.506  10.410 -17.533  1.00  0.00           C  
ATOM    991  O   ARG A 163       4.899  11.355 -16.883  1.00  0.00           O  
ATOM    992  CB  ARG A 163       5.546   8.353 -18.689  1.00  0.00           C  
ATOM    993  CG  ARG A 163       6.525   9.084 -19.480  1.00  0.00           C  
ATOM    994  CD  ARG A 163       6.694   8.603 -20.915  1.00  0.00           C  
ATOM    995  NE  ARG A 163       5.972   9.361 -21.899  1.00  0.00           N  
ATOM    996  CZ  ARG A 163       5.400   8.870 -23.006  1.00  0.00           C  
ATOM    997  NH1 ARG A 163       5.521   7.597 -23.408  1.00  0.00           N  
ATOM    998  NH2 ARG A 163       4.568   9.633 -23.739  1.00  0.00           N1+
ATOM    999  N   GLU A 164       3.483  10.473 -18.333  1.00  0.00           N  
ATOM   1000  CA  GLU A 164       2.855  11.742 -18.746  1.00  0.00           C  
ATOM   1001  C   GLU A 164       2.263  12.560 -17.646  1.00  0.00           C  
ATOM   1002  O   GLU A 164       2.307  13.755 -17.783  1.00  0.00           O  
ATOM   1003  CB  GLU A 164       1.726  11.533 -19.760  1.00  0.00           C  
ATOM   1004  CG  GLU A 164       2.271  11.141 -21.208  1.00  0.00           C  
ATOM   1005  CD  GLU A 164       2.903  12.310 -21.995  1.00  0.00           C  
ATOM   1006  OE1 GLU A 164       2.654  13.515 -21.741  1.00  0.00           O  
ATOM   1007  OE2 GLU A 164       3.692  12.033 -22.919  1.00  0.00           O1-
ATOM   1008  N   GLU A 165       1.812  11.873 -16.547  1.00  0.00           N  
ATOM   1009  CA  GLU A 165       1.121  12.559 -15.407  1.00  0.00           C  
ATOM   1010  C   GLU A 165       2.142  13.259 -14.522  1.00  0.00           C  
ATOM   1011  O   GLU A 165       1.915  14.439 -14.121  1.00  0.00           O  
ATOM   1012  CB  GLU A 165       0.216  11.557 -14.714  1.00  0.00           C  
ATOM   1013  CG  GLU A 165      -1.079  11.372 -15.547  1.00  0.00           C  
ATOM   1014  CD  GLU A 165      -2.046  12.555 -15.575  1.00  0.00           C  
ATOM   1015  OE1 GLU A 165      -2.118  13.274 -14.539  1.00  0.00           O  
ATOM   1016  OE2 GLU A 165      -2.559  12.911 -16.662  1.00  0.00           O1-
ATOM   1017  N   ILE A 166       3.315  12.659 -14.333  1.00  0.00           N  
ATOM   1018  CA  ILE A 166       4.398  13.368 -13.540  1.00  0.00           C  
ATOM   1019  C   ILE A 166       4.770  14.664 -14.206  1.00  0.00           C  
ATOM   1020  O   ILE A 166       4.876  15.685 -13.542  1.00  0.00           O  
ATOM   1021  CB  ILE A 166       5.624  12.440 -13.289  1.00  0.00           C  
ATOM   1022  CG1 ILE A 166       5.252  11.273 -12.410  1.00  0.00           C  
ATOM   1023  CG2 ILE A 166       6.791  13.259 -12.704  1.00  0.00           C  
ATOM   1024  CD1 ILE A 166       5.827   9.995 -12.930  1.00  0.00           C  
ATOM   1025  N   LEU A 167       5.018  14.717 -15.506  1.00  0.00           N  
ATOM   1026  CA  LEU A 167       5.564  15.789 -16.322  1.00  0.00           C  
ATOM   1027  C   LEU A 167       4.436  16.810 -16.541  1.00  0.00           C  
ATOM   1028  O   LEU A 167       4.783  17.978 -16.624  1.00  0.00           O  
ATOM   1029  CB  LEU A 167       6.005  15.157 -17.671  1.00  0.00           C  
ATOM   1030  CG  LEU A 167       7.197  14.069 -17.608  1.00  0.00           C  
ATOM   1031  CD1 LEU A 167       7.132  13.318 -18.946  1.00  0.00           C  
ATOM   1032  CD2 LEU A 167       8.582  14.639 -17.291  1.00  0.00           C  
ATOM   1033  N   ASN A 168       3.145  16.413 -16.455  1.00  0.00           N  
ATOM   1034  CA  ASN A 168       2.046  17.384 -16.459  1.00  0.00           C  
ATOM   1035  C   ASN A 168       1.894  18.228 -15.199  1.00  0.00           C  
ATOM   1036  O   ASN A 168       1.563  19.395 -15.308  1.00  0.00           O  
ATOM   1037  CB  ASN A 168       0.753  16.571 -16.664  1.00  0.00           C  
ATOM   1038  CG  ASN A 168      -0.533  17.354 -17.035  1.00  0.00           C  
ATOM   1039  OD1 ASN A 168      -0.701  17.849 -18.115  1.00  0.00           O  
ATOM   1040  ND2 ASN A 168      -1.520  17.291 -16.084  1.00  0.00           N  
ATOM   1041  N   TYR A 169       2.243  17.619 -14.001  1.00  0.00           N  
ATOM   1042  CA  TYR A 169       2.245  18.310 -12.681  1.00  0.00           C  
ATOM   1043  C   TYR A 169       3.292  19.381 -12.539  1.00  0.00           C  
ATOM   1044  O   TYR A 169       3.084  20.441 -11.927  1.00  0.00           O  
ATOM   1045  CB  TYR A 169       2.298  17.229 -11.664  1.00  0.00           C  
ATOM   1046  CG  TYR A 169       2.096  17.636 -10.223  1.00  0.00           C  
ATOM   1047  CD1 TYR A 169       3.202  17.817  -9.361  1.00  0.00           C  
ATOM   1048  CD2 TYR A 169       0.806  17.900  -9.777  1.00  0.00           C  
ATOM   1049  CE1 TYR A 169       3.003  18.152  -8.055  1.00  0.00           C  
ATOM   1050  CE2 TYR A 169       0.633  18.262  -8.429  1.00  0.00           C  
ATOM   1051  CZ  TYR A 169       1.653  18.408  -7.555  1.00  0.00           C  
ATOM   1052  OH  TYR A 169       1.480  18.630  -6.239  1.00  0.00           O  
ATOM   1053  N   PHE A 170       4.432  19.220 -13.204  1.00  0.00           N  
ATOM   1054  CA  PHE A 170       5.573  20.153 -13.294  1.00  0.00           C  
ATOM   1055  C   PHE A 170       5.211  21.392 -14.153  1.00  0.00           C  
ATOM   1056  O   PHE A 170       5.887  22.463 -14.044  1.00  0.00           O  
ATOM   1057  CB  PHE A 170       6.779  19.441 -13.885  1.00  0.00           C  
ATOM   1058  CG  PHE A 170       7.560  18.231 -13.286  1.00  0.00           C  
ATOM   1059  CD1 PHE A 170       7.269  17.815 -11.970  1.00  0.00           C  
ATOM   1060  CD2 PHE A 170       8.551  17.564 -14.075  1.00  0.00           C  
ATOM   1061  CE1 PHE A 170       7.987  16.710 -11.413  1.00  0.00           C  
ATOM   1062  CE2 PHE A 170       9.249  16.475 -13.524  1.00  0.00           C  
ATOM   1063  CZ  PHE A 170       8.938  15.980 -12.234  1.00  0.00           C  
ATOM   1064  N   VAL A 171       4.249  21.343 -15.074  1.00  0.00           N  
ATOM   1065  CA  VAL A 171       3.870  22.394 -15.977  1.00  0.00           C  
ATOM   1066  C   VAL A 171       2.502  22.903 -15.694  1.00  0.00           C  
ATOM   1067  O   VAL A 171       2.028  23.646 -16.559  1.00  0.00           O  
ATOM   1068  CB  VAL A 171       4.312  22.133 -17.473  1.00  0.00           C  
ATOM   1069  CG1 VAL A 171       5.838  21.945 -17.696  1.00  0.00           C  
ATOM   1070  CG2 VAL A 171       3.457  21.112 -18.333  1.00  0.00           C  
ATOM   1071  N   THR A 172       1.884  22.531 -14.571  1.00  0.00           N  
ATOM   1072  CA  THR A 172       0.538  22.945 -14.052  1.00  0.00           C  
ATOM   1073  C   THR A 172       0.592  23.155 -12.531  1.00  0.00           C  
ATOM   1074  O   THR A 172      -0.471  23.195 -11.900  1.00  0.00           O  
ATOM   1075  CB  THR A 172      -0.652  22.114 -14.570  1.00  0.00           C  
ATOM   1076  OG1 THR A 172      -0.602  20.791 -14.126  1.00  0.00           O  
ATOM   1077  CG2 THR A 172      -0.700  22.116 -16.119  1.00  0.00           C  
ATOM   1078  N   ASP A 173       1.700  23.362 -11.907  1.00  0.00           N  
ATOM   1079  CA  ASP A 173       1.869  23.575 -10.433  1.00  0.00           C  
ATOM   1080  C   ASP A 173       3.125  24.538 -10.199  1.00  0.00           C  
ATOM   1081  O   ASP A 173       4.116  24.499 -10.932  1.00  0.00           O  
ATOM   1082  CB  ASP A 173       2.070  22.272  -9.584  1.00  0.00           C  
ATOM   1083  CG  ASP A 173       1.670  22.499  -8.163  1.00  0.00           C  
ATOM   1084  OD1 ASP A 173       2.586  22.913  -7.437  1.00  0.00           O  
ATOM   1085  OD2 ASP A 173       0.466  22.457  -7.814  1.00  0.00           O1-
ATOM   1086  N   GLU A 174       3.199  25.230  -9.078  1.00  0.00           N  
ATOM   1087  CA  GLU A 174       4.328  26.023  -8.552  1.00  0.00           C  
ATOM   1088  C   GLU A 174       5.431  25.222  -7.790  1.00  0.00           C  
ATOM   1089  O   GLU A 174       6.484  25.861  -7.501  1.00  0.00           O  
ATOM   1090  CB  GLU A 174       3.817  27.046  -7.530  1.00  0.00           C  
ATOM   1091  CG  GLU A 174       2.560  27.919  -7.836  1.00  0.00           C  
ATOM   1092  CD  GLU A 174       2.689  28.874  -9.096  1.00  0.00           C  
ATOM   1093  OE1 GLU A 174       2.015  28.689 -10.137  1.00  0.00           O  
ATOM   1094  OE2 GLU A 174       3.523  29.786  -8.940  1.00  0.00           O1-
ATOM   1095  N   SER A 175       5.085  23.989  -7.481  1.00  0.00           N  
ATOM   1096  CA  SER A 175       5.957  23.124  -6.678  1.00  0.00           C  
ATOM   1097  C   SER A 175       7.295  22.765  -7.488  1.00  0.00           C  
ATOM   1098  O   SER A 175       8.365  23.166  -7.024  1.00  0.00           O  
ATOM   1099  CB  SER A 175       5.253  21.776  -6.403  1.00  0.00           C  
ATOM   1100  OG  SER A 175       4.468  21.225  -7.501  1.00  0.00           O  
ATOM   1101  N   PHE A 176       7.172  21.961  -8.526  1.00  0.00           N  
ATOM   1102  CA  PHE A 176       8.295  21.491  -9.326  1.00  0.00           C  
ATOM   1103  C   PHE A 176       8.127  22.259 -10.786  1.00  0.00           C  
ATOM   1104  O   PHE A 176       7.868  21.568 -11.798  1.00  0.00           O  
ATOM   1105  CB  PHE A 176       8.191  19.995  -9.456  1.00  0.00           C  
ATOM   1106  CG  PHE A 176       8.410  19.170  -8.229  1.00  0.00           C  
ATOM   1107  CD1 PHE A 176       9.656  19.268  -7.542  1.00  0.00           C  
ATOM   1108  CD2 PHE A 176       7.334  18.412  -7.765  1.00  0.00           C  
ATOM   1109  CE1 PHE A 176       9.836  18.471  -6.406  1.00  0.00           C  
ATOM   1110  CE2 PHE A 176       7.543  17.610  -6.652  1.00  0.00           C  
ATOM   1111  CZ  PHE A 176       8.764  17.648  -6.008  1.00  0.00           C  
ATOM   1112  N   LYS A 177       8.232  23.579 -10.825  1.00  0.00           N  
ATOM   1113  CA  LYS A 177       7.730  24.583 -11.850  1.00  0.00           C  
ATOM   1114  C   LYS A 177       8.768  24.658 -12.948  1.00  0.00           C  
ATOM   1115  O   LYS A 177       9.389  25.669 -13.289  1.00  0.00           O  
ATOM   1116  CB  LYS A 177       7.622  25.974 -11.149  1.00  0.00           C  
ATOM   1117  CG  LYS A 177       6.659  26.999 -11.813  1.00  0.00           C  
ATOM   1118  CD  LYS A 177       6.441  28.270 -11.036  1.00  0.00           C  
ATOM   1119  CE  LYS A 177       5.351  29.169 -11.653  1.00  0.00           C  
ATOM   1120  NZ  LYS A 177       5.083  30.414 -10.890  1.00  0.00           N1+
ATOM   1121  N   LEU A 178       8.981  23.489 -13.570  1.00  0.00           N  
ATOM   1122  CA  LEU A 178      10.242  23.171 -14.246  1.00  0.00           C  
ATOM   1123  C   LEU A 178      10.309  23.734 -15.632  1.00  0.00           C  
ATOM   1124  O   LEU A 178      11.407  23.643 -16.248  1.00  0.00           O  
ATOM   1125  CB  LEU A 178      10.334  21.666 -14.410  1.00  0.00           C  
ATOM   1126  CG  LEU A 178      11.532  21.052 -13.677  1.00  0.00           C  
ATOM   1127  CD1 LEU A 178      11.076  20.752 -12.230  1.00  0.00           C  
ATOM   1128  CD2 LEU A 178      12.102  19.768 -14.304  1.00  0.00           C  
ATOM   1129  N   LYS A 179       9.240  24.444 -16.066  1.00  0.00           N  
ATOM   1130  CA  LYS A 179       9.212  25.224 -17.356  1.00  0.00           C  
ATOM   1131  C   LYS A 179       9.723  26.637 -17.107  1.00  0.00           C  
ATOM   1132  O   LYS A 179       9.922  27.407 -18.079  1.00  0.00           O  
ATOM   1133  CB  LYS A 179       7.763  25.238 -17.925  1.00  0.00           C  
ATOM   1134  CG  LYS A 179       6.655  25.669 -16.990  1.00  0.00           C  
ATOM   1135  CD  LYS A 179       5.389  26.082 -17.767  1.00  0.00           C  
ATOM   1136  CE  LYS A 179       4.138  26.355 -16.911  1.00  0.00           C  
ATOM   1137  NZ  LYS A 179       2.956  26.883 -17.623  1.00  0.00           N1+
ATOM   1138  N   GLU A 180       9.903  27.152 -15.875  1.00  0.00           N  
ATOM   1139  CA  GLU A 180      10.188  28.580 -15.613  1.00  0.00           C  
ATOM   1140  C   GLU A 180      11.116  28.763 -14.415  1.00  0.00           C  
ATOM   1141  O   GLU A 180      11.489  29.876 -14.053  1.00  0.00           O  
ATOM   1142  CB  GLU A 180       8.741  29.299 -15.493  1.00  0.00           C  
ATOM   1143  CG  GLU A 180       8.649  30.714 -14.897  1.00  0.00           C  
ATOM   1144  CD  GLU A 180       9.383  31.738 -15.770  1.00  0.00           C  
ATOM   1145  OE1 GLU A 180       9.292  31.686 -17.034  1.00  0.00           O  
ATOM   1146  OE2 GLU A 180      10.024  32.686 -15.236  1.00  0.00           O1-
ATOM   1147  N   LYS A 181      11.637  27.721 -13.809  1.00  0.00           N  
ATOM   1148  CA  LYS A 181      12.638  27.622 -12.800  1.00  0.00           C  
ATOM   1149  C   LYS A 181      13.577  26.505 -13.191  1.00  0.00           C  
ATOM   1150  O   LYS A 181      13.283  25.451 -13.747  1.00  0.00           O  
ATOM   1151  CB  LYS A 181      11.956  27.419 -11.472  1.00  0.00           C  
ATOM   1152  CG  LYS A 181      11.488  28.695 -10.817  1.00  0.00           C  
ATOM   1153  CD  LYS A 181      11.160  28.554  -9.328  1.00  0.00           C  
ATOM   1154  CE  LYS A 181      10.130  29.646  -8.973  1.00  0.00           C  
ATOM   1155  NZ  LYS A 181      10.719  30.972  -9.107  1.00  0.00           N1+
ATOM   1156  N   THR A 182      14.838  26.762 -12.877  1.00  0.00           N  
ATOM   1157  CA  THR A 182      15.955  25.787 -12.948  1.00  0.00           C  
ATOM   1158  C   THR A 182      16.300  25.359 -11.496  1.00  0.00           C  
ATOM   1159  O   THR A 182      16.973  24.360 -11.295  1.00  0.00           O  
ATOM   1160  CB  THR A 182      17.203  26.407 -13.736  1.00  0.00           C  
ATOM   1161  OG1 THR A 182      17.652  27.698 -13.298  1.00  0.00           O  
ATOM   1162  CG2 THR A 182      16.736  26.356 -15.201  1.00  0.00           C  
HETATM 1163  N   HIE A 183      15.824  26.093 -10.437  1.00  0.00           N  
HETATM 1164  CA  HIE A 183      15.986  25.716  -9.002  1.00  0.00           C  
HETATM 1165  C   HIE A 183      14.750  26.093  -8.324  1.00  0.00           C  
HETATM 1166  O   HIE A 183      14.261  27.178  -8.639  1.00  0.00           O  
HETATM 1167  CB  HIE A 183      17.190  26.538  -8.504  1.00  0.00           C  
HETATM 1168  CG  HIE A 183      17.631  26.121  -7.170  1.00  0.00           C  
HETATM 1169  ND1 HIE A 183      18.661  25.261  -6.881  1.00  0.00           N  
HETATM 1170  CD2 HIE A 183      17.204  26.631  -5.940  1.00  0.00           C  
HETATM 1171  CE1 HIE A 183      18.792  25.202  -5.571  1.00  0.00           C  
HETATM 1172  NE2 HIE A 183      17.903  25.978  -4.979  1.00  0.00           N  
ATOM   1173  N   GLY A 184      14.244  25.422  -7.246  1.00  0.00           N  
ATOM   1174  CA  GLY A 184      12.998  25.737  -6.590  1.00  0.00           C  
ATOM   1175  C   GLY A 184      12.836  25.024  -5.295  1.00  0.00           C  
ATOM   1176  O   GLY A 184      13.690  24.258  -4.846  1.00  0.00           O  
ATOM   1177  N   VAL A 185      11.715  25.179  -4.599  1.00  0.00           N  
ATOM   1178  CA  VAL A 185      11.388  24.522  -3.330  1.00  0.00           C  
ATOM   1179  C   VAL A 185       9.984  24.047  -3.474  1.00  0.00           C  
ATOM   1180  O   VAL A 185       9.198  24.742  -4.122  1.00  0.00           O  
ATOM   1181  CB  VAL A 185      11.623  25.518  -2.137  1.00  0.00           C  
ATOM   1182  CG1 VAL A 185      13.063  25.991  -2.128  1.00  0.00           C  
ATOM   1183  CG2 VAL A 185      10.633  26.694  -2.205  1.00  0.00           C  
ATOM   1184  N   ALA A 186       9.662  22.899  -2.845  1.00  0.00           N  
ATOM   1185  CA  ALA A 186       8.466  22.052  -2.772  1.00  0.00           C  
ATOM   1186  C   ALA A 186       8.379  21.247  -1.451  1.00  0.00           C  
ATOM   1187  O   ALA A 186       9.352  21.310  -0.707  1.00  0.00           O  
ATOM   1188  CB  ALA A 186       8.534  21.097  -4.038  1.00  0.00           C  
ATOM   1189  N   ASN A 187       7.362  20.382  -1.298  1.00  0.00           N  
ATOM   1190  CA  ASN A 187       7.183  19.498  -0.203  1.00  0.00           C  
ATOM   1191  C   ASN A 187       6.792  18.200  -0.866  1.00  0.00           C  
ATOM   1192  O   ASN A 187       5.936  18.128  -1.770  1.00  0.00           O  
ATOM   1193  CB  ASN A 187       6.026  20.095   0.663  1.00  0.00           C  
ATOM   1194  CG  ASN A 187       5.578  19.297   1.883  1.00  0.00           C  
ATOM   1195  OD1 ASN A 187       4.956  18.295   1.749  1.00  0.00           O  
ATOM   1196  ND2 ASN A 187       5.975  19.733   3.068  1.00  0.00           N  
ATOM   1197  N   VAL A 188       7.446  17.105  -0.412  1.00  0.00           N  
ATOM   1198  CA  VAL A 188       7.323  15.675  -0.793  1.00  0.00           C  
ATOM   1199  C   VAL A 188       5.890  15.218  -0.516  1.00  0.00           C  
ATOM   1200  O   VAL A 188       5.266  14.773  -1.525  1.00  0.00           O  
ATOM   1201  CB  VAL A 188       8.304  14.771  -0.064  1.00  0.00           C  
ATOM   1202  CG1 VAL A 188       8.215  13.282  -0.379  1.00  0.00           C  
ATOM   1203  CG2 VAL A 188       9.818  15.266  -0.086  1.00  0.00           C  
ATOM   1204  N   MET A 189       5.387  15.217   0.776  1.00  0.00           N  
ATOM   1205  CA  MET A 189       4.044  14.886   1.313  1.00  0.00           C  
ATOM   1206  C   MET A 189       2.892  15.577   0.598  1.00  0.00           C  
ATOM   1207  O   MET A 189       1.721  15.168   0.557  1.00  0.00           O  
ATOM   1208  CB  MET A 189       4.034  15.153   2.876  1.00  0.00           C  
ATOM   1209  CG  MET A 189       2.733  14.744   3.618  1.00  0.00           C  
ATOM   1210  SD  MET A 189       2.323  12.882   3.449  1.00  0.00           S  
ATOM   1211  CE  MET A 189       0.483  12.996   3.373  1.00  0.00           C  
ATOM   1212  N   LYS A 190       3.226  16.724   0.005  1.00  0.00           N  
ATOM   1213  CA  LYS A 190       2.287  17.644  -0.678  1.00  0.00           C  
ATOM   1214  C   LYS A 190       2.431  17.577  -2.193  1.00  0.00           C  
ATOM   1215  O   LYS A 190       1.873  18.406  -2.927  1.00  0.00           O  
ATOM   1216  CB  LYS A 190       2.329  19.119  -0.272  1.00  0.00           C  
ATOM   1217  CG  LYS A 190       1.964  19.421   1.169  1.00  0.00           C  
ATOM   1218  CD  LYS A 190       2.362  20.911   1.555  1.00  0.00           C  
ATOM   1219  CE  LYS A 190       2.573  21.095   3.078  1.00  0.00           C  
ATOM   1220  NZ  LYS A 190       3.036  22.464   3.418  1.00  0.00           N1+
ATOM   1221  N   THR A 191       3.186  16.549  -2.645  1.00  0.00           N  
ATOM   1222  CA  THR A 191       3.342  16.322  -4.070  1.00  0.00           C  
ATOM   1223  C   THR A 191       3.164  14.834  -4.394  1.00  0.00           C  
ATOM   1224  O   THR A 191       2.283  14.400  -5.120  1.00  0.00           O  
ATOM   1225  CB  THR A 191       4.654  16.911  -4.645  1.00  0.00           C  
ATOM   1226  OG1 THR A 191       5.771  16.393  -3.996  1.00  0.00           O  
ATOM   1227  CG2 THR A 191       4.765  18.395  -4.754  1.00  0.00           C  
ATOM   1228  N   GLN A 192       3.989  13.923  -3.838  1.00  0.00           N  
ATOM   1229  CA  GLN A 192       4.063  12.482  -4.132  1.00  0.00           C  
ATOM   1230  C   GLN A 192       2.693  11.768  -3.884  1.00  0.00           C  
ATOM   1231  O   GLN A 192       2.035  11.331  -4.877  1.00  0.00           O  
ATOM   1232  CB  GLN A 192       5.218  11.817  -3.306  1.00  0.00           C  
ATOM   1233  CG  GLN A 192       6.662  12.045  -3.854  1.00  0.00           C  
ATOM   1234  CD  GLN A 192       6.996  11.516  -5.241  1.00  0.00           C  
ATOM   1235  OE1 GLN A 192       6.344  11.888  -6.157  1.00  0.00           O  
ATOM   1236  NE2 GLN A 192       7.985  10.665  -5.371  1.00  0.00           N  
ATOM   1237  N   PRO A 193       2.064  11.839  -2.636  1.00  0.00           N  
ATOM   1238  CA  PRO A 193       0.584  11.617  -2.415  1.00  0.00           C  
ATOM   1239  C   PRO A 193      -0.475  12.405  -3.334  1.00  0.00           C  
ATOM   1240  O   PRO A 193      -1.628  12.059  -3.209  1.00  0.00           O  
ATOM   1241  CB  PRO A 193       0.471  12.021  -0.935  1.00  0.00           C  
ATOM   1242  CG  PRO A 193       1.768  11.774  -0.239  1.00  0.00           C  
ATOM   1243  CD  PRO A 193       2.774  11.900  -1.354  1.00  0.00           C  
ATOM   1244  N   GLU A 194      -0.108  13.406  -4.124  1.00  0.00           N  
ATOM   1245  CA  GLU A 194      -1.059  14.047  -5.137  1.00  0.00           C  
ATOM   1246  C   GLU A 194      -0.822  13.374  -6.535  1.00  0.00           C  
ATOM   1247  O   GLU A 194      -1.777  13.044  -7.283  1.00  0.00           O  
ATOM   1248  CB  GLU A 194      -0.863  15.576  -5.066  1.00  0.00           C  
ATOM   1249  CG  GLU A 194      -1.917  16.410  -5.894  1.00  0.00           C  
ATOM   1250  CD  GLU A 194      -2.150  17.897  -5.593  1.00  0.00           C  
ATOM   1251  OE1 GLU A 194      -3.302  18.361  -5.371  1.00  0.00           O  
ATOM   1252  OE2 GLU A 194      -1.156  18.630  -5.466  1.00  0.00           O1-
ATOM   1253  N   ILE A 195       0.451  13.155  -6.904  1.00  0.00           N  
ATOM   1254  CA  ILE A 195       0.961  12.670  -8.179  1.00  0.00           C  
ATOM   1255  C   ILE A 195       0.529  11.142  -8.333  1.00  0.00           C  
ATOM   1256  O   ILE A 195       0.319  10.685  -9.456  1.00  0.00           O  
ATOM   1257  CB  ILE A 195       2.475  12.881  -8.260  1.00  0.00           C  
ATOM   1258  CG1 ILE A 195       2.881  14.391  -8.209  1.00  0.00           C  
ATOM   1259  CG2 ILE A 195       2.917  12.201  -9.540  1.00  0.00           C  
ATOM   1260  CD1 ILE A 195       4.399  14.578  -7.987  1.00  0.00           C  
ATOM   1261  N   THR A 196       0.409  10.416  -7.210  1.00  0.00           N  
ATOM   1262  CA  THR A 196      -0.226   9.089  -7.012  1.00  0.00           C  
ATOM   1263  C   THR A 196      -1.720   8.983  -7.093  1.00  0.00           C  
ATOM   1264  O   THR A 196      -2.318   7.991  -7.490  1.00  0.00           O  
ATOM   1265  CB  THR A 196       0.306   8.433  -5.727  1.00  0.00           C  
ATOM   1266  OG1 THR A 196       0.168   9.163  -4.557  1.00  0.00           O  
ATOM   1267  CG2 THR A 196       1.767   8.039  -5.827  1.00  0.00           C  
ATOM   1268  N   ILE A 197      -2.459  10.119  -6.890  1.00  0.00           N  
ATOM   1269  CA  ILE A 197      -3.849  10.232  -7.299  1.00  0.00           C  
ATOM   1270  C   ILE A 197      -3.912  10.236  -8.899  1.00  0.00           C  
ATOM   1271  O   ILE A 197      -4.690   9.552  -9.522  1.00  0.00           O  
ATOM   1272  CB  ILE A 197      -4.531  11.466  -6.593  1.00  0.00           C  
ATOM   1273  CG1 ILE A 197      -4.353  11.543  -5.021  1.00  0.00           C  
ATOM   1274  CG2 ILE A 197      -5.934  11.683  -7.052  1.00  0.00           C  
ATOM   1275  CD1 ILE A 197      -4.989  12.792  -4.379  1.00  0.00           C  
ATOM   1276  N   PHE A 198      -3.155  11.172  -9.393  1.00  0.00           N  
ATOM   1277  CA  PHE A 198      -3.135  11.601 -10.848  1.00  0.00           C  
ATOM   1278  C   PHE A 198      -2.591  10.549 -11.811  1.00  0.00           C  
ATOM   1279  O   PHE A 198      -3.240  10.344 -12.825  1.00  0.00           O  
ATOM   1280  CB  PHE A 198      -2.371  12.943 -10.917  1.00  0.00           C  
ATOM   1281  CG  PHE A 198      -3.113  14.163 -10.316  1.00  0.00           C  
ATOM   1282  CD1 PHE A 198      -2.358  15.331 -10.207  1.00  0.00           C  
ATOM   1283  CD2 PHE A 198      -4.489  14.114  -9.881  1.00  0.00           C  
ATOM   1284  CE1 PHE A 198      -2.946  16.473  -9.635  1.00  0.00           C  
ATOM   1285  CE2 PHE A 198      -5.043  15.301  -9.341  1.00  0.00           C  
ATOM   1286  CZ  PHE A 198      -4.273  16.447  -9.212  1.00  0.00           C  
ATOM   1287  N   THR A 199      -1.534   9.803 -11.465  1.00  0.00           N  
ATOM   1288  CA  THR A 199      -1.111   8.601 -12.169  1.00  0.00           C  
ATOM   1289  C   THR A 199      -2.187   7.529 -12.123  1.00  0.00           C  
ATOM   1290  O   THR A 199      -2.756   7.121 -13.130  1.00  0.00           O  
ATOM   1291  CB  THR A 199       0.245   8.128 -11.627  1.00  0.00           C  
ATOM   1292  OG1 THR A 199       0.362   8.037 -10.232  1.00  0.00           O  
ATOM   1293  CG2 THR A 199       1.333   9.053 -12.174  1.00  0.00           C  
ATOM   1294  N   ALA A 200      -2.553   7.042 -10.928  1.00  0.00           N  
ATOM   1295  CA  ALA A 200      -3.538   6.011 -10.690  1.00  0.00           C  
ATOM   1296  C   ALA A 200      -4.817   6.267 -11.465  1.00  0.00           C  
ATOM   1297  O   ALA A 200      -5.184   5.314 -12.220  1.00  0.00           O  
ATOM   1298  CB  ALA A 200      -3.678   5.802  -9.195  1.00  0.00           C  
ATOM   1299  N   SER A 201      -5.507   7.382 -11.249  1.00  0.00           N  
ATOM   1300  CA  SER A 201      -6.839   7.665 -11.907  1.00  0.00           C  
ATOM   1301  C   SER A 201      -6.852   7.603 -13.480  1.00  0.00           C  
ATOM   1302  O   SER A 201      -7.637   6.806 -13.985  1.00  0.00           O  
ATOM   1303  CB  SER A 201      -7.332   9.061 -11.374  1.00  0.00           C  
ATOM   1304  OG  SER A 201      -6.496  10.037 -11.859  1.00  0.00           O  
ATOM   1305  N   ARG A 202      -5.874   8.169 -14.207  1.00  0.00           N  
ATOM   1306  CA  ARG A 202      -5.781   8.042 -15.647  1.00  0.00           C  
ATOM   1307  C   ARG A 202      -5.282   6.646 -16.091  1.00  0.00           C  
ATOM   1308  O   ARG A 202      -5.448   6.292 -17.307  1.00  0.00           O  
ATOM   1309  CB  ARG A 202      -4.745   9.108 -16.055  1.00  0.00           C  
ATOM   1310  CG  ARG A 202      -4.540   9.308 -17.600  1.00  0.00           C  
ATOM   1311  CD  ARG A 202      -3.696  10.459 -17.986  1.00  0.00           C  
ATOM   1312  NE  ARG A 202      -3.421  10.500 -19.434  1.00  0.00           N  
ATOM   1313  CZ  ARG A 202      -2.827  11.534 -20.056  1.00  0.00           C  
ATOM   1314  NH1 ARG A 202      -2.291  12.540 -19.378  1.00  0.00           N  
ATOM   1315  NH2 ARG A 202      -2.818  11.467 -21.413  1.00  0.00           N1+
ATOM   1316  N   SER A 203      -4.567   5.900 -15.235  1.00  0.00           N  
ATOM   1317  CA  SER A 203      -4.038   4.572 -15.532  1.00  0.00           C  
ATOM   1318  C   SER A 203      -5.106   3.550 -15.389  1.00  0.00           C  
ATOM   1319  O   SER A 203      -5.713   3.058 -16.369  1.00  0.00           O  
ATOM   1320  CB  SER A 203      -2.839   4.183 -14.550  1.00  0.00           C  
ATOM   1321  OG  SER A 203      -1.793   5.062 -14.832  1.00  0.00           O  
ATOM   1322  N   LEU A 204      -5.472   3.126 -14.142  1.00  0.00           N  
ATOM   1323  CA  LEU A 204      -6.375   2.001 -13.962  1.00  0.00           C  
ATOM   1324  C   LEU A 204      -7.872   2.202 -14.389  1.00  0.00           C  
ATOM   1325  O   LEU A 204      -8.632   1.238 -14.542  1.00  0.00           O  
ATOM   1326  CB  LEU A 204      -6.453   1.757 -12.434  1.00  0.00           C  
ATOM   1327  CG  LEU A 204      -5.190   1.439 -11.654  1.00  0.00           C  
ATOM   1328  CD1 LEU A 204      -5.420   1.365 -10.153  1.00  0.00           C  
ATOM   1329  CD2 LEU A 204      -4.628   0.173 -12.197  1.00  0.00           C  
ATOM   1330  N   PHE A 205      -8.300   3.480 -14.540  1.00  0.00           N  
ATOM   1331  CA  PHE A 205      -9.647   3.993 -14.657  1.00  0.00           C  
ATOM   1332  C   PHE A 205      -9.869   5.002 -15.816  1.00  0.00           C  
ATOM   1333  O   PHE A 205     -10.923   5.680 -15.840  1.00  0.00           O  
ATOM   1334  CB  PHE A 205     -10.262   4.467 -13.335  1.00  0.00           C  
ATOM   1335  CG  PHE A 205      -9.972   3.672 -12.037  1.00  0.00           C  
ATOM   1336  CD1 PHE A 205     -10.592   2.445 -11.717  1.00  0.00           C  
ATOM   1337  CD2 PHE A 205      -9.008   4.251 -11.160  1.00  0.00           C  
ATOM   1338  CE1 PHE A 205     -10.304   1.823 -10.481  1.00  0.00           C  
ATOM   1339  CE2 PHE A 205      -8.801   3.611  -9.955  1.00  0.00           C  
ATOM   1340  CZ  PHE A 205      -9.373   2.385  -9.586  1.00  0.00           C  
ATOM   1341  N   GLY A 206      -8.897   5.076 -16.739  1.00  0.00           N  
ATOM   1342  CA  GLY A 206      -8.907   5.882 -17.990  1.00  0.00           C  
ATOM   1343  C   GLY A 206      -8.797   7.351 -17.811  1.00  0.00           C  
ATOM   1344  O   GLY A 206      -9.104   7.868 -16.681  1.00  0.00           O  
ATOM   1345  N   ASP A 207      -8.604   8.076 -18.911  1.00  0.00           N  
ATOM   1346  CA  ASP A 207      -8.328   9.507 -18.913  1.00  0.00           C  
ATOM   1347  C   ASP A 207      -9.659  10.350 -18.715  1.00  0.00           C  
ATOM   1348  O   ASP A 207      -9.599  11.422 -18.166  1.00  0.00           O  
ATOM   1349  CB  ASP A 207      -7.678   9.995 -20.199  1.00  0.00           C  
ATOM   1350  CG  ASP A 207      -8.501  10.565 -21.356  1.00  0.00           C  
ATOM   1351  OD1 ASP A 207      -8.499  11.826 -21.454  1.00  0.00           O  
ATOM   1352  OD2 ASP A 207      -9.158   9.816 -22.149  1.00  0.00           O1-
ATOM   1353  N   GLU A 208     -10.854   9.781 -19.045  1.00  0.00           N  
ATOM   1354  CA  GLU A 208     -12.154  10.328 -18.736  1.00  0.00           C  
ATOM   1355  C   GLU A 208     -12.431  10.574 -17.190  1.00  0.00           C  
ATOM   1356  O   GLU A 208     -13.088  11.589 -16.838  1.00  0.00           O  
ATOM   1357  CB  GLU A 208     -13.129   9.378 -19.452  1.00  0.00           C  
ATOM   1358  CG  GLU A 208     -14.574   9.867 -19.523  1.00  0.00           C  
ATOM   1359  CD  GLU A 208     -14.884  10.858 -20.645  1.00  0.00           C  
ATOM   1360  OE1 GLU A 208     -15.055  10.307 -21.748  1.00  0.00           O  
ATOM   1361  OE2 GLU A 208     -15.362  11.988 -20.432  1.00  0.00           O1-
ATOM   1362  N   MET A 209     -11.710   9.764 -16.336  1.00  0.00           N  
ATOM   1363  CA  MET A 209     -11.750  10.045 -14.869  1.00  0.00           C  
ATOM   1364  C   MET A 209     -10.692  11.068 -14.422  1.00  0.00           C  
ATOM   1365  O   MET A 209     -10.886  11.673 -13.382  1.00  0.00           O  
ATOM   1366  CB  MET A 209     -11.652   8.689 -14.084  1.00  0.00           C  
ATOM   1367  CG  MET A 209     -11.623   8.791 -12.552  1.00  0.00           C  
ATOM   1368  SD  MET A 209     -11.939   7.249 -11.743  1.00  0.00           S  
ATOM   1369  CE  MET A 209     -12.331   7.936 -10.127  1.00  0.00           C  
ATOM   1370  N   ARG A 210      -9.592  11.345 -15.133  1.00  0.00           N  
ATOM   1371  CA  ARG A 210      -8.665  12.456 -14.725  1.00  0.00           C  
ATOM   1372  C   ARG A 210      -9.139  13.838 -15.280  1.00  0.00           C  
ATOM   1373  O   ARG A 210      -8.910  14.841 -14.579  1.00  0.00           O  
ATOM   1374  CB  ARG A 210      -7.233  12.065 -15.257  1.00  0.00           C  
ATOM   1375  CG  ARG A 210      -6.124  13.090 -15.086  1.00  0.00           C  
ATOM   1376  CD  ARG A 210      -5.619  13.212 -13.579  1.00  0.00           C  
ATOM   1377  NE  ARG A 210      -4.529  14.204 -13.611  1.00  0.00           N  
ATOM   1378  CZ  ARG A 210      -4.583  15.488 -13.310  1.00  0.00           C  
ATOM   1379  NH1 ARG A 210      -5.761  16.064 -13.065  1.00  0.00           N  
ATOM   1380  NH2 ARG A 210      -3.487  16.327 -13.353  1.00  0.00           N1+
ATOM   1381  N   ARG A 211      -9.866  13.840 -16.426  1.00  0.00           N  
ATOM   1382  CA  ARG A 211     -10.744  14.844 -16.877  1.00  0.00           C  
ATOM   1383  C   ARG A 211     -11.772  15.326 -15.856  1.00  0.00           C  
ATOM   1384  O   ARG A 211     -12.441  16.310 -16.098  1.00  0.00           O  
ATOM   1385  CB  ARG A 211     -11.385  14.435 -18.174  1.00  0.00           C  
ATOM   1386  CG  ARG A 211     -10.424  14.375 -19.409  1.00  0.00           C  
ATOM   1387  CD  ARG A 211     -10.993  14.391 -20.854  1.00  0.00           C  
ATOM   1388  NE  ARG A 211     -10.776  13.065 -21.516  1.00  0.00           N  
ATOM   1389  CZ  ARG A 211     -11.708  12.302 -22.131  1.00  0.00           C  
ATOM   1390  NH1 ARG A 211     -12.932  12.746 -22.393  1.00  0.00           N  
ATOM   1391  NH2 ARG A 211     -11.405  11.078 -22.551  1.00  0.00           N1+
ATOM   1392  N   ILE A 212     -11.906  14.631 -14.645  1.00  0.00           N  
ATOM   1393  CA  ILE A 212     -12.833  14.973 -13.537  1.00  0.00           C  
ATOM   1394  C   ILE A 212     -12.065  14.993 -12.202  1.00  0.00           C  
ATOM   1395  O   ILE A 212     -12.493  15.666 -11.262  1.00  0.00           O  
ATOM   1396  CB  ILE A 212     -14.294  14.311 -13.453  1.00  0.00           C  
ATOM   1397  CG1 ILE A 212     -14.203  12.835 -13.693  1.00  0.00           C  
ATOM   1398  CG2 ILE A 212     -15.275  14.812 -14.544  1.00  0.00           C  
ATOM   1399  CD1 ILE A 212     -13.908  12.050 -12.353  1.00  0.00           C  
ATOM   1400  N   PHE A 213     -10.995  14.190 -12.026  1.00  0.00           N  
ATOM   1401  CA  PHE A 213     -10.155  14.202 -10.801  1.00  0.00           C  
ATOM   1402  C   PHE A 213      -9.085  15.341 -10.886  1.00  0.00           C  
ATOM   1403  O   PHE A 213      -8.260  15.224 -11.770  1.00  0.00           O  
ATOM   1404  CB  PHE A 213      -9.535  12.808 -10.620  1.00  0.00           C  
ATOM   1405  CG  PHE A 213      -9.390  12.245  -9.137  1.00  0.00           C  
ATOM   1406  CD1 PHE A 213      -9.817  10.928  -8.944  1.00  0.00           C  
ATOM   1407  CD2 PHE A 213      -8.957  13.073  -8.040  1.00  0.00           C  
ATOM   1408  CE1 PHE A 213      -9.795  10.369  -7.653  1.00  0.00           C  
ATOM   1409  CE2 PHE A 213      -8.973  12.494  -6.747  1.00  0.00           C  
ATOM   1410  CZ  PHE A 213      -9.494  11.172  -6.553  1.00  0.00           C  
ATOM   1411  N   ASP A 214      -9.131  16.324  -9.969  1.00  0.00           N  
ATOM   1412  CA  ASP A 214      -8.255  17.471  -9.749  1.00  0.00           C  
ATOM   1413  C   ASP A 214      -8.200  17.567  -8.209  1.00  0.00           C  
ATOM   1414  O   ASP A 214      -8.820  16.782  -7.504  1.00  0.00           O  
ATOM   1415  CB  ASP A 214      -8.760  18.688 -10.407  1.00  0.00           C  
ATOM   1416  CG  ASP A 214      -9.734  19.580  -9.687  1.00  0.00           C  
ATOM   1417  OD1 ASP A 214     -10.807  19.080  -9.228  1.00  0.00           O  
ATOM   1418  OD2 ASP A 214      -9.378  20.765  -9.533  1.00  0.00           O1-
ATOM   1419  N   ARG A 215      -7.471  18.637  -7.787  1.00  0.00           N  
ATOM   1420  CA  ARG A 215      -7.301  19.160  -6.372  1.00  0.00           C  
ATOM   1421  C   ARG A 215      -8.683  19.432  -5.786  1.00  0.00           C  
ATOM   1422  O   ARG A 215      -8.940  18.990  -4.648  1.00  0.00           O  
ATOM   1423  CB  ARG A 215      -6.373  20.316  -6.346  1.00  0.00           C  
ATOM   1424  CG  ARG A 215      -5.746  20.697  -5.008  1.00  0.00           C  
ATOM   1425  CD  ARG A 215      -4.593  21.699  -5.074  1.00  0.00           C  
ATOM   1426  NE  ARG A 215      -3.333  21.041  -5.611  1.00  0.00           N  
ATOM   1427  CZ  ARG A 215      -2.301  21.753  -6.116  1.00  0.00           C  
ATOM   1428  NH1 ARG A 215      -2.394  23.027  -6.335  1.00  0.00           N  
ATOM   1429  NH2 ARG A 215      -1.199  21.101  -6.472  1.00  0.00           N1+
ATOM   1430  N   SER A 216      -9.649  19.994  -6.607  1.00  0.00           N  
ATOM   1431  CA  SER A 216     -10.984  20.257  -6.060  1.00  0.00           C  
ATOM   1432  C   SER A 216     -11.762  18.988  -5.871  1.00  0.00           C  
ATOM   1433  O   SER A 216     -12.583  18.903  -4.944  1.00  0.00           O  
ATOM   1434  CB  SER A 216     -11.795  21.071  -7.111  1.00  0.00           C  
ATOM   1435  OG  SER A 216     -11.008  22.183  -7.546  1.00  0.00           O  
ATOM   1436  N   PHE A 217     -11.484  17.803  -6.514  1.00  0.00           N  
ATOM   1437  CA  PHE A 217     -12.204  16.526  -6.336  1.00  0.00           C  
ATOM   1438  C   PHE A 217     -11.507  15.635  -5.343  1.00  0.00           C  
ATOM   1439  O   PHE A 217     -12.127  14.787  -4.764  1.00  0.00           O  
ATOM   1440  CB  PHE A 217     -12.116  15.772  -7.734  1.00  0.00           C  
ATOM   1441  CG  PHE A 217     -13.252  14.862  -8.095  1.00  0.00           C  
ATOM   1442  CD1 PHE A 217     -13.120  13.480  -8.275  1.00  0.00           C  
ATOM   1443  CD2 PHE A 217     -14.540  15.366  -7.908  1.00  0.00           C  
ATOM   1444  CE1 PHE A 217     -14.289  12.683  -8.547  1.00  0.00           C  
ATOM   1445  CE2 PHE A 217     -15.704  14.589  -8.153  1.00  0.00           C  
ATOM   1446  CZ  PHE A 217     -15.550  13.223  -8.479  1.00  0.00           C  
ATOM   1447  N   ALA A 218     -10.252  15.872  -5.055  1.00  0.00           N  
ATOM   1448  CA  ALA A 218      -9.505  15.310  -3.935  1.00  0.00           C  
ATOM   1449  C   ALA A 218      -9.868  15.906  -2.582  1.00  0.00           C  
ATOM   1450  O   ALA A 218      -9.460  15.366  -1.588  1.00  0.00           O  
ATOM   1451  CB  ALA A 218      -8.011  15.592  -4.150  1.00  0.00           C  
ATOM   1452  N   GLN A 219     -10.858  16.855  -2.501  1.00  0.00           N  
ATOM   1453  CA  GLN A 219     -11.611  17.050  -1.229  1.00  0.00           C  
ATOM   1454  C   GLN A 219     -12.315  15.735  -0.747  1.00  0.00           C  
ATOM   1455  O   GLN A 219     -12.053  15.318   0.394  1.00  0.00           O  
ATOM   1456  CB  GLN A 219     -12.605  18.326  -1.307  1.00  0.00           C  
ATOM   1457  CG  GLN A 219     -13.429  18.523  -0.076  1.00  0.00           C  
ATOM   1458  CD  GLN A 219     -12.564  18.976   1.136  1.00  0.00           C  
ATOM   1459  OE1 GLN A 219     -11.497  19.604   1.070  1.00  0.00           O  
ATOM   1460  NE2 GLN A 219     -12.937  18.457   2.290  1.00  0.00           N  
ATOM   1461  N   LEU A 220     -12.913  15.027  -1.722  1.00  0.00           N  
ATOM   1462  CA  LEU A 220     -13.624  13.779  -1.460  1.00  0.00           C  
ATOM   1463  C   LEU A 220     -12.688  12.654  -1.000  1.00  0.00           C  
ATOM   1464  O   LEU A 220     -13.048  11.837  -0.169  1.00  0.00           O  
ATOM   1465  CB  LEU A 220     -14.343  13.327  -2.742  1.00  0.00           C  
ATOM   1466  CG  LEU A 220     -15.153  14.429  -3.563  1.00  0.00           C  
ATOM   1467  CD1 LEU A 220     -15.921  13.969  -4.853  1.00  0.00           C  
ATOM   1468  CD2 LEU A 220     -16.176  15.124  -2.640  1.00  0.00           C  
ATOM   1469  N   TYR A 221     -11.433  12.632  -1.606  1.00  0.00           N  
ATOM   1470  CA  TYR A 221     -10.432  11.686  -1.209  1.00  0.00           C  
ATOM   1471  C   TYR A 221      -9.877  12.103   0.157  1.00  0.00           C  
ATOM   1472  O   TYR A 221      -9.446  11.243   0.957  1.00  0.00           O  
ATOM   1473  CB  TYR A 221      -9.369  11.637  -2.287  1.00  0.00           C  
ATOM   1474  CG  TYR A 221      -8.335  10.544  -2.112  1.00  0.00           C  
ATOM   1475  CD1 TYR A 221      -8.634   9.273  -2.525  1.00  0.00           C  
ATOM   1476  CD2 TYR A 221      -7.039  10.901  -1.569  1.00  0.00           C  
ATOM   1477  CE1 TYR A 221      -7.689   8.255  -2.297  1.00  0.00           C  
ATOM   1478  CE2 TYR A 221      -6.140   9.869  -1.271  1.00  0.00           C  
ATOM   1479  CZ  TYR A 221      -6.502   8.568  -1.647  1.00  0.00           C  
ATOM   1480  OH  TYR A 221      -5.541   7.625  -1.593  1.00  0.00           O  
ATOM   1481  N   SER A 222      -9.683  13.410   0.408  1.00  0.00           N  
ATOM   1482  CA  SER A 222      -9.157  13.831   1.698  1.00  0.00           C  
ATOM   1483  C   SER A 222     -10.219  13.472   2.831  1.00  0.00           C  
ATOM   1484  O   SER A 222      -9.757  12.999   3.871  1.00  0.00           O  
ATOM   1485  CB  SER A 222      -8.868  15.407   1.634  1.00  0.00           C  
ATOM   1486  OG  SER A 222      -8.069  15.817   2.720  1.00  0.00           O  
ATOM   1487  N   ASP A 223     -11.544  13.679   2.663  1.00  0.00           N  
ATOM   1488  CA  ASP A 223     -12.694  13.263   3.487  1.00  0.00           C  
ATOM   1489  C   ASP A 223     -12.870  11.723   3.475  1.00  0.00           C  
ATOM   1490  O   ASP A 223     -13.522  11.293   4.390  1.00  0.00           O  
ATOM   1491  CB  ASP A 223     -14.016  13.911   3.031  1.00  0.00           C  
ATOM   1492  CG  ASP A 223     -14.113  15.339   3.379  1.00  0.00           C  
ATOM   1493  OD1 ASP A 223     -14.859  16.042   2.629  1.00  0.00           O  
ATOM   1494  OD2 ASP A 223     -13.539  15.825   4.342  1.00  0.00           O1-
ATOM   1495  N   LEU A 224     -12.419  10.946   2.497  1.00  0.00           N  
ATOM   1496  CA  LEU A 224     -12.393   9.488   2.581  1.00  0.00           C  
ATOM   1497  C   LEU A 224     -11.218   9.022   3.467  1.00  0.00           C  
ATOM   1498  O   LEU A 224     -11.417   8.245   4.395  1.00  0.00           O  
ATOM   1499  CB  LEU A 224     -12.249   8.879   1.176  1.00  0.00           C  
ATOM   1500  CG  LEU A 224     -13.598   8.727   0.409  1.00  0.00           C  
ATOM   1501  CD1 LEU A 224     -13.407   8.581  -1.137  1.00  0.00           C  
ATOM   1502  CD2 LEU A 224     -14.396   7.485   0.825  1.00  0.00           C  
ATOM   1503  N   ASP A 225     -10.051   9.626   3.331  1.00  0.00           N  
ATOM   1504  CA  ASP A 225      -8.831   9.438   3.998  1.00  0.00           C  
ATOM   1505  C   ASP A 225      -9.018   9.640   5.491  1.00  0.00           C  
ATOM   1506  O   ASP A 225      -8.520   8.829   6.276  1.00  0.00           O  
ATOM   1507  CB  ASP A 225      -7.729  10.301   3.478  1.00  0.00           C  
ATOM   1508  CG  ASP A 225      -6.354  10.202   4.255  1.00  0.00           C  
ATOM   1509  OD1 ASP A 225      -5.788   9.073   4.273  1.00  0.00           O  
ATOM   1510  OD2 ASP A 225      -5.805  11.245   4.621  1.00  0.00           O1-
ATOM   1511  N   LYS A 226      -9.723  10.668   5.895  1.00  0.00           N  
ATOM   1512  CA  LYS A 226     -10.104  11.051   7.337  1.00  0.00           C  
ATOM   1513  C   LYS A 226     -10.984   9.990   8.064  1.00  0.00           C  
ATOM   1514  O   LYS A 226     -11.163  10.068   9.269  1.00  0.00           O  
ATOM   1515  CB  LYS A 226     -10.793  12.459   7.313  1.00  0.00           C  
ATOM   1516  CG  LYS A 226      -9.807  13.649   7.254  1.00  0.00           C  
ATOM   1517  CD  LYS A 226     -10.623  14.979   7.246  1.00  0.00           C  
ATOM   1518  CE  LYS A 226      -9.800  16.244   7.353  1.00  0.00           C  
ATOM   1519  NZ  LYS A 226     -10.635  17.399   6.965  1.00  0.00           N1+
ATOM   1520  N   GLY A 227     -11.550   9.000   7.333  1.00  0.00           N  
ATOM   1521  CA  GLY A 227     -12.271   7.907   7.834  1.00  0.00           C  
ATOM   1522  C   GLY A 227     -11.621   6.572   7.599  1.00  0.00           C  
ATOM   1523  O   GLY A 227     -11.868   5.655   8.373  1.00  0.00           O  
ATOM   1524  N   PHE A 228     -10.731   6.512   6.609  1.00  0.00           N  
ATOM   1525  CA  PHE A 228      -9.917   5.352   6.313  1.00  0.00           C  
ATOM   1526  C   PHE A 228      -8.694   5.301   7.211  1.00  0.00           C  
ATOM   1527  O   PHE A 228      -7.590   5.462   6.720  1.00  0.00           O  
ATOM   1528  CB  PHE A 228      -9.458   5.561   4.857  1.00  0.00           C  
ATOM   1529  CG  PHE A 228      -8.791   4.252   4.246  1.00  0.00           C  
ATOM   1530  CD1 PHE A 228      -9.470   2.981   4.290  1.00  0.00           C  
ATOM   1531  CD2 PHE A 228      -7.598   4.284   3.388  1.00  0.00           C  
ATOM   1532  CE1 PHE A 228      -8.912   1.895   3.653  1.00  0.00           C  
ATOM   1533  CE2 PHE A 228      -7.123   3.138   2.717  1.00  0.00           C  
ATOM   1534  CZ  PHE A 228      -7.743   1.869   2.865  1.00  0.00           C  
ATOM   1535  N   THR A 229      -8.892   5.166   8.527  1.00  0.00           N  
ATOM   1536  CA  THR A 229      -7.962   5.268   9.635  1.00  0.00           C  
ATOM   1537  C   THR A 229      -8.451   4.426  10.808  1.00  0.00           C  
ATOM   1538  O   THR A 229      -9.638   4.535  11.117  1.00  0.00           O  
ATOM   1539  CB  THR A 229      -7.801   6.795   9.889  1.00  0.00           C  
ATOM   1540  OG1 THR A 229      -6.877   7.053  10.954  1.00  0.00           O  
ATOM   1541  CG2 THR A 229      -9.052   7.670  10.279  1.00  0.00           C  
ATOM   1542  N   PRO A 230      -7.631   3.586  11.542  1.00  0.00           N  
ATOM   1543  CA  PRO A 230      -8.090   2.690  12.564  1.00  0.00           C  
ATOM   1544  C   PRO A 230      -8.619   3.427  13.851  1.00  0.00           C  
ATOM   1545  O   PRO A 230      -9.282   2.766  14.605  1.00  0.00           O  
ATOM   1546  CB  PRO A 230      -6.911   1.795  12.793  1.00  0.00           C  
ATOM   1547  CG  PRO A 230      -5.686   2.577  12.447  1.00  0.00           C  
ATOM   1548  CD  PRO A 230      -6.196   3.567  11.377  1.00  0.00           C  
ATOM   1549  N   ILE A 231      -8.316   4.722  14.016  1.00  0.00           N  
ATOM   1550  CA  ILE A 231      -8.867   5.644  15.042  1.00  0.00           C  
ATOM   1551  C   ILE A 231     -10.401   5.843  14.810  1.00  0.00           C  
ATOM   1552  O   ILE A 231     -11.107   6.111  15.764  1.00  0.00           O  
ATOM   1553  CB  ILE A 231      -8.027   6.941  15.020  1.00  0.00           C  
ATOM   1554  CG1 ILE A 231      -6.497   6.666  14.782  1.00  0.00           C  
ATOM   1555  CG2 ILE A 231      -8.246   7.772  16.416  1.00  0.00           C  
ATOM   1556  CD1 ILE A 231      -5.716   5.954  15.793  1.00  0.00           C  
ATOM   1557  N   ASN A 232     -11.032   5.409  13.639  1.00  0.00           N  
ATOM   1558  CA  ASN A 232     -12.493   5.550  13.327  1.00  0.00           C  
ATOM   1559  C   ASN A 232     -13.369   4.682  14.289  1.00  0.00           C  
ATOM   1560  O   ASN A 232     -14.488   5.068  14.592  1.00  0.00           O  
ATOM   1561  CB  ASN A 232     -12.726   4.973  11.884  1.00  0.00           C  
ATOM   1562  CG  ASN A 232     -14.105   5.257  11.295  1.00  0.00           C  
ATOM   1563  OD1 ASN A 232     -14.409   6.394  11.006  1.00  0.00           O  
ATOM   1564  ND2 ASN A 232     -14.997   4.250  11.179  1.00  0.00           N  
ATOM   1565  N   PHE A 233     -12.825   3.579  14.834  1.00  0.00           N  
ATOM   1566  CA  PHE A 233     -13.394   2.690  15.802  1.00  0.00           C  
ATOM   1567  C   PHE A 233     -13.576   3.362  17.231  1.00  0.00           C  
ATOM   1568  O   PHE A 233     -14.390   2.851  18.023  1.00  0.00           O  
ATOM   1569  CB  PHE A 233     -12.366   1.563  16.051  1.00  0.00           C  
ATOM   1570  CG  PHE A 233     -12.201   0.528  14.975  1.00  0.00           C  
ATOM   1571  CD1 PHE A 233     -10.937   0.040  14.674  1.00  0.00           C  
ATOM   1572  CD2 PHE A 233     -13.312   0.092  14.221  1.00  0.00           C  
ATOM   1573  CE1 PHE A 233     -10.804  -0.935  13.703  1.00  0.00           C  
ATOM   1574  CE2 PHE A 233     -13.128  -0.892  13.233  1.00  0.00           C  
ATOM   1575  CZ  PHE A 233     -11.900  -1.472  12.930  1.00  0.00           C  
ATOM   1576  N   VAL A 234     -12.933   4.533  17.455  1.00  0.00           N  
ATOM   1577  CA  VAL A 234     -12.845   5.321  18.703  1.00  0.00           C  
ATOM   1578  C   VAL A 234     -13.706   6.619  18.702  1.00  0.00           C  
ATOM   1579  O   VAL A 234     -14.126   7.175  19.747  1.00  0.00           O  
ATOM   1580  CB  VAL A 234     -11.333   5.701  18.987  1.00  0.00           C  
ATOM   1581  CG1 VAL A 234     -11.148   6.233  20.524  1.00  0.00           C  
ATOM   1582  CG2 VAL A 234     -10.360   4.513  18.780  1.00  0.00           C  
ATOM   1583  N   PHE A 235     -13.939   7.176  17.473  1.00  0.00           N  
ATOM   1584  CA  PHE A 235     -14.802   8.287  17.154  1.00  0.00           C  
ATOM   1585  C   PHE A 235     -16.254   7.930  17.641  1.00  0.00           C  
ATOM   1586  O   PHE A 235     -16.616   6.802  17.485  1.00  0.00           O  
ATOM   1587  CB  PHE A 235     -14.883   8.447  15.674  1.00  0.00           C  
ATOM   1588  CG  PHE A 235     -13.702   8.931  14.826  1.00  0.00           C  
ATOM   1589  CD1 PHE A 235     -12.417   9.055  15.415  1.00  0.00           C  
ATOM   1590  CD2 PHE A 235     -13.904   9.220  13.455  1.00  0.00           C  
ATOM   1591  CE1 PHE A 235     -11.299   9.330  14.578  1.00  0.00           C  
ATOM   1592  CE2 PHE A 235     -12.764   9.356  12.639  1.00  0.00           C  
ATOM   1593  CZ  PHE A 235     -11.462   9.428  13.232  1.00  0.00           C  
ATOM   1594  N   PRO A 236     -17.016   8.847  18.277  1.00  0.00           N  
ATOM   1595  CA  PRO A 236     -18.395   8.525  18.710  1.00  0.00           C  
ATOM   1596  C   PRO A 236     -19.410   8.423  17.563  1.00  0.00           C  
ATOM   1597  O   PRO A 236     -19.227   9.043  16.510  1.00  0.00           O  
ATOM   1598  CB  PRO A 236     -18.746   9.697  19.623  1.00  0.00           C  
ATOM   1599  CG  PRO A 236     -17.903  10.850  19.102  1.00  0.00           C  
ATOM   1600  CD  PRO A 236     -16.659  10.175  18.505  1.00  0.00           C  
ATOM   1601  N   ASN A 237     -20.480   7.626  17.807  1.00  0.00           N  
ATOM   1602  CA  ASN A 237     -21.421   7.385  16.728  1.00  0.00           C  
ATOM   1603  C   ASN A 237     -22.486   8.525  16.830  1.00  0.00           C  
ATOM   1604  O   ASN A 237     -23.437   8.467  17.580  1.00  0.00           O  
ATOM   1605  CB  ASN A 237     -22.239   6.086  16.957  1.00  0.00           C  
ATOM   1606  CG  ASN A 237     -21.441   4.725  16.811  1.00  0.00           C  
ATOM   1607  OD1 ASN A 237     -21.116   4.237  15.723  1.00  0.00           O  
ATOM   1608  ND2 ASN A 237     -20.989   4.179  17.956  1.00  0.00           N  
ATOM   1609  N   LEU A 238     -22.167   9.701  16.272  1.00  0.00           N  
ATOM   1610  CA  LEU A 238     -22.980  10.867  16.361  1.00  0.00           C  
ATOM   1611  C   LEU A 238     -22.921  11.562  15.005  1.00  0.00           C  
ATOM   1612  O   LEU A 238     -22.110  11.236  14.054  1.00  0.00           O  
ATOM   1613  CB  LEU A 238     -22.371  11.746  17.503  1.00  0.00           C  
ATOM   1614  CG  LEU A 238     -22.812  11.424  19.017  1.00  0.00           C  
ATOM   1615  CD1 LEU A 238     -21.902  12.176  20.007  1.00  0.00           C  
ATOM   1616  CD2 LEU A 238     -24.364  11.680  19.355  1.00  0.00           C  
ATOM   1617  N   PRO A 239     -23.893  12.481  14.834  1.00  0.00           N  
ATOM   1618  CA  PRO A 239     -24.147  13.140  13.565  1.00  0.00           C  
ATOM   1619  C   PRO A 239     -23.294  14.443  13.408  1.00  0.00           C  
ATOM   1620  O   PRO A 239     -23.733  15.582  13.518  1.00  0.00           O  
ATOM   1621  CB  PRO A 239     -25.619  13.570  13.650  1.00  0.00           C  
ATOM   1622  CG  PRO A 239     -25.870  13.772  15.158  1.00  0.00           C  
ATOM   1623  CD  PRO A 239     -24.978  12.696  15.788  1.00  0.00           C  
ATOM   1624  N   LEU A 240     -21.986  14.176  13.095  1.00  0.00           N  
ATOM   1625  CA  LEU A 240     -20.897  15.122  12.825  1.00  0.00           C  
ATOM   1626  C   LEU A 240     -20.777  15.387  11.269  1.00  0.00           C  
ATOM   1627  O   LEU A 240     -20.697  14.398  10.516  1.00  0.00           O  
ATOM   1628  CB  LEU A 240     -19.568  14.537  13.355  1.00  0.00           C  
ATOM   1629  CG  LEU A 240     -19.622  14.047  14.784  1.00  0.00           C  
ATOM   1630  CD1 LEU A 240     -18.573  13.006  15.162  1.00  0.00           C  
ATOM   1631  CD2 LEU A 240     -19.591  15.285  15.711  1.00  0.00           C  
ATOM   1632  N   PRO A 241     -20.704  16.614  10.783  1.00  0.00           N  
ATOM   1633  CA  PRO A 241     -20.515  16.939   9.337  1.00  0.00           C  
ATOM   1634  C   PRO A 241     -19.482  16.203   8.533  1.00  0.00           C  
ATOM   1635  O   PRO A 241     -19.720  15.938   7.344  1.00  0.00           O  
ATOM   1636  CB  PRO A 241     -20.222  18.428   9.342  1.00  0.00           C  
ATOM   1637  CG  PRO A 241     -20.884  19.055  10.546  1.00  0.00           C  
ATOM   1638  CD  PRO A 241     -20.800  17.846  11.570  1.00  0.00           C  
ATOM   1639  N   HIS A 242     -18.338  15.810   9.117  1.00  0.00           N  
ATOM   1640  CA  HIS A 242     -17.328  14.942   8.551  1.00  0.00           C  
ATOM   1641  C   HIS A 242     -17.849  13.565   8.021  1.00  0.00           C  
ATOM   1642  O   HIS A 242     -17.429  13.162   6.975  1.00  0.00           O  
ATOM   1643  CB  HIS A 242     -16.130  14.740   9.555  1.00  0.00           C  
ATOM   1644  CG  HIS A 242     -15.355  13.454   9.430  1.00  0.00           C  
ATOM   1645  ND1 HIS A 242     -14.756  13.113   8.273  1.00  0.00           N  
ATOM   1646  CD2 HIS A 242     -15.046  12.450  10.335  1.00  0.00           C  
ATOM   1647  CE1 HIS A 242     -14.173  11.948   8.441  1.00  0.00           C  
ATOM   1648  NE2 HIS A 242     -14.381  11.415   9.625  1.00  0.00           N  
ATOM   1649  N   TYR A 243     -18.893  12.968   8.612  1.00  0.00           N  
ATOM   1650  CA  TYR A 243     -19.523  11.706   8.282  1.00  0.00           C  
ATOM   1651  C   TYR A 243     -20.538  11.874   7.111  1.00  0.00           C  
ATOM   1652  O   TYR A 243     -20.631  10.981   6.247  1.00  0.00           O  
ATOM   1653  CB  TYR A 243     -20.346  11.177   9.447  1.00  0.00           C  
ATOM   1654  CG  TYR A 243     -19.689  10.584  10.651  1.00  0.00           C  
ATOM   1655  CD1 TYR A 243     -20.449  10.021  11.697  1.00  0.00           C  
ATOM   1656  CD2 TYR A 243     -18.283  10.543  10.710  1.00  0.00           C  
ATOM   1657  CE1 TYR A 243     -19.827   9.590  12.887  1.00  0.00           C  
ATOM   1658  CE2 TYR A 243     -17.663   9.998  11.872  1.00  0.00           C  
ATOM   1659  CZ  TYR A 243     -18.419   9.525  12.993  1.00  0.00           C  
ATOM   1660  OH  TYR A 243     -17.932   9.119  14.153  1.00  0.00           O  
ATOM   1661  N   TRP A 244     -21.096  13.059   6.984  1.00  0.00           N  
ATOM   1662  CA  TRP A 244     -21.973  13.295   5.844  1.00  0.00           C  
ATOM   1663  C   TRP A 244     -21.130  13.640   4.509  1.00  0.00           C  
ATOM   1664  O   TRP A 244     -21.509  13.184   3.443  1.00  0.00           O  
ATOM   1665  CB  TRP A 244     -22.799  14.508   6.149  1.00  0.00           C  
ATOM   1666  CG  TRP A 244     -23.678  14.693   7.355  1.00  0.00           C  
ATOM   1667  CD1 TRP A 244     -24.118  15.877   7.805  1.00  0.00           C  
ATOM   1668  CD2 TRP A 244     -24.242  13.710   8.276  1.00  0.00           C  
ATOM   1669  NE1 TRP A 244     -24.996  15.686   8.916  1.00  0.00           N  
ATOM   1670  CE2 TRP A 244     -25.048  14.326   9.200  1.00  0.00           C  
ATOM   1671  CE3 TRP A 244     -24.123  12.327   8.353  1.00  0.00           C  
ATOM   1672  CZ2 TRP A 244     -25.817  13.629  10.158  1.00  0.00           C  
ATOM   1673  CZ3 TRP A 244     -24.984  11.597   9.205  1.00  0.00           C  
ATOM   1674  CH2 TRP A 244     -25.802  12.217  10.177  1.00  0.00           C  
ATOM   1675  N   ARG A 245     -19.994  14.316   4.760  1.00  0.00           N  
ATOM   1676  CA  ARG A 245     -18.933  14.506   3.711  1.00  0.00           C  
ATOM   1677  C   ARG A 245     -18.196  13.283   3.289  1.00  0.00           C  
ATOM   1678  O   ARG A 245     -17.930  13.215   2.100  1.00  0.00           O  
ATOM   1679  CB  ARG A 245     -17.867  15.395   4.234  1.00  0.00           C  
ATOM   1680  CG  ARG A 245     -18.385  16.795   4.407  1.00  0.00           C  
ATOM   1681  CD  ARG A 245     -17.384  17.599   5.189  1.00  0.00           C  
ATOM   1682  NE  ARG A 245     -17.660  19.058   5.253  1.00  0.00           N  
ATOM   1683  CZ  ARG A 245     -17.084  19.919   6.029  1.00  0.00           C  
ATOM   1684  NH1 ARG A 245     -16.241  19.542   7.006  1.00  0.00           N  
ATOM   1685  NH2 ARG A 245     -17.370  21.194   6.069  1.00  0.00           N1+
ATOM   1686  N   ARG A 246     -17.878  12.302   4.196  1.00  0.00           N  
ATOM   1687  CA  ARG A 246     -17.338  10.954   3.812  1.00  0.00           C  
ATOM   1688  C   ARG A 246     -18.386  10.045   3.165  1.00  0.00           C  
ATOM   1689  O   ARG A 246     -18.028   9.458   2.173  1.00  0.00           O  
ATOM   1690  CB  ARG A 246     -16.757  10.377   5.088  1.00  0.00           C  
ATOM   1691  CG  ARG A 246     -16.037   8.952   4.927  1.00  0.00           C  
ATOM   1692  CD  ARG A 246     -16.687   7.783   5.566  1.00  0.00           C  
ATOM   1693  NE  ARG A 246     -17.035   7.822   6.999  1.00  0.00           N  
ATOM   1694  CZ  ARG A 246     -18.193   7.604   7.592  1.00  0.00           C  
ATOM   1695  NH1 ARG A 246     -19.267   7.262   6.873  1.00  0.00           N  
ATOM   1696  NH2 ARG A 246     -18.274   7.598   8.903  1.00  0.00           N1+
ATOM   1697  N   ASP A 247     -19.699  10.172   3.501  1.00  0.00           N  
ATOM   1698  CA  ASP A 247     -20.832   9.484   2.841  1.00  0.00           C  
ATOM   1699  C   ASP A 247     -21.012   9.899   1.388  1.00  0.00           C  
ATOM   1700  O   ASP A 247     -21.093   8.988   0.529  1.00  0.00           O  
ATOM   1701  CB  ASP A 247     -22.147   9.561   3.829  1.00  0.00           C  
ATOM   1702  CG  ASP A 247     -23.439   9.339   3.047  1.00  0.00           C  
ATOM   1703  OD1 ASP A 247     -23.860   8.151   2.951  1.00  0.00           O  
ATOM   1704  OD2 ASP A 247     -23.985  10.283   2.432  1.00  0.00           O1-
ATOM   1705  N   ALA A 248     -21.000  11.222   1.140  1.00  0.00           N  
ATOM   1706  CA  ALA A 248     -21.110  11.859  -0.168  1.00  0.00           C  
ATOM   1707  C   ALA A 248     -19.877  11.657  -1.064  1.00  0.00           C  
ATOM   1708  O   ALA A 248     -19.916  11.562  -2.271  1.00  0.00           O  
ATOM   1709  CB  ALA A 248     -21.301  13.393   0.072  1.00  0.00           C  
ATOM   1710  N   ALA A 249     -18.610  11.531  -0.509  1.00  0.00           N  
ATOM   1711  CA  ALA A 249     -17.325  11.372  -1.189  1.00  0.00           C  
ATOM   1712  C   ALA A 249     -17.200  10.049  -1.791  1.00  0.00           C  
ATOM   1713  O   ALA A 249     -16.775   9.907  -2.970  1.00  0.00           O  
ATOM   1714  CB  ALA A 249     -16.191  11.574  -0.127  1.00  0.00           C  
ATOM   1715  N   GLN A 250     -17.579   8.956  -1.029  1.00  0.00           N  
ATOM   1716  CA  GLN A 250     -17.776   7.604  -1.508  1.00  0.00           C  
ATOM   1717  C   GLN A 250     -18.892   7.664  -2.559  1.00  0.00           C  
ATOM   1718  O   GLN A 250     -18.599   7.233  -3.640  1.00  0.00           O  
ATOM   1719  CB  GLN A 250     -18.231   6.823  -0.280  1.00  0.00           C  
ATOM   1720  CG  GLN A 250     -18.368   5.335  -0.541  1.00  0.00           C  
ATOM   1721  CD  GLN A 250     -19.670   4.871  -1.392  1.00  0.00           C  
ATOM   1722  OE1 GLN A 250     -20.732   5.498  -1.355  1.00  0.00           O  
ATOM   1723  NE2 GLN A 250     -19.513   3.832  -2.143  1.00  0.00           N  
ATOM   1724  N   LYS A 251     -20.087   8.184  -2.271  1.00  0.00           N  
ATOM   1725  CA  LYS A 251     -21.257   8.225  -3.141  1.00  0.00           C  
ATOM   1726  C   LYS A 251     -21.040   8.913  -4.489  1.00  0.00           C  
ATOM   1727  O   LYS A 251     -21.301   8.319  -5.512  1.00  0.00           O  
ATOM   1728  CB  LYS A 251     -22.420   8.972  -2.463  1.00  0.00           C  
ATOM   1729  CG  LYS A 251     -23.251   8.041  -1.537  1.00  0.00           C  
ATOM   1730  CD  LYS A 251     -24.251   8.923  -0.740  1.00  0.00           C  
ATOM   1731  CE  LYS A 251     -25.092   7.987   0.151  1.00  0.00           C  
ATOM   1732  NZ  LYS A 251     -25.944   8.811   1.084  1.00  0.00           N1+
ATOM   1733  N   LYS A 252     -20.403  10.105  -4.539  1.00  0.00           N  
ATOM   1734  CA  LYS A 252     -19.951  10.792  -5.751  1.00  0.00           C  
ATOM   1735  C   LYS A 252     -18.911  10.035  -6.594  1.00  0.00           C  
ATOM   1736  O   LYS A 252     -19.120   9.962  -7.813  1.00  0.00           O  
ATOM   1737  CB  LYS A 252     -19.278  12.189  -5.352  1.00  0.00           C  
ATOM   1738  CG  LYS A 252     -20.243  13.350  -4.917  1.00  0.00           C  
ATOM   1739  CD  LYS A 252     -19.450  14.525  -4.326  1.00  0.00           C  
ATOM   1740  CE  LYS A 252     -20.268  15.711  -3.789  1.00  0.00           C  
ATOM   1741  NZ  LYS A 252     -19.407  16.778  -3.373  1.00  0.00           N1+
ATOM   1742  N   ILE A 253     -17.972   9.434  -5.968  1.00  0.00           N  
ATOM   1743  CA  ILE A 253     -16.897   8.664  -6.714  1.00  0.00           C  
ATOM   1744  C   ILE A 253     -17.517   7.300  -7.245  1.00  0.00           C  
ATOM   1745  O   ILE A 253     -17.239   6.880  -8.372  1.00  0.00           O  
ATOM   1746  CB  ILE A 253     -15.615   8.517  -5.890  1.00  0.00           C  
ATOM   1747  CG1 ILE A 253     -14.826   9.887  -5.848  1.00  0.00           C  
ATOM   1748  CG2 ILE A 253     -14.730   7.335  -6.372  1.00  0.00           C  
ATOM   1749  CD1 ILE A 253     -13.610   9.882  -4.871  1.00  0.00           C  
ATOM   1750  N   SER A 254     -18.535   6.774  -6.525  1.00  0.00           N  
ATOM   1751  CA  SER A 254     -19.260   5.581  -6.838  1.00  0.00           C  
ATOM   1752  C   SER A 254     -20.155   6.037  -8.046  1.00  0.00           C  
ATOM   1753  O   SER A 254     -20.306   5.265  -9.011  1.00  0.00           O  
ATOM   1754  CB  SER A 254     -20.195   5.180  -5.728  1.00  0.00           C  
ATOM   1755  OG  SER A 254     -20.620   3.838  -5.993  1.00  0.00           O  
ATOM   1756  N   ALA A 255     -20.818   7.212  -8.057  1.00  0.00           N  
ATOM   1757  CA  ALA A 255     -21.720   7.700  -9.054  1.00  0.00           C  
ATOM   1758  C   ALA A 255     -20.983   7.995 -10.409  1.00  0.00           C  
ATOM   1759  O   ALA A 255     -21.561   7.781 -11.499  1.00  0.00           O  
ATOM   1760  CB  ALA A 255     -22.258   9.021  -8.532  1.00  0.00           C  
ATOM   1761  N   THR A 256     -19.680   8.368 -10.356  1.00  0.00           N  
ATOM   1762  CA  THR A 256     -18.637   8.572 -11.401  1.00  0.00           C  
ATOM   1763  C   THR A 256     -18.251   7.239 -12.101  1.00  0.00           C  
ATOM   1764  O   THR A 256     -18.089   7.213 -13.337  1.00  0.00           O  
ATOM   1765  CB  THR A 256     -17.378   9.327 -10.845  1.00  0.00           C  
ATOM   1766  OG1 THR A 256     -17.891  10.532 -10.366  1.00  0.00           O  
ATOM   1767  CG2 THR A 256     -16.282   9.579 -11.892  1.00  0.00           C  
ATOM   1768  N   TYR A 257     -18.210   6.148 -11.280  1.00  0.00           N  
ATOM   1769  CA  TYR A 257     -18.037   4.780 -11.810  1.00  0.00           C  
ATOM   1770  C   TYR A 257     -19.359   4.222 -12.364  1.00  0.00           C  
ATOM   1771  O   TYR A 257     -19.296   3.570 -13.398  1.00  0.00           O  
ATOM   1772  CB  TYR A 257     -17.610   3.864 -10.604  1.00  0.00           C  
ATOM   1773  CG  TYR A 257     -16.139   3.969 -10.113  1.00  0.00           C  
ATOM   1774  CD1 TYR A 257     -15.034   3.850 -11.030  1.00  0.00           C  
ATOM   1775  CD2 TYR A 257     -15.834   4.028  -8.723  1.00  0.00           C  
ATOM   1776  CE1 TYR A 257     -13.750   3.977 -10.645  1.00  0.00           C  
ATOM   1777  CE2 TYR A 257     -14.483   4.191  -8.332  1.00  0.00           C  
ATOM   1778  CZ  TYR A 257     -13.445   4.183  -9.293  1.00  0.00           C  
ATOM   1779  OH  TYR A 257     -12.140   4.152  -8.887  1.00  0.00           O  
ATOM   1780  N   MET A 258     -20.492   4.439 -11.676  1.00  0.00           N  
ATOM   1781  CA  MET A 258     -21.756   3.823 -11.970  1.00  0.00           C  
ATOM   1782  C   MET A 258     -22.273   4.138 -13.367  1.00  0.00           C  
ATOM   1783  O   MET A 258     -22.937   3.250 -13.888  1.00  0.00           O  
ATOM   1784  CB  MET A 258     -22.750   4.285 -10.867  1.00  0.00           C  
ATOM   1785  CG  MET A 258     -24.013   3.497 -10.671  1.00  0.00           C  
ATOM   1786  SD  MET A 258     -24.946   4.218  -9.271  1.00  0.00           S  
ATOM   1787  CE  MET A 258     -23.749   3.941  -7.927  1.00  0.00           C  
ATOM   1788  N   LYS A 259     -21.976   5.297 -13.986  1.00  0.00           N  
ATOM   1789  CA  LYS A 259     -22.583   5.616 -15.248  1.00  0.00           C  
ATOM   1790  C   LYS A 259     -21.857   4.979 -16.355  1.00  0.00           C  
ATOM   1791  O   LYS A 259     -22.502   4.584 -17.387  1.00  0.00           O  
ATOM   1792  CB  LYS A 259     -22.484   7.181 -15.388  1.00  0.00           C  
ATOM   1793  CG  LYS A 259     -21.138   7.811 -15.223  1.00  0.00           C  
ATOM   1794  CD  LYS A 259     -20.963   9.355 -15.312  1.00  0.00           C  
ATOM   1795  CE  LYS A 259     -21.472  10.046 -16.589  1.00  0.00           C  
ATOM   1796  NZ  LYS A 259     -21.416  11.476 -16.483  1.00  0.00           N1+
ATOM   1797  N   GLU A 260     -20.487   4.724 -16.240  1.00  0.00           N  
ATOM   1798  CA  GLU A 260     -19.732   3.964 -17.181  1.00  0.00           C  
ATOM   1799  C   GLU A 260     -20.285   2.483 -17.274  1.00  0.00           C  
ATOM   1800  O   GLU A 260     -20.362   1.890 -18.391  1.00  0.00           O  
ATOM   1801  CB  GLU A 260     -18.235   3.811 -16.754  1.00  0.00           C  
ATOM   1802  CG  GLU A 260     -17.332   5.032 -16.968  1.00  0.00           C  
ATOM   1803  CD  GLU A 260     -17.024   5.258 -18.508  1.00  0.00           C  
ATOM   1804  OE1 GLU A 260     -16.528   6.395 -18.699  1.00  0.00           O  
ATOM   1805  OE2 GLU A 260     -17.165   4.451 -19.421  1.00  0.00           O1-
ATOM   1806  N   ILE A 261     -20.739   1.830 -16.190  1.00  0.00           N  
ATOM   1807  CA  ILE A 261     -21.343   0.535 -16.124  1.00  0.00           C  
ATOM   1808  C   ILE A 261     -22.700   0.445 -16.919  1.00  0.00           C  
ATOM   1809  O   ILE A 261     -23.193  -0.601 -17.346  1.00  0.00           O  
ATOM   1810  CB  ILE A 261     -21.445   0.057 -14.607  1.00  0.00           C  
ATOM   1811  CG1 ILE A 261     -20.081  -0.214 -13.998  1.00  0.00           C  
ATOM   1812  CG2 ILE A 261     -22.372  -1.170 -14.452  1.00  0.00           C  
ATOM   1813  CD1 ILE A 261     -20.126  -0.050 -12.522  1.00  0.00           C  
ATOM   1814  N   LYS A 262     -23.251   1.609 -17.119  1.00  0.00           N  
ATOM   1815  CA  LYS A 262     -24.463   1.740 -17.976  1.00  0.00           C  
ATOM   1816  C   LYS A 262     -24.012   2.032 -19.382  1.00  0.00           C  
ATOM   1817  O   LYS A 262     -24.479   1.334 -20.272  1.00  0.00           O  
ATOM   1818  CB  LYS A 262     -25.339   2.917 -17.463  1.00  0.00           C  
ATOM   1819  CG  LYS A 262     -25.771   2.648 -16.002  1.00  0.00           C  
ATOM   1820  CD  LYS A 262     -26.823   3.677 -15.541  1.00  0.00           C  
ATOM   1821  CE  LYS A 262     -27.130   3.745 -14.084  1.00  0.00           C  
ATOM   1822  NZ  LYS A 262     -27.704   2.561 -13.450  1.00  0.00           N1+
ATOM   1823  N   LEU A 263     -23.163   3.035 -19.602  1.00  0.00           N  
ATOM   1824  CA  LEU A 263     -22.733   3.543 -20.925  1.00  0.00           C  
ATOM   1825  C   LEU A 263     -22.171   2.449 -21.852  1.00  0.00           C  
ATOM   1826  O   LEU A 263     -22.791   2.203 -22.857  1.00  0.00           O  
ATOM   1827  CB  LEU A 263     -21.688   4.704 -20.682  1.00  0.00           C  
ATOM   1828  CG  LEU A 263     -20.746   5.055 -21.858  1.00  0.00           C  
ATOM   1829  CD1 LEU A 263     -21.504   5.591 -23.048  1.00  0.00           C  
ATOM   1830  CD2 LEU A 263     -19.760   6.097 -21.263  1.00  0.00           C  
ATOM   1831  N   ARG A 264     -21.171   1.723 -21.494  1.00  0.00           N  
ATOM   1832  CA  ARG A 264     -20.573   0.664 -22.297  1.00  0.00           C  
ATOM   1833  C   ARG A 264     -21.431  -0.564 -22.542  1.00  0.00           C  
ATOM   1834  O   ARG A 264     -21.418  -1.144 -23.652  1.00  0.00           O  
ATOM   1835  CB  ARG A 264     -19.440   0.199 -21.417  1.00  0.00           C  
ATOM   1836  CG  ARG A 264     -18.360   1.296 -21.042  1.00  0.00           C  
ATOM   1837  CD  ARG A 264     -17.454   0.798 -19.847  1.00  0.00           C  
ATOM   1838  NE  ARG A 264     -16.506   1.907 -19.407  1.00  0.00           N  
ATOM   1839  CZ  ARG A 264     -15.256   1.778 -18.928  1.00  0.00           C  
ATOM   1840  NH1 ARG A 264     -14.609   0.579 -18.836  1.00  0.00           N  
ATOM   1841  NH2 ARG A 264     -14.682   2.835 -18.528  1.00  0.00           N1+
ATOM   1842  N   ARG A 265     -22.195  -0.970 -21.531  1.00  0.00           N  
ATOM   1843  CA  ARG A 265     -23.216  -2.045 -21.508  1.00  0.00           C  
ATOM   1844  C   ARG A 265     -24.379  -1.779 -22.494  1.00  0.00           C  
ATOM   1845  O   ARG A 265     -24.855  -2.689 -23.266  1.00  0.00           O  
ATOM   1846  CB  ARG A 265     -23.841  -2.233 -20.039  1.00  0.00           C  
ATOM   1847  CG  ARG A 265     -24.684  -3.488 -19.799  1.00  0.00           C  
ATOM   1848  CD  ARG A 265     -25.306  -3.643 -18.418  1.00  0.00           C  
ATOM   1849  NE  ARG A 265     -25.933  -2.442 -17.928  1.00  0.00           N  
ATOM   1850  CZ  ARG A 265     -25.892  -2.009 -16.652  1.00  0.00           C  
ATOM   1851  NH1 ARG A 265     -25.154  -2.685 -15.793  1.00  0.00           N  
ATOM   1852  NH2 ARG A 265     -26.637  -1.027 -16.182  1.00  0.00           N1+
ATOM   1853  N   GLU A 266     -24.809  -0.507 -22.542  1.00  0.00           N  
ATOM   1854  CA  GLU A 266     -25.801  -0.025 -23.460  1.00  0.00           C  
ATOM   1855  C   GLU A 266     -25.148   0.071 -24.862  1.00  0.00           C  
ATOM   1856  O   GLU A 266     -25.795  -0.335 -25.815  1.00  0.00           O  
ATOM   1857  CB  GLU A 266     -26.395   1.298 -22.873  1.00  0.00           C  
ATOM   1858  CG  GLU A 266     -27.382   1.088 -21.703  1.00  0.00           C  
ATOM   1859  CD  GLU A 266     -28.701   0.363 -22.059  1.00  0.00           C  
ATOM   1860  OE1 GLU A 266     -29.111  -0.589 -21.296  1.00  0.00           O  
ATOM   1861  OE2 GLU A 266     -29.253   0.770 -23.079  1.00  0.00           O1-
ATOM   1862  N   ARG A 267     -23.921   0.557 -25.041  1.00  0.00           N  
ATOM   1863  CA  ARG A 267     -23.218   0.465 -26.312  1.00  0.00           C  
ATOM   1864  C   ARG A 267     -22.997  -0.935 -26.884  1.00  0.00           C  
ATOM   1865  O   ARG A 267     -23.063  -1.124 -28.082  1.00  0.00           O  
ATOM   1866  CB  ARG A 267     -21.891   1.298 -26.197  1.00  0.00           C  
ATOM   1867  CG  ARG A 267     -20.958   1.363 -27.401  1.00  0.00           C  
ATOM   1868  CD  ARG A 267     -19.874   2.435 -27.247  1.00  0.00           C  
ATOM   1869  NE  ARG A 267     -18.948   2.086 -26.178  1.00  0.00           N  
ATOM   1870  CZ  ARG A 267     -18.601   2.860 -25.165  1.00  0.00           C  
ATOM   1871  NH1 ARG A 267     -18.926   4.117 -25.144  1.00  0.00           N  
ATOM   1872  NH2 ARG A 267     -17.787   2.442 -24.214  1.00  0.00           N1+
ATOM   1873  N   GLY A 268     -22.816  -1.912 -26.004  1.00  0.00           N  
ATOM   1874  CA  GLY A 268     -22.545  -3.323 -26.305  1.00  0.00           C  
ATOM   1875  C   GLY A 268     -21.046  -3.549 -26.570  1.00  0.00           C  
ATOM   1876  O   GLY A 268     -20.684  -4.412 -27.424  1.00  0.00           O  
ATOM   1877  N   ASP A 269     -20.134  -2.976 -25.759  1.00  0.00           N  
ATOM   1878  CA  ASP A 269     -18.699  -3.257 -25.858  1.00  0.00           C  
ATOM   1879  C   ASP A 269     -18.463  -4.608 -25.255  1.00  0.00           C  
ATOM   1880  O   ASP A 269     -18.793  -4.879 -24.120  1.00  0.00           O  
ATOM   1881  CB  ASP A 269     -17.836  -2.299 -25.011  1.00  0.00           C  
ATOM   1882  CG  ASP A 269     -17.925  -0.804 -25.259  1.00  0.00           C  
ATOM   1883  OD1 ASP A 269     -18.069  -0.451 -26.423  1.00  0.00           O  
ATOM   1884  OD2 ASP A 269     -17.511  -0.035 -24.357  1.00  0.00           O1-
ATOM   1885  N   ILE A 270     -18.035  -5.586 -26.106  1.00  0.00           N  
ATOM   1886  CA  ILE A 270     -17.786  -7.028 -25.689  1.00  0.00           C  
ATOM   1887  C   ILE A 270     -16.389  -7.606 -26.106  1.00  0.00           C  
ATOM   1888  O   ILE A 270     -16.254  -8.728 -26.512  1.00  0.00           O  
ATOM   1889  CB  ILE A 270     -19.044  -7.879 -26.048  1.00  0.00           C  
ATOM   1890  CG1 ILE A 270     -19.419  -7.552 -27.607  1.00  0.00           C  
ATOM   1891  CG2 ILE A 270     -20.317  -7.575 -25.173  1.00  0.00           C  
ATOM   1892  CD1 ILE A 270     -19.990  -8.762 -28.351  1.00  0.00           C  
ATOM   1893  N   ASP A 271     -15.449  -6.679 -26.373  1.00  0.00           N  
ATOM   1894  CA  ASP A 271     -14.110  -7.076 -26.821  1.00  0.00           C  
ATOM   1895  C   ASP A 271     -12.977  -6.152 -26.325  1.00  0.00           C  
ATOM   1896  O   ASP A 271     -11.880  -6.700 -26.086  1.00  0.00           O  
ATOM   1897  CB  ASP A 271     -13.994  -7.408 -28.331  1.00  0.00           C  
ATOM   1898  CG  ASP A 271     -14.397  -6.365 -29.315  1.00  0.00           C  
ATOM   1899  OD1 ASP A 271     -13.582  -5.495 -29.694  1.00  0.00           O  
ATOM   1900  OD2 ASP A 271     -15.483  -6.570 -29.859  1.00  0.00           O1-
ATOM   1901  N   PRO A 272     -13.123  -4.845 -26.058  1.00  0.00           N  
ATOM   1902  CA  PRO A 272     -12.019  -4.009 -25.527  1.00  0.00           C  
ATOM   1903  C   PRO A 272     -11.698  -4.230 -24.029  1.00  0.00           C  
ATOM   1904  O   PRO A 272     -12.447  -4.935 -23.419  1.00  0.00           O  
ATOM   1905  CB  PRO A 272     -12.423  -2.597 -25.774  1.00  0.00           C  
ATOM   1906  CG  PRO A 272     -13.969  -2.646 -25.613  1.00  0.00           C  
ATOM   1907  CD  PRO A 272     -14.275  -4.041 -26.203  1.00  0.00           C  
ATOM   1908  N   ASN A 273     -10.478  -3.914 -23.534  1.00  0.00           N  
ATOM   1909  CA  ASN A 273      -9.925  -4.012 -22.172  1.00  0.00           C  
ATOM   1910  C   ASN A 273      -8.996  -2.823 -21.929  1.00  0.00           C  
ATOM   1911  O   ASN A 273      -7.796  -2.957 -22.085  1.00  0.00           O  
ATOM   1912  CB  ASN A 273      -9.335  -5.382 -21.777  1.00  0.00           C  
ATOM   1913  CG  ASN A 273     -10.221  -6.356 -21.062  1.00  0.00           C  
ATOM   1914  OD1 ASN A 273     -10.710  -6.092 -19.980  1.00  0.00           O  
ATOM   1915  ND2 ASN A 273     -10.584  -7.518 -21.587  1.00  0.00           N  
ATOM   1916  N   ARG A 274      -9.527  -1.596 -21.649  1.00  0.00           N  
ATOM   1917  CA  ARG A 274      -8.773  -0.381 -21.395  1.00  0.00           C  
ATOM   1918  C   ARG A 274      -8.579   0.049 -19.930  1.00  0.00           C  
ATOM   1919  O   ARG A 274      -7.662   0.792 -19.647  1.00  0.00           O  
ATOM   1920  CB  ARG A 274      -9.659   0.686 -22.060  1.00  0.00           C  
ATOM   1921  CG  ARG A 274     -10.107   0.349 -23.494  1.00  0.00           C  
ATOM   1922  CD  ARG A 274     -11.359   1.061 -24.032  1.00  0.00           C  
ATOM   1923  NE  ARG A 274     -12.518   0.409 -23.439  1.00  0.00           N  
ATOM   1924  CZ  ARG A 274     -13.773   0.499 -23.844  1.00  0.00           C  
ATOM   1925  NH1 ARG A 274     -14.033   1.340 -24.815  1.00  0.00           N  
ATOM   1926  NH2 ARG A 274     -14.776  -0.182 -23.318  1.00  0.00           N1+
ATOM   1927  N   ASP A 275      -9.452  -0.378 -19.026  1.00  0.00           N  
ATOM   1928  CA  ASP A 275      -9.499  -0.068 -17.633  1.00  0.00           C  
ATOM   1929  C   ASP A 275      -9.942  -1.337 -16.924  1.00  0.00           C  
ATOM   1930  O   ASP A 275     -10.201  -2.420 -17.551  1.00  0.00           O  
ATOM   1931  CB  ASP A 275     -10.241   1.300 -17.269  1.00  0.00           C  
ATOM   1932  CG  ASP A 275     -11.711   1.380 -17.698  1.00  0.00           C  
ATOM   1933  OD1 ASP A 275     -12.246   0.326 -17.735  1.00  0.00           O  
ATOM   1934  OD2 ASP A 275     -12.166   2.517 -17.983  1.00  0.00           O1-
ATOM   1935  N   LEU A 276      -9.898  -1.287 -15.582  1.00  0.00           N  
ATOM   1936  CA  LEU A 276     -10.440  -2.336 -14.694  1.00  0.00           C  
ATOM   1937  C   LEU A 276     -11.965  -2.475 -14.830  1.00  0.00           C  
ATOM   1938  O   LEU A 276     -12.566  -3.581 -14.663  1.00  0.00           O  
ATOM   1939  CB  LEU A 276     -10.158  -2.021 -13.167  1.00  0.00           C  
ATOM   1940  CG  LEU A 276      -8.687  -1.870 -12.711  1.00  0.00           C  
ATOM   1941  CD1 LEU A 276      -8.527  -1.537 -11.135  1.00  0.00           C  
ATOM   1942  CD2 LEU A 276      -7.840  -3.036 -13.134  1.00  0.00           C  
ATOM   1943  N   ILE A 277     -12.645  -1.449 -15.256  1.00  0.00           N  
ATOM   1944  CA  ILE A 277     -14.115  -1.400 -15.338  1.00  0.00           C  
ATOM   1945  C   ILE A 277     -14.538  -2.337 -16.457  1.00  0.00           C  
ATOM   1946  O   ILE A 277     -15.431  -3.118 -16.171  1.00  0.00           O  
ATOM   1947  CB  ILE A 277     -14.619   0.083 -15.328  1.00  0.00           C  
ATOM   1948  CG1 ILE A 277     -13.826   1.036 -14.372  1.00  0.00           C  
ATOM   1949  CG2 ILE A 277     -16.171   0.159 -15.019  1.00  0.00           C  
ATOM   1950  CD1 ILE A 277     -13.916   2.564 -14.680  1.00  0.00           C  
ATOM   1951  N   ASP A 278     -13.760  -2.398 -17.613  1.00  0.00           N  
ATOM   1952  CA  ASP A 278     -14.000  -3.394 -18.649  1.00  0.00           C  
ATOM   1953  C   ASP A 278     -13.849  -4.853 -18.172  1.00  0.00           C  
ATOM   1954  O   ASP A 278     -14.379  -5.775 -18.802  1.00  0.00           O  
ATOM   1955  CB  ASP A 278     -13.080  -3.161 -19.857  1.00  0.00           C  
ATOM   1956  CG  ASP A 278     -13.235  -1.801 -20.603  1.00  0.00           C  
ATOM   1957  OD1 ASP A 278     -14.421  -1.358 -20.711  1.00  0.00           O  
ATOM   1958  OD2 ASP A 278     -12.237  -1.247 -21.153  1.00  0.00           O1-
ATOM   1959  N   SER A 279     -13.186  -5.109 -17.015  1.00  0.00           N  
ATOM   1960  CA  SER A 279     -12.754  -6.453 -16.723  1.00  0.00           C  
ATOM   1961  C   SER A 279     -13.703  -7.008 -15.681  1.00  0.00           C  
ATOM   1962  O   SER A 279     -14.238  -8.107 -15.870  1.00  0.00           O  
ATOM   1963  CB  SER A 279     -11.325  -6.500 -16.210  1.00  0.00           C  
ATOM   1964  OG  SER A 279     -10.356  -5.993 -17.112  1.00  0.00           O  
ATOM   1965  N   LEU A 280     -14.050  -6.158 -14.690  1.00  0.00           N  
ATOM   1966  CA  LEU A 280     -15.172  -6.193 -13.831  1.00  0.00           C  
ATOM   1967  C   LEU A 280     -16.511  -6.228 -14.519  1.00  0.00           C  
ATOM   1968  O   LEU A 280     -17.440  -6.606 -13.810  1.00  0.00           O  
ATOM   1969  CB  LEU A 280     -15.109  -5.124 -12.648  1.00  0.00           C  
ATOM   1970  CG  LEU A 280     -13.809  -5.151 -11.862  1.00  0.00           C  
ATOM   1971  CD1 LEU A 280     -13.618  -3.896 -10.998  1.00  0.00           C  
ATOM   1972  CD2 LEU A 280     -13.684  -6.448 -10.959  1.00  0.00           C  
ATOM   1973  N   LEU A 281     -16.703  -5.777 -15.772  1.00  0.00           N  
ATOM   1974  CA  LEU A 281     -17.955  -5.942 -16.585  1.00  0.00           C  
ATOM   1975  C   LEU A 281     -17.924  -7.348 -17.351  1.00  0.00           C  
ATOM   1976  O   LEU A 281     -18.975  -7.720 -17.943  1.00  0.00           O  
ATOM   1977  CB  LEU A 281     -18.015  -4.824 -17.683  1.00  0.00           C  
ATOM   1978  CG  LEU A 281     -18.557  -3.467 -17.169  1.00  0.00           C  
ATOM   1979  CD1 LEU A 281     -18.283  -2.318 -18.026  1.00  0.00           C  
ATOM   1980  CD2 LEU A 281     -20.103  -3.578 -16.853  1.00  0.00           C  
ATOM   1981  N   ILE A 282     -16.886  -8.197 -17.258  1.00  0.00           N  
ATOM   1982  CA  ILE A 282     -16.851  -9.626 -17.589  1.00  0.00           C  
ATOM   1983  C   ILE A 282     -17.053 -10.418 -16.270  1.00  0.00           C  
ATOM   1984  O   ILE A 282     -17.982 -11.178 -16.162  1.00  0.00           O  
ATOM   1985  CB  ILE A 282     -15.531  -9.959 -18.272  1.00  0.00           C  
ATOM   1986  CG1 ILE A 282     -15.106  -8.990 -19.378  1.00  0.00           C  
ATOM   1987  CG2 ILE A 282     -15.534 -11.406 -18.777  1.00  0.00           C  
ATOM   1988  CD1 ILE A 282     -13.565  -9.046 -19.643  1.00  0.00           C  
ATOM   1989  N   HIS A 283     -16.241 -10.228 -15.284  1.00  0.00           N  
ATOM   1990  CA  HIS A 283     -16.148 -10.979 -14.023  1.00  0.00           C  
ATOM   1991  C   HIS A 283     -16.895 -10.159 -12.976  1.00  0.00           C  
ATOM   1992  O   HIS A 283     -16.327  -9.432 -12.189  1.00  0.00           O  
ATOM   1993  CB  HIS A 283     -14.688 -11.034 -13.702  1.00  0.00           C  
ATOM   1994  CG  HIS A 283     -13.872 -11.824 -14.699  1.00  0.00           C  
ATOM   1995  ND1 HIS A 283     -13.860 -13.188 -14.762  1.00  0.00           N  
ATOM   1996  CD2 HIS A 283     -12.922 -11.359 -15.646  1.00  0.00           C  
ATOM   1997  CE1 HIS A 283     -12.995 -13.544 -15.727  1.00  0.00           C  
ATOM   1998  NE2 HIS A 283     -12.415 -12.481 -16.319  1.00  0.00           N  
ATOM   1999  N   SER A 284     -18.211 -10.442 -12.833  1.00  0.00           N  
ATOM   2000  CA  SER A 284     -19.134  -9.868 -11.809  1.00  0.00           C  
ATOM   2001  C   SER A 284     -20.377 -10.757 -11.580  1.00  0.00           C  
ATOM   2002  O   SER A 284     -21.417 -10.306 -11.097  1.00  0.00           O  
ATOM   2003  CB  SER A 284     -19.483  -8.338 -12.060  1.00  0.00           C  
ATOM   2004  OG  SER A 284     -19.727  -8.170 -13.402  1.00  0.00           O  
ATOM   2005  N   THR A 285     -20.125 -12.055 -11.863  1.00  0.00           N  
ATOM   2006  CA  THR A 285     -21.124 -13.115 -11.959  1.00  0.00           C  
ATOM   2007  C   THR A 285     -20.537 -14.280 -11.113  1.00  0.00           C  
ATOM   2008  O   THR A 285     -19.562 -14.971 -11.496  1.00  0.00           O  
ATOM   2009  CB  THR A 285     -21.527 -13.417 -13.397  1.00  0.00           C  
ATOM   2010  OG1 THR A 285     -20.288 -13.559 -14.108  1.00  0.00           O  
ATOM   2011  CG2 THR A 285     -22.555 -12.538 -14.075  1.00  0.00           C  
ATOM   2012  N   TYR A 286     -21.149 -14.602  -9.952  1.00  0.00           N  
ATOM   2013  CA  TYR A 286     -20.710 -15.625  -9.012  1.00  0.00           C  
ATOM   2014  C   TYR A 286     -21.333 -16.950  -9.352  1.00  0.00           C  
ATOM   2015  O   TYR A 286     -22.503 -16.967  -9.725  1.00  0.00           O  
ATOM   2016  CB  TYR A 286     -21.253 -15.273  -7.602  1.00  0.00           C  
ATOM   2017  CG  TYR A 286     -20.834 -13.960  -6.881  1.00  0.00           C  
ATOM   2018  CD1 TYR A 286     -19.519 -13.654  -6.530  1.00  0.00           C  
ATOM   2019  CD2 TYR A 286     -21.903 -13.095  -6.458  1.00  0.00           C  
ATOM   2020  CE1 TYR A 286     -19.301 -12.390  -5.981  1.00  0.00           C  
ATOM   2021  CE2 TYR A 286     -21.634 -11.876  -5.797  1.00  0.00           C  
ATOM   2022  CZ  TYR A 286     -20.314 -11.511  -5.594  1.00  0.00           C  
ATOM   2023  OH  TYR A 286     -20.013 -10.376  -4.903  1.00  0.00           O  
ATOM   2024  N   LYS A 287     -20.590 -18.030  -9.445  1.00  0.00           N  
ATOM   2025  CA  LYS A 287     -20.914 -19.302 -10.133  1.00  0.00           C  
ATOM   2026  C   LYS A 287     -22.108 -20.093  -9.415  1.00  0.00           C  
ATOM   2027  O   LYS A 287     -22.658 -21.098  -9.970  1.00  0.00           O  
ATOM   2028  CB  LYS A 287     -19.664 -20.234 -10.157  1.00  0.00           C  
ATOM   2029  CG  LYS A 287     -19.283 -20.769  -8.730  1.00  0.00           C  
ATOM   2030  CD  LYS A 287     -17.744 -21.077  -8.556  1.00  0.00           C  
ATOM   2031  CE  LYS A 287     -17.247 -21.349  -7.128  1.00  0.00           C  
ATOM   2032  NZ  LYS A 287     -15.784 -21.298  -7.142  1.00  0.00           N1+
ATOM   2033  N   ASP A 288     -22.603 -19.645  -8.255  1.00  0.00           N  
ATOM   2034  CA  ASP A 288     -23.877 -19.993  -7.662  1.00  0.00           C  
ATOM   2035  C   ASP A 288     -25.111 -19.317  -8.387  1.00  0.00           C  
ATOM   2036  O   ASP A 288     -26.205 -19.643  -7.937  1.00  0.00           O  
ATOM   2037  CB  ASP A 288     -23.858 -19.751  -6.152  1.00  0.00           C  
ATOM   2038  CG  ASP A 288     -23.514 -18.383  -5.650  1.00  0.00           C  
ATOM   2039  OD1 ASP A 288     -22.417 -17.979  -6.002  1.00  0.00           O  
ATOM   2040  OD2 ASP A 288     -24.336 -17.753  -4.954  1.00  0.00           O1-
ATOM   2041  N   GLY A 289     -24.877 -18.516  -9.438  1.00  0.00           N  
ATOM   2042  CA  GLY A 289     -25.838 -18.012 -10.455  1.00  0.00           C  
ATOM   2043  C   GLY A 289     -26.242 -16.515 -10.246  1.00  0.00           C  
ATOM   2044  O   GLY A 289     -26.800 -15.865 -11.160  1.00  0.00           O  
ATOM   2045  N   VAL A 290     -25.828 -15.980  -9.132  1.00  0.00           N  
ATOM   2046  CA  VAL A 290     -25.947 -14.542  -8.648  1.00  0.00           C  
ATOM   2047  C   VAL A 290     -24.935 -13.567  -9.379  1.00  0.00           C  
ATOM   2048  O   VAL A 290     -23.897 -13.917  -9.824  1.00  0.00           O  
ATOM   2049  CB  VAL A 290     -25.753 -14.438  -7.128  1.00  0.00           C  
ATOM   2050  CG1 VAL A 290     -26.055 -13.004  -6.527  1.00  0.00           C  
ATOM   2051  CG2 VAL A 290     -26.448 -15.607  -6.354  1.00  0.00           C  
ATOM   2052  N   LYS A 291     -25.310 -12.273  -9.574  1.00  0.00           N  
ATOM   2053  CA  LYS A 291     -24.603 -11.232 -10.193  1.00  0.00           C  
ATOM   2054  C   LYS A 291     -24.573 -10.003  -9.250  1.00  0.00           C  
ATOM   2055  O   LYS A 291     -25.488  -9.820  -8.500  1.00  0.00           O  
ATOM   2056  CB  LYS A 291     -25.353 -10.877 -11.514  1.00  0.00           C  
ATOM   2057  CG  LYS A 291     -26.781 -10.210 -11.545  1.00  0.00           C  
ATOM   2058  CD  LYS A 291     -27.014  -9.056 -12.602  1.00  0.00           C  
ATOM   2059  CE  LYS A 291     -28.541  -8.867 -12.812  1.00  0.00           C  
ATOM   2060  NZ  LYS A 291     -28.835  -8.017 -13.992  1.00  0.00           N1+
ATOM   2061  N   MET A 292     -23.582  -9.094  -9.459  1.00  0.00           N  
ATOM   2062  CA  MET A 292     -23.334  -7.912  -8.703  1.00  0.00           C  
ATOM   2063  C   MET A 292     -23.992  -6.812  -9.603  1.00  0.00           C  
ATOM   2064  O   MET A 292     -23.850  -6.746 -10.793  1.00  0.00           O  
ATOM   2065  CB  MET A 292     -21.855  -7.674  -8.449  1.00  0.00           C  
ATOM   2066  CG  MET A 292     -21.016  -8.834  -8.008  1.00  0.00           C  
ATOM   2067  SD  MET A 292     -19.258  -8.367  -8.093  1.00  0.00           S  
ATOM   2068  CE  MET A 292     -19.033  -7.211  -6.656  1.00  0.00           C  
ATOM   2069  N   THR A 293     -24.845  -5.950  -8.979  1.00  0.00           N  
ATOM   2070  CA  THR A 293     -25.515  -4.746  -9.585  1.00  0.00           C  
ATOM   2071  C   THR A 293     -24.587  -3.594  -9.722  1.00  0.00           C  
ATOM   2072  O   THR A 293     -23.471  -3.569  -9.224  1.00  0.00           O  
ATOM   2073  CB  THR A 293     -26.753  -4.341  -8.732  1.00  0.00           C  
ATOM   2074  OG1 THR A 293     -26.463  -4.160  -7.369  1.00  0.00           O  
ATOM   2075  CG2 THR A 293     -28.010  -5.260  -8.825  1.00  0.00           C  
ATOM   2076  N   ASP A 294     -25.100  -2.554 -10.428  1.00  0.00           N  
ATOM   2077  CA  ASP A 294     -24.349  -1.341 -10.834  1.00  0.00           C  
ATOM   2078  C   ASP A 294     -23.747  -0.538  -9.694  1.00  0.00           C  
ATOM   2079  O   ASP A 294     -22.690   0.109  -9.863  1.00  0.00           O  
ATOM   2080  CB  ASP A 294     -25.266  -0.418 -11.602  1.00  0.00           C  
ATOM   2081  CG  ASP A 294     -25.853  -0.793 -12.922  1.00  0.00           C  
ATOM   2082  OD1 ASP A 294     -26.588   0.054 -13.554  1.00  0.00           O  
ATOM   2083  OD2 ASP A 294     -25.725  -1.938 -13.444  1.00  0.00           O1-
ATOM   2084  N   GLN A 295     -24.314  -0.666  -8.494  1.00  0.00           N  
ATOM   2085  CA  GLN A 295     -23.842  -0.134  -7.185  1.00  0.00           C  
ATOM   2086  C   GLN A 295     -22.704  -0.944  -6.627  1.00  0.00           C  
ATOM   2087  O   GLN A 295     -21.733  -0.384  -6.180  1.00  0.00           O  
ATOM   2088  CB  GLN A 295     -24.979  -0.141  -6.195  1.00  0.00           C  
ATOM   2089  CG  GLN A 295     -26.153   0.834  -6.481  1.00  0.00           C  
ATOM   2090  CD  GLN A 295     -27.141   0.351  -7.474  1.00  0.00           C  
ATOM   2091  OE1 GLN A 295     -27.299  -0.849  -7.709  1.00  0.00           O  
ATOM   2092  NE2 GLN A 295     -27.963   1.139  -8.132  1.00  0.00           N  
ATOM   2093  N   GLU A 296     -22.827  -2.274  -6.634  1.00  0.00           N  
ATOM   2094  CA  GLU A 296     -21.889  -3.300  -6.104  1.00  0.00           C  
ATOM   2095  C   GLU A 296     -20.529  -3.367  -6.818  1.00  0.00           C  
ATOM   2096  O   GLU A 296     -19.471  -3.237  -6.164  1.00  0.00           O  
ATOM   2097  CB  GLU A 296     -22.634  -4.659  -6.216  1.00  0.00           C  
ATOM   2098  CG  GLU A 296     -23.858  -4.811  -5.298  1.00  0.00           C  
ATOM   2099  CD  GLU A 296     -24.495  -6.217  -5.499  1.00  0.00           C  
ATOM   2100  OE1 GLU A 296     -24.028  -7.146  -4.806  1.00  0.00           O  
ATOM   2101  OE2 GLU A 296     -25.269  -6.344  -6.425  1.00  0.00           O1-
ATOM   2102  N   ILE A 297     -20.504  -3.430  -8.163  1.00  0.00           N  
ATOM   2103  CA  ILE A 297     -19.260  -3.285  -8.954  1.00  0.00           C  
ATOM   2104  C   ILE A 297     -18.559  -1.958  -8.688  1.00  0.00           C  
ATOM   2105  O   ILE A 297     -17.352  -1.964  -8.567  1.00  0.00           O  
ATOM   2106  CB  ILE A 297     -19.561  -3.491 -10.492  1.00  0.00           C  
ATOM   2107  CG1 ILE A 297     -20.607  -4.622 -10.667  1.00  0.00           C  
ATOM   2108  CG2 ILE A 297     -18.159  -3.794 -11.268  1.00  0.00           C  
ATOM   2109  CD1 ILE A 297     -21.373  -4.599 -12.093  1.00  0.00           C  
ATOM   2110  N   ALA A 298     -19.288  -0.800  -8.470  1.00  0.00           N  
ATOM   2111  CA  ALA A 298     -18.657   0.452  -8.246  1.00  0.00           C  
ATOM   2112  C   ALA A 298     -17.895   0.584  -6.938  1.00  0.00           C  
ATOM   2113  O   ALA A 298     -16.805   1.196  -6.887  1.00  0.00           O  
ATOM   2114  CB  ALA A 298     -19.678   1.615  -8.286  1.00  0.00           C  
ATOM   2115  N   ASN A 299     -18.389  -0.044  -5.892  1.00  0.00           N  
ATOM   2116  CA  ASN A 299     -17.855  -0.003  -4.547  1.00  0.00           C  
ATOM   2117  C   ASN A 299     -16.542  -0.692  -4.429  1.00  0.00           C  
ATOM   2118  O   ASN A 299     -15.700  -0.365  -3.630  1.00  0.00           O  
ATOM   2119  CB  ASN A 299     -18.756  -0.681  -3.548  1.00  0.00           C  
ATOM   2120  CG  ASN A 299     -20.128  -0.008  -3.336  1.00  0.00           C  
ATOM   2121  OD1 ASN A 299     -20.345   1.141  -3.732  1.00  0.00           O  
ATOM   2122  ND2 ASN A 299     -21.104  -0.684  -2.794  1.00  0.00           N  
ATOM   2123  N   LEU A 300     -16.333  -1.708  -5.300  1.00  0.00           N  
ATOM   2124  CA  LEU A 300     -15.056  -2.483  -5.365  1.00  0.00           C  
ATOM   2125  C   LEU A 300     -13.903  -1.710  -5.999  1.00  0.00           C  
ATOM   2126  O   LEU A 300     -12.830  -1.695  -5.459  1.00  0.00           O  
ATOM   2127  CB  LEU A 300     -15.466  -3.665  -6.197  1.00  0.00           C  
ATOM   2128  CG  LEU A 300     -14.353  -4.722  -6.228  1.00  0.00           C  
ATOM   2129  CD1 LEU A 300     -14.017  -5.475  -4.900  1.00  0.00           C  
ATOM   2130  CD2 LEU A 300     -14.765  -5.777  -7.181  1.00  0.00           C  
ATOM   2131  N   LEU A 301     -14.147  -0.900  -7.023  1.00  0.00           N  
ATOM   2132  CA  LEU A 301     -13.211   0.076  -7.612  1.00  0.00           C  
ATOM   2133  C   LEU A 301     -12.691   1.086  -6.685  1.00  0.00           C  
ATOM   2134  O   LEU A 301     -11.501   1.345  -6.744  1.00  0.00           O  
ATOM   2135  CB  LEU A 301     -13.826   0.728  -8.911  1.00  0.00           C  
ATOM   2136  CG  LEU A 301     -14.377  -0.246 -10.053  1.00  0.00           C  
ATOM   2137  CD1 LEU A 301     -15.499   0.391 -10.982  1.00  0.00           C  
ATOM   2138  CD2 LEU A 301     -13.174  -0.482 -10.937  1.00  0.00           C  
ATOM   2139  N   ILE A 302     -13.538   1.664  -5.803  1.00  0.00           N  
ATOM   2140  CA  ILE A 302     -13.206   2.488  -4.636  1.00  0.00           C  
ATOM   2141  C   ILE A 302     -12.286   1.732  -3.697  1.00  0.00           C  
ATOM   2142  O   ILE A 302     -11.449   2.353  -3.090  1.00  0.00           O  
ATOM   2143  CB  ILE A 302     -14.444   3.011  -3.847  1.00  0.00           C  
ATOM   2144  CG1 ILE A 302     -15.543   3.569  -4.778  1.00  0.00           C  
ATOM   2145  CG2 ILE A 302     -14.160   4.033  -2.762  1.00  0.00           C  
ATOM   2146  CD1 ILE A 302     -16.903   3.797  -4.162  1.00  0.00           C  
ATOM   2147  N   GLY A 303     -12.379   0.420  -3.613  1.00  0.00           N  
ATOM   2148  CA  GLY A 303     -11.447  -0.339  -2.707  1.00  0.00           C  
ATOM   2149  C   GLY A 303     -10.019  -0.436  -3.251  1.00  0.00           C  
ATOM   2150  O   GLY A 303      -9.014  -0.075  -2.557  1.00  0.00           O  
ATOM   2151  N   ILE A 304      -9.859  -0.828  -4.548  1.00  0.00           N  
ATOM   2152  CA  ILE A 304      -8.631  -0.995  -5.227  1.00  0.00           C  
ATOM   2153  C   ILE A 304      -7.879   0.381  -5.386  1.00  0.00           C  
ATOM   2154  O   ILE A 304      -6.651   0.448  -5.346  1.00  0.00           O  
ATOM   2155  CB  ILE A 304      -9.027  -1.518  -6.669  1.00  0.00           C  
ATOM   2156  CG1 ILE A 304      -9.754  -2.904  -6.683  1.00  0.00           C  
ATOM   2157  CG2 ILE A 304      -7.812  -1.721  -7.549  1.00  0.00           C  
ATOM   2158  CD1 ILE A 304     -10.598  -3.160  -7.920  1.00  0.00           C  
ATOM   2159  N   LEU A 305      -8.625   1.451  -5.400  1.00  0.00           N  
ATOM   2160  CA  LEU A 305      -8.214   2.839  -5.615  1.00  0.00           C  
ATOM   2161  C   LEU A 305      -7.703   3.276  -4.241  1.00  0.00           C  
ATOM   2162  O   LEU A 305      -6.527   3.550  -4.105  1.00  0.00           O  
ATOM   2163  CB  LEU A 305      -9.473   3.682  -6.075  1.00  0.00           C  
ATOM   2164  CG  LEU A 305      -9.090   5.145  -6.361  1.00  0.00           C  
ATOM   2165  CD1 LEU A 305     -10.046   5.782  -7.327  1.00  0.00           C  
ATOM   2166  CD2 LEU A 305      -9.035   6.026  -5.045  1.00  0.00           C  
ATOM   2167  N   MET A 306      -8.587   3.377  -3.215  1.00  0.00           N  
ATOM   2168  CA  MET A 306      -8.290   3.768  -1.818  1.00  0.00           C  
ATOM   2169  C   MET A 306      -7.044   3.050  -1.242  1.00  0.00           C  
ATOM   2170  O   MET A 306      -6.155   3.660  -0.727  1.00  0.00           O  
ATOM   2171  CB  MET A 306      -9.465   3.723  -0.940  1.00  0.00           C  
ATOM   2172  CG  MET A 306     -10.592   4.697  -1.300  1.00  0.00           C  
ATOM   2173  SD  MET A 306     -10.159   6.396  -0.723  1.00  0.00           S  
ATOM   2174  CE  MET A 306      -9.537   6.258   0.966  1.00  0.00           C  
ATOM   2175  N   GLY A 307      -6.863   1.694  -1.426  1.00  0.00           N  
ATOM   2176  CA  GLY A 307      -5.694   0.904  -0.978  1.00  0.00           C  
ATOM   2177  C   GLY A 307      -4.474   1.131  -1.807  1.00  0.00           C  
ATOM   2178  O   GLY A 307      -3.364   1.531  -1.358  1.00  0.00           O  
ATOM   2179  N   GLY A 308      -4.629   0.973  -3.110  1.00  0.00           N  
ATOM   2180  CA  GLY A 308      -3.601   0.898  -4.152  1.00  0.00           C  
ATOM   2181  C   GLY A 308      -2.957   2.200  -4.447  1.00  0.00           C  
ATOM   2182  O   GLY A 308      -1.759   2.268  -4.748  1.00  0.00           O  
ATOM   2183  N   GLN A 309      -3.622   3.310  -4.175  1.00  0.00           N  
ATOM   2184  CA  GLN A 309      -3.068   4.631  -4.008  1.00  0.00           C  
ATOM   2185  C   GLN A 309      -2.238   4.784  -2.711  1.00  0.00           C  
ATOM   2186  O   GLN A 309      -1.037   4.967  -2.852  1.00  0.00           O  
ATOM   2187  CB  GLN A 309      -4.145   5.699  -4.107  1.00  0.00           C  
ATOM   2188  CG  GLN A 309      -4.747   5.811  -5.498  1.00  0.00           C  
ATOM   2189  CD  GLN A 309      -5.733   6.974  -5.784  1.00  0.00           C  
ATOM   2190  OE1 GLN A 309      -6.168   7.128  -6.949  1.00  0.00           O  
ATOM   2191  NE2 GLN A 309      -6.018   7.811  -4.794  1.00  0.00           N  
HETATM 2192  N   HIP A 310      -2.824   4.614  -1.533  1.00  0.00           N  
HETATM 2193  CA  HIP A 310      -2.177   4.771  -0.250  1.00  0.00           C  
HETATM 2194  C   HIP A 310      -0.856   3.956  -0.001  1.00  0.00           C  
HETATM 2195  O   HIP A 310       0.088   4.423   0.675  1.00  0.00           O  
HETATM 2196  CB  HIP A 310      -3.108   4.577   1.005  1.00  0.00           C  
HETATM 2197  CG  HIP A 310      -3.997   5.653   1.449  1.00  0.00           C  
HETATM 2198  ND1 HIP A 310      -5.157   5.886   0.778  1.00  0.00           N1+
HETATM 2199  CD2 HIP A 310      -3.883   6.609   2.457  1.00  0.00           C  
HETATM 2200  CE1 HIP A 310      -5.689   6.989   1.301  1.00  0.00           C  
HETATM 2201  NE2 HIP A 310      -4.991   7.464   2.300  1.00  0.00           N  
ATOM   2202  N   THR A 311      -0.796   2.741  -0.538  1.00  0.00           N  
ATOM   2203  CA  THR A 311       0.411   1.883  -0.382  1.00  0.00           C  
ATOM   2204  C   THR A 311       1.558   2.466  -1.255  1.00  0.00           C  
ATOM   2205  O   THR A 311       2.718   2.550  -0.756  1.00  0.00           O  
ATOM   2206  CB  THR A 311       0.038   0.417  -0.644  1.00  0.00           C  
ATOM   2207  OG1 THR A 311      -0.504   0.145  -1.977  1.00  0.00           O  
ATOM   2208  CG2 THR A 311      -0.814  -0.189   0.506  1.00  0.00           C  
ATOM   2209  N   SER A 312       1.326   2.859  -2.499  1.00  0.00           N  
ATOM   2210  CA  SER A 312       2.344   3.583  -3.306  1.00  0.00           C  
ATOM   2211  C   SER A 312       2.634   5.053  -2.817  1.00  0.00           C  
ATOM   2212  O   SER A 312       3.780   5.389  -2.838  1.00  0.00           O  
ATOM   2213  CB  SER A 312       1.886   3.572  -4.805  1.00  0.00           C  
ATOM   2214  OG  SER A 312       0.744   4.389  -5.017  1.00  0.00           O  
ATOM   2215  N   ALA A 313       1.692   5.806  -2.279  1.00  0.00           N  
ATOM   2216  CA  ALA A 313       1.834   7.187  -1.816  1.00  0.00           C  
ATOM   2217  C   ALA A 313       2.688   7.476  -0.575  1.00  0.00           C  
ATOM   2218  O   ALA A 313       3.159   8.613  -0.436  1.00  0.00           O  
ATOM   2219  CB  ALA A 313       0.470   7.637  -1.457  1.00  0.00           C  
ATOM   2220  N   SER A 314       2.837   6.458   0.291  1.00  0.00           N  
ATOM   2221  CA  SER A 314       3.813   6.412   1.354  1.00  0.00           C  
ATOM   2222  C   SER A 314       5.284   6.082   0.769  1.00  0.00           C  
ATOM   2223  O   SER A 314       6.246   6.866   0.896  1.00  0.00           O  
ATOM   2224  CB  SER A 314       3.316   5.406   2.390  1.00  0.00           C  
ATOM   2225  OG  SER A 314       2.617   4.317   1.840  1.00  0.00           O  
ATOM   2226  N   THR A 315       5.369   5.036  -0.027  1.00  0.00           N  
ATOM   2227  CA  THR A 315       6.615   4.469  -0.410  1.00  0.00           C  
ATOM   2228  C   THR A 315       7.506   5.522  -1.165  1.00  0.00           C  
ATOM   2229  O   THR A 315       8.695   5.785  -0.892  1.00  0.00           O  
ATOM   2230  CB  THR A 315       6.418   3.135  -1.118  1.00  0.00           C  
ATOM   2231  OG1 THR A 315       5.476   3.113  -2.138  1.00  0.00           O  
ATOM   2232  CG2 THR A 315       6.116   1.959  -0.159  1.00  0.00           C  
ATOM   2233  N   SER A 316       6.789   6.216  -2.064  1.00  0.00           N  
ATOM   2234  CA  SER A 316       7.348   7.256  -3.015  1.00  0.00           C  
ATOM   2235  C   SER A 316       7.695   8.542  -2.204  1.00  0.00           C  
ATOM   2236  O   SER A 316       8.561   9.175  -2.748  1.00  0.00           O  
ATOM   2237  CB  SER A 316       6.333   7.534  -4.039  1.00  0.00           C  
ATOM   2238  OG  SER A 316       5.061   7.893  -3.540  1.00  0.00           O  
ATOM   2239  N   ALA A 317       7.214   8.797  -0.978  1.00  0.00           N  
ATOM   2240  CA  ALA A 317       7.695   9.853  -0.102  1.00  0.00           C  
ATOM   2241  C   ALA A 317       9.015   9.582   0.567  1.00  0.00           C  
ATOM   2242  O   ALA A 317       9.855  10.500   0.615  1.00  0.00           O  
ATOM   2243  CB  ALA A 317       6.533  10.128   0.970  1.00  0.00           C  
ATOM   2244  N   TRP A 318       9.074   8.349   1.083  1.00  0.00           N  
ATOM   2245  CA  TRP A 318      10.215   7.810   1.839  1.00  0.00           C  
ATOM   2246  C   TRP A 318      11.453   7.664   0.972  1.00  0.00           C  
ATOM   2247  O   TRP A 318      12.517   8.067   1.456  1.00  0.00           O  
ATOM   2248  CB  TRP A 318       9.845   6.502   2.559  1.00  0.00           C  
ATOM   2249  CG  TRP A 318       8.869   6.449   3.696  1.00  0.00           C  
ATOM   2250  CD1 TRP A 318       7.555   6.011   3.848  1.00  0.00           C  
ATOM   2251  CD2 TRP A 318       9.062   7.297   4.867  1.00  0.00           C  
ATOM   2252  NE1 TRP A 318       7.081   6.406   5.084  1.00  0.00           N  
ATOM   2253  CE2 TRP A 318       7.955   7.183   5.769  1.00  0.00           C  
ATOM   2254  CE3 TRP A 318      10.185   8.010   5.368  1.00  0.00           C  
ATOM   2255  CZ2 TRP A 318       7.881   7.862   7.039  1.00  0.00           C  
ATOM   2256  CZ3 TRP A 318      10.143   8.671   6.629  1.00  0.00           C  
ATOM   2257  CH2 TRP A 318       9.004   8.659   7.417  1.00  0.00           C  
ATOM   2258  N   PHE A 319      11.341   7.042  -0.226  1.00  0.00           N  
ATOM   2259  CA  PHE A 319      12.565   7.021  -1.066  1.00  0.00           C  
ATOM   2260  C   PHE A 319      13.103   8.327  -1.592  1.00  0.00           C  
ATOM   2261  O   PHE A 319      14.300   8.489  -1.891  1.00  0.00           O  
ATOM   2262  CB  PHE A 319      12.455   5.958  -2.214  1.00  0.00           C  
ATOM   2263  CG  PHE A 319      11.493   5.979  -3.342  1.00  0.00           C  
ATOM   2264  CD1 PHE A 319      11.312   7.067  -4.311  1.00  0.00           C  
ATOM   2265  CD2 PHE A 319      10.752   4.765  -3.547  1.00  0.00           C  
ATOM   2266  CE1 PHE A 319      10.523   6.946  -5.402  1.00  0.00           C  
ATOM   2267  CE2 PHE A 319       9.871   4.711  -4.661  1.00  0.00           C  
ATOM   2268  CZ  PHE A 319       9.795   5.806  -5.536  1.00  0.00           C  
ATOM   2269  N   LEU A 320      12.265   9.348  -1.661  1.00  0.00           N  
ATOM   2270  CA  LEU A 320      12.584  10.644  -2.165  1.00  0.00           C  
ATOM   2271  C   LEU A 320      13.093  11.526  -1.057  1.00  0.00           C  
ATOM   2272  O   LEU A 320      13.906  12.419  -1.284  1.00  0.00           O  
ATOM   2273  CB  LEU A 320      11.268  11.220  -2.725  1.00  0.00           C  
ATOM   2274  CG  LEU A 320      11.513  12.154  -3.888  1.00  0.00           C  
ATOM   2275  CD1 LEU A 320      11.669  11.325  -5.143  1.00  0.00           C  
ATOM   2276  CD2 LEU A 320      10.464  13.298  -3.931  1.00  0.00           C  
ATOM   2277  N   LEU A 321      12.761  11.237   0.200  1.00  0.00           N  
ATOM   2278  CA  LEU A 321      13.471  11.734   1.372  1.00  0.00           C  
ATOM   2279  C   LEU A 321      14.819  10.971   1.548  1.00  0.00           C  
ATOM   2280  O   LEU A 321      15.889  11.624   1.645  1.00  0.00           O  
ATOM   2281  CB  LEU A 321      12.728  11.569   2.737  1.00  0.00           C  
ATOM   2282  CG  LEU A 321      11.770  12.742   3.057  1.00  0.00           C  
ATOM   2283  CD1 LEU A 321      10.720  12.283   3.976  1.00  0.00           C  
ATOM   2284  CD2 LEU A 321      12.567  13.897   3.534  1.00  0.00           C  
ATOM   2285  N   HIS A 322      14.867   9.610   1.581  1.00  0.00           N  
ATOM   2286  CA  HIS A 322      16.133   8.795   1.767  1.00  0.00           C  
ATOM   2287  C   HIS A 322      17.203   9.126   0.703  1.00  0.00           C  
ATOM   2288  O   HIS A 322      18.353   9.297   1.133  1.00  0.00           O  
ATOM   2289  CB  HIS A 322      15.888   7.285   1.935  1.00  0.00           C  
ATOM   2290  CG  HIS A 322      14.859   6.885   3.013  1.00  0.00           C  
ATOM   2291  ND1 HIS A 322      14.985   7.305   4.326  1.00  0.00           N  
ATOM   2292  CD2 HIS A 322      13.755   6.031   3.090  1.00  0.00           C  
ATOM   2293  CE1 HIS A 322      14.032   6.809   5.067  1.00  0.00           C  
ATOM   2294  NE2 HIS A 322      13.253   5.973   4.414  1.00  0.00           N  
ATOM   2295  N   LEU A 323      16.804   9.273  -0.499  1.00  0.00           N  
ATOM   2296  CA  LEU A 323      17.664   9.729  -1.602  1.00  0.00           C  
ATOM   2297  C   LEU A 323      17.915  11.255  -1.582  1.00  0.00           C  
ATOM   2298  O   LEU A 323      18.808  11.665  -2.322  1.00  0.00           O  
ATOM   2299  CB  LEU A 323      17.006   9.363  -3.041  1.00  0.00           C  
ATOM   2300  CG  LEU A 323      17.004   7.904  -3.431  1.00  0.00           C  
ATOM   2301  CD1 LEU A 323      16.107   7.518  -4.597  1.00  0.00           C  
ATOM   2302  CD2 LEU A 323      18.399   7.464  -3.742  1.00  0.00           C  
ATOM   2303  N   GLY A 324      17.056  12.077  -0.902  1.00  0.00           N  
ATOM   2304  CA  GLY A 324      17.298  13.571  -0.769  1.00  0.00           C  
ATOM   2305  C   GLY A 324      18.336  13.872   0.322  1.00  0.00           C  
ATOM   2306  O   GLY A 324      19.112  14.787   0.165  1.00  0.00           O  
ATOM   2307  N   GLU A 325      18.350  13.018   1.367  1.00  0.00           N  
ATOM   2308  CA  GLU A 325      19.289  13.071   2.513  1.00  0.00           C  
ATOM   2309  C   GLU A 325      20.694  12.782   1.914  1.00  0.00           C  
ATOM   2310  O   GLU A 325      21.616  13.627   2.183  1.00  0.00           O  
ATOM   2311  CB  GLU A 325      18.883  12.125   3.662  1.00  0.00           C  
ATOM   2312  CG  GLU A 325      19.696  12.203   5.005  1.00  0.00           C  
ATOM   2313  CD  GLU A 325      19.526  10.856   5.768  1.00  0.00           C  
ATOM   2314  OE1 GLU A 325      20.114   9.855   5.304  1.00  0.00           O  
ATOM   2315  OE2 GLU A 325      19.037  10.913   6.927  1.00  0.00           O1-
ATOM   2316  N   LYS A 326      20.817  11.706   1.093  1.00  0.00           N  
ATOM   2317  CA  LYS A 326      21.974  11.242   0.376  1.00  0.00           C  
ATOM   2318  C   LYS A 326      21.813  11.602  -1.203  1.00  0.00           C  
ATOM   2319  O   LYS A 326      21.455  10.715  -1.931  1.00  0.00           O  
ATOM   2320  CB  LYS A 326      22.250   9.779   0.535  1.00  0.00           C  
ATOM   2321  CG  LYS A 326      22.580   9.350   1.999  1.00  0.00           C  
ATOM   2322  CD  LYS A 326      22.674   7.778   1.991  1.00  0.00           C  
ATOM   2323  CE  LYS A 326      22.840   7.166   3.347  1.00  0.00           C  
ATOM   2324  NZ  LYS A 326      22.913   5.708   3.345  1.00  0.00           N1+
ATOM   2325  N   PRO A 327      22.047  12.862  -1.652  1.00  0.00           N  
ATOM   2326  CA  PRO A 327      21.781  13.310  -3.069  1.00  0.00           C  
ATOM   2327  C   PRO A 327      22.586  12.566  -4.089  1.00  0.00           C  
ATOM   2328  O   PRO A 327      22.069  12.346  -5.221  1.00  0.00           O  
ATOM   2329  CB  PRO A 327      21.851  14.806  -3.030  1.00  0.00           C  
ATOM   2330  CG  PRO A 327      22.828  15.107  -1.790  1.00  0.00           C  
ATOM   2331  CD  PRO A 327      22.622  13.912  -0.849  1.00  0.00           C  
ATOM   2332  N   HIS A 328      23.854  12.091  -3.781  1.00  0.00           N  
ATOM   2333  CA  HIS A 328      24.676  11.293  -4.671  1.00  0.00           C  
ATOM   2334  C   HIS A 328      23.884  10.071  -5.223  1.00  0.00           C  
ATOM   2335  O   HIS A 328      24.208   9.721  -6.394  1.00  0.00           O  
ATOM   2336  CB  HIS A 328      25.941  10.779  -3.932  1.00  0.00           C  
ATOM   2337  CG  HIS A 328      25.794  10.276  -2.520  1.00  0.00           C  
ATOM   2338  ND1 HIS A 328      25.804  11.094  -1.362  1.00  0.00           N  
ATOM   2339  CD2 HIS A 328      25.537   9.066  -1.985  1.00  0.00           C  
ATOM   2340  CE1 HIS A 328      25.851  10.382  -0.308  1.00  0.00           C  
ATOM   2341  NE2 HIS A 328      25.567   9.153  -0.592  1.00  0.00           N  
ATOM   2342  N   LEU A 329      22.996   9.402  -4.451  1.00  0.00           N  
ATOM   2343  CA  LEU A 329      22.346   8.259  -5.017  1.00  0.00           C  
ATOM   2344  C   LEU A 329      21.307   8.628  -6.068  1.00  0.00           C  
ATOM   2345  O   LEU A 329      20.943   7.823  -6.864  1.00  0.00           O  
ATOM   2346  CB  LEU A 329      21.561   7.545  -3.886  1.00  0.00           C  
ATOM   2347  CG  LEU A 329      22.466   6.954  -2.813  1.00  0.00           C  
ATOM   2348  CD1 LEU A 329      21.727   6.507  -1.598  1.00  0.00           C  
ATOM   2349  CD2 LEU A 329      23.422   5.867  -3.379  1.00  0.00           C  
ATOM   2350  N   GLN A 330      20.926   9.931  -6.281  1.00  0.00           N  
ATOM   2351  CA  GLN A 330      20.056  10.365  -7.419  1.00  0.00           C  
ATOM   2352  C   GLN A 330      20.812  10.225  -8.752  1.00  0.00           C  
ATOM   2353  O   GLN A 330      20.234   9.844  -9.757  1.00  0.00           O  
ATOM   2354  CB  GLN A 330      19.619  11.849  -7.293  1.00  0.00           C  
ATOM   2355  CG  GLN A 330      18.979  12.111  -5.926  1.00  0.00           C  
ATOM   2356  CD  GLN A 330      18.916  13.594  -5.640  1.00  0.00           C  
ATOM   2357  OE1 GLN A 330      19.222  14.492  -6.458  1.00  0.00           O  
ATOM   2358  NE2 GLN A 330      18.625  13.846  -4.379  1.00  0.00           N  
ATOM   2359  N   ASP A 331      22.159  10.565  -8.764  1.00  0.00           N  
ATOM   2360  CA  ASP A 331      23.181  10.311  -9.803  1.00  0.00           C  
ATOM   2361  C   ASP A 331      23.121   8.865 -10.227  1.00  0.00           C  
ATOM   2362  O   ASP A 331      23.054   8.532 -11.414  1.00  0.00           O  
ATOM   2363  CB  ASP A 331      24.607  10.766  -9.506  1.00  0.00           C  
ATOM   2364  CG  ASP A 331      24.747  12.236  -9.252  1.00  0.00           C  
ATOM   2365  OD1 ASP A 331      24.070  13.082  -9.890  1.00  0.00           O  
ATOM   2366  OD2 ASP A 331      25.527  12.617  -8.385  1.00  0.00           O1-
ATOM   2367  N   VAL A 332      23.281   8.032  -9.187  1.00  0.00           N  
ATOM   2368  CA  VAL A 332      23.398   6.578  -9.342  1.00  0.00           C  
ATOM   2369  C   VAL A 332      22.243   5.976 -10.113  1.00  0.00           C  
ATOM   2370  O   VAL A 332      22.461   5.123 -10.964  1.00  0.00           O  
ATOM   2371  CB  VAL A 332      23.688   5.997  -7.971  1.00  0.00           C  
ATOM   2372  CG1 VAL A 332      23.757   4.389  -8.006  1.00  0.00           C  
ATOM   2373  CG2 VAL A 332      24.944   6.542  -7.252  1.00  0.00           C  
ATOM   2374  N   ILE A 333      20.948   6.389  -9.846  1.00  0.00           N  
ATOM   2375  CA  ILE A 333      19.694   5.854 -10.406  1.00  0.00           C  
ATOM   2376  C   ILE A 333      19.503   6.470 -11.811  1.00  0.00           C  
ATOM   2377  O   ILE A 333      18.862   5.860 -12.706  1.00  0.00           O  
ATOM   2378  CB  ILE A 333      18.433   6.091  -9.420  1.00  0.00           C  
ATOM   2379  CG1 ILE A 333      18.657   5.349  -8.094  1.00  0.00           C  
ATOM   2380  CG2 ILE A 333      17.110   5.606 -10.078  1.00  0.00           C  
ATOM   2381  CD1 ILE A 333      17.806   5.854  -6.925  1.00  0.00           C  
ATOM   2382  N   TYR A 334      20.125   7.664 -11.980  1.00  0.00           N  
ATOM   2383  CA  TYR A 334      20.234   8.385 -13.230  1.00  0.00           C  
ATOM   2384  C   TYR A 334      21.155   7.710 -14.219  1.00  0.00           C  
ATOM   2385  O   TYR A 334      20.765   7.746 -15.367  1.00  0.00           O  
ATOM   2386  CB  TYR A 334      20.655   9.820 -12.949  1.00  0.00           C  
ATOM   2387  CG  TYR A 334      21.348  10.523 -14.047  1.00  0.00           C  
ATOM   2388  CD1 TYR A 334      20.578  10.887 -15.147  1.00  0.00           C  
ATOM   2389  CD2 TYR A 334      22.699  10.824 -14.095  1.00  0.00           C  
ATOM   2390  CE1 TYR A 334      21.003  11.688 -16.190  1.00  0.00           C  
ATOM   2391  CE2 TYR A 334      23.167  11.633 -15.186  1.00  0.00           C  
ATOM   2392  CZ  TYR A 334      22.346  12.078 -16.211  1.00  0.00           C  
ATOM   2393  OH  TYR A 334      22.921  12.653 -17.285  1.00  0.00           O  
ATOM   2394  N   GLN A 335      22.301   7.242 -13.823  1.00  0.00           N  
ATOM   2395  CA  GLN A 335      23.388   6.850 -14.698  1.00  0.00           C  
ATOM   2396  C   GLN A 335      23.070   5.577 -15.553  1.00  0.00           C  
ATOM   2397  O   GLN A 335      23.914   5.242 -16.415  1.00  0.00           O  
ATOM   2398  CB  GLN A 335      24.629   6.666 -13.787  1.00  0.00           C  
ATOM   2399  CG  GLN A 335      25.550   7.876 -13.680  1.00  0.00           C  
ATOM   2400  CD  GLN A 335      26.295   8.335 -15.030  1.00  0.00           C  
ATOM   2401  OE1 GLN A 335      26.846   9.435 -15.009  1.00  0.00           O  
ATOM   2402  NE2 GLN A 335      26.166   7.531 -16.124  1.00  0.00           N  
ATOM   2403  N   GLU A 336      22.039   4.836 -15.132  1.00  0.00           N  
ATOM   2404  CA  GLU A 336      21.635   3.606 -15.701  1.00  0.00           C  
ATOM   2405  C   GLU A 336      20.649   3.735 -16.915  1.00  0.00           C  
ATOM   2406  O   GLU A 336      20.416   2.780 -17.684  1.00  0.00           O  
ATOM   2407  CB  GLU A 336      21.069   2.707 -14.543  1.00  0.00           C  
ATOM   2408  CG  GLU A 336      20.844   1.148 -14.951  1.00  0.00           C  
ATOM   2409  CD  GLU A 336      22.059   0.464 -15.385  1.00  0.00           C  
ATOM   2410  OE1 GLU A 336      23.135   0.759 -14.803  1.00  0.00           O  
ATOM   2411  OE2 GLU A 336      21.996  -0.306 -16.317  1.00  0.00           O1-
ATOM   2412  N   VAL A 337      20.092   5.021 -17.166  1.00  0.00           N  
ATOM   2413  CA  VAL A 337      18.905   5.152 -18.009  1.00  0.00           C  
ATOM   2414  C   VAL A 337      19.243   6.151 -19.186  1.00  0.00           C  
ATOM   2415  O   VAL A 337      18.389   6.578 -19.984  1.00  0.00           O  
ATOM   2416  CB  VAL A 337      17.663   5.334 -17.088  1.00  0.00           C  
ATOM   2417  CG1 VAL A 337      17.361   4.051 -16.309  1.00  0.00           C  
ATOM   2418  CG2 VAL A 337      17.732   6.740 -16.348  1.00  0.00           C  
ATOM   2419  N   VAL A 338      20.508   6.552 -19.232  1.00  0.00           N  
ATOM   2420  CA  VAL A 338      21.095   7.585 -20.108  1.00  0.00           C  
ATOM   2421  C   VAL A 338      20.936   7.434 -21.643  1.00  0.00           C  
ATOM   2422  O   VAL A 338      20.851   8.498 -22.212  1.00  0.00           O  
ATOM   2423  CB  VAL A 338      22.556   7.703 -19.753  1.00  0.00           C  
ATOM   2424  CG1 VAL A 338      22.686   8.331 -18.371  1.00  0.00           C  
ATOM   2425  CG2 VAL A 338      23.522   6.434 -20.019  1.00  0.00           C  
ATOM   2426  N   GLU A 339      20.743   6.238 -22.218  1.00  0.00           N  
ATOM   2427  CA  GLU A 339      20.358   6.043 -23.648  1.00  0.00           C  
ATOM   2428  C   GLU A 339      18.896   5.655 -23.767  1.00  0.00           C  
ATOM   2429  O   GLU A 339      18.341   5.497 -24.817  1.00  0.00           O  
ATOM   2430  CB  GLU A 339      21.089   4.759 -24.190  1.00  0.00           C  
ATOM   2431  CG  GLU A 339      22.489   5.130 -24.822  1.00  0.00           C  
ATOM   2432  CD  GLU A 339      22.433   5.908 -26.077  1.00  0.00           C  
ATOM   2433  OE1 GLU A 339      21.835   5.365 -27.010  1.00  0.00           O  
ATOM   2434  OE2 GLU A 339      22.869   7.071 -26.099  1.00  0.00           O1-
ATOM   2435  N   LEU A 340      18.239   5.284 -22.634  1.00  0.00           N  
ATOM   2436  CA  LEU A 340      16.826   4.798 -22.621  1.00  0.00           C  
ATOM   2437  C   LEU A 340      15.838   5.985 -22.579  1.00  0.00           C  
ATOM   2438  O   LEU A 340      14.778   5.743 -23.126  1.00  0.00           O  
ATOM   2439  CB  LEU A 340      16.672   3.824 -21.417  1.00  0.00           C  
ATOM   2440  CG  LEU A 340      16.919   2.330 -21.849  1.00  0.00           C  
ATOM   2441  CD1 LEU A 340      17.293   1.470 -20.574  1.00  0.00           C  
ATOM   2442  CD2 LEU A 340      15.758   1.772 -22.643  1.00  0.00           C  
ATOM   2443  N   LEU A 341      16.164   7.084 -21.919  1.00  0.00           N  
ATOM   2444  CA  LEU A 341      15.609   8.410 -21.733  1.00  0.00           C  
ATOM   2445  C   LEU A 341      16.572   9.311 -22.556  1.00  0.00           C  
ATOM   2446  O   LEU A 341      17.763   9.436 -22.230  1.00  0.00           O  
ATOM   2447  CB  LEU A 341      15.627   8.774 -20.234  1.00  0.00           C  
ATOM   2448  CG  LEU A 341      14.419   8.172 -19.522  1.00  0.00           C  
ATOM   2449  CD1 LEU A 341      14.408   8.389 -18.038  1.00  0.00           C  
ATOM   2450  CD2 LEU A 341      13.079   8.734 -19.975  1.00  0.00           C  
ATOM   2451  N   LYS A 342      16.026   9.772 -23.694  1.00  0.00           N  
ATOM   2452  CA  LYS A 342      16.775  10.456 -24.713  1.00  0.00           C  
ATOM   2453  C   LYS A 342      15.814  11.235 -25.637  1.00  0.00           C  
ATOM   2454  O   LYS A 342      14.681  10.788 -25.879  1.00  0.00           O  
ATOM   2455  CB  LYS A 342      17.690   9.519 -25.455  1.00  0.00           C  
ATOM   2456  CG  LYS A 342      18.983  10.259 -25.964  1.00  0.00           C  
ATOM   2457  CD  LYS A 342      19.948   9.308 -26.703  1.00  0.00           C  
ATOM   2458  CE  LYS A 342      21.348   9.960 -27.043  1.00  0.00           C  
ATOM   2459  NZ  LYS A 342      22.227   9.034 -27.797  1.00  0.00           N1+
ATOM   2460  N   GLU A 343      16.219  12.442 -26.014  1.00  0.00           N  
ATOM   2461  CA  GLU A 343      15.475  13.371 -26.916  1.00  0.00           C  
ATOM   2462  C   GLU A 343      14.472  14.201 -25.960  1.00  0.00           C  
ATOM   2463  O   GLU A 343      14.306  13.786 -24.809  1.00  0.00           O  
ATOM   2464  CB  GLU A 343      14.951  12.859 -28.343  1.00  0.00           C  
ATOM   2465  CG  GLU A 343      13.888  13.693 -29.093  1.00  0.00           C  
ATOM   2466  CD  GLU A 343      14.525  14.970 -29.586  1.00  0.00           C  
ATOM   2467  OE1 GLU A 343      15.322  14.882 -30.567  1.00  0.00           O  
ATOM   2468  OE2 GLU A 343      14.330  16.027 -28.904  1.00  0.00           O1-
ATOM   2469  N   LYS A 344      13.913  15.378 -26.341  1.00  0.00           N  
ATOM   2470  CA  LYS A 344      13.052  16.270 -25.479  1.00  0.00           C  
ATOM   2471  C   LYS A 344      11.979  16.885 -26.336  1.00  0.00           C  
ATOM   2472  O   LYS A 344      11.156  17.717 -25.880  1.00  0.00           O  
ATOM   2473  CB  LYS A 344      13.865  17.318 -24.738  1.00  0.00           C  
ATOM   2474  CG  LYS A 344      14.901  18.150 -25.555  1.00  0.00           C  
ATOM   2475  CD  LYS A 344      14.315  19.438 -26.313  1.00  0.00           C  
ATOM   2476  CE  LYS A 344      15.370  20.278 -26.954  1.00  0.00           C  
ATOM   2477  NZ  LYS A 344      14.742  21.422 -27.531  1.00  0.00           N1+
ATOM   2478  N   GLY A 345      11.891  16.665 -27.639  1.00  0.00           N  
ATOM   2479  CA  GLY A 345      10.996  17.445 -28.551  1.00  0.00           C  
ATOM   2480  C   GLY A 345       9.498  17.083 -28.494  1.00  0.00           C  
ATOM   2481  O   GLY A 345       8.934  16.928 -27.399  1.00  0.00           O  
ATOM   2482  N   GLY A 346       8.781  17.082 -29.615  1.00  0.00           N  
ATOM   2483  CA  GLY A 346       7.383  16.649 -29.660  1.00  0.00           C  
ATOM   2484  C   GLY A 346       7.355  15.100 -29.724  1.00  0.00           C  
ATOM   2485  O   GLY A 346       6.360  14.490 -29.462  1.00  0.00           O  
ATOM   2486  N   ASP A 347       8.501  14.426 -30.087  1.00  0.00           N  
ATOM   2487  CA  ASP A 347       8.689  13.041 -29.966  1.00  0.00           C  
ATOM   2488  C   ASP A 347       9.928  12.770 -29.107  1.00  0.00           C  
ATOM   2489  O   ASP A 347      10.759  13.655 -28.957  1.00  0.00           O  
ATOM   2490  CB  ASP A 347       8.786  12.212 -31.281  1.00  0.00           C  
ATOM   2491  CG  ASP A 347      10.153  12.238 -32.066  1.00  0.00           C  
ATOM   2492  OD1 ASP A 347      11.011  11.318 -31.989  1.00  0.00           O  
ATOM   2493  OD2 ASP A 347      10.510  13.277 -32.670  1.00  0.00           O1-
ATOM   2494  N   LEU A 348      10.116  11.652 -28.442  1.00  0.00           N  
ATOM   2495  CA  LEU A 348      11.190  11.397 -27.510  1.00  0.00           C  
ATOM   2496  C   LEU A 348      11.193   9.883 -27.137  1.00  0.00           C  
ATOM   2497  O   LEU A 348      10.140   9.273 -27.086  1.00  0.00           O  
ATOM   2498  CB  LEU A 348      11.200  12.373 -26.307  1.00  0.00           C  
ATOM   2499  CG  LEU A 348      10.017  12.559 -25.280  1.00  0.00           C  
ATOM   2500  CD1 LEU A 348      10.405  13.723 -24.407  1.00  0.00           C  
ATOM   2501  CD2 LEU A 348       8.630  12.766 -25.865  1.00  0.00           C  
ATOM   2502  N   ASN A 349      12.369   9.257 -26.959  1.00  0.00           N  
ATOM   2503  CA  ASN A 349      12.537   7.887 -26.528  1.00  0.00           C  
ATOM   2504  C   ASN A 349      12.300   7.776 -24.999  1.00  0.00           C  
ATOM   2505  O   ASN A 349      13.036   8.386 -24.219  1.00  0.00           O  
ATOM   2506  CB  ASN A 349      13.983   7.399 -26.847  1.00  0.00           C  
ATOM   2507  CG  ASN A 349      13.999   5.919 -27.019  1.00  0.00           C  
ATOM   2508  OD1 ASN A 349      13.840   5.381 -28.137  1.00  0.00           O  
ATOM   2509  ND2 ASN A 349      14.222   5.278 -25.894  1.00  0.00           N  
ATOM   2510  N   ASP A 350      11.391   6.848 -24.681  1.00  0.00           N  
ATOM   2511  CA  ASP A 350      11.016   6.620 -23.289  1.00  0.00           C  
ATOM   2512  C   ASP A 350      11.102   5.086 -23.016  1.00  0.00           C  
ATOM   2513  O   ASP A 350      11.406   4.268 -23.875  1.00  0.00           O  
ATOM   2514  CB  ASP A 350       9.566   7.106 -22.953  1.00  0.00           C  
ATOM   2515  CG  ASP A 350       8.426   6.196 -23.311  1.00  0.00           C  
ATOM   2516  OD1 ASP A 350       7.522   6.130 -22.450  1.00  0.00           O  
ATOM   2517  OD2 ASP A 350       8.345   5.662 -24.491  1.00  0.00           O1-
ATOM   2518  N   LEU A 351      10.875   4.778 -21.707  1.00  0.00           N  
ATOM   2519  CA  LEU A 351      11.169   3.457 -21.181  1.00  0.00           C  
ATOM   2520  C   LEU A 351       9.841   2.600 -21.221  1.00  0.00           C  
ATOM   2521  O   LEU A 351       8.847   3.199 -20.640  1.00  0.00           O  
ATOM   2522  CB  LEU A 351      11.429   3.596 -19.642  1.00  0.00           C  
ATOM   2523  CG  LEU A 351      12.811   4.237 -19.171  1.00  0.00           C  
ATOM   2524  CD1 LEU A 351      12.619   5.207 -17.970  1.00  0.00           C  
ATOM   2525  CD2 LEU A 351      13.846   3.188 -18.786  1.00  0.00           C  
ATOM   2526  N   THR A 352       9.819   1.365 -21.638  1.00  0.00           N  
ATOM   2527  CA  THR A 352       8.701   0.442 -21.710  1.00  0.00           C  
ATOM   2528  C   THR A 352       8.794  -0.464 -20.418  1.00  0.00           C  
ATOM   2529  O   THR A 352       9.855  -0.593 -19.769  1.00  0.00           O  
ATOM   2530  CB  THR A 352       8.886  -0.450 -22.957  1.00  0.00           C  
ATOM   2531  OG1 THR A 352      10.042  -1.196 -22.953  1.00  0.00           O  
ATOM   2532  CG2 THR A 352       8.816   0.234 -24.310  1.00  0.00           C  
ATOM   2533  N   TYR A 353       7.732  -1.215 -20.260  1.00  0.00           N  
ATOM   2534  CA  TYR A 353       7.743  -2.339 -19.216  1.00  0.00           C  
ATOM   2535  C   TYR A 353       8.886  -3.268 -19.265  1.00  0.00           C  
ATOM   2536  O   TYR A 353       9.436  -3.673 -18.224  1.00  0.00           O  
ATOM   2537  CB  TYR A 353       6.356  -3.131 -19.247  1.00  0.00           C  
ATOM   2538  CG  TYR A 353       6.042  -4.040 -18.019  1.00  0.00           C  
ATOM   2539  CD1 TYR A 353       5.212  -3.606 -16.979  1.00  0.00           C  
ATOM   2540  CD2 TYR A 353       6.478  -5.393 -18.008  1.00  0.00           C  
ATOM   2541  CE1 TYR A 353       4.825  -4.418 -15.948  1.00  0.00           C  
ATOM   2542  CE2 TYR A 353       6.018  -6.258 -16.989  1.00  0.00           C  
ATOM   2543  CZ  TYR A 353       5.260  -5.756 -15.896  1.00  0.00           C  
ATOM   2544  OH  TYR A 353       4.679  -6.631 -14.969  1.00  0.00           O  
ATOM   2545  N   GLU A 354       9.212  -3.749 -20.495  1.00  0.00           N  
ATOM   2546  CA  GLU A 354      10.172  -4.757 -20.634  1.00  0.00           C  
ATOM   2547  C   GLU A 354      11.603  -4.140 -20.361  1.00  0.00           C  
ATOM   2548  O   GLU A 354      12.564  -4.885 -20.304  1.00  0.00           O  
ATOM   2549  CB  GLU A 354      10.156  -5.166 -22.098  1.00  0.00           C  
ATOM   2550  CG  GLU A 354       8.776  -5.417 -22.855  1.00  0.00           C  
ATOM   2551  CD  GLU A 354       7.880  -6.475 -22.286  1.00  0.00           C  
ATOM   2552  OE1 GLU A 354       6.867  -6.667 -22.973  1.00  0.00           O  
ATOM   2553  OE2 GLU A 354       8.285  -7.203 -21.326  1.00  0.00           O1-
ATOM   2554  N   ASP A 355      11.791  -2.831 -20.332  1.00  0.00           N  
ATOM   2555  CA  ASP A 355      13.022  -2.195 -19.811  1.00  0.00           C  
ATOM   2556  C   ASP A 355      12.899  -2.012 -18.343  1.00  0.00           C  
ATOM   2557  O   ASP A 355      13.863  -2.231 -17.620  1.00  0.00           O  
ATOM   2558  CB  ASP A 355      13.164  -0.746 -20.362  1.00  0.00           C  
ATOM   2559  CG  ASP A 355      13.277  -0.723 -21.885  1.00  0.00           C  
ATOM   2560  OD1 ASP A 355      14.077  -1.519 -22.398  1.00  0.00           O  
ATOM   2561  OD2 ASP A 355      12.513   0.047 -22.522  1.00  0.00           O1-
ATOM   2562  N   LEU A 356      11.755  -1.604 -17.861  1.00  0.00           N  
ATOM   2563  CA  LEU A 356      11.619  -1.313 -16.404  1.00  0.00           C  
ATOM   2564  C   LEU A 356      11.949  -2.537 -15.484  1.00  0.00           C  
ATOM   2565  O   LEU A 356      12.780  -2.415 -14.615  1.00  0.00           O  
ATOM   2566  CB  LEU A 356      10.290  -0.672 -16.102  1.00  0.00           C  
ATOM   2567  CG  LEU A 356       9.968   0.712 -16.668  1.00  0.00           C  
ATOM   2568  CD1 LEU A 356       8.493   1.106 -16.980  1.00  0.00           C  
ATOM   2569  CD2 LEU A 356      10.516   1.832 -15.783  1.00  0.00           C  
ATOM   2570  N   GLN A 357      11.328  -3.641 -15.639  1.00  0.00           N  
ATOM   2571  CA  GLN A 357      11.526  -4.766 -14.738  1.00  0.00           C  
ATOM   2572  C   GLN A 357      12.957  -5.317 -14.743  1.00  0.00           C  
ATOM   2573  O   GLN A 357      13.355  -6.106 -13.885  1.00  0.00           O  
ATOM   2574  CB  GLN A 357      10.506  -5.850 -15.120  1.00  0.00           C  
ATOM   2575  CG  GLN A 357       9.011  -5.457 -14.980  1.00  0.00           C  
ATOM   2576  CD  GLN A 357       8.468  -5.094 -13.560  1.00  0.00           C  
ATOM   2577  OE1 GLN A 357       9.140  -4.555 -12.667  1.00  0.00           O  
ATOM   2578  NE2 GLN A 357       7.183  -5.239 -13.351  1.00  0.00           N  
ATOM   2579  N   LYS A 358      13.691  -5.021 -15.786  1.00  0.00           N  
ATOM   2580  CA  LYS A 358      15.027  -5.465 -16.084  1.00  0.00           C  
ATOM   2581  C   LYS A 358      16.196  -4.562 -15.526  1.00  0.00           C  
ATOM   2582  O   LYS A 358      17.378  -4.813 -15.504  1.00  0.00           O  
ATOM   2583  CB  LYS A 358      14.946  -5.437 -17.671  1.00  0.00           C  
ATOM   2584  CG  LYS A 358      16.227  -5.980 -18.360  1.00  0.00           C  
ATOM   2585  CD  LYS A 358      16.239  -5.925 -19.924  1.00  0.00           C  
ATOM   2586  CE  LYS A 358      17.609  -6.562 -20.358  1.00  0.00           C  
ATOM   2587  NZ  LYS A 358      17.680  -6.771 -21.800  1.00  0.00           N1+
ATOM   2588  N   LEU A 359      15.824  -3.361 -15.090  1.00  0.00           N  
ATOM   2589  CA  LEU A 359      16.667  -2.344 -14.472  1.00  0.00           C  
ATOM   2590  C   LEU A 359      17.033  -2.727 -13.026  1.00  0.00           C  
ATOM   2591  O   LEU A 359      16.159  -3.219 -12.308  1.00  0.00           O  
ATOM   2592  CB  LEU A 359      16.041  -0.941 -14.380  1.00  0.00           C  
ATOM   2593  CG  LEU A 359      16.106  -0.234 -15.724  1.00  0.00           C  
ATOM   2594  CD1 LEU A 359      15.035   0.818 -15.932  1.00  0.00           C  
ATOM   2595  CD2 LEU A 359      17.450   0.498 -15.913  1.00  0.00           C  
ATOM   2596  N   PRO A 360      18.322  -2.669 -12.615  1.00  0.00           N  
ATOM   2597  CA  PRO A 360      18.867  -3.169 -11.283  1.00  0.00           C  
ATOM   2598  C   PRO A 360      18.457  -2.176 -10.212  1.00  0.00           C  
ATOM   2599  O   PRO A 360      17.482  -2.381  -9.466  1.00  0.00           O  
ATOM   2600  CB  PRO A 360      20.399  -3.317 -11.533  1.00  0.00           C  
ATOM   2601  CG  PRO A 360      20.740  -2.286 -12.660  1.00  0.00           C  
ATOM   2602  CD  PRO A 360      19.440  -2.157 -13.463  1.00  0.00           C  
ATOM   2603  N   SER A 361      19.035  -0.944 -10.381  1.00  0.00           N  
ATOM   2604  CA  SER A 361      18.979   0.199  -9.500  1.00  0.00           C  
ATOM   2605  C   SER A 361      17.535   0.568  -9.164  1.00  0.00           C  
ATOM   2606  O   SER A 361      17.299   0.795  -7.974  1.00  0.00           O  
ATOM   2607  CB  SER A 361      19.863   1.378  -9.985  1.00  0.00           C  
ATOM   2608  OG  SER A 361      19.693   1.639 -11.453  1.00  0.00           O  
ATOM   2609  N   VAL A 362      16.582   0.678 -10.133  1.00  0.00           N  
ATOM   2610  CA  VAL A 362      15.243   1.107  -9.874  1.00  0.00           C  
ATOM   2611  C   VAL A 362      14.552   0.126  -8.853  1.00  0.00           C  
ATOM   2612  O   VAL A 362      14.172   0.616  -7.789  1.00  0.00           O  
ATOM   2613  CB  VAL A 362      14.431   1.176 -11.213  1.00  0.00           C  
ATOM   2614  CG1 VAL A 362      13.030   1.819 -11.068  1.00  0.00           C  
ATOM   2615  CG2 VAL A 362      15.183   2.060 -12.253  1.00  0.00           C  
ATOM   2616  N   ASN A 363      14.539  -1.182  -9.166  1.00  0.00           N  
ATOM   2617  CA  ASN A 363      13.879  -2.285  -8.423  1.00  0.00           C  
ATOM   2618  C   ASN A 363      14.613  -2.627  -7.105  1.00  0.00           C  
ATOM   2619  O   ASN A 363      13.931  -3.023  -6.118  1.00  0.00           O  
ATOM   2620  CB  ASN A 363      13.872  -3.517  -9.294  1.00  0.00           C  
ATOM   2621  CG  ASN A 363      12.861  -3.466 -10.426  1.00  0.00           C  
ATOM   2622  OD1 ASN A 363      11.672  -3.427 -10.212  1.00  0.00           O  
ATOM   2623  ND2 ASN A 363      13.391  -3.410 -11.641  1.00  0.00           N  
ATOM   2624  N   ASN A 364      15.910  -2.269  -7.066  1.00  0.00           N  
ATOM   2625  CA  ASN A 364      16.719  -2.153  -5.859  1.00  0.00           C  
ATOM   2626  C   ASN A 364      16.303  -1.071  -4.905  1.00  0.00           C  
ATOM   2627  O   ASN A 364      16.193  -1.394  -3.708  1.00  0.00           O  
ATOM   2628  CB  ASN A 364      18.185  -2.022  -6.217  1.00  0.00           C  
ATOM   2629  CG  ASN A 364      18.794  -3.405  -6.674  1.00  0.00           C  
ATOM   2630  OD1 ASN A 364      18.261  -4.462  -6.436  1.00  0.00           O  
ATOM   2631  ND2 ASN A 364      19.916  -3.353  -7.391  1.00  0.00           N  
ATOM   2632  N   THR A 365      15.889   0.074  -5.424  1.00  0.00           N  
ATOM   2633  CA  THR A 365      15.445   1.099  -4.582  1.00  0.00           C  
ATOM   2634  C   THR A 365      13.990   0.853  -4.066  1.00  0.00           C  
ATOM   2635  O   THR A 365      13.658   1.113  -2.933  1.00  0.00           O  
ATOM   2636  CB  THR A 365      15.528   2.415  -5.380  1.00  0.00           C  
ATOM   2637  OG1 THR A 365      16.750   2.807  -5.811  1.00  0.00           O  
ATOM   2638  CG2 THR A 365      14.997   3.614  -4.609  1.00  0.00           C  
ATOM   2639  N   ILE A 366      13.169   0.054  -4.827  1.00  0.00           N  
ATOM   2640  CA  ILE A 366      11.870  -0.489  -4.360  1.00  0.00           C  
ATOM   2641  C   ILE A 366      12.075  -1.505  -3.201  1.00  0.00           C  
ATOM   2642  O   ILE A 366      11.443  -1.355  -2.141  1.00  0.00           O  
ATOM   2643  CB  ILE A 366      10.959  -1.148  -5.448  1.00  0.00           C  
ATOM   2644  CG1 ILE A 366      10.923  -0.224  -6.715  1.00  0.00           C  
ATOM   2645  CG2 ILE A 366       9.466  -1.339  -4.998  1.00  0.00           C  
ATOM   2646  CD1 ILE A 366      10.421   1.210  -6.465  1.00  0.00           C  
ATOM   2647  N   LYS A 367      12.995  -2.419  -3.362  1.00  0.00           N  
ATOM   2648  CA  LYS A 367      13.422  -3.364  -2.285  1.00  0.00           C  
ATOM   2649  C   LYS A 367      14.081  -2.680  -1.041  1.00  0.00           C  
ATOM   2650  O   LYS A 367      13.713  -3.033   0.079  1.00  0.00           O  
ATOM   2651  CB  LYS A 367      14.446  -4.408  -2.900  1.00  0.00           C  
ATOM   2652  CG  LYS A 367      13.805  -5.267  -3.950  1.00  0.00           C  
ATOM   2653  CD  LYS A 367      14.692  -6.475  -4.447  1.00  0.00           C  
ATOM   2654  CE  LYS A 367      15.975  -6.016  -5.259  1.00  0.00           C  
ATOM   2655  NZ  LYS A 367      16.601  -7.095  -5.900  1.00  0.00           N1+
ATOM   2656  N   GLU A 368      14.876  -1.634  -1.205  1.00  0.00           N  
ATOM   2657  CA  GLU A 368      15.439  -0.880  -0.080  1.00  0.00           C  
ATOM   2658  C   GLU A 368      14.362   0.014   0.571  1.00  0.00           C  
ATOM   2659  O   GLU A 368      14.539   0.325   1.761  1.00  0.00           O  
ATOM   2660  CB  GLU A 368      16.675  -0.096  -0.529  1.00  0.00           C  
ATOM   2661  CG  GLU A 368      17.526   0.429   0.626  1.00  0.00           C  
ATOM   2662  CD  GLU A 368      18.260  -0.549   1.514  1.00  0.00           C  
ATOM   2663  OE1 GLU A 368      17.854  -1.734   1.560  1.00  0.00           O  
ATOM   2664  OE2 GLU A 368      19.140  -0.077   2.235  1.00  0.00           O1-
ATOM   2665  N   THR A 369      13.337   0.502  -0.142  1.00  0.00           N  
ATOM   2666  CA  THR A 369      12.229   1.237   0.498  1.00  0.00           C  
ATOM   2667  C   THR A 369      11.433   0.356   1.461  1.00  0.00           C  
ATOM   2668  O   THR A 369      11.152   0.668   2.610  1.00  0.00           O  
ATOM   2669  CB  THR A 369      11.350   1.910  -0.502  1.00  0.00           C  
ATOM   2670  OG1 THR A 369      12.256   2.736  -1.231  1.00  0.00           O  
ATOM   2671  CG2 THR A 369      10.243   2.860   0.068  1.00  0.00           C  
ATOM   2672  N   LEU A 370      11.127  -0.938   1.088  1.00  0.00           N  
ATOM   2673  CA  LEU A 370      10.215  -1.860   1.767  1.00  0.00           C  
ATOM   2674  C   LEU A 370      11.004  -2.649   2.783  1.00  0.00           C  
ATOM   2675  O   LEU A 370      10.500  -3.239   3.731  1.00  0.00           O  
ATOM   2676  CB  LEU A 370       9.678  -2.814   0.731  1.00  0.00           C  
ATOM   2677  CG  LEU A 370       8.771  -2.163  -0.400  1.00  0.00           C  
ATOM   2678  CD1 LEU A 370       8.286  -3.200  -1.325  1.00  0.00           C  
ATOM   2679  CD2 LEU A 370       7.597  -1.251   0.014  1.00  0.00           C  
ATOM   2680  N   ARG A 371      12.334  -2.553   2.774  1.00  0.00           N  
ATOM   2681  CA  ARG A 371      13.164  -3.029   3.852  1.00  0.00           C  
ATOM   2682  C   ARG A 371      13.255  -1.945   4.979  1.00  0.00           C  
ATOM   2683  O   ARG A 371      13.087  -2.254   6.132  1.00  0.00           O  
ATOM   2684  CB  ARG A 371      14.568  -3.337   3.352  1.00  0.00           C  
ATOM   2685  CG  ARG A 371      15.381  -4.054   4.355  1.00  0.00           C  
ATOM   2686  CD  ARG A 371      16.888  -4.178   4.065  1.00  0.00           C  
ATOM   2687  NE  ARG A 371      17.426  -2.838   3.981  1.00  0.00           N  
ATOM   2688  CZ  ARG A 371      17.705  -2.000   5.022  1.00  0.00           C  
ATOM   2689  NH1 ARG A 371      17.534  -2.299   6.340  1.00  0.00           N  
ATOM   2690  NH2 ARG A 371      18.296  -0.863   4.709  1.00  0.00           N1+
ATOM   2691  N   MET A 372      13.570  -0.703   4.611  1.00  0.00           N  
ATOM   2692  CA  MET A 372      13.727   0.471   5.509  1.00  0.00           C  
ATOM   2693  C   MET A 372      12.348   0.883   6.088  1.00  0.00           C  
ATOM   2694  O   MET A 372      12.316   1.115   7.268  1.00  0.00           O  
ATOM   2695  CB  MET A 372      14.263   1.619   4.571  1.00  0.00           C  
ATOM   2696  CG  MET A 372      14.673   2.878   5.284  1.00  0.00           C  
ATOM   2697  SD  MET A 372      16.106   2.648   6.371  1.00  0.00           S  
ATOM   2698  CE  MET A 372      16.194   4.369   7.089  1.00  0.00           C  
HETATM 2699  N   HIE A 373      11.273   0.826   5.299  1.00  0.00           N  
HETATM 2700  CA  HIE A 373       9.935   1.110   5.708  1.00  0.00           C  
HETATM 2701  C   HIE A 373       8.866   0.178   5.099  1.00  0.00           C  
HETATM 2702  O   HIE A 373       8.414   0.495   4.002  1.00  0.00           O  
HETATM 2703  CB  HIE A 373       9.583   2.621   5.563  1.00  0.00           C  
HETATM 2704  CG  HIE A 373       9.982   3.513   6.668  1.00  0.00           C  
HETATM 2705  ND1 HIE A 373       9.473   3.403   7.946  1.00  0.00           N  
HETATM 2706  CD2 HIE A 373      10.751   4.605   6.656  1.00  0.00           C  
HETATM 2707  CE1 HIE A 373       9.844   4.480   8.620  1.00  0.00           C  
HETATM 2708  NE2 HIE A 373      10.769   5.198   7.934  1.00  0.00           N  
ATOM   2709  N   MET A 374       8.261  -0.812   5.799  1.00  0.00           N  
ATOM   2710  CA  MET A 374       7.122  -1.605   5.302  1.00  0.00           C  
ATOM   2711  C   MET A 374       5.889  -0.662   5.574  1.00  0.00           C  
ATOM   2712  O   MET A 374       5.708  -0.090   6.657  1.00  0.00           O  
ATOM   2713  CB  MET A 374       6.993  -2.839   6.219  1.00  0.00           C  
ATOM   2714  CG  MET A 374       5.735  -3.713   5.932  1.00  0.00           C  
ATOM   2715  SD  MET A 374       5.728  -4.369   4.209  1.00  0.00           S  
ATOM   2716  CE  MET A 374       4.272  -5.517   4.276  1.00  0.00           C  
ATOM   2717  N   PRO A 375       5.094  -0.302   4.503  1.00  0.00           N  
ATOM   2718  CA  PRO A 375       3.950   0.668   4.628  1.00  0.00           C  
ATOM   2719  C   PRO A 375       2.827   0.126   5.471  1.00  0.00           C  
ATOM   2720  O   PRO A 375       2.458   0.717   6.484  1.00  0.00           O  
ATOM   2721  CB  PRO A 375       3.562   1.028   3.190  1.00  0.00           C  
ATOM   2722  CG  PRO A 375       4.016  -0.205   2.372  1.00  0.00           C  
ATOM   2723  CD  PRO A 375       5.256  -0.777   3.186  1.00  0.00           C  
ATOM   2724  N   LEU A 376       2.473  -1.106   5.165  1.00  0.00           N  
ATOM   2725  CA  LEU A 376       1.389  -1.982   5.820  1.00  0.00           C  
ATOM   2726  C   LEU A 376       2.118  -2.654   7.001  1.00  0.00           C  
ATOM   2727  O   LEU A 376       2.255  -3.901   7.057  1.00  0.00           O  
ATOM   2728  CB  LEU A 376       0.932  -3.066   4.803  1.00  0.00           C  
ATOM   2729  CG  LEU A 376       0.083  -2.671   3.621  1.00  0.00           C  
ATOM   2730  CD1 LEU A 376      -0.034  -3.707   2.525  1.00  0.00           C  
ATOM   2731  CD2 LEU A 376      -1.268  -2.197   4.082  1.00  0.00           C  
HETATM 2732  N   HIE A 377       2.645  -1.810   7.934  1.00  0.00           N  
HETATM 2733  CA  HIE A 377       3.638  -2.131   9.029  1.00  0.00           C  
HETATM 2734  C   HIE A 377       3.174  -3.214  10.017  1.00  0.00           C  
HETATM 2735  O   HIE A 377       4.049  -3.925  10.534  1.00  0.00           O  
HETATM 2736  CB  HIE A 377       3.954  -0.715   9.690  1.00  0.00           C  
HETATM 2737  CG  HIE A 377       2.824  -0.042  10.427  1.00  0.00           C  
HETATM 2738  ND1 HIE A 377       2.665   0.012  11.820  1.00  0.00           N  
HETATM 2739  CD2 HIE A 377       1.873   0.799   9.881  1.00  0.00           C  
HETATM 2740  CE1 HIE A 377       1.506   0.538  12.040  1.00  0.00           C  
HETATM 2741  NE2 HIE A 377       1.039   1.102  10.943  1.00  0.00           N  
ATOM   2742  N   SER A 378       1.918  -3.400  10.213  1.00  0.00           N  
ATOM   2743  CA  SER A 378       1.335  -4.507  10.999  1.00  0.00           C  
ATOM   2744  C   SER A 378      -0.101  -4.854  10.518  1.00  0.00           C  
ATOM   2745  O   SER A 378      -0.817  -3.889  10.192  1.00  0.00           O  
ATOM   2746  CB  SER A 378       1.514  -4.338  12.516  1.00  0.00           C  
ATOM   2747  OG  SER A 378       1.258  -2.960  12.852  1.00  0.00           O  
ATOM   2748  N   ILE A 379      -0.454  -6.152  10.637  1.00  0.00           N  
ATOM   2749  CA  ILE A 379      -1.741  -6.713  10.215  1.00  0.00           C  
ATOM   2750  C   ILE A 379      -2.248  -7.533  11.362  1.00  0.00           C  
ATOM   2751  O   ILE A 379      -1.499  -8.257  11.959  1.00  0.00           O  
ATOM   2752  CB  ILE A 379      -1.424  -7.426   8.817  1.00  0.00           C  
ATOM   2753  CG1 ILE A 379      -1.131  -6.485   7.611  1.00  0.00           C  
ATOM   2754  CG2 ILE A 379      -2.611  -8.339   8.411  1.00  0.00           C  
ATOM   2755  CD1 ILE A 379      -2.307  -5.654   7.219  1.00  0.00           C  
ATOM   2756  N   PHE A 380      -3.554  -7.480  11.585  1.00  0.00           N  
ATOM   2757  CA  PHE A 380      -4.286  -8.263  12.526  1.00  0.00           C  
ATOM   2758  C   PHE A 380      -5.515  -8.945  11.903  1.00  0.00           C  
ATOM   2759  O   PHE A 380      -6.132  -8.491  10.958  1.00  0.00           O  
ATOM   2760  CB  PHE A 380      -4.678  -7.481  13.761  1.00  0.00           C  
ATOM   2761  CG  PHE A 380      -5.417  -6.185  13.659  1.00  0.00           C  
ATOM   2762  CD1 PHE A 380      -4.784  -4.939  13.561  1.00  0.00           C  
ATOM   2763  CD2 PHE A 380      -6.829  -6.240  13.733  1.00  0.00           C  
ATOM   2764  CE1 PHE A 380      -5.513  -3.766  13.667  1.00  0.00           C  
ATOM   2765  CE2 PHE A 380      -7.601  -5.077  13.713  1.00  0.00           C  
ATOM   2766  CZ  PHE A 380      -6.962  -3.801  13.657  1.00  0.00           C  
ATOM   2767  N   ARG A 381      -5.746 -10.167  12.403  1.00  0.00           N  
ATOM   2768  CA  ARG A 381      -6.879 -10.991  12.020  1.00  0.00           C  
ATOM   2769  C   ARG A 381      -7.745 -11.329  13.307  1.00  0.00           C  
ATOM   2770  O   ARG A 381      -7.146 -11.613  14.351  1.00  0.00           O  
ATOM   2771  CB  ARG A 381      -6.465 -12.185  11.171  1.00  0.00           C  
ATOM   2772  CG  ARG A 381      -6.092 -12.057   9.705  1.00  0.00           C  
ATOM   2773  CD  ARG A 381      -4.783 -11.305   9.440  1.00  0.00           C  
ATOM   2774  NE  ARG A 381      -4.174 -11.778   8.166  1.00  0.00           N  
ATOM   2775  CZ  ARG A 381      -4.123 -11.210   6.923  1.00  0.00           C  
ATOM   2776  NH1 ARG A 381      -4.774 -10.072   6.582  1.00  0.00           N  
ATOM   2777  NH2 ARG A 381      -3.425 -11.846   5.987  1.00  0.00           N1+
ATOM   2778  N   LYS A 382      -9.109 -11.461  13.093  1.00  0.00           N  
ATOM   2779  CA  LYS A 382     -10.007 -11.838  14.210  1.00  0.00           C  
ATOM   2780  C   LYS A 382     -10.170 -13.343  14.156  1.00  0.00           C  
ATOM   2781  O   LYS A 382     -10.497 -13.807  13.081  1.00  0.00           O  
ATOM   2782  CB  LYS A 382     -11.365 -11.212  13.950  1.00  0.00           C  
ATOM   2783  CG  LYS A 382     -12.091 -11.084  15.321  1.00  0.00           C  
ATOM   2784  CD  LYS A 382     -13.523 -10.365  15.224  1.00  0.00           C  
ATOM   2785  CE  LYS A 382     -14.260 -10.003  16.502  1.00  0.00           C  
ATOM   2786  NZ  LYS A 382     -15.385  -9.055  16.433  1.00  0.00           N1+
ATOM   2787  N   VAL A 383     -10.022 -14.034  15.271  1.00  0.00           N  
ATOM   2788  CA  VAL A 383     -10.103 -15.554  15.320  1.00  0.00           C  
ATOM   2789  C   VAL A 383     -11.592 -15.907  15.292  1.00  0.00           C  
ATOM   2790  O   VAL A 383     -12.290 -15.653  16.292  1.00  0.00           O  
ATOM   2791  CB  VAL A 383      -9.415 -16.015  16.631  1.00  0.00           C  
ATOM   2792  CG1 VAL A 383      -9.362 -17.453  16.930  1.00  0.00           C  
ATOM   2793  CG2 VAL A 383      -7.964 -15.406  16.781  1.00  0.00           C  
ATOM   2794  N   THR A 384     -12.042 -16.694  14.330  1.00  0.00           N  
ATOM   2795  CA  THR A 384     -13.400 -17.229  14.244  1.00  0.00           C  
ATOM   2796  C   THR A 384     -13.469 -18.718  14.675  1.00  0.00           C  
ATOM   2797  O   THR A 384     -14.577 -19.218  14.606  1.00  0.00           O  
ATOM   2798  CB  THR A 384     -13.831 -17.063  12.764  1.00  0.00           C  
ATOM   2799  OG1 THR A 384     -12.764 -17.345  11.779  1.00  0.00           O  
ATOM   2800  CG2 THR A 384     -14.227 -15.615  12.543  1.00  0.00           C  
ATOM   2801  N   ASN A 385     -12.408 -19.391  15.133  1.00  0.00           N  
ATOM   2802  CA  ASN A 385     -12.340 -20.765  15.592  1.00  0.00           C  
ATOM   2803  C   ASN A 385     -11.110 -20.917  16.476  1.00  0.00           C  
ATOM   2804  O   ASN A 385     -10.034 -20.435  16.026  1.00  0.00           O  
ATOM   2805  CB  ASN A 385     -12.352 -21.751  14.384  1.00  0.00           C  
ATOM   2806  CG  ASN A 385     -12.708 -23.203  14.768  1.00  0.00           C  
ATOM   2807  OD1 ASN A 385     -11.931 -23.874  15.501  1.00  0.00           O  
ATOM   2808  ND2 ASN A 385     -13.768 -23.764  14.276  1.00  0.00           N  
ATOM   2809  N   PRO A 386     -11.223 -21.537  17.693  1.00  0.00           N  
ATOM   2810  CA  PRO A 386     -10.061 -21.587  18.589  1.00  0.00           C  
ATOM   2811  C   PRO A 386      -8.974 -22.443  18.013  1.00  0.00           C  
ATOM   2812  O   PRO A 386      -9.246 -23.535  17.587  1.00  0.00           O  
ATOM   2813  CB  PRO A 386     -10.575 -22.198  19.877  1.00  0.00           C  
ATOM   2814  CG  PRO A 386     -11.918 -22.900  19.586  1.00  0.00           C  
ATOM   2815  CD  PRO A 386     -12.407 -22.161  18.303  1.00  0.00           C  
ATOM   2816  N   LEU A 387      -7.687 -22.016  18.120  1.00  0.00           N  
ATOM   2817  CA  LEU A 387      -6.476 -22.733  17.714  1.00  0.00           C  
ATOM   2818  C   LEU A 387      -5.369 -22.589  18.697  1.00  0.00           C  
ATOM   2819  O   LEU A 387      -5.130 -21.534  19.244  1.00  0.00           O  
ATOM   2820  CB  LEU A 387      -6.116 -22.432  16.243  1.00  0.00           C  
ATOM   2821  CG  LEU A 387      -5.585 -20.974  16.000  1.00  0.00           C  
ATOM   2822  CD1 LEU A 387      -4.932 -21.061  14.650  1.00  0.00           C  
ATOM   2823  CD2 LEU A 387      -6.675 -19.860  16.013  1.00  0.00           C  
ATOM   2824  N   ARG A 388      -4.633 -23.688  18.868  1.00  0.00           N  
ATOM   2825  CA  ARG A 388      -3.455 -23.780  19.692  1.00  0.00           C  
ATOM   2826  C   ARG A 388      -2.296 -22.942  19.082  1.00  0.00           C  
ATOM   2827  O   ARG A 388      -2.081 -22.979  17.898  1.00  0.00           O  
ATOM   2828  CB  ARG A 388      -3.105 -25.270  19.945  1.00  0.00           C  
ATOM   2829  CG  ARG A 388      -1.910 -25.460  20.835  1.00  0.00           C  
ATOM   2830  CD  ARG A 388      -1.696 -26.987  21.073  1.00  0.00           C  
ATOM   2831  NE  ARG A 388      -0.316 -27.111  21.458  1.00  0.00           N  
ATOM   2832  CZ  ARG A 388       0.363 -27.759  22.424  1.00  0.00           C  
ATOM   2833  NH1 ARG A 388      -0.331 -28.543  23.320  1.00  0.00           N  
ATOM   2834  NH2 ARG A 388       1.696 -27.616  22.511  1.00  0.00           N1+
ATOM   2835  N   ILE A 389      -1.578 -22.099  19.854  1.00  0.00           N  
ATOM   2836  CA  ILE A 389      -0.472 -21.322  19.435  1.00  0.00           C  
ATOM   2837  C   ILE A 389       0.797 -22.248  19.293  1.00  0.00           C  
ATOM   2838  O   ILE A 389       1.060 -22.999  20.209  1.00  0.00           O  
ATOM   2839  CB  ILE A 389      -0.197 -20.153  20.427  1.00  0.00           C  
ATOM   2840  CG1 ILE A 389      -1.474 -19.246  20.605  1.00  0.00           C  
ATOM   2841  CG2 ILE A 389       0.990 -19.188  20.028  1.00  0.00           C  
ATOM   2842  CD1 ILE A 389      -1.323 -18.126  21.692  1.00  0.00           C  
ATOM   2843  N   PRO A 390       1.585 -22.217  18.152  1.00  0.00           N  
ATOM   2844  CA  PRO A 390       2.830 -23.008  17.804  1.00  0.00           C  
ATOM   2845  C   PRO A 390       4.038 -22.747  18.760  1.00  0.00           C  
ATOM   2846  O   PRO A 390       4.296 -21.654  19.155  1.00  0.00           O  
ATOM   2847  CB  PRO A 390       3.136 -22.614  16.316  1.00  0.00           C  
ATOM   2848  CG  PRO A 390       2.357 -21.330  16.076  1.00  0.00           C  
ATOM   2849  CD  PRO A 390       1.203 -21.306  17.038  1.00  0.00           C  
ATOM   2850  N   GLU A 391       4.761 -23.841  19.209  1.00  0.00           N  
ATOM   2851  CA  GLU A 391       5.917 -23.778  20.098  1.00  0.00           C  
ATOM   2852  C   GLU A 391       5.498 -23.510  21.546  1.00  0.00           C  
ATOM   2853  O   GLU A 391       6.323 -23.159  22.425  1.00  0.00           O  
ATOM   2854  CB  GLU A 391       7.033 -22.823  19.581  1.00  0.00           C  
ATOM   2855  CG  GLU A 391       7.364 -22.768  18.017  1.00  0.00           C  
ATOM   2856  CD  GLU A 391       7.854 -24.028  17.346  1.00  0.00           C  
ATOM   2857  OE1 GLU A 391       7.925 -25.049  18.027  1.00  0.00           O  
ATOM   2858  OE2 GLU A 391       7.997 -24.022  16.109  1.00  0.00           O1-
ATOM   2859  N   THR A 392       4.216 -23.592  21.883  1.00  0.00           N  
ATOM   2860  CA  THR A 392       3.616 -23.283  23.178  1.00  0.00           C  
ATOM   2861  C   THR A 392       2.344 -24.150  23.370  1.00  0.00           C  
ATOM   2862  O   THR A 392       1.977 -24.744  22.408  1.00  0.00           O  
ATOM   2863  CB  THR A 392       3.633 -21.786  23.370  1.00  0.00           C  
ATOM   2864  OG1 THR A 392       3.245 -21.461  24.708  1.00  0.00           O  
ATOM   2865  CG2 THR A 392       2.593 -21.030  22.525  1.00  0.00           C  
ATOM   2866  N   ASN A 393       1.716 -24.204  24.534  1.00  0.00           N  
ATOM   2867  CA  ASN A 393       0.452 -24.898  24.683  1.00  0.00           C  
ATOM   2868  C   ASN A 393      -0.717 -23.984  24.933  1.00  0.00           C  
ATOM   2869  O   ASN A 393      -1.814 -24.336  25.336  1.00  0.00           O  
ATOM   2870  CB  ASN A 393       0.547 -26.099  25.619  1.00  0.00           C  
ATOM   2871  CG  ASN A 393       0.673 -25.637  27.120  1.00  0.00           C  
ATOM   2872  OD1 ASN A 393       1.650 -25.198  27.649  1.00  0.00           O  
ATOM   2873  ND2 ASN A 393      -0.415 -25.699  27.868  1.00  0.00           N  
ATOM   2874  N   TYR A 394      -0.476 -22.675  24.800  1.00  0.00           N  
ATOM   2875  CA  TYR A 394      -1.470 -21.660  24.955  1.00  0.00           C  
ATOM   2876  C   TYR A 394      -2.337 -21.648  23.698  1.00  0.00           C  
ATOM   2877  O   TYR A 394      -1.845 -21.887  22.625  1.00  0.00           O  
ATOM   2878  CB  TYR A 394      -0.821 -20.282  25.098  1.00  0.00           C  
ATOM   2879  CG  TYR A 394       0.466 -20.110  25.912  1.00  0.00           C  
ATOM   2880  CD1 TYR A 394       0.654 -20.812  27.116  1.00  0.00           C  
ATOM   2881  CD2 TYR A 394       1.330 -19.073  25.574  1.00  0.00           C  
ATOM   2882  CE1 TYR A 394       1.861 -20.731  27.837  1.00  0.00           C  
ATOM   2883  CE2 TYR A 394       2.476 -18.924  26.270  1.00  0.00           C  
ATOM   2884  CZ  TYR A 394       2.753 -19.714  27.409  1.00  0.00           C  
ATOM   2885  OH  TYR A 394       3.903 -19.583  28.182  1.00  0.00           O  
ATOM   2886  N   ILE A 395      -3.605 -21.404  23.875  1.00  0.00           N  
ATOM   2887  CA  ILE A 395      -4.669 -21.354  22.840  1.00  0.00           C  
ATOM   2888  C   ILE A 395      -5.124 -19.883  22.681  1.00  0.00           C  
ATOM   2889  O   ILE A 395      -4.859 -19.098  23.548  1.00  0.00           O  
ATOM   2890  CB  ILE A 395      -5.823 -22.251  23.434  1.00  0.00           C  
ATOM   2891  CG1 ILE A 395      -5.331 -23.681  23.855  1.00  0.00           C  
ATOM   2892  CG2 ILE A 395      -6.911 -22.497  22.428  1.00  0.00           C  
ATOM   2893  CD1 ILE A 395      -6.384 -24.730  24.349  1.00  0.00           C  
ATOM   2894  N   VAL A 396      -5.696 -19.469  21.576  1.00  0.00           N  
ATOM   2895  CA  VAL A 396      -6.495 -18.273  21.356  1.00  0.00           C  
ATOM   2896  C   VAL A 396      -7.988 -18.700  21.252  1.00  0.00           C  
ATOM   2897  O   VAL A 396      -8.306 -19.587  20.485  1.00  0.00           O  
ATOM   2898  CB  VAL A 396      -5.946 -17.342  20.137  1.00  0.00           C  
ATOM   2899  CG1 VAL A 396      -4.683 -16.545  20.509  1.00  0.00           C  
ATOM   2900  CG2 VAL A 396      -5.728 -18.235  18.840  1.00  0.00           C  
ATOM   2901  N   PRO A 397      -8.951 -18.038  21.996  1.00  0.00           N  
ATOM   2902  CA  PRO A 397     -10.377 -18.281  21.870  1.00  0.00           C  
ATOM   2903  C   PRO A 397     -10.880 -17.538  20.714  1.00  0.00           C  
ATOM   2904  O   PRO A 397     -10.223 -16.636  20.202  1.00  0.00           O  
ATOM   2905  CB  PRO A 397     -10.931 -17.657  23.125  1.00  0.00           C  
ATOM   2906  CG  PRO A 397      -9.969 -16.526  23.465  1.00  0.00           C  
ATOM   2907  CD  PRO A 397      -8.596 -17.009  23.000  1.00  0.00           C  
ATOM   2908  N   LYS A 398     -11.968 -18.006  20.160  1.00  0.00           N  
ATOM   2909  CA  LYS A 398     -12.609 -17.374  19.082  1.00  0.00           C  
ATOM   2910  C   LYS A 398     -13.282 -16.024  19.535  1.00  0.00           C  
ATOM   2911  O   LYS A 398     -13.594 -15.873  20.723  1.00  0.00           O  
ATOM   2912  CB  LYS A 398     -13.538 -18.327  18.440  1.00  0.00           C  
ATOM   2913  CG  LYS A 398     -14.852 -18.789  19.182  1.00  0.00           C  
ATOM   2914  CD  LYS A 398     -15.649 -19.804  18.350  1.00  0.00           C  
ATOM   2915  CE  LYS A 398     -16.965 -20.204  18.884  1.00  0.00           C  
ATOM   2916  NZ  LYS A 398     -17.312 -21.535  18.481  1.00  0.00           N1+
ATOM   2917  N   GLY A 399     -13.448 -14.994  18.745  1.00  0.00           N  
ATOM   2918  CA  GLY A 399     -13.937 -13.627  18.961  1.00  0.00           C  
ATOM   2919  C   GLY A 399     -12.750 -12.674  19.276  1.00  0.00           C  
ATOM   2920  O   GLY A 399     -12.975 -11.433  19.217  1.00  0.00           O  
HETATM 2921  N   HIE A 400     -11.532 -13.157  19.590  1.00  0.00           N  
HETATM 2922  CA  HIE A 400     -10.258 -12.478  19.870  1.00  0.00           C  
HETATM 2923  C   HIE A 400      -9.617 -12.009  18.550  1.00  0.00           C  
HETATM 2924  O   HIE A 400     -10.161 -12.129  17.431  1.00  0.00           O  
HETATM 2925  CB  HIE A 400      -9.260 -13.416  20.592  1.00  0.00           C  
HETATM 2926  CG  HIE A 400      -8.477 -12.876  21.786  1.00  0.00           C  
HETATM 2927  ND1 HIE A 400      -7.368 -12.009  21.595  1.00  0.00           N  
HETATM 2928  CD2 HIE A 400      -8.791 -12.921  23.134  1.00  0.00           C  
HETATM 2929  CE1 HIE A 400      -6.921 -11.798  22.831  1.00  0.00           C  
HETATM 2930  NE2 HIE A 400      -7.662 -12.388  23.784  1.00  0.00           N  
ATOM   2931  N   TYR A 401      -8.443 -11.375  18.649  1.00  0.00           N  
ATOM   2932  CA  TYR A 401      -7.601 -11.262  17.449  1.00  0.00           C  
ATOM   2933  C   TYR A 401      -6.279 -11.877  17.737  1.00  0.00           C  
ATOM   2934  O   TYR A 401      -5.950 -12.152  18.863  1.00  0.00           O  
ATOM   2935  CB  TYR A 401      -7.507  -9.755  17.241  1.00  0.00           C  
ATOM   2936  CG  TYR A 401      -8.744  -8.980  16.965  1.00  0.00           C  
ATOM   2937  CD1 TYR A 401      -9.554  -8.677  18.030  1.00  0.00           C  
ATOM   2938  CD2 TYR A 401      -9.088  -8.607  15.645  1.00  0.00           C  
ATOM   2939  CE1 TYR A 401     -10.755  -7.968  17.819  1.00  0.00           C  
ATOM   2940  CE2 TYR A 401     -10.241  -7.867  15.398  1.00  0.00           C  
ATOM   2941  CZ  TYR A 401     -11.078  -7.565  16.525  1.00  0.00           C  
ATOM   2942  OH  TYR A 401     -12.303  -7.037  16.253  1.00  0.00           O  
ATOM   2943  N   VAL A 402      -5.486 -11.869  16.674  1.00  0.00           N  
ATOM   2944  CA  VAL A 402      -4.082 -12.189  16.517  1.00  0.00           C  
ATOM   2945  C   VAL A 402      -3.467 -11.184  15.580  1.00  0.00           C  
ATOM   2946  O   VAL A 402      -4.149 -10.447  14.780  1.00  0.00           O  
ATOM   2947  CB  VAL A 402      -4.013 -13.661  15.938  1.00  0.00           C  
ATOM   2948  CG1 VAL A 402      -4.091 -14.883  17.004  1.00  0.00           C  
ATOM   2949  CG2 VAL A 402      -4.898 -13.994  14.737  1.00  0.00           C  
ATOM   2950  N   LEU A 403      -2.172 -10.987  15.701  1.00  0.00           N  
ATOM   2951  CA  LEU A 403      -1.537  -9.778  15.163  1.00  0.00           C  
ATOM   2952  C   LEU A 403      -0.183 -10.364  14.789  1.00  0.00           C  
ATOM   2953  O   LEU A 403       0.372 -11.213  15.516  1.00  0.00           O  
ATOM   2954  CB  LEU A 403      -1.588  -8.585  16.098  1.00  0.00           C  
ATOM   2955  CG  LEU A 403      -1.014  -7.250  15.543  1.00  0.00           C  
ATOM   2956  CD1 LEU A 403      -1.839  -6.160  16.175  1.00  0.00           C  
ATOM   2957  CD2 LEU A 403       0.458  -7.055  15.901  1.00  0.00           C  
ATOM   2958  N   VAL A 404       0.490  -9.774  13.766  1.00  0.00           N  
ATOM   2959  CA  VAL A 404       1.756 -10.130  13.210  1.00  0.00           C  
ATOM   2960  C   VAL A 404       2.326  -8.806  12.645  1.00  0.00           C  
ATOM   2961  O   VAL A 404       1.728  -8.151  11.826  1.00  0.00           O  
ATOM   2962  CB  VAL A 404       1.573 -11.247  12.209  1.00  0.00           C  
ATOM   2963  CG1 VAL A 404       0.653 -10.969  10.954  1.00  0.00           C  
ATOM   2964  CG2 VAL A 404       2.878 -12.055  11.942  1.00  0.00           C  
ATOM   2965  N   SER A 405       3.508  -8.403  13.050  1.00  0.00           N  
ATOM   2966  CA  SER A 405       4.187  -7.158  12.611  1.00  0.00           C  
ATOM   2967  C   SER A 405       5.372  -7.575  11.663  1.00  0.00           C  
ATOM   2968  O   SER A 405       6.488  -7.984  12.110  1.00  0.00           O  
ATOM   2969  CB  SER A 405       4.759  -6.380  13.870  1.00  0.00           C  
ATOM   2970  OG  SER A 405       5.478  -5.255  13.522  1.00  0.00           O  
ATOM   2971  N   PRO A 406       5.195  -7.521  10.319  1.00  0.00           N  
ATOM   2972  CA  PRO A 406       6.370  -7.491   9.373  1.00  0.00           C  
ATOM   2973  C   PRO A 406       7.151  -6.140   9.374  1.00  0.00           C  
ATOM   2974  O   PRO A 406       8.336  -6.232   9.074  1.00  0.00           O  
ATOM   2975  CB  PRO A 406       5.708  -7.778   7.963  1.00  0.00           C  
ATOM   2976  CG  PRO A 406       4.238  -7.361   8.089  1.00  0.00           C  
ATOM   2977  CD  PRO A 406       3.962  -7.517   9.564  1.00  0.00           C  
ATOM   2978  N   GLY A 407       6.688  -4.926   9.872  1.00  0.00           N  
ATOM   2979  CA  GLY A 407       7.587  -3.756  10.029  1.00  0.00           C  
ATOM   2980  C   GLY A 407       8.921  -4.048  10.715  1.00  0.00           C  
ATOM   2981  O   GLY A 407       9.974  -3.918  10.195  1.00  0.00           O  
ATOM   2982  N   TYR A 408       8.725  -4.641  11.931  1.00  0.00           N  
ATOM   2983  CA  TYR A 408       9.724  -5.277  12.858  1.00  0.00           C  
ATOM   2984  C   TYR A 408      10.640  -6.254  12.185  1.00  0.00           C  
ATOM   2985  O   TYR A 408      11.850  -6.276  12.470  1.00  0.00           O  
ATOM   2986  CB  TYR A 408       8.998  -5.838  14.143  1.00  0.00           C  
ATOM   2987  CG  TYR A 408       9.844  -6.621  15.252  1.00  0.00           C  
ATOM   2988  CD1 TYR A 408      10.514  -5.934  16.256  1.00  0.00           C  
ATOM   2989  CD2 TYR A 408       9.871  -7.996  15.328  1.00  0.00           C  
ATOM   2990  CE1 TYR A 408      11.244  -6.576  17.259  1.00  0.00           C  
ATOM   2991  CE2 TYR A 408      10.565  -8.707  16.320  1.00  0.00           C  
ATOM   2992  CZ  TYR A 408      11.280  -7.977  17.256  1.00  0.00           C  
ATOM   2993  OH  TYR A 408      11.979  -8.637  18.219  1.00  0.00           O  
ATOM   2994  N   ALA A 409      10.082  -7.077  11.340  1.00  0.00           N  
ATOM   2995  CA  ALA A 409      10.793  -8.241  10.801  1.00  0.00           C  
ATOM   2996  C   ALA A 409      11.755  -7.747   9.711  1.00  0.00           C  
ATOM   2997  O   ALA A 409      12.847  -8.171   9.629  1.00  0.00           O  
ATOM   2998  CB  ALA A 409       9.714  -9.157  10.222  1.00  0.00           C  
ATOM   2999  N   HIS A 410      11.446  -6.677   9.033  1.00  0.00           N  
ATOM   3000  CA  HIS A 410      12.258  -6.016   8.046  1.00  0.00           C  
ATOM   3001  C   HIS A 410      13.411  -5.207   8.659  1.00  0.00           C  
ATOM   3002  O   HIS A 410      14.250  -4.709   7.930  1.00  0.00           O  
ATOM   3003  CB  HIS A 410      11.381  -5.309   7.001  1.00  0.00           C  
ATOM   3004  CG  HIS A 410      10.230  -6.045   6.303  1.00  0.00           C  
ATOM   3005  ND1 HIS A 410       9.564  -5.492   5.210  1.00  0.00           N  
ATOM   3006  CD2 HIS A 410       9.627  -7.269   6.515  1.00  0.00           C  
ATOM   3007  CE1 HIS A 410       8.546  -6.231   4.885  1.00  0.00           C  
ATOM   3008  NE2 HIS A 410       8.625  -7.371   5.583  1.00  0.00           N  
ATOM   3009  N   THR A 411      13.402  -4.940   9.954  1.00  0.00           N  
ATOM   3010  CA  THR A 411      14.267  -3.964  10.564  1.00  0.00           C  
ATOM   3011  C   THR A 411      14.954  -4.361  11.857  1.00  0.00           C  
ATOM   3012  O   THR A 411      15.803  -3.515  12.281  1.00  0.00           O  
ATOM   3013  CB  THR A 411      13.329  -2.686  10.819  1.00  0.00           C  
ATOM   3014  OG1 THR A 411      12.278  -2.914  11.785  1.00  0.00           O  
ATOM   3015  CG2 THR A 411      12.792  -2.041   9.520  1.00  0.00           C  
ATOM   3016  N   SER A 412      14.676  -5.457  12.551  1.00  0.00           N  
ATOM   3017  CA  SER A 412      15.309  -5.888  13.811  1.00  0.00           C  
ATOM   3018  C   SER A 412      16.714  -6.343  13.419  1.00  0.00           C  
ATOM   3019  O   SER A 412      16.905  -7.101  12.489  1.00  0.00           O  
ATOM   3020  CB  SER A 412      14.384  -7.008  14.366  1.00  0.00           C  
ATOM   3021  OG  SER A 412      15.037  -7.850  15.194  1.00  0.00           O  
ATOM   3022  N   GLU A 413      17.631  -6.097  14.368  1.00  0.00           N  
ATOM   3023  CA  GLU A 413      19.000  -6.660  14.377  1.00  0.00           C  
ATOM   3024  C   GLU A 413      19.050  -8.154  14.719  1.00  0.00           C  
ATOM   3025  O   GLU A 413      20.129  -8.691  14.771  1.00  0.00           O  
ATOM   3026  CB  GLU A 413      19.811  -5.922  15.513  1.00  0.00           C  
ATOM   3027  CG  GLU A 413      19.360  -4.489  15.774  1.00  0.00           C  
ATOM   3028  CD  GLU A 413      18.382  -4.376  16.863  1.00  0.00           C  
ATOM   3029  OE1 GLU A 413      18.781  -4.553  18.018  1.00  0.00           O  
ATOM   3030  OE2 GLU A 413      17.153  -4.266  16.646  1.00  0.00           O1-
ATOM   3031  N   ARG A 414      17.881  -8.844  14.925  1.00  0.00           N  
ATOM   3032  CA  ARG A 414      17.744 -10.241  15.264  1.00  0.00           C  
ATOM   3033  C   ARG A 414      17.670 -11.053  13.978  1.00  0.00           C  
ATOM   3034  O   ARG A 414      17.983 -12.256  14.027  1.00  0.00           O  
ATOM   3035  CB  ARG A 414      16.508 -10.486  16.058  1.00  0.00           C  
ATOM   3036  CG  ARG A 414      16.463  -9.766  17.379  1.00  0.00           C  
ATOM   3037  CD  ARG A 414      15.064 -10.013  18.007  1.00  0.00           C  
ATOM   3038  NE  ARG A 414      14.830  -9.660  19.390  1.00  0.00           N  
ATOM   3039  CZ  ARG A 414      14.711 -10.410  20.477  1.00  0.00           C  
ATOM   3040  NH1 ARG A 414      14.982 -11.672  20.441  1.00  0.00           N  
ATOM   3041  NH2 ARG A 414      14.401  -9.783  21.622  1.00  0.00           N1+
ATOM   3042  N   TYR A 415      17.295 -10.419  12.838  1.00  0.00           N  
ATOM   3043  CA  TYR A 415      17.042 -11.010  11.535  1.00  0.00           C  
ATOM   3044  C   TYR A 415      17.896 -10.414  10.436  1.00  0.00           C  
ATOM   3045  O   TYR A 415      18.147 -11.133   9.499  1.00  0.00           O  
ATOM   3046  CB  TYR A 415      15.495 -10.919  11.009  1.00  0.00           C  
ATOM   3047  CG  TYR A 415      14.541 -11.310  12.103  1.00  0.00           C  
ATOM   3048  CD1 TYR A 415      14.666 -12.568  12.661  1.00  0.00           C  
ATOM   3049  CD2 TYR A 415      13.651 -10.367  12.687  1.00  0.00           C  
ATOM   3050  CE1 TYR A 415      13.975 -12.970  13.822  1.00  0.00           C  
ATOM   3051  CE2 TYR A 415      13.057 -10.716  13.939  1.00  0.00           C  
ATOM   3052  CZ  TYR A 415      13.152 -12.038  14.455  1.00  0.00           C  
ATOM   3053  OH  TYR A 415      12.321 -12.370  15.484  1.00  0.00           O  
ATOM   3054  N   PHE A 416      18.356  -9.176  10.498  1.00  0.00           N  
ATOM   3055  CA  PHE A 416      19.371  -8.590   9.549  1.00  0.00           C  
ATOM   3056  C   PHE A 416      20.679  -8.326  10.365  1.00  0.00           C  
ATOM   3057  O   PHE A 416      20.534  -8.155  11.565  1.00  0.00           O  
ATOM   3058  CB  PHE A 416      18.890  -7.305   8.937  1.00  0.00           C  
ATOM   3059  CG  PHE A 416      17.836  -7.514   7.815  1.00  0.00           C  
ATOM   3060  CD1 PHE A 416      18.211  -7.316   6.517  1.00  0.00           C  
ATOM   3061  CD2 PHE A 416      16.503  -7.856   8.046  1.00  0.00           C  
ATOM   3062  CE1 PHE A 416      17.291  -7.464   5.455  1.00  0.00           C  
ATOM   3063  CE2 PHE A 416      15.536  -7.905   7.010  1.00  0.00           C  
ATOM   3064  CZ  PHE A 416      15.929  -7.703   5.658  1.00  0.00           C  
ATOM   3065  N   ASP A 417      21.880  -8.258   9.801  1.00  0.00           N  
ATOM   3066  CA  ASP A 417      23.259  -8.161  10.456  1.00  0.00           C  
ATOM   3067  C   ASP A 417      23.500  -6.936  11.335  1.00  0.00           C  
ATOM   3068  O   ASP A 417      23.944  -7.079  12.459  1.00  0.00           O  
ATOM   3069  CB  ASP A 417      24.407  -8.204   9.397  1.00  0.00           C  
ATOM   3070  CG  ASP A 417      24.387  -7.137   8.224  1.00  0.00           C  
ATOM   3071  OD1 ASP A 417      25.427  -7.133   7.505  1.00  0.00           O  
ATOM   3072  OD2 ASP A 417      23.421  -6.400   8.012  1.00  0.00           O1-
ATOM   3073  N   ASN A 418      23.386  -5.745  10.786  1.00  0.00           N  
ATOM   3074  CA  ASN A 418      23.324  -4.487  11.389  1.00  0.00           C  
ATOM   3075  C   ASN A 418      22.441  -3.589  10.419  1.00  0.00           C  
ATOM   3076  O   ASN A 418      23.053  -3.096   9.466  1.00  0.00           O  
ATOM   3077  CB  ASN A 418      24.699  -3.905  11.706  1.00  0.00           C  
ATOM   3078  CG  ASN A 418      24.663  -2.711  12.580  1.00  0.00           C  
ATOM   3079  OD1 ASN A 418      24.434  -2.757  13.805  1.00  0.00           O  
ATOM   3080  ND2 ASN A 418      25.055  -1.535  12.012  1.00  0.00           N  
ATOM   3081  N   PRO A 419      21.096  -3.555  10.603  1.00  0.00           N  
ATOM   3082  CA  PRO A 419      20.195  -2.569   9.891  1.00  0.00           C  
ATOM   3083  C   PRO A 419      20.474  -1.197  10.490  1.00  0.00           C  
ATOM   3084  O   PRO A 419      20.547  -1.109  11.690  1.00  0.00           O  
ATOM   3085  CB  PRO A 419      18.736  -2.972  10.033  1.00  0.00           C  
ATOM   3086  CG  PRO A 419      18.829  -3.908  11.262  1.00  0.00           C  
ATOM   3087  CD  PRO A 419      20.259  -4.431  11.394  1.00  0.00           C  
ATOM   3088  N   GLU A 420      20.699  -0.159   9.711  1.00  0.00           N  
ATOM   3089  CA  GLU A 420      21.084   1.148  10.246  1.00  0.00           C  
ATOM   3090  C   GLU A 420      20.751   2.381   9.317  1.00  0.00           C  
ATOM   3091  O   GLU A 420      20.612   3.464   9.853  1.00  0.00           O  
ATOM   3092  CB  GLU A 420      22.530   0.983  10.606  1.00  0.00           C  
ATOM   3093  CG  GLU A 420      23.360   2.278  10.854  1.00  0.00           C  
ATOM   3094  CD  GLU A 420      23.031   2.939  12.180  1.00  0.00           C  
ATOM   3095  OE1 GLU A 420      23.528   4.034  12.469  1.00  0.00           O  
ATOM   3096  OE2 GLU A 420      22.553   2.204  13.070  1.00  0.00           O1-
ATOM   3097  N   ASP A 421      20.664   2.158   8.021  1.00  0.00           N  
ATOM   3098  CA  ASP A 421      20.598   3.195   6.976  1.00  0.00           C  
ATOM   3099  C   ASP A 421      20.015   2.565   5.731  1.00  0.00           C  
ATOM   3100  O   ASP A 421      19.961   1.352   5.632  1.00  0.00           O  
ATOM   3101  CB  ASP A 421      22.017   3.780   6.725  1.00  0.00           C  
ATOM   3102  CG  ASP A 421      22.965   2.988   5.796  1.00  0.00           C  
ATOM   3103  OD1 ASP A 421      23.609   3.585   4.938  1.00  0.00           O  
ATOM   3104  OD2 ASP A 421      22.989   1.763   5.970  1.00  0.00           O1-
ATOM   3105  N   PHE A 422      19.625   3.333   4.705  1.00  0.00           N  
ATOM   3106  CA  PHE A 422      19.094   3.027   3.348  1.00  0.00           C  
ATOM   3107  C   PHE A 422      20.237   3.168   2.345  1.00  0.00           C  
ATOM   3108  O   PHE A 422      20.859   4.239   2.251  1.00  0.00           O  
ATOM   3109  CB  PHE A 422      17.935   4.002   3.022  1.00  0.00           C  
ATOM   3110  CG  PHE A 422      17.287   3.938   1.643  1.00  0.00           C  
ATOM   3111  CD1 PHE A 422      15.949   3.556   1.531  1.00  0.00           C  
ATOM   3112  CD2 PHE A 422      17.956   4.391   0.475  1.00  0.00           C  
ATOM   3113  CE1 PHE A 422      15.253   3.785   0.314  1.00  0.00           C  
ATOM   3114  CE2 PHE A 422      17.337   4.461  -0.775  1.00  0.00           C  
ATOM   3115  CZ  PHE A 422      15.927   4.272  -0.829  1.00  0.00           C  
ATOM   3116  N   ASP A 423      20.663   2.170   1.548  1.00  0.00           N  
ATOM   3117  CA  ASP A 423      21.609   2.189   0.421  1.00  0.00           C  
ATOM   3118  C   ASP A 423      21.240   1.125  -0.631  1.00  0.00           C  
ATOM   3119  O   ASP A 423      21.328  -0.035  -0.255  1.00  0.00           O  
ATOM   3120  CB  ASP A 423      23.094   1.973   0.950  1.00  0.00           C  
ATOM   3121  CG  ASP A 423      24.101   2.297  -0.156  1.00  0.00           C  
ATOM   3122  OD1 ASP A 423      24.994   3.139   0.044  1.00  0.00           O  
ATOM   3123  OD2 ASP A 423      23.965   1.666  -1.225  1.00  0.00           O1-
ATOM   3124  N   PRO A 424      20.899   1.430  -1.906  1.00  0.00           N  
ATOM   3125  CA  PRO A 424      20.504   0.406  -2.921  1.00  0.00           C  
ATOM   3126  C   PRO A 424      21.689  -0.267  -3.577  1.00  0.00           C  
ATOM   3127  O   PRO A 424      21.421  -1.259  -4.210  1.00  0.00           O  
ATOM   3128  CB  PRO A 424      19.842   1.278  -4.020  1.00  0.00           C  
ATOM   3129  CG  PRO A 424      20.614   2.564  -4.022  1.00  0.00           C  
ATOM   3130  CD  PRO A 424      20.873   2.797  -2.546  1.00  0.00           C  
ATOM   3131  N   THR A 425      22.935   0.226  -3.349  1.00  0.00           N  
ATOM   3132  CA  THR A 425      24.110  -0.317  -4.031  1.00  0.00           C  
ATOM   3133  C   THR A 425      24.645  -1.630  -3.315  1.00  0.00           C  
ATOM   3134  O   THR A 425      25.574  -2.305  -3.765  1.00  0.00           O  
ATOM   3135  CB  THR A 425      25.230   0.764  -4.163  1.00  0.00           C  
ATOM   3136  OG1 THR A 425      25.783   1.198  -2.903  1.00  0.00           O  
ATOM   3137  CG2 THR A 425      24.725   1.978  -4.961  1.00  0.00           C  
ATOM   3138  N   ARG A 426      23.965  -2.003  -2.293  1.00  0.00           N  
ATOM   3139  CA  ARG A 426      24.240  -3.246  -1.608  1.00  0.00           C  
ATOM   3140  C   ARG A 426      23.396  -4.454  -2.107  1.00  0.00           C  
ATOM   3141  O   ARG A 426      23.758  -5.555  -1.794  1.00  0.00           O  
ATOM   3142  CB  ARG A 426      23.867  -3.015  -0.110  1.00  0.00           C  
ATOM   3143  CG  ARG A 426      24.892  -2.040   0.576  1.00  0.00           C  
ATOM   3144  CD  ARG A 426      24.721  -1.768   2.078  1.00  0.00           C  
ATOM   3145  NE  ARG A 426      23.334  -1.321   2.392  1.00  0.00           N  
ATOM   3146  CZ  ARG A 426      22.932  -0.505   3.370  1.00  0.00           C  
ATOM   3147  NH1 ARG A 426      23.819   0.161   4.127  1.00  0.00           N  
ATOM   3148  NH2 ARG A 426      21.618  -0.203   3.441  1.00  0.00           N1+
ATOM   3149  N   TRP A 427      22.224  -4.223  -2.678  1.00  0.00           N  
ATOM   3150  CA  TRP A 427      21.444  -5.183  -3.376  1.00  0.00           C  
ATOM   3151  C   TRP A 427      22.079  -5.577  -4.734  1.00  0.00           C  
ATOM   3152  O   TRP A 427      22.844  -4.810  -5.298  1.00  0.00           O  
ATOM   3153  CB  TRP A 427      20.055  -4.654  -3.642  1.00  0.00           C  
ATOM   3154  CG  TRP A 427      19.215  -4.428  -2.445  1.00  0.00           C  
ATOM   3155  CD1 TRP A 427      19.004  -3.329  -1.772  1.00  0.00           C  
ATOM   3156  CD2 TRP A 427      18.309  -5.384  -1.844  1.00  0.00           C  
ATOM   3157  NE1 TRP A 427      18.138  -3.548  -0.750  1.00  0.00           N  
ATOM   3158  CE2 TRP A 427      17.563  -4.754  -0.799  1.00  0.00           C  
ATOM   3159  CE3 TRP A 427      17.983  -6.783  -2.102  1.00  0.00           C  
ATOM   3160  CZ2 TRP A 427      16.554  -5.425  -0.105  1.00  0.00           C  
ATOM   3161  CZ3 TRP A 427      16.957  -7.403  -1.421  1.00  0.00           C  
ATOM   3162  CH2 TRP A 427      16.212  -6.722  -0.437  1.00  0.00           C  
ATOM   3163  N   ASP A 428      21.570  -6.728  -5.226  1.00  0.00           N  
ATOM   3164  CA  ASP A 428      21.760  -7.366  -6.531  1.00  0.00           C  
ATOM   3165  C   ASP A 428      20.425  -7.816  -7.021  1.00  0.00           C  
ATOM   3166  O   ASP A 428      19.375  -7.814  -6.345  1.00  0.00           O  
ATOM   3167  CB  ASP A 428      22.934  -8.407  -6.418  1.00  0.00           C  
ATOM   3168  CG  ASP A 428      22.525  -9.846  -6.404  1.00  0.00           C  
ATOM   3169  OD1 ASP A 428      22.537 -10.456  -5.333  1.00  0.00           O  
ATOM   3170  OD2 ASP A 428      22.183 -10.426  -7.449  1.00  0.00           O1-
ATOM   3171  N   THR A 429      20.480  -8.321  -8.231  1.00  0.00           N  
ATOM   3172  CA  THR A 429      19.399  -8.649  -9.128  1.00  0.00           C  
ATOM   3173  C   THR A 429      18.866 -10.064  -8.871  1.00  0.00           C  
ATOM   3174  O   THR A 429      17.771 -10.397  -9.240  1.00  0.00           O  
ATOM   3175  CB  THR A 429      19.705  -8.388 -10.615  1.00  0.00           C  
ATOM   3176  OG1 THR A 429      21.042  -8.545 -11.036  1.00  0.00           O  
ATOM   3177  CG2 THR A 429      19.426  -6.974 -10.906  1.00  0.00           C  
ATOM   3178  N   ALA A 430      19.641 -10.979  -8.183  1.00  0.00           N  
ATOM   3179  CA  ALA A 430      19.348 -12.348  -7.816  1.00  0.00           C  
ATOM   3180  C   ALA A 430      19.072 -12.405  -6.283  1.00  0.00           C  
ATOM   3181  O   ALA A 430      18.821 -13.520  -5.730  1.00  0.00           O  
ATOM   3182  CB  ALA A 430      20.510 -13.282  -8.143  1.00  0.00           C  
ATOM   3183  N   ALA A 431      19.239 -11.279  -5.556  1.00  0.00           N  
ATOM   3184  CA  ALA A 431      18.897 -11.115  -4.195  1.00  0.00           C  
ATOM   3185  C   ALA A 431      17.441 -10.613  -4.174  1.00  0.00           C  
ATOM   3186  O   ALA A 431      17.167  -9.467  -4.496  1.00  0.00           O  
ATOM   3187  CB  ALA A 431      19.838 -10.053  -3.510  1.00  0.00           C  
ATOM   3188  N   ALA A 432      16.498 -11.510  -3.938  1.00  0.00           N  
ATOM   3189  CA  ALA A 432      15.056 -11.228  -3.743  1.00  0.00           C  
ATOM   3190  C   ALA A 432      14.785 -10.782  -2.294  1.00  0.00           C  
ATOM   3191  O   ALA A 432      13.914  -9.994  -2.050  1.00  0.00           O  
ATOM   3192  CB  ALA A 432      14.288 -12.539  -4.042  1.00  0.00           C  
ATOM   3193  N   LYS A 433      15.507 -11.347  -1.303  1.00  0.00           N  
ATOM   3194  CA  LYS A 433      15.432 -11.119   0.151  1.00  0.00           C  
ATOM   3195  C   LYS A 433      16.870 -10.579   0.524  1.00  0.00           C  
ATOM   3196  O   LYS A 433      17.795 -10.631  -0.347  1.00  0.00           O  
ATOM   3197  CB  LYS A 433      15.075 -12.427   0.832  1.00  0.00           C  
ATOM   3198  CG  LYS A 433      13.714 -12.945   0.571  1.00  0.00           C  
ATOM   3199  CD  LYS A 433      13.432 -14.307   1.197  1.00  0.00           C  
ATOM   3200  CE  LYS A 433      12.058 -14.926   0.796  1.00  0.00           C  
ATOM   3201  NZ  LYS A 433      10.920 -14.087   1.317  1.00  0.00           N1+
ATOM   3202  N   ALA A 434      17.152 -10.191   1.772  1.00  0.00           N  
ATOM   3203  CA  ALA A 434      18.452  -9.729   2.281  1.00  0.00           C  
ATOM   3204  C   ALA A 434      18.651 -10.084   3.743  1.00  0.00           C  
ATOM   3205  O   ALA A 434      19.569  -9.581   4.372  1.00  0.00           O  
ATOM   3206  CB  ALA A 434      18.561  -8.272   1.870  1.00  0.00           C  
ATOM   3207  N   ASN A 435      17.710 -10.899   4.248  1.00  0.00           N  
ATOM   3208  CA  ASN A 435      17.665 -11.190   5.632  1.00  0.00           C  
ATOM   3209  C   ASN A 435      18.407 -12.477   5.905  1.00  0.00           C  
ATOM   3210  O   ASN A 435      18.507 -13.333   5.053  1.00  0.00           O  
ATOM   3211  CB  ASN A 435      16.179 -11.470   6.176  1.00  0.00           C  
ATOM   3212  CG  ASN A 435      15.488 -12.551   5.283  1.00  0.00           C  
ATOM   3213  OD1 ASN A 435      15.065 -12.261   4.192  1.00  0.00           O  
ATOM   3214  ND2 ASN A 435      15.404 -13.786   5.768  1.00  0.00           N  
ATOM   3215  N   SER A 436      18.871 -12.726   7.080  1.00  0.00           N  
ATOM   3216  CA  SER A 436      19.311 -14.065   7.532  1.00  0.00           C  
ATOM   3217  C   SER A 436      18.126 -14.996   7.612  1.00  0.00           C  
ATOM   3218  O   SER A 436      17.044 -14.493   7.844  1.00  0.00           O  
ATOM   3219  CB  SER A 436      20.065 -13.928   8.836  1.00  0.00           C  
ATOM   3220  OG  SER A 436      20.569 -15.131   9.448  1.00  0.00           O  
ATOM   3221  N   VAL A 437      18.346 -16.346   7.468  1.00  0.00           N  
ATOM   3222  CA  VAL A 437      17.354 -17.348   7.846  1.00  0.00           C  
ATOM   3223  C   VAL A 437      17.438 -17.570   9.307  1.00  0.00           C  
ATOM   3224  O   VAL A 437      18.538 -17.745   9.876  1.00  0.00           O  
ATOM   3225  CB  VAL A 437      17.678 -18.661   7.028  1.00  0.00           C  
ATOM   3226  CG1 VAL A 437      16.645 -19.739   7.308  1.00  0.00           C  
ATOM   3227  CG2 VAL A 437      17.629 -18.357   5.483  1.00  0.00           C  
ATOM   3228  N   SER A 438      16.287 -17.541  10.049  1.00  0.00           N  
ATOM   3229  CA  SER A 438      16.157 -17.695  11.451  1.00  0.00           C  
ATOM   3230  C   SER A 438      15.846 -19.164  11.856  1.00  0.00           C  
ATOM   3231  O   SER A 438      16.174 -19.490  12.942  1.00  0.00           O  
ATOM   3232  CB  SER A 438      14.895 -16.812  11.702  1.00  0.00           C  
ATOM   3233  OG  SER A 438      14.623 -16.508  13.038  1.00  0.00           O  
ATOM   3234  N   PHE A 439      15.479 -20.105  10.909  1.00  0.00           N  
ATOM   3235  CA  PHE A 439      15.275 -21.580  11.089  1.00  0.00           C  
ATOM   3236  C   PHE A 439      15.137 -22.370   9.801  1.00  0.00           C  
ATOM   3237  O   PHE A 439      14.656 -21.805   8.814  1.00  0.00           O  
ATOM   3238  CB  PHE A 439      14.072 -21.748  12.053  1.00  0.00           C  
ATOM   3239  CG  PHE A 439      12.699 -21.359  11.493  1.00  0.00           C  
ATOM   3240  CD1 PHE A 439      11.991 -22.295  10.669  1.00  0.00           C  
ATOM   3241  CD2 PHE A 439      12.161 -20.057  11.737  1.00  0.00           C  
ATOM   3242  CE1 PHE A 439      10.668 -21.955  10.305  1.00  0.00           C  
ATOM   3243  CE2 PHE A 439      10.890 -19.674  11.344  1.00  0.00           C  
ATOM   3244  CZ  PHE A 439      10.109 -20.673  10.616  1.00  0.00           C  
ATOM   3245  N   ASN A 440      15.423 -23.661   9.816  1.00  0.00           N  
ATOM   3246  CA  ASN A 440      15.237 -24.388   8.538  1.00  0.00           C  
ATOM   3247  C   ASN A 440      13.866 -25.011   8.453  1.00  0.00           C  
ATOM   3248  O   ASN A 440      13.394 -25.851   9.266  1.00  0.00           O  
ATOM   3249  CB  ASN A 440      16.191 -25.688   8.477  1.00  0.00           C  
ATOM   3250  CG  ASN A 440      16.219 -26.452   7.165  1.00  0.00           C  
ATOM   3251  OD1 ASN A 440      16.867 -25.981   6.216  1.00  0.00           O  
ATOM   3252  ND2 ASN A 440      15.563 -27.535   7.017  1.00  0.00           N  
ATOM   3253  N   SER A 441      13.080 -24.575   7.472  1.00  0.00           N  
ATOM   3254  CA  SER A 441      11.675 -24.909   7.300  1.00  0.00           C  
ATOM   3255  C   SER A 441      11.575 -26.091   6.311  1.00  0.00           C  
ATOM   3256  O   SER A 441      12.431 -26.067   5.365  1.00  0.00           O  
ATOM   3257  CB  SER A 441      10.996 -23.609   6.797  1.00  0.00           C  
ATOM   3258  OG  SER A 441      11.664 -22.866   5.724  1.00  0.00           O  
ATOM   3259  N   SER A 442      10.660 -27.034   6.355  1.00  0.00           N  
ATOM   3260  CA  SER A 442      10.862 -28.285   5.576  1.00  0.00           C  
ATOM   3261  C   SER A 442       9.503 -29.064   5.387  1.00  0.00           C  
ATOM   3262  O   SER A 442       9.479 -30.268   5.171  1.00  0.00           O  
ATOM   3263  CB  SER A 442      11.897 -29.184   6.315  1.00  0.00           C  
ATOM   3264  OG  SER A 442      11.455 -29.356   7.692  1.00  0.00           O  
ATOM   3265  N   ASP A 443       8.401 -28.304   5.579  1.00  0.00           N  
ATOM   3266  CA  ASP A 443       6.969 -28.872   5.591  1.00  0.00           C  
ATOM   3267  C   ASP A 443       5.993 -28.124   4.663  1.00  0.00           C  
ATOM   3268  O   ASP A 443       5.852 -26.889   4.842  1.00  0.00           O  
ATOM   3269  CB  ASP A 443       6.573 -29.207   7.037  1.00  0.00           C  
ATOM   3270  CG  ASP A 443       5.694 -28.203   7.772  1.00  0.00           C  
ATOM   3271  OD1 ASP A 443       4.536 -28.475   8.070  1.00  0.00           O  
ATOM   3272  OD2 ASP A 443       6.207 -27.120   8.130  1.00  0.00           O1-
ATOM   3273  N   GLU A 444       5.457 -28.852   3.684  1.00  0.00           N  
ATOM   3274  CA  GLU A 444       4.808 -28.324   2.503  1.00  0.00           C  
ATOM   3275  C   GLU A 444       3.371 -27.970   2.806  1.00  0.00           C  
ATOM   3276  O   GLU A 444       2.780 -28.500   3.719  1.00  0.00           O  
ATOM   3277  CB  GLU A 444       4.910 -29.512   1.426  1.00  0.00           C  
ATOM   3278  CG  GLU A 444       6.155 -29.767   0.591  1.00  0.00           C  
ATOM   3279  CD  GLU A 444       7.336 -30.442   1.264  1.00  0.00           C  
ATOM   3280  OE1 GLU A 444       7.139 -31.644   1.688  1.00  0.00           O  
ATOM   3281  OE2 GLU A 444       8.422 -29.879   1.317  1.00  0.00           O1-
ATOM   3282  N   VAL A 445       2.744 -27.103   2.061  1.00  0.00           N  
ATOM   3283  CA  VAL A 445       1.296 -26.768   2.101  1.00  0.00           C  
ATOM   3284  C   VAL A 445       0.717 -27.154   0.780  1.00  0.00           C  
ATOM   3285  O   VAL A 445       1.411 -27.521  -0.160  1.00  0.00           O  
ATOM   3286  CB  VAL A 445       1.103 -25.263   2.402  1.00  0.00           C  
ATOM   3287  CG1 VAL A 445       1.258 -25.039   3.933  1.00  0.00           C  
ATOM   3288  CG2 VAL A 445       2.009 -24.474   1.472  1.00  0.00           C  
ATOM   3289  N   ASP A 446      -0.628 -27.063   0.689  1.00  0.00           N  
ATOM   3290  CA  ASP A 446      -1.431 -27.265  -0.540  1.00  0.00           C  
ATOM   3291  C   ASP A 446      -2.775 -26.565  -0.381  1.00  0.00           C  
ATOM   3292  O   ASP A 446      -3.499 -26.619   0.632  1.00  0.00           O  
ATOM   3293  CB  ASP A 446      -1.633 -28.722  -0.946  1.00  0.00           C  
ATOM   3294  CG  ASP A 446      -2.569 -29.545  -0.050  1.00  0.00           C  
ATOM   3295  OD1 ASP A 446      -2.259 -29.701   1.140  1.00  0.00           O  
ATOM   3296  OD2 ASP A 446      -3.656 -30.020  -0.475  1.00  0.00           O1-
ATOM   3297  N   TYR A 447      -3.116 -25.808  -1.426  1.00  0.00           N  
ATOM   3298  CA  TYR A 447      -4.299 -24.960  -1.483  1.00  0.00           C  
ATOM   3299  C   TYR A 447      -4.979 -24.849  -2.875  1.00  0.00           C  
ATOM   3300  O   TYR A 447      -5.435 -23.772  -3.280  1.00  0.00           O  
ATOM   3301  CB  TYR A 447      -4.124 -23.563  -0.847  1.00  0.00           C  
ATOM   3302  CG  TYR A 447      -3.086 -22.610  -1.489  1.00  0.00           C  
ATOM   3303  CD1 TYR A 447      -1.715 -22.760  -1.260  1.00  0.00           C  
ATOM   3304  CD2 TYR A 447      -3.523 -21.469  -2.159  1.00  0.00           C  
ATOM   3305  CE1 TYR A 447      -0.764 -21.762  -1.759  1.00  0.00           C  
ATOM   3306  CE2 TYR A 447      -2.599 -20.482  -2.672  1.00  0.00           C  
ATOM   3307  CZ  TYR A 447      -1.203 -20.576  -2.282  1.00  0.00           C  
ATOM   3308  OH  TYR A 447      -0.316 -19.565  -2.555  1.00  0.00           O  
ATOM   3309  N   GLY A 448      -5.158 -26.009  -3.549  1.00  0.00           N  
ATOM   3310  CA  GLY A 448      -5.913 -26.190  -4.779  1.00  0.00           C  
ATOM   3311  C   GLY A 448      -5.122 -26.530  -6.040  1.00  0.00           C  
ATOM   3312  O   GLY A 448      -5.732 -26.434  -7.053  1.00  0.00           O  
ATOM   3313  N   PHE A 449      -3.811 -26.874  -5.951  1.00  0.00           N  
ATOM   3314  CA  PHE A 449      -3.066 -27.102  -7.151  1.00  0.00           C  
ATOM   3315  C   PHE A 449      -1.916 -28.120  -6.845  1.00  0.00           C  
ATOM   3316  O   PHE A 449      -1.002 -28.189  -7.607  1.00  0.00           O  
ATOM   3317  CB  PHE A 449      -2.668 -25.721  -7.803  1.00  0.00           C  
ATOM   3318  CG  PHE A 449      -1.886 -24.801  -6.887  1.00  0.00           C  
ATOM   3319  CD1 PHE A 449      -2.522 -23.717  -6.230  1.00  0.00           C  
ATOM   3320  CD2 PHE A 449      -0.459 -24.897  -6.831  1.00  0.00           C  
ATOM   3321  CE1 PHE A 449      -1.796 -22.858  -5.358  1.00  0.00           C  
ATOM   3322  CE2 PHE A 449       0.268 -24.001  -5.904  1.00  0.00           C  
ATOM   3323  CZ  PHE A 449      -0.421 -23.049  -5.118  1.00  0.00           C  
ATOM   3324  N   GLY A 450      -2.024 -28.863  -5.782  1.00  0.00           N  
ATOM   3325  CA  GLY A 450      -0.996 -29.824  -5.252  1.00  0.00           C  
ATOM   3326  C   GLY A 450       0.026 -29.034  -4.407  1.00  0.00           C  
ATOM   3327  O   GLY A 450       0.045 -27.827  -4.216  1.00  0.00           O  
ATOM   3328  N   LYS A 451       0.966 -29.784  -3.816  1.00  0.00           N  
ATOM   3329  CA  LYS A 451       1.806 -29.274  -2.770  1.00  0.00           C  
ATOM   3330  C   LYS A 451       3.074 -28.489  -3.129  1.00  0.00           C  
ATOM   3331  O   LYS A 451       3.782 -28.785  -4.039  1.00  0.00           O  
ATOM   3332  CB  LYS A 451       2.275 -30.455  -1.863  1.00  0.00           C  
ATOM   3333  CG  LYS A 451       1.218 -31.011  -0.833  1.00  0.00           C  
ATOM   3334  CD  LYS A 451       1.766 -32.053   0.105  1.00  0.00           C  
ATOM   3335  CE  LYS A 451       2.099 -33.406  -0.606  1.00  0.00           C  
ATOM   3336  NZ  LYS A 451       2.957 -34.387   0.170  1.00  0.00           N1+
ATOM   3337  N   VAL A 452       3.432 -27.511  -2.309  1.00  0.00           N  
ATOM   3338  CA  VAL A 452       4.580 -26.598  -2.359  1.00  0.00           C  
ATOM   3339  C   VAL A 452       5.101 -26.186  -0.973  1.00  0.00           C  
ATOM   3340  O   VAL A 452       4.493 -26.416   0.053  1.00  0.00           O  
ATOM   3341  CB  VAL A 452       4.205 -25.381  -3.326  1.00  0.00           C  
ATOM   3342  CG1 VAL A 452       4.280 -25.730  -4.830  1.00  0.00           C  
ATOM   3343  CG2 VAL A 452       2.785 -24.805  -3.088  1.00  0.00           C  
ATOM   3344  N   SER A 453       6.345 -25.759  -0.939  1.00  0.00           N  
ATOM   3345  CA  SER A 453       7.035 -25.287   0.253  1.00  0.00           C  
ATOM   3346  C   SER A 453       6.221 -24.175   1.012  1.00  0.00           C  
ATOM   3347  O   SER A 453       5.533 -23.435   0.299  1.00  0.00           O  
ATOM   3348  CB  SER A 453       8.507 -24.747  -0.049  1.00  0.00           C  
ATOM   3349  OG  SER A 453       8.527 -23.959  -1.195  1.00  0.00           O  
ATOM   3350  N   LYS A 454       6.346 -24.030   2.367  1.00  0.00           N  
ATOM   3351  CA  LYS A 454       5.790 -22.921   3.127  1.00  0.00           C  
ATOM   3352  C   LYS A 454       6.458 -21.613   2.733  1.00  0.00           C  
ATOM   3353  O   LYS A 454       7.699 -21.580   2.544  1.00  0.00           O  
ATOM   3354  CB  LYS A 454       5.935 -23.226   4.670  1.00  0.00           C  
ATOM   3355  CG  LYS A 454       4.686 -23.892   5.247  1.00  0.00           C  
ATOM   3356  CD  LYS A 454       4.554 -24.107   6.820  1.00  0.00           C  
ATOM   3357  CE  LYS A 454       3.537 -25.267   7.167  1.00  0.00           C  
ATOM   3358  NZ  LYS A 454       3.781 -25.829   8.541  1.00  0.00           N1+
ATOM   3359  N   GLY A 455       5.693 -20.576   2.499  1.00  0.00           N  
ATOM   3360  CA  GLY A 455       6.269 -19.326   2.050  1.00  0.00           C  
ATOM   3361  C   GLY A 455       6.442 -18.358   3.211  1.00  0.00           C  
ATOM   3362  O   GLY A 455       7.113 -17.389   3.122  1.00  0.00           O  
ATOM   3363  N   VAL A 456       5.717 -18.610   4.324  1.00  0.00           N  
ATOM   3364  CA  VAL A 456       5.412 -17.611   5.419  1.00  0.00           C  
ATOM   3365  C   VAL A 456       6.485 -17.616   6.540  1.00  0.00           C  
ATOM   3366  O   VAL A 456       6.615 -16.618   7.287  1.00  0.00           O  
ATOM   3367  CB  VAL A 456       4.051 -17.874   6.009  1.00  0.00           C  
ATOM   3368  CG1 VAL A 456       2.897 -17.561   5.030  1.00  0.00           C  
ATOM   3369  CG2 VAL A 456       3.826 -19.322   6.530  1.00  0.00           C  
ATOM   3370  N   SER A 457       7.351 -18.693   6.565  1.00  0.00           N  
ATOM   3371  CA  SER A 457       8.495 -18.812   7.618  1.00  0.00           C  
ATOM   3372  C   SER A 457       9.665 -17.831   7.317  1.00  0.00           C  
ATOM   3373  O   SER A 457      10.713 -18.009   7.918  1.00  0.00           O  
ATOM   3374  CB  SER A 457       8.961 -20.292   7.538  1.00  0.00           C  
ATOM   3375  OG  SER A 457       8.866 -20.888   6.293  1.00  0.00           O  
ATOM   3376  N   SER A 458       9.516 -16.794   6.454  1.00  0.00           N  
ATOM   3377  CA  SER A 458      10.559 -15.764   6.139  1.00  0.00           C  
ATOM   3378  C   SER A 458      10.279 -14.475   7.005  1.00  0.00           C  
ATOM   3379  O   SER A 458       9.101 -14.030   7.110  1.00  0.00           O  
ATOM   3380  CB  SER A 458      10.354 -15.421   4.656  1.00  0.00           C  
ATOM   3381  OG  SER A 458      11.046 -14.279   4.267  1.00  0.00           O  
ATOM   3382  N   PRO A 459      11.253 -13.740   7.513  1.00  0.00           N  
ATOM   3383  CA  PRO A 459      11.061 -12.370   8.037  1.00  0.00           C  
ATOM   3384  C   PRO A 459      10.958 -11.262   7.050  1.00  0.00           C  
ATOM   3385  O   PRO A 459      10.892 -10.124   7.531  1.00  0.00           O  
ATOM   3386  CB  PRO A 459      12.266 -12.252   8.991  1.00  0.00           C  
ATOM   3387  CG  PRO A 459      13.347 -13.002   8.246  1.00  0.00           C  
ATOM   3388  CD  PRO A 459      12.634 -14.183   7.556  1.00  0.00           C  
ATOM   3389  N   TYR A 460      10.936 -11.439   5.716  1.00  0.00           N  
ATOM   3390  CA  TYR A 460      10.869 -10.330   4.754  1.00  0.00           C  
ATOM   3391  C   TYR A 460       9.840 -10.656   3.758  1.00  0.00           C  
ATOM   3392  O   TYR A 460      10.153 -11.301   2.777  1.00  0.00           O  
ATOM   3393  CB  TYR A 460      12.320 -10.113   4.102  1.00  0.00           C  
ATOM   3394  CG  TYR A 460      12.337  -8.981   3.149  1.00  0.00           C  
ATOM   3395  CD1 TYR A 460      12.093  -7.673   3.532  1.00  0.00           C  
ATOM   3396  CD2 TYR A 460      12.645  -9.212   1.751  1.00  0.00           C  
ATOM   3397  CE1 TYR A 460      12.232  -6.602   2.585  1.00  0.00           C  
ATOM   3398  CE2 TYR A 460      12.682  -8.187   0.832  1.00  0.00           C  
ATOM   3399  CZ  TYR A 460      12.597  -6.882   1.256  1.00  0.00           C  
ATOM   3400  OH  TYR A 460      12.854  -5.844   0.354  1.00  0.00           O  
ATOM   3401  N   LEU A 461       8.559 -10.229   3.973  1.00  0.00           N  
ATOM   3402  CA  LEU A 461       7.437 -10.317   3.092  1.00  0.00           C  
ATOM   3403  C   LEU A 461       7.041  -8.924   2.572  1.00  0.00           C  
ATOM   3404  O   LEU A 461       6.178  -8.380   3.201  1.00  0.00           O  
ATOM   3405  CB  LEU A 461       6.357 -11.156   3.873  1.00  0.00           C  
ATOM   3406  CG  LEU A 461       6.728 -12.647   4.268  1.00  0.00           C  
ATOM   3407  CD1 LEU A 461       5.549 -13.310   5.052  1.00  0.00           C  
ATOM   3408  CD2 LEU A 461       7.026 -13.442   2.978  1.00  0.00           C  
ATOM   3409  N   PRO A 462       7.614  -8.288   1.521  1.00  0.00           N  
ATOM   3410  CA  PRO A 462       7.266  -6.916   1.127  1.00  0.00           C  
ATOM   3411  C   PRO A 462       5.891  -6.801   0.427  1.00  0.00           C  
ATOM   3412  O   PRO A 462       5.228  -5.793   0.630  1.00  0.00           O  
ATOM   3413  CB  PRO A 462       8.401  -6.558   0.206  1.00  0.00           C  
ATOM   3414  CG  PRO A 462       9.053  -7.786  -0.308  1.00  0.00           C  
ATOM   3415  CD  PRO A 462       8.673  -8.918   0.700  1.00  0.00           C  
ATOM   3416  N   PHE A 463       5.456  -7.885  -0.290  1.00  0.00           N  
ATOM   3417  CA  PHE A 463       4.083  -7.861  -0.879  1.00  0.00           C  
ATOM   3418  C   PHE A 463       3.341  -9.160  -0.385  1.00  0.00           C  
ATOM   3419  O   PHE A 463       2.529  -9.759  -1.031  1.00  0.00           O  
ATOM   3420  CB  PHE A 463       4.218  -7.874  -2.406  1.00  0.00           C  
ATOM   3421  CG  PHE A 463       4.644  -6.547  -3.000  1.00  0.00           C  
ATOM   3422  CD1 PHE A 463       3.639  -5.646  -3.462  1.00  0.00           C  
ATOM   3423  CD2 PHE A 463       5.982  -6.164  -3.105  1.00  0.00           C  
ATOM   3424  CE1 PHE A 463       4.057  -4.431  -4.059  1.00  0.00           C  
ATOM   3425  CE2 PHE A 463       6.379  -5.011  -3.785  1.00  0.00           C  
ATOM   3426  CZ  PHE A 463       5.407  -4.158  -4.225  1.00  0.00           C  
ATOM   3427  N   GLY A 464       3.650  -9.517   0.835  1.00  0.00           N  
ATOM   3428  CA  GLY A 464       3.061 -10.606   1.586  1.00  0.00           C  
ATOM   3429  C   GLY A 464       3.502 -12.026   1.195  1.00  0.00           C  
ATOM   3430  O   GLY A 464       4.343 -12.164   0.298  1.00  0.00           O  
ATOM   3431  N   GLY A 465       2.894 -13.086   1.827  1.00  0.00           N  
ATOM   3432  CA  GLY A 465       3.349 -14.487   1.653  1.00  0.00           C  
ATOM   3433  C   GLY A 465       2.244 -15.511   1.841  1.00  0.00           C  
ATOM   3434  O   GLY A 465       1.110 -15.219   2.266  1.00  0.00           O  
ATOM   3435  N   GLY A 466       2.558 -16.769   1.444  1.00  0.00           N  
ATOM   3436  CA  GLY A 466       1.628 -17.842   1.470  1.00  0.00           C  
ATOM   3437  C   GLY A 466       0.404 -17.649   0.544  1.00  0.00           C  
ATOM   3438  O   GLY A 466       0.664 -17.382  -0.598  1.00  0.00           O  
ATOM   3439  N   ARG A 467      -0.767 -17.704   1.137  1.00  0.00           N  
ATOM   3440  CA  ARG A 467      -1.961 -17.417   0.406  1.00  0.00           C  
ATOM   3441  C   ARG A 467      -2.330 -15.871   0.411  1.00  0.00           C  
ATOM   3442  O   ARG A 467      -3.232 -15.398  -0.205  1.00  0.00           O  
ATOM   3443  CB  ARG A 467      -3.175 -18.174   1.075  1.00  0.00           C  
ATOM   3444  CG  ARG A 467      -3.140 -19.699   1.138  1.00  0.00           C  
ATOM   3445  CD  ARG A 467      -4.278 -20.388   1.874  1.00  0.00           C  
ATOM   3446  NE  ARG A 467      -5.475 -20.141   1.020  1.00  0.00           N  
ATOM   3447  CZ  ARG A 467      -6.693 -20.651   1.199  1.00  0.00           C  
ATOM   3448  NH1 ARG A 467      -7.017 -21.369   2.287  1.00  0.00           N  
ATOM   3449  NH2 ARG A 467      -7.697 -20.276   0.352  1.00  0.00           N1+
ATOM   3450  N   HIS A 468      -1.521 -15.089   1.179  1.00  0.00           N  
ATOM   3451  CA  HIS A 468      -1.599 -13.713   1.513  1.00  0.00           C  
ATOM   3452  C   HIS A 468      -0.452 -13.014   0.788  1.00  0.00           C  
ATOM   3453  O   HIS A 468       0.022 -11.958   1.242  1.00  0.00           O  
ATOM   3454  CB  HIS A 468      -1.593 -13.460   3.019  1.00  0.00           C  
ATOM   3455  CG  HIS A 468      -2.587 -14.336   3.810  1.00  0.00           C  
ATOM   3456  ND1 HIS A 468      -3.950 -14.112   3.755  1.00  0.00           N  
ATOM   3457  CD2 HIS A 468      -2.381 -15.401   4.588  1.00  0.00           C  
ATOM   3458  CE1 HIS A 468      -4.481 -15.038   4.513  1.00  0.00           C  
ATOM   3459  NE2 HIS A 468      -3.610 -15.832   5.062  1.00  0.00           N  
ATOM   3460  N   ARG A 469      -0.108 -13.425  -0.421  1.00  0.00           N  
ATOM   3461  CA  ARG A 469       0.721 -12.623  -1.287  1.00  0.00           C  
ATOM   3462  C   ARG A 469      -0.248 -11.700  -2.068  1.00  0.00           C  
ATOM   3463  O   ARG A 469      -1.288 -12.141  -2.503  1.00  0.00           O  
ATOM   3464  CB  ARG A 469       1.583 -13.431  -2.280  1.00  0.00           C  
ATOM   3465  CG  ARG A 469       2.514 -12.499  -3.083  1.00  0.00           C  
ATOM   3466  CD  ARG A 469       3.340 -13.338  -3.979  1.00  0.00           C  
ATOM   3467  NE  ARG A 469       4.449 -12.525  -4.497  1.00  0.00           N  
ATOM   3468  CZ  ARG A 469       5.678 -12.923  -4.679  1.00  0.00           C  
ATOM   3469  NH1 ARG A 469       6.082 -14.151  -4.342  1.00  0.00           N  
ATOM   3470  NH2 ARG A 469       6.674 -12.106  -5.111  1.00  0.00           N1+
ATOM   3471  N   CYS A 470       0.207 -10.460  -2.320  1.00  0.00           N  
ATOM   3472  CA  CYS A 470      -0.500  -9.357  -3.079  1.00  0.00           C  
ATOM   3473  C   CYS A 470      -0.948  -9.839  -4.451  1.00  0.00           C  
ATOM   3474  O   CYS A 470      -0.526 -10.872  -4.950  1.00  0.00           O  
ATOM   3475  CB  CYS A 470       0.436  -8.121  -3.082  1.00  0.00           C  
ATOM   3476  SG  CYS A 470      -0.166  -6.579  -3.820  1.00  0.00           S1-
ATOM   3477  N   ILE A 471      -1.671  -8.978  -5.148  1.00  0.00           N  
ATOM   3478  CA  ILE A 471      -2.276  -8.984  -6.530  1.00  0.00           C  
ATOM   3479  C   ILE A 471      -1.795  -7.847  -7.428  1.00  0.00           C  
ATOM   3480  O   ILE A 471      -1.566  -8.008  -8.638  1.00  0.00           O  
ATOM   3481  CB  ILE A 471      -3.882  -9.110  -6.480  1.00  0.00           C  
ATOM   3482  CG1 ILE A 471      -4.332 -10.235  -5.487  1.00  0.00           C  
ATOM   3483  CG2 ILE A 471      -4.507  -9.316  -7.944  1.00  0.00           C  
ATOM   3484  CD1 ILE A 471      -5.834 -10.690  -5.557  1.00  0.00           C  
ATOM   3485  N   GLY A 472      -1.454  -6.660  -6.900  1.00  0.00           N  
ATOM   3486  CA  GLY A 472      -0.963  -5.477  -7.593  1.00  0.00           C  
ATOM   3487  C   GLY A 472       0.551  -5.304  -7.686  1.00  0.00           C  
ATOM   3488  O   GLY A 472       1.063  -4.352  -8.304  1.00  0.00           O  
ATOM   3489  N   GLU A 473       1.302  -6.228  -7.055  1.00  0.00           N  
ATOM   3490  CA  GLU A 473       2.754  -6.332  -7.080  1.00  0.00           C  
ATOM   3491  C   GLU A 473       3.470  -5.872  -8.381  1.00  0.00           C  
ATOM   3492  O   GLU A 473       4.350  -4.985  -8.379  1.00  0.00           O  
ATOM   3493  CB  GLU A 473       3.190  -7.816  -6.784  1.00  0.00           C  
ATOM   3494  CG  GLU A 473       4.670  -7.983  -6.457  1.00  0.00           C  
ATOM   3495  CD  GLU A 473       5.125  -9.403  -6.271  1.00  0.00           C  
ATOM   3496  OE1 GLU A 473       4.232 -10.235  -5.961  1.00  0.00           O  
ATOM   3497  OE2 GLU A 473       6.316  -9.715  -6.142  1.00  0.00           O1-
ATOM   3498  N   GLN A 474       3.120  -6.500  -9.465  1.00  0.00           N  
ATOM   3499  CA  GLN A 474       3.730  -6.259 -10.749  1.00  0.00           C  
ATOM   3500  C   GLN A 474       3.406  -4.859 -11.377  1.00  0.00           C  
ATOM   3501  O   GLN A 474       4.152  -4.451 -12.278  1.00  0.00           O  
ATOM   3502  CB  GLN A 474       3.364  -7.402 -11.730  1.00  0.00           C  
ATOM   3503  CG  GLN A 474       3.739  -8.816 -11.302  1.00  0.00           C  
ATOM   3504  CD  GLN A 474       5.221  -8.999 -10.914  1.00  0.00           C  
ATOM   3505  OE1 GLN A 474       5.591  -9.884 -10.097  1.00  0.00           O  
ATOM   3506  NE2 GLN A 474       6.074  -8.123 -11.291  1.00  0.00           N  
ATOM   3507  N   PHE A 475       2.334  -4.181 -10.934  1.00  0.00           N  
ATOM   3508  CA  PHE A 475       1.997  -2.797 -11.301  1.00  0.00           C  
ATOM   3509  C   PHE A 475       2.885  -1.928 -10.376  1.00  0.00           C  
ATOM   3510  O   PHE A 475       3.423  -0.916 -10.842  1.00  0.00           O  
ATOM   3511  CB  PHE A 475       0.546  -2.542 -11.072  1.00  0.00           C  
ATOM   3512  CG  PHE A 475       0.045  -1.180 -11.509  1.00  0.00           C  
ATOM   3513  CD1 PHE A 475      -0.552  -0.307 -10.569  1.00  0.00           C  
ATOM   3514  CD2 PHE A 475       0.299  -0.663 -12.840  1.00  0.00           C  
ATOM   3515  CE1 PHE A 475      -0.614   1.084 -10.839  1.00  0.00           C  
ATOM   3516  CE2 PHE A 475       0.210   0.740 -13.097  1.00  0.00           C  
ATOM   3517  CZ  PHE A 475      -0.152   1.578 -12.062  1.00  0.00           C  
ATOM   3518  N   ALA A 476       3.005  -2.232  -9.054  1.00  0.00           N  
ATOM   3519  CA  ALA A 476       3.657  -1.277  -8.042  1.00  0.00           C  
ATOM   3520  C   ALA A 476       5.070  -1.018  -8.487  1.00  0.00           C  
ATOM   3521  O   ALA A 476       5.457   0.108  -8.460  1.00  0.00           O  
ATOM   3522  CB  ALA A 476       3.544  -1.993  -6.696  1.00  0.00           C  
ATOM   3523  N   TYR A 477       5.734  -2.112  -8.919  1.00  0.00           N  
ATOM   3524  CA  TYR A 477       7.090  -1.986  -9.360  1.00  0.00           C  
ATOM   3525  C   TYR A 477       7.366  -0.961 -10.473  1.00  0.00           C  
ATOM   3526  O   TYR A 477       8.309  -0.136 -10.399  1.00  0.00           O  
ATOM   3527  CB  TYR A 477       7.891  -3.319  -9.528  1.00  0.00           C  
ATOM   3528  CG  TYR A 477       8.289  -4.148  -8.265  1.00  0.00           C  
ATOM   3529  CD1 TYR A 477       7.616  -5.321  -7.917  1.00  0.00           C  
ATOM   3530  CD2 TYR A 477       9.487  -3.801  -7.593  1.00  0.00           C  
ATOM   3531  CE1 TYR A 477       8.048  -6.116  -6.863  1.00  0.00           C  
ATOM   3532  CE2 TYR A 477       9.922  -4.615  -6.519  1.00  0.00           C  
ATOM   3533  CZ  TYR A 477       9.260  -5.792  -6.180  1.00  0.00           C  
ATOM   3534  OH  TYR A 477       9.680  -6.624  -5.150  1.00  0.00           O  
ATOM   3535  N   VAL A 478       6.555  -0.925 -11.565  1.00  0.00           N  
ATOM   3536  CA  VAL A 478       6.698  -0.013 -12.650  1.00  0.00           C  
ATOM   3537  C   VAL A 478       6.011   1.363 -12.349  1.00  0.00           C  
ATOM   3538  O   VAL A 478       6.480   2.361 -12.790  1.00  0.00           O  
ATOM   3539  CB  VAL A 478       6.156  -0.609 -14.000  1.00  0.00           C  
ATOM   3540  CG1 VAL A 478       7.042  -1.722 -14.567  1.00  0.00           C  
ATOM   3541  CG2 VAL A 478       4.675  -1.062 -13.991  1.00  0.00           C  
ATOM   3542  N   GLN A 479       4.958   1.315 -11.497  1.00  0.00           N  
ATOM   3543  CA  GLN A 479       4.332   2.551 -11.017  1.00  0.00           C  
ATOM   3544  C   GLN A 479       5.319   3.405 -10.247  1.00  0.00           C  
ATOM   3545  O   GLN A 479       5.626   4.528 -10.722  1.00  0.00           O  
ATOM   3546  CB  GLN A 479       3.116   2.210 -10.115  1.00  0.00           C  
ATOM   3547  CG  GLN A 479       2.543   3.381  -9.199  1.00  0.00           C  
ATOM   3548  CD  GLN A 479       1.881   4.547  -9.891  1.00  0.00           C  
ATOM   3549  OE1 GLN A 479       1.534   4.530 -11.046  1.00  0.00           O  
ATOM   3550  NE2 GLN A 479       1.573   5.493  -9.021  1.00  0.00           N  
ATOM   3551  N   LEU A 480       5.910   2.912  -9.196  1.00  0.00           N  
ATOM   3552  CA  LEU A 480       7.068   3.517  -8.332  1.00  0.00           C  
ATOM   3553  C   LEU A 480       8.375   3.683  -9.163  1.00  0.00           C  
ATOM   3554  O   LEU A 480       9.036   4.712  -9.008  1.00  0.00           O  
ATOM   3555  CB  LEU A 480       7.320   2.692  -7.059  1.00  0.00           C  
ATOM   3556  CG  LEU A 480       6.089   2.517  -6.145  1.00  0.00           C  
ATOM   3557  CD1 LEU A 480       6.256   1.383  -5.046  1.00  0.00           C  
ATOM   3558  CD2 LEU A 480       5.626   3.793  -5.378  1.00  0.00           C  
ATOM   3559  N   GLY A 481       8.516   2.776 -10.076  1.00  0.00           N  
ATOM   3560  CA  GLY A 481       9.747   2.723 -10.904  1.00  0.00           C  
ATOM   3561  C   GLY A 481       9.759   3.779 -12.012  1.00  0.00           C  
ATOM   3562  O   GLY A 481      10.822   4.369 -12.229  1.00  0.00           O  
ATOM   3563  N   THR A 482       8.643   4.138 -12.653  1.00  0.00           N  
ATOM   3564  CA  THR A 482       8.438   5.285 -13.562  1.00  0.00           C  
ATOM   3565  C   THR A 482       8.513   6.674 -12.852  1.00  0.00           C  
ATOM   3566  O   THR A 482       9.296   7.472 -13.300  1.00  0.00           O  
ATOM   3567  CB  THR A 482       7.175   5.156 -14.434  1.00  0.00           C  
ATOM   3568  OG1 THR A 482       7.148   3.872 -14.968  1.00  0.00           O  
ATOM   3569  CG2 THR A 482       7.281   6.161 -15.602  1.00  0.00           C  
ATOM   3570  N   ILE A 483       7.878   6.881 -11.640  1.00  0.00           N  
ATOM   3571  CA  ILE A 483       8.156   7.979 -10.629  1.00  0.00           C  
ATOM   3572  C   ILE A 483       9.641   8.363 -10.521  1.00  0.00           C  
ATOM   3573  O   ILE A 483      10.082   9.472 -10.859  1.00  0.00           O  
ATOM   3574  CB  ILE A 483       7.360   7.769  -9.247  1.00  0.00           C  
ATOM   3575  CG1 ILE A 483       5.848   7.773  -9.460  1.00  0.00           C  
ATOM   3576  CG2 ILE A 483       7.755   8.775  -8.138  1.00  0.00           C  
ATOM   3577  CD1 ILE A 483       4.878   7.407  -8.262  1.00  0.00           C  
ATOM   3578  N   LEU A 484      10.382   7.458  -9.907  1.00  0.00           N  
ATOM   3579  CA  LEU A 484      11.789   7.524  -9.505  1.00  0.00           C  
ATOM   3580  C   LEU A 484      12.731   7.925 -10.728  1.00  0.00           C  
ATOM   3581  O   LEU A 484      13.534   8.842 -10.578  1.00  0.00           O  
ATOM   3582  CB  LEU A 484      12.139   6.080  -8.988  1.00  0.00           C  
ATOM   3583  CG  LEU A 484      13.513   5.839  -8.497  1.00  0.00           C  
ATOM   3584  CD1 LEU A 484      13.876   6.850  -7.399  1.00  0.00           C  
ATOM   3585  CD2 LEU A 484      13.788   4.392  -7.976  1.00  0.00           C  
ATOM   3586  N   THR A 485      12.673   7.207 -11.836  1.00  0.00           N  
ATOM   3587  CA  THR A 485      13.283   7.450 -13.116  1.00  0.00           C  
ATOM   3588  C   THR A 485      12.946   8.816 -13.781  1.00  0.00           C  
ATOM   3589  O   THR A 485      13.771   9.555 -14.324  1.00  0.00           O  
ATOM   3590  CB  THR A 485      12.979   6.264 -14.108  1.00  0.00           C  
ATOM   3591  OG1 THR A 485      11.670   5.842 -14.425  1.00  0.00           O  
ATOM   3592  CG2 THR A 485      13.704   4.930 -13.742  1.00  0.00           C  
ATOM   3593  N   THR A 486      11.662   9.273 -13.736  1.00  0.00           N  
ATOM   3594  CA  THR A 486      11.224  10.585 -14.265  1.00  0.00           C  
ATOM   3595  C   THR A 486      11.823  11.735 -13.335  1.00  0.00           C  
ATOM   3596  O   THR A 486      12.162  12.788 -13.861  1.00  0.00           O  
ATOM   3597  CB  THR A 486       9.659  10.577 -14.291  1.00  0.00           C  
ATOM   3598  OG1 THR A 486       9.278   9.450 -15.066  1.00  0.00           O  
ATOM   3599  CG2 THR A 486       9.021  11.756 -14.966  1.00  0.00           C  
ATOM   3600  N   PHE A 487      11.889  11.531 -11.990  1.00  0.00           N  
ATOM   3601  CA  PHE A 487      12.510  12.409 -10.945  1.00  0.00           C  
ATOM   3602  C   PHE A 487      13.980  12.707 -11.231  1.00  0.00           C  
ATOM   3603  O   PHE A 487      14.410  13.826 -11.506  1.00  0.00           O  
ATOM   3604  CB  PHE A 487      12.200  11.974  -9.503  1.00  0.00           C  
ATOM   3605  CG  PHE A 487      11.030  12.837  -8.948  1.00  0.00           C  
ATOM   3606  CD1 PHE A 487      11.335  13.720  -7.963  1.00  0.00           C  
ATOM   3607  CD2 PHE A 487       9.691  12.616  -9.245  1.00  0.00           C  
ATOM   3608  CE1 PHE A 487      10.298  14.485  -7.351  1.00  0.00           C  
ATOM   3609  CE2 PHE A 487       8.628  13.407  -8.718  1.00  0.00           C  
ATOM   3610  CZ  PHE A 487       8.948  14.411  -7.784  1.00  0.00           C  
ATOM   3611  N   VAL A 488      14.835  11.667 -11.144  1.00  0.00           N  
ATOM   3612  CA  VAL A 488      16.260  11.850 -11.206  1.00  0.00           C  
ATOM   3613  C   VAL A 488      16.747  12.355 -12.548  1.00  0.00           C  
ATOM   3614  O   VAL A 488      17.711  13.140 -12.555  1.00  0.00           O  
ATOM   3615  CB  VAL A 488      16.982  10.506 -10.773  1.00  0.00           C  
ATOM   3616  CG1 VAL A 488      16.671  10.116  -9.283  1.00  0.00           C  
ATOM   3617  CG2 VAL A 488      16.719   9.310 -11.670  1.00  0.00           C  
ATOM   3618  N   TYR A 489      16.144  11.967 -13.666  1.00  0.00           N  
ATOM   3619  CA  TYR A 489      16.645  12.405 -14.970  1.00  0.00           C  
ATOM   3620  C   TYR A 489      16.419  13.881 -15.278  1.00  0.00           C  
ATOM   3621  O   TYR A 489      17.216  14.519 -15.970  1.00  0.00           O  
ATOM   3622  CB  TYR A 489      15.847  11.604 -16.064  1.00  0.00           C  
ATOM   3623  CG  TYR A 489      16.289  11.823 -17.519  1.00  0.00           C  
ATOM   3624  CD1 TYR A 489      17.638  11.372 -17.876  1.00  0.00           C  
ATOM   3625  CD2 TYR A 489      15.421  12.424 -18.451  1.00  0.00           C  
ATOM   3626  CE1 TYR A 489      17.991  11.482 -19.277  1.00  0.00           C  
ATOM   3627  CE2 TYR A 489      15.909  12.569 -19.791  1.00  0.00           C  
ATOM   3628  CZ  TYR A 489      17.211  12.222 -20.132  1.00  0.00           C  
ATOM   3629  OH  TYR A 489      17.728  12.431 -21.409  1.00  0.00           O  
ATOM   3630  N   ASN A 490      15.362  14.494 -14.612  1.00  0.00           N  
ATOM   3631  CA  ASN A 490      14.901  15.866 -14.839  1.00  0.00           C  
ATOM   3632  C   ASN A 490      15.297  16.813 -13.656  1.00  0.00           C  
ATOM   3633  O   ASN A 490      15.572  17.989 -13.852  1.00  0.00           O  
ATOM   3634  CB  ASN A 490      13.374  15.978 -14.942  1.00  0.00           C  
ATOM   3635  CG  ASN A 490      12.887  15.389 -16.263  1.00  0.00           C  
ATOM   3636  OD1 ASN A 490      12.714  16.140 -17.215  1.00  0.00           O  
ATOM   3637  ND2 ASN A 490      12.609  14.103 -16.329  1.00  0.00           N  
ATOM   3638  N   LEU A 491      15.339  16.305 -12.408  1.00  0.00           N  
ATOM   3639  CA  LEU A 491      15.614  17.042 -11.167  1.00  0.00           C  
ATOM   3640  C   LEU A 491      16.611  16.409 -10.227  1.00  0.00           C  
ATOM   3641  O   LEU A 491      16.480  15.161 -10.049  1.00  0.00           O  
ATOM   3642  CB  LEU A 491      14.418  17.777 -10.463  1.00  0.00           C  
ATOM   3643  CG  LEU A 491      13.324  16.752 -10.033  1.00  0.00           C  
ATOM   3644  CD1 LEU A 491      12.902  17.037  -8.605  1.00  0.00           C  
ATOM   3645  CD2 LEU A 491      12.156  16.806 -10.985  1.00  0.00           C  
ATOM   3646  N   ARG A 492      17.586  17.160  -9.667  1.00  0.00           N  
ATOM   3647  CA  ARG A 492      18.235  16.866  -8.378  1.00  0.00           C  
ATOM   3648  C   ARG A 492      17.365  17.374  -7.231  1.00  0.00           C  
ATOM   3649  O   ARG A 492      16.527  18.286  -7.509  1.00  0.00           O  
ATOM   3650  CB  ARG A 492      19.496  17.829  -8.450  1.00  0.00           C  
ATOM   3651  CG  ARG A 492      20.612  17.448  -9.501  1.00  0.00           C  
ATOM   3652  CD  ARG A 492      21.991  18.189  -9.352  1.00  0.00           C  
ATOM   3653  NE  ARG A 492      22.940  17.723 -10.402  1.00  0.00           N  
ATOM   3654  CZ  ARG A 492      23.545  16.541 -10.486  1.00  0.00           C  
ATOM   3655  NH1 ARG A 492      23.334  15.587  -9.528  1.00  0.00           N  
ATOM   3656  NH2 ARG A 492      24.364  16.236 -11.446  1.00  0.00           N1+
ATOM   3657  N   TRP A 493      17.620  16.985  -6.007  1.00  0.00           N  
ATOM   3658  CA  TRP A 493      16.989  17.659  -4.878  1.00  0.00           C  
ATOM   3659  C   TRP A 493      17.861  17.588  -3.622  1.00  0.00           C  
ATOM   3660  O   TRP A 493      18.735  16.675  -3.570  1.00  0.00           O  
ATOM   3661  CB  TRP A 493      15.538  17.182  -4.673  1.00  0.00           C  
ATOM   3662  CG  TRP A 493      15.187  15.749  -4.411  1.00  0.00           C  
ATOM   3663  CD1 TRP A 493      15.059  15.134  -3.193  1.00  0.00           C  
ATOM   3664  CD2 TRP A 493      15.065  14.648  -5.372  1.00  0.00           C  
ATOM   3665  NE1 TRP A 493      14.760  13.793  -3.389  1.00  0.00           N  
ATOM   3666  CE2 TRP A 493      14.970  13.389  -4.726  1.00  0.00           C  
ATOM   3667  CE3 TRP A 493      15.212  14.584  -6.754  1.00  0.00           C  
ATOM   3668  CZ2 TRP A 493      14.953  12.152  -5.348  1.00  0.00           C  
ATOM   3669  CZ3 TRP A 493      15.113  13.365  -7.462  1.00  0.00           C  
ATOM   3670  CH2 TRP A 493      14.968  12.144  -6.777  1.00  0.00           C  
ATOM   3671  N   THR A 494      17.767  18.479  -2.616  1.00  0.00           N  
ATOM   3672  CA  THR A 494      18.434  18.460  -1.327  1.00  0.00           C  
ATOM   3673  C   THR A 494      17.520  18.870  -0.118  1.00  0.00           C  
ATOM   3674  O   THR A 494      16.439  19.462  -0.252  1.00  0.00           O  
ATOM   3675  CB  THR A 494      19.789  19.199  -1.492  1.00  0.00           C  
ATOM   3676  OG1 THR A 494      20.643  19.308  -0.357  1.00  0.00           O  
ATOM   3677  CG2 THR A 494      19.579  20.615  -1.975  1.00  0.00           C  
ATOM   3678  N   ILE A 495      17.932  18.496   1.106  1.00  0.00           N  
ATOM   3679  CA  ILE A 495      17.410  18.914   2.446  1.00  0.00           C  
ATOM   3680  C   ILE A 495      18.470  19.629   3.289  1.00  0.00           C  
ATOM   3681  O   ILE A 495      18.454  19.594   4.514  1.00  0.00           O  
ATOM   3682  CB  ILE A 495      16.605  17.727   3.097  1.00  0.00           C  
ATOM   3683  CG1 ILE A 495      17.554  16.593   3.617  1.00  0.00           C  
ATOM   3684  CG2 ILE A 495      15.477  17.276   2.155  1.00  0.00           C  
ATOM   3685  CD1 ILE A 495      16.787  15.428   4.159  1.00  0.00           C  
ATOM   3686  N   ASP A 496      19.327  20.431   2.651  1.00  0.00           N  
ATOM   3687  CA  ASP A 496      20.487  21.197   3.098  1.00  0.00           C  
ATOM   3688  C   ASP A 496      20.331  21.961   4.398  1.00  0.00           C  
ATOM   3689  O   ASP A 496      19.671  23.020   4.444  1.00  0.00           O  
ATOM   3690  CB  ASP A 496      20.800  22.166   1.867  1.00  0.00           C  
ATOM   3691  CG  ASP A 496      21.856  23.244   2.104  1.00  0.00           C  
ATOM   3692  OD1 ASP A 496      22.838  22.946   2.802  1.00  0.00           O  
ATOM   3693  OD2 ASP A 496      21.722  24.387   1.583  1.00  0.00           O1-
ATOM   3694  N   GLY A 497      20.929  21.363   5.445  1.00  0.00           N  
ATOM   3695  CA  GLY A 497      20.916  21.949   6.817  1.00  0.00           C  
ATOM   3696  C   GLY A 497      19.842  21.504   7.760  1.00  0.00           C  
ATOM   3697  O   GLY A 497      20.057  21.749   8.940  1.00  0.00           O  
ATOM   3698  N   TYR A 498      18.790  20.806   7.272  1.00  0.00           N  
ATOM   3699  CA  TYR A 498      17.763  20.347   8.108  1.00  0.00           C  
ATOM   3700  C   TYR A 498      17.563  18.834   8.041  1.00  0.00           C  
ATOM   3701  O   TYR A 498      18.260  18.150   7.330  1.00  0.00           O  
ATOM   3702  CB  TYR A 498      16.621  21.255   7.719  1.00  0.00           C  
ATOM   3703  CG  TYR A 498      16.019  21.266   6.303  1.00  0.00           C  
ATOM   3704  CD1 TYR A 498      14.825  20.612   6.055  1.00  0.00           C  
ATOM   3705  CD2 TYR A 498      16.632  21.991   5.235  1.00  0.00           C  
ATOM   3706  CE1 TYR A 498      14.191  20.608   4.796  1.00  0.00           C  
ATOM   3707  CE2 TYR A 498      15.953  22.001   4.020  1.00  0.00           C  
ATOM   3708  CZ  TYR A 498      14.823  21.348   3.786  1.00  0.00           C  
ATOM   3709  OH  TYR A 498      14.272  21.436   2.563  1.00  0.00           O  
ATOM   3710  N   LYS A 499      16.649  18.358   8.857  1.00  0.00           N  
ATOM   3711  CA  LYS A 499      16.486  16.956   9.125  1.00  0.00           C  
ATOM   3712  C   LYS A 499      15.462  16.357   8.114  1.00  0.00           C  
ATOM   3713  O   LYS A 499      14.715  17.003   7.437  1.00  0.00           O  
ATOM   3714  CB  LYS A 499      16.063  16.618  10.578  1.00  0.00           C  
ATOM   3715  CG  LYS A 499      14.676  17.136  11.095  1.00  0.00           C  
ATOM   3716  CD  LYS A 499      14.355  16.848  12.537  1.00  0.00           C  
ATOM   3717  CE  LYS A 499      13.011  17.341  13.034  1.00  0.00           C  
ATOM   3718  NZ  LYS A 499      12.485  16.675  14.226  1.00  0.00           N1+
ATOM   3719  N   VAL A 500      15.507  15.013   8.005  1.00  0.00           N  
ATOM   3720  CA  VAL A 500      14.402  14.202   7.566  1.00  0.00           C  
ATOM   3721  C   VAL A 500      13.290  14.167   8.666  1.00  0.00           C  
ATOM   3722  O   VAL A 500      13.762  14.045   9.765  1.00  0.00           O  
ATOM   3723  CB  VAL A 500      14.930  12.788   7.241  1.00  0.00           C  
ATOM   3724  CG1 VAL A 500      13.933  11.803   6.760  1.00  0.00           C  
ATOM   3725  CG2 VAL A 500      16.046  12.879   6.251  1.00  0.00           C  
ATOM   3726  N   PRO A 501      11.971  14.377   8.273  1.00  0.00           N  
ATOM   3727  CA  PRO A 501      10.889  14.536   9.198  1.00  0.00           C  
ATOM   3728  C   PRO A 501      10.647  13.188   9.969  1.00  0.00           C  
ATOM   3729  O   PRO A 501      11.069  12.078   9.589  1.00  0.00           O  
ATOM   3730  CB  PRO A 501       9.679  15.022   8.411  1.00  0.00           C  
ATOM   3731  CG  PRO A 501       9.974  14.639   7.048  1.00  0.00           C  
ATOM   3732  CD  PRO A 501      11.490  14.605   6.916  1.00  0.00           C  
ATOM   3733  N   ASP A 502       9.793  13.268  10.997  1.00  0.00           N  
ATOM   3734  CA  ASP A 502       9.518  12.067  11.753  1.00  0.00           C  
ATOM   3735  C   ASP A 502       8.331  11.278  11.024  1.00  0.00           C  
ATOM   3736  O   ASP A 502       7.445  11.911  10.470  1.00  0.00           O  
ATOM   3737  CB  ASP A 502       8.871  12.338  13.109  1.00  0.00           C  
ATOM   3738  CG  ASP A 502       9.757  13.017  14.179  1.00  0.00           C  
ATOM   3739  OD1 ASP A 502       9.132  13.871  14.874  1.00  0.00           O  
ATOM   3740  OD2 ASP A 502      10.863  12.555  14.479  1.00  0.00           O1-
ATOM   3741  N   PRO A 503       8.231   9.896  11.054  1.00  0.00           N  
ATOM   3742  CA  PRO A 503       7.053   9.117  10.720  1.00  0.00           C  
ATOM   3743  C   PRO A 503       5.926   9.330  11.728  1.00  0.00           C  
ATOM   3744  O   PRO A 503       6.103   9.947  12.795  1.00  0.00           O  
ATOM   3745  CB  PRO A 503       7.484   7.605  10.675  1.00  0.00           C  
ATOM   3746  CG  PRO A 503       8.834   7.578  11.335  1.00  0.00           C  
ATOM   3747  CD  PRO A 503       9.334   9.049  11.477  1.00  0.00           C  
ATOM   3748  N   ASP A 504       4.799   8.730  11.423  1.00  0.00           N  
ATOM   3749  CA  ASP A 504       3.735   8.374  12.350  1.00  0.00           C  
ATOM   3750  C   ASP A 504       3.102   7.016  11.875  1.00  0.00           C  
ATOM   3751  O   ASP A 504       3.056   6.704  10.675  1.00  0.00           O  
ATOM   3752  CB  ASP A 504       2.737   9.484  12.369  1.00  0.00           C  
ATOM   3753  CG  ASP A 504       1.340   9.146  12.914  1.00  0.00           C  
ATOM   3754  OD1 ASP A 504       0.378   9.717  12.377  1.00  0.00           O  
ATOM   3755  OD2 ASP A 504       1.208   8.355  13.905  1.00  0.00           O1-
ATOM   3756  N   TYR A 505       2.668   6.254  12.849  1.00  0.00           N  
ATOM   3757  CA  TYR A 505       2.171   4.869  12.722  1.00  0.00           C  
ATOM   3758  C   TYR A 505       0.713   4.717  13.187  1.00  0.00           C  
ATOM   3759  O   TYR A 505       0.025   3.782  12.835  1.00  0.00           O  
ATOM   3760  CB  TYR A 505       3.060   3.911  13.527  1.00  0.00           C  
ATOM   3761  CG  TYR A 505       4.538   3.736  13.198  1.00  0.00           C  
ATOM   3762  CD1 TYR A 505       5.020   2.850  12.132  1.00  0.00           C  
ATOM   3763  CD2 TYR A 505       5.450   4.632  13.798  1.00  0.00           C  
ATOM   3764  CE1 TYR A 505       6.382   2.784  11.830  1.00  0.00           C  
ATOM   3765  CE2 TYR A 505       6.790   4.695  13.304  1.00  0.00           C  
ATOM   3766  CZ  TYR A 505       7.225   3.745  12.373  1.00  0.00           C  
ATOM   3767  OH  TYR A 505       8.518   3.714  12.034  1.00  0.00           O  
ATOM   3768  N   SER A 506       0.079   5.748  13.823  1.00  0.00           N  
ATOM   3769  CA  SER A 506      -1.341   5.829  14.043  1.00  0.00           C  
ATOM   3770  C   SER A 506      -2.210   6.157  12.774  1.00  0.00           C  
ATOM   3771  O   SER A 506      -3.227   6.810  12.881  1.00  0.00           O  
ATOM   3772  CB  SER A 506      -1.527   6.907  15.113  1.00  0.00           C  
ATOM   3773  OG  SER A 506      -1.305   8.199  14.636  1.00  0.00           O  
ATOM   3774  N   SER A 507      -1.816   5.615  11.648  1.00  0.00           N  
ATOM   3775  CA  SER A 507      -2.386   5.734  10.365  1.00  0.00           C  
ATOM   3776  C   SER A 507      -2.371   4.378   9.701  1.00  0.00           C  
ATOM   3777  O   SER A 507      -1.562   3.581  10.105  1.00  0.00           O  
ATOM   3778  CB  SER A 507      -1.792   6.875   9.547  1.00  0.00           C  
ATOM   3779  OG  SER A 507      -2.624   7.974   9.612  1.00  0.00           O  
ATOM   3780  N   MET A 508      -3.226   4.208   8.660  1.00  0.00           N  
ATOM   3781  CA  MET A 508      -3.328   3.003   7.778  1.00  0.00           C  
ATOM   3782  C   MET A 508      -1.934   2.588   7.221  1.00  0.00           C  
ATOM   3783  O   MET A 508      -1.572   1.419   7.466  1.00  0.00           O  
ATOM   3784  CB  MET A 508      -4.530   3.147   6.812  1.00  0.00           C  
ATOM   3785  CG  MET A 508      -4.679   2.041   5.735  1.00  0.00           C  
ATOM   3786  SD  MET A 508      -3.847   2.637   4.203  1.00  0.00           S  
ATOM   3787  CE  MET A 508      -3.908   1.137   3.116  1.00  0.00           C  
ATOM   3788  N   VAL A 509      -1.103   3.505   6.696  1.00  0.00           N  
ATOM   3789  CA  VAL A 509       0.229   3.222   6.290  1.00  0.00           C  
ATOM   3790  C   VAL A 509       1.119   4.370   6.820  1.00  0.00           C  
ATOM   3791  O   VAL A 509       0.629   5.455   7.185  1.00  0.00           O  
ATOM   3792  CB  VAL A 509       0.330   3.057   4.733  1.00  0.00           C  
ATOM   3793  CG1 VAL A 509      -0.154   1.716   4.172  1.00  0.00           C  
ATOM   3794  CG2 VAL A 509      -0.351   4.167   4.021  1.00  0.00           C  
ATOM   3795  N   VAL A 510       2.429   4.044   6.900  1.00  0.00           N  
ATOM   3796  CA  VAL A 510       3.543   4.886   7.363  1.00  0.00           C  
ATOM   3797  C   VAL A 510       3.880   5.960   6.368  1.00  0.00           C  
ATOM   3798  O   VAL A 510       4.466   5.673   5.351  1.00  0.00           O  
ATOM   3799  CB  VAL A 510       4.819   4.069   7.696  1.00  0.00           C  
ATOM   3800  CG1 VAL A 510       5.927   4.855   8.357  1.00  0.00           C  
ATOM   3801  CG2 VAL A 510       4.329   2.971   8.779  1.00  0.00           C  
ATOM   3802  N   LEU A 511       3.525   7.200   6.707  1.00  0.00           N  
ATOM   3803  CA  LEU A 511       3.695   8.453   5.930  1.00  0.00           C  
ATOM   3804  C   LEU A 511       4.559   9.425   6.714  1.00  0.00           C  
ATOM   3805  O   LEU A 511       4.436   9.327   7.941  1.00  0.00           O  
ATOM   3806  CB  LEU A 511       2.335   9.127   5.549  1.00  0.00           C  
ATOM   3807  CG  LEU A 511       1.366   8.328   4.557  1.00  0.00           C  
ATOM   3808  CD1 LEU A 511      -0.108   8.453   4.826  1.00  0.00           C  
ATOM   3809  CD2 LEU A 511       1.632   8.699   3.111  1.00  0.00           C  
ATOM   3810  N   PRO A 512       5.397  10.293   6.104  1.00  0.00           N  
ATOM   3811  CA  PRO A 512       6.032  11.460   6.831  1.00  0.00           C  
ATOM   3812  C   PRO A 512       5.006  12.598   7.158  1.00  0.00           C  
ATOM   3813  O   PRO A 512       4.000  12.762   6.435  1.00  0.00           O  
ATOM   3814  CB  PRO A 512       7.069  11.922   5.811  1.00  0.00           C  
ATOM   3815  CG  PRO A 512       6.553  11.462   4.399  1.00  0.00           C  
ATOM   3816  CD  PRO A 512       5.788  10.189   4.729  1.00  0.00           C  
ATOM   3817  N   THR A 513       5.254  13.218   8.315  1.00  0.00           N  
ATOM   3818  CA  THR A 513       4.598  14.449   8.830  1.00  0.00           C  
ATOM   3819  C   THR A 513       4.850  15.665   7.880  1.00  0.00           C  
ATOM   3820  O   THR A 513       5.696  15.652   7.019  1.00  0.00           O  
ATOM   3821  CB  THR A 513       5.094  14.690  10.306  1.00  0.00           C  
ATOM   3822  OG1 THR A 513       6.507  14.680  10.409  1.00  0.00           O  
ATOM   3823  CG2 THR A 513       4.224  13.962  11.336  1.00  0.00           C  
ATOM   3824  N   GLU A 514       4.069  16.734   8.136  1.00  0.00           N  
ATOM   3825  CA  GLU A 514       4.077  18.051   7.544  1.00  0.00           C  
ATOM   3826  C   GLU A 514       5.446  18.500   6.849  1.00  0.00           C  
ATOM   3827  O   GLU A 514       5.387  18.737   5.667  1.00  0.00           O  
ATOM   3828  CB  GLU A 514       3.328  19.160   8.390  1.00  0.00           C  
ATOM   3829  CG  GLU A 514       3.574  20.718   7.986  1.00  0.00           C  
ATOM   3830  CD  GLU A 514       2.895  21.252   6.736  1.00  0.00           C  
ATOM   3831  OE1 GLU A 514       1.715  21.006   6.550  1.00  0.00           O  
ATOM   3832  OE2 GLU A 514       3.493  22.153   6.070  1.00  0.00           O1-
ATOM   3833  N   PRO A 515       6.592  18.562   7.548  1.00  0.00           N  
ATOM   3834  CA  PRO A 515       7.817  19.237   7.118  1.00  0.00           C  
ATOM   3835  C   PRO A 515       8.767  18.406   6.244  1.00  0.00           C  
ATOM   3836  O   PRO A 515      10.014  18.475   6.353  1.00  0.00           O  
ATOM   3837  CB  PRO A 515       8.471  19.675   8.441  1.00  0.00           C  
ATOM   3838  CG  PRO A 515       8.110  18.708   9.505  1.00  0.00           C  
ATOM   3839  CD  PRO A 515       6.706  18.280   8.971  1.00  0.00           C  
ATOM   3840  N   ALA A 516       8.200  17.578   5.346  1.00  0.00           N  
ATOM   3841  CA  ALA A 516       9.013  16.851   4.347  1.00  0.00           C  
ATOM   3842  C   ALA A 516       9.123  17.873   3.129  1.00  0.00           C  
ATOM   3843  O   ALA A 516       8.532  17.666   2.098  1.00  0.00           O  
ATOM   3844  CB  ALA A 516       8.133  15.652   3.954  1.00  0.00           C  
ATOM   3845  N   GLU A 517       9.848  18.886   3.348  1.00  0.00           N  
ATOM   3846  CA  GLU A 517      10.129  20.060   2.505  1.00  0.00           C  
ATOM   3847  C   GLU A 517      11.405  19.722   1.755  1.00  0.00           C  
ATOM   3848  O   GLU A 517      12.397  19.269   2.355  1.00  0.00           O  
ATOM   3849  CB  GLU A 517      10.434  21.218   3.500  1.00  0.00           C  
ATOM   3850  CG  GLU A 517       9.253  22.023   4.150  1.00  0.00           C  
ATOM   3851  CD  GLU A 517       8.311  22.615   3.148  1.00  0.00           C  
ATOM   3852  OE1 GLU A 517       7.156  22.116   3.253  1.00  0.00           O  
ATOM   3853  OE2 GLU A 517       8.605  23.409   2.263  1.00  0.00           O1-
ATOM   3854  N   ILE A 518      11.467  19.948   0.475  1.00  0.00           N  
ATOM   3855  CA  ILE A 518      12.684  19.722  -0.343  1.00  0.00           C  
ATOM   3856  C   ILE A 518      12.990  21.000  -1.162  1.00  0.00           C  
ATOM   3857  O   ILE A 518      12.088  21.739  -1.716  1.00  0.00           O  
ATOM   3858  CB  ILE A 518      12.627  18.445  -1.195  1.00  0.00           C  
ATOM   3859  CG1 ILE A 518      11.334  18.166  -2.007  1.00  0.00           C  
ATOM   3860  CG2 ILE A 518      13.049  17.155  -0.379  1.00  0.00           C  
ATOM   3861  CD1 ILE A 518      11.527  17.372  -3.278  1.00  0.00           C  
ATOM   3862  N   ILE A 519      14.297  21.290  -1.316  1.00  0.00           N  
ATOM   3863  CA  ILE A 519      14.932  22.173  -2.275  1.00  0.00           C  
ATOM   3864  C   ILE A 519      15.160  21.273  -3.526  1.00  0.00           C  
ATOM   3865  O   ILE A 519      15.732  20.192  -3.431  1.00  0.00           O  
ATOM   3866  CB  ILE A 519      16.362  22.579  -1.664  1.00  0.00           C  
ATOM   3867  CG1 ILE A 519      16.169  23.542  -0.481  1.00  0.00           C  
ATOM   3868  CG2 ILE A 519      17.237  23.279  -2.743  1.00  0.00           C  
ATOM   3869  CD1 ILE A 519      17.326  23.610   0.581  1.00  0.00           C  
ATOM   3870  N   TRP A 520      14.793  21.713  -4.754  1.00  0.00           N  
ATOM   3871  CA  TRP A 520      15.120  21.037  -6.058  1.00  0.00           C  
ATOM   3872  C   TRP A 520      15.935  21.928  -6.960  1.00  0.00           C  
ATOM   3873  O   TRP A 520      16.059  23.117  -6.777  1.00  0.00           O  
ATOM   3874  CB  TRP A 520      13.872  20.519  -6.705  1.00  0.00           C  
ATOM   3875  CG  TRP A 520      12.868  21.470  -7.183  1.00  0.00           C  
ATOM   3876  CD1 TRP A 520      11.760  21.724  -6.471  1.00  0.00           C  
ATOM   3877  CD2 TRP A 520      12.819  22.021  -8.499  1.00  0.00           C  
ATOM   3878  NE1 TRP A 520      10.996  22.567  -7.315  1.00  0.00           N  
ATOM   3879  CE2 TRP A 520      11.613  22.782  -8.545  1.00  0.00           C  
ATOM   3880  CE3 TRP A 520      13.721  22.091  -9.605  1.00  0.00           C  
ATOM   3881  CZ2 TRP A 520      11.360  23.652  -9.648  1.00  0.00           C  
ATOM   3882  CZ3 TRP A 520      13.382  22.897 -10.713  1.00  0.00           C  
ATOM   3883  CH2 TRP A 520      12.226  23.691 -10.733  1.00  0.00           C  
ATOM   3884  N   GLU A 521      16.637  21.244  -7.895  1.00  0.00           N  
ATOM   3885  CA  GLU A 521      17.430  21.795  -8.991  1.00  0.00           C  
ATOM   3886  C   GLU A 521      17.294  20.913 -10.266  1.00  0.00           C  
ATOM   3887  O   GLU A 521      17.096  19.669 -10.105  1.00  0.00           O  
ATOM   3888  CB  GLU A 521      18.855  21.959  -8.516  1.00  0.00           C  
ATOM   3889  CG  GLU A 521      20.093  21.977  -9.451  1.00  0.00           C  
ATOM   3890  CD  GLU A 521      21.328  22.366  -8.759  1.00  0.00           C  
ATOM   3891  OE1 GLU A 521      21.700  21.892  -7.691  1.00  0.00           O  
ATOM   3892  OE2 GLU A 521      22.061  23.190  -9.359  1.00  0.00           O1-
ATOM   3893  N   LYS A 522      17.251  21.476 -11.499  1.00  0.00           N  
ATOM   3894  CA  LYS A 522      17.093  20.913 -12.806  1.00  0.00           C  
ATOM   3895  C   LYS A 522      18.445  20.409 -13.156  1.00  0.00           C  
ATOM   3896  O   LYS A 522      19.425  21.169 -13.166  1.00  0.00           O  
ATOM   3897  CB  LYS A 522      16.572  22.013 -13.732  1.00  0.00           C  
ATOM   3898  CG  LYS A 522      15.569  21.531 -14.751  1.00  0.00           C  
ATOM   3899  CD  LYS A 522      15.261  22.736 -15.652  1.00  0.00           C  
ATOM   3900  CE  LYS A 522      14.390  22.471 -16.904  1.00  0.00           C  
ATOM   3901  NZ  LYS A 522      13.992  23.725 -17.614  1.00  0.00           N1+
ATOM   3902  N   ARG A 523      18.529  19.122 -13.655  1.00  0.00           N  
ATOM   3903  CA  ARG A 523      19.727  18.437 -14.086  1.00  0.00           C  
ATOM   3904  C   ARG A 523      20.241  18.823 -15.509  1.00  0.00           C  
ATOM   3905  O   ARG A 523      21.372  18.510 -15.836  1.00  0.00           O  
ATOM   3906  CB  ARG A 523      19.334  16.917 -14.093  1.00  0.00           C  
ATOM   3907  CG  ARG A 523      20.375  15.977 -14.684  1.00  0.00           C  
ATOM   3908  CD  ARG A 523      20.145  14.489 -14.305  1.00  0.00           C  
ATOM   3909  NE  ARG A 523      20.357  14.060 -12.903  1.00  0.00           N  
ATOM   3910  CZ  ARG A 523      21.519  14.028 -12.288  1.00  0.00           C  
ATOM   3911  NH1 ARG A 523      22.619  14.240 -12.949  1.00  0.00           N  
ATOM   3912  NH2 ARG A 523      21.635  13.763 -10.996  1.00  0.00           N1+
ATOM   3913  N   GLU A 524      19.396  19.497 -16.344  1.00  0.00           N  
ATOM   3914  CA  GLU A 524      19.606  19.961 -17.658  1.00  0.00           C  
ATOM   3915  C   GLU A 524      18.769  21.284 -17.834  1.00  0.00           C  
ATOM   3916  O   GLU A 524      17.823  21.610 -17.144  1.00  0.00           O  
ATOM   3917  CB  GLU A 524      19.439  18.827 -18.663  1.00  0.00           C  
ATOM   3918  CG  GLU A 524      19.477  19.138 -20.151  1.00  0.00           C  
ATOM   3919  CD  GLU A 524      20.810  19.621 -20.718  1.00  0.00           C  
ATOM   3920  OE1 GLU A 524      21.313  20.702 -20.272  1.00  0.00           O  
ATOM   3921  OE2 GLU A 524      21.480  18.829 -21.440  1.00  0.00           O1-
ATOM   3922  N   THR A 525      19.199  22.072 -18.866  1.00  0.00           N  
ATOM   3923  CA  THR A 525      18.575  23.292 -19.509  1.00  0.00           C  
ATOM   3924  C   THR A 525      17.228  22.937 -20.241  1.00  0.00           C  
ATOM   3925  O   THR A 525      16.626  23.819 -20.873  1.00  0.00           O  
ATOM   3926  CB  THR A 525      19.631  23.930 -20.467  1.00  0.00           C  
ATOM   3927  OG1 THR A 525      20.173  23.090 -21.470  1.00  0.00           O  
ATOM   3928  CG2 THR A 525      20.956  24.400 -19.713  1.00  0.00           C  
ATOM   3929  N   CYS A 526      16.697  21.747 -20.185  1.00  0.00           N  
ATOM   3930  CA  CYS A 526      15.410  21.359 -20.734  1.00  0.00           C  
ATOM   3931  C   CYS A 526      14.710  20.272 -19.963  1.00  0.00           C  
ATOM   3932  O   CYS A 526      15.336  19.438 -19.295  1.00  0.00           O  
ATOM   3933  CB  CYS A 526      15.462  21.174 -22.257  1.00  0.00           C  
ATOM   3934  SG  CYS A 526      16.586  19.899 -22.664  1.00  0.00           S  
ATOM   3935  N   MET A 527      13.368  20.302 -19.865  1.00  0.00           N  
ATOM   3936  CA  MET A 527      12.581  19.124 -19.387  1.00  0.00           C  
ATOM   3937  C   MET A 527      12.484  18.149 -20.645  1.00  0.00           C  
ATOM   3938  O   MET A 527      12.421  18.540 -21.796  1.00  0.00           O  
ATOM   3939  CB  MET A 527      11.144  19.580 -18.953  1.00  0.00           C  
ATOM   3940  CG  MET A 527      10.485  18.608 -18.047  1.00  0.00           C  
ATOM   3941  SD  MET A 527       8.912  19.341 -17.420  1.00  0.00           S  
ATOM   3942  CE  MET A 527       7.814  18.820 -18.740  1.00  0.00           C  
ATOM   3943  N   PHE A 528      12.249  16.892 -20.297  1.00  0.00           N  
ATOM   3944  CA  PHE A 528      11.953  15.783 -21.186  1.00  0.00           C  
ATOM   3945  C   PHE A 528      10.561  15.940 -21.731  1.00  0.00           C  
ATOM   3946  O   PHE A 528       9.551  16.270 -21.112  1.00  0.00           O  
ATOM   3947  CB  PHE A 528      12.074  14.473 -20.340  1.00  0.00           C  
ATOM   3948  CG  PHE A 528      11.840  13.180 -21.077  1.00  0.00           C  
ATOM   3949  CD1 PHE A 528      12.839  12.520 -21.816  1.00  0.00           C  
ATOM   3950  CD2 PHE A 528      10.569  12.510 -20.940  1.00  0.00           C  
ATOM   3951  CE1 PHE A 528      12.541  11.321 -22.463  1.00  0.00           C  
ATOM   3952  CE2 PHE A 528      10.360  11.225 -21.462  1.00  0.00           C  
ATOM   3953  CZ  PHE A 528      11.341  10.653 -22.244  1.00  0.00           C  
TER    3954      PHE A 528 
HETATM 3955  CHA HEM A 580      -2.918  -7.420  -0.582  1.00  0.00           C  
HETATM 3956  CHB HEM A 580       1.252  -5.085  -0.290  1.00  0.00           C  
HETATM 3957  CHC HEM A 580       0.052  -2.238  -4.044  1.00  0.00           C  
HETATM 3958  CHD HEM A 580      -3.941  -4.811  -4.583  1.00  0.00           C  
HETATM 3959  C1A HEM A 580      -1.655  -7.059  -0.203  1.00  0.00           C  
HETATM 3960  C2A HEM A 580      -1.113  -7.445   1.005  1.00  0.00           C  
HETATM 3961  C3A HEM A 580       0.098  -6.818   1.062  1.00  0.00           C  
HETATM 3962  C4A HEM A 580       0.200  -5.969  -0.055  1.00  0.00           C  
HETATM 3963  CMA HEM A 580       1.197  -7.073   2.077  1.00  0.00           C  
HETATM 3964  CAA HEM A 580      -1.679  -8.535   1.943  1.00  0.00           C  
HETATM 3965  CBA HEM A 580      -2.562  -8.017   3.090  1.00  0.00           C  
HETATM 3966  CGA HEM A 580      -3.310  -9.095   3.907  1.00  0.00           C  
HETATM 3967  O1A HEM A 580      -4.445  -8.827   4.273  1.00  0.00           O  
HETATM 3968  O2A HEM A 580      -2.794 -10.204   4.117  1.00  0.00           O1-
HETATM 3969  C1B HEM A 580       1.194  -3.995  -1.245  1.00  0.00           C  
HETATM 3970  C2B HEM A 580       2.156  -2.937  -1.208  1.00  0.00           C  
HETATM 3971  C3B HEM A 580       1.862  -2.175  -2.351  1.00  0.00           C  
HETATM 3972  C4B HEM A 580       0.718  -2.776  -2.907  1.00  0.00           C  
HETATM 3973  CMB HEM A 580       3.248  -2.766  -0.234  1.00  0.00           C  
HETATM 3974  CAB HEM A 580       2.582  -0.906  -2.759  1.00  0.00           C  
HETATM 3975  CBB HEM A 580       3.669  -0.291  -2.341  1.00  0.00           C  
HETATM 3976  C1C HEM A 580      -1.130  -2.722  -4.537  1.00  0.00           C  
HETATM 3977  C2C HEM A 580      -1.818  -2.105  -5.587  1.00  0.00           C  
HETATM 3978  C3C HEM A 580      -3.061  -2.818  -5.697  1.00  0.00           C  
HETATM 3979  C4C HEM A 580      -2.992  -3.870  -4.751  1.00  0.00           C  
HETATM 3980  CMC HEM A 580      -1.360  -0.915  -6.501  1.00  0.00           C  
HETATM 3981  CAC HEM A 580      -4.150  -2.580  -6.683  1.00  0.00           C  
HETATM 3982  CBC HEM A 580      -4.285  -1.973  -7.868  1.00  0.00           C  
HETATM 3983  C1D HEM A 580      -3.993  -5.774  -3.534  1.00  0.00           C  
HETATM 3984  C2D HEM A 580      -5.113  -6.575  -3.229  1.00  0.00           C  
HETATM 3985  C3D HEM A 580      -4.808  -7.279  -2.059  1.00  0.00           C  
HETATM 3986  C4D HEM A 580      -3.528  -6.890  -1.762  1.00  0.00           C  
HETATM 3987  CMD HEM A 580      -6.449  -6.518  -3.947  1.00  0.00           C  
HETATM 3988  CAD HEM A 580      -5.669  -8.290  -1.310  1.00  0.00           C  
HETATM 3989  CBD HEM A 580      -5.305  -9.763  -1.736  1.00  0.00           C  
HETATM 3990  CGD HEM A 580      -5.751 -10.816  -0.756  1.00  0.00           C  
HETATM 3991  O1D HEM A 580      -6.087 -10.577   0.377  1.00  0.00           O  
HETATM 3992  O2D HEM A 580      -6.061 -11.976  -1.268  1.00  0.00           O1-
HETATM 3993  NA  HEM A 580      -0.884  -6.110  -0.813  1.00  0.00           N1-
HETATM 3994  NB  HEM A 580       0.356  -3.874  -2.240  1.00  0.00           N  
HETATM 3995  NC  HEM A 580      -1.822  -3.829  -4.062  1.00  0.00           N1-
HETATM 3996  ND  HEM A 580      -3.011  -6.038  -2.673  1.00  0.00           N  
HETATM 3997 FE   HEM A 580      -1.368  -5.128  -2.517  1.00  0.00          FE2+
HETATM 3998  C     *     0      -6.613  -3.839   0.901  1.00  0.00           C  
HETATM 3999  C     *     0      -5.815  -3.745   2.232  1.00  0.00           C  
HETATM 4000  C1    *     0      -4.702  -2.761   2.073  1.00  0.00           C  
HETATM 4001  C2    *     0      -6.786  -3.447   3.359  1.00  0.00           C  
HETATM 4002  N23   *     0      -6.009  -3.070   4.618  1.00  0.00           N  
HETATM 4003 C232   *     0      -5.967  -1.805   5.204  1.00  0.00           C  
HETATM 4004  O3    *     0      -5.267  -4.991   2.646  1.00  0.00           O  
HETATM 4005  C     *     0      -7.369  -2.665   0.552  1.00  0.00           C  
HETATM 4006  F     *     0      -7.269  -1.496   1.138  1.00  0.00           F  
HETATM 4007  C     *     0      -8.092  -2.686  -0.680  1.00  0.00           C  
HETATM 4008  C     *     0      -8.294  -3.834  -1.427  1.00  0.00           C  
HETATM 4009  F     *     0      -9.081  -3.993  -2.568  1.00  0.00           F  
HETATM 4010  C     *     0      -7.522  -4.974  -1.047  1.00  0.00           C  
HETATM 4011  C     *     0      -6.737  -5.034   0.139  1.00  0.00           C  
HETATM 4012  C     *     0      -3.839  -1.251   8.915  1.00  0.00           C  
HETATM 4013  C     *     0      -4.978  -0.421   8.611  1.00  0.00           C  
HETATM 4014  C     *     0      -5.622  -0.705   7.440  1.00  0.00           C  
HETATM 4015  C     *     0      -5.248  -1.718   6.528  1.00  0.00           C  
HETATM 4016  C     *     0      -4.219  -2.552   6.873  1.00  0.00           C  
HETATM 4017  C     *     0      -3.524  -2.344   8.104  1.00  0.00           C  
HETATM 4018  C     *     0      -3.089  -2.267  -1.016  1.00  0.00           C  
HETATM 4019  N     *     0      -3.844  -1.742  -0.052  1.00  0.00           N  
HETATM 4020  N     *     0      -4.017  -2.777   0.802  1.00  0.00           N  
HETATM 4021  C     *     0      -3.312  -3.791   0.353  1.00  0.00           C  
HETATM 4022  N     *     0      -2.588  -3.500  -0.697  1.00  0.00           N  
HETATM 4023  O     *     0      -6.496  -0.823   4.743  1.00  0.00           O  
HETATM 4024  C     *     0      -2.052  -0.622  12.892  1.00  0.00           C  
HETATM 4025  O     *     0      -1.833  -0.368  14.275  1.00  0.00           O  
HETATM 4026  C     *     0      -2.625   0.588  14.911  1.00  0.00           C  
HETATM 4027  F1    *     0      -2.294   0.603  16.256  1.00  0.00           F  
HETATM 4028  F2    *     0      -3.957   0.356  14.749  1.00  0.00           F  
HETATM 4029  F3    *     0      -2.390   1.890  14.564  1.00  0.00           F  
HETATM 4030  C     *     0      -2.380  -1.883  12.459  1.00  0.00           C  
HETATM 4031  C     *     0      -2.980  -2.011  11.133  1.00  0.00           C  
HETATM 4032  C     *     0      -3.149  -0.986  10.248  1.00  0.00           C  
HETATM 4033  C     *     0      -2.630   0.302  10.668  1.00  0.00           C  
HETATM 4034  C     *     0      -2.144   0.481  11.977  1.00  0.00           C  
HETATM 4035  H11   *     0      -3.936  -2.762   2.848  1.00  0.00           H  
HETATM 4036  H12   *     0      -5.127  -1.761   2.165  1.00  0.00           H  
HETATM 4037  H21   *     0      -7.476  -4.265   3.567  1.00  0.00           H  
HETATM 4038  H22   *     0      -7.389  -2.576   3.105  1.00  0.00           H  
HETATM 4039 H233   *     0      -5.500  -3.782   5.122  1.00  0.00           H  
HETATM 4040  H3    *     0      -6.054  -5.513   2.609  1.00  0.00           H  
HETATM 4041  H     *     0      -8.531  -1.744  -0.974  1.00  0.00           H  
HETATM 4042  H     *     0      -7.406  -5.883  -1.620  1.00  0.00           H  
HETATM 4043  H     *     0      -6.239  -5.918   0.511  1.00  0.00           H  
HETATM 4044  H     *     0      -5.151   0.453   9.220  1.00  0.00           H  
HETATM 4045  H     *     0      -6.452  -0.064   7.183  1.00  0.00           H  
HETATM 4046  H     *     0      -3.939  -3.368   6.224  1.00  0.00           H  
HETATM 4047  H     *     0      -2.728  -2.965   8.488  1.00  0.00           H  
HETATM 4048  H     *     0      -2.780  -1.672  -1.862  1.00  0.00           H  
HETATM 4049  H     *     0      -3.279  -4.757   0.837  1.00  0.00           H  
HETATM 4050  H     *     0      -2.306  -2.732  13.122  1.00  0.00           H  
HETATM 4051  H     *     0      -3.422  -2.970  10.902  1.00  0.00           H  
HETATM 4052  H     *     0      -2.623   1.113   9.955  1.00  0.00           H  
HETATM 4053  H     *     0      -1.941   1.508  12.243  1.00  0.00           H  
HETATM 4054 NA    NA     1      42.005  13.324  20.649  1.00  0.00          NA1+
HETATM 4055 NA    NA     2      22.656 -28.365  -5.523  1.00  0.00          NA1+
HETATM 4056 NA    NA     2A    -41.723 -21.646 -19.907  1.00  0.00          NA1+
HETATM 4057 NA    NA     2B    -34.000  -6.510  27.073  1.00  0.00          NA1+
HETATM 4058 NA    NA     3     -18.750 -23.234  27.583  1.00  0.00          NA1+
HETATM 4059 NA    NA     4      -1.189   8.888 -49.837  1.00  0.00          NA1+
HETATM 4060 NA    NA     5     -17.652  -0.989 -34.367  1.00  0.00          NA1+
HETATM 4061 NA    NA     6      36.554   1.146   7.101  1.00  0.00          NA1+
HETATM 4062 NA    NA     7      -7.066  19.083  12.819  1.00  0.00          NA1+
HETATM 4063 NA    NA     8       4.042 -10.013  52.433  1.00  0.00          NA1+
HETATM 4064 NA    NA     9      24.177  34.542  -0.531  1.00  0.00          NA1+
HETATM 4065 NA    NA    10      41.560  -1.421 -27.540  1.00  0.00          NA1+
HETATM 4066 NA    NA    11      36.701 -18.953  -8.187  1.00  0.00          NA1+
HETATM 4067 NA    NA    12     -15.390   0.475  22.556  1.00  0.00          NA1+
HETATM 4068 NA    NA    13     -51.703   6.310  14.704  1.00  0.00          NA1+
HETATM 4069 NA    NA    14      -9.469 -42.587  -1.629  1.00  0.00          NA1+
HETATM 4070 NA    NA    15      44.975  23.557   8.083  1.00  0.00          NA1+
HETATM 4071 NA    NA    16     -18.416  37.379   7.146  1.00  0.00          NA1+
HETATM 4072 NA    NA    17     -31.978 -22.271  -2.141  1.00  0.00          NA1+
HETATM 4073 NA    NA    18      -0.030 -43.528  35.328  1.00  0.00          NA1+
HETATM 4074 NA    NA    19      -0.000 -40.162  10.188  1.00  0.00          NA1+
HETATM 4075 NA    NA    20     -31.196  21.213  11.513  1.00  0.00          NA1+
HETATM 4076 NA    NA    21     -34.390   6.344  18.527  1.00  0.00          NA1+
HETATM 4077 NA    NA    22     -36.815 -20.653 -35.351  1.00  0.00          NA1+
HETATM 4078 NA    NA    23       5.538 -15.066  44.687  1.00  0.00          NA1+
HETATM 4079 NA    NA    24     -44.666 -25.863   4.597  1.00  0.00          NA1+
HETATM 4080 NA    NA    25       9.369  56.370 -13.039  1.00  0.00          NA1+
HETATM 4081 NA    NA    26      13.402  42.773  -9.572  1.00  0.00          NA1+
HETATM 4082 NA    NA    27     -30.714 -14.793 -14.268  1.00  0.00          NA1+
HETATM 4083 NA    NA    28     -33.192  -6.119   1.581  1.00  0.00          NA1+
HETATM 4084 NA    NA    29      18.013   0.397  17.478  1.00  0.00          NA1+
HETATM 4085 NA    NA    30     -18.638  31.271 -15.659  1.00  0.00          NA1+
HETATM 4086 NA    NA    31      23.561  -1.033  15.466  1.00  0.00          NA1+
HETATM 4087 NA    NA    32     -34.514  23.658  25.728  1.00  0.00          NA1+
HETATM 4088 NA    NA    33      32.818  13.604  -8.159  1.00  0.00          NA1+
HETATM 4089 NA    NA    34       9.992 -31.074   2.854  1.00  0.00          NA1+
HETATM 4090 NA    NA    35       9.914 -11.082 -20.381  1.00  0.00          NA1+
HETATM 4091 NA    NA    36      -8.883 -13.928  36.541  1.00  0.00          NA1+
HETATM 4092 NA    NA    37       6.793  32.468 -38.754  1.00  0.00          NA1+
HETATM 4093 NA    NA    38      -7.574   0.261 -41.592  1.00  0.00          NA1+
HETATM 4094 NA    NA    39      -0.768  26.059   9.609  1.00  0.00          NA1+
HETATM 4095 NA    NA    40      18.013  -2.087  22.433  1.00  0.00          NA1+
HETATM 4096 NA    NA    41      33.821  11.751  16.576  1.00  0.00          NA1+
HETATM 4097 CL    CL    41A      9.817 -12.138  43.397  1.00  0.00          CL1-
HETATM 4098 CL    CL    41B     14.746  19.687  31.720  1.00  0.00          CL1-
HETATM 4099 CL    CL    41C      2.306 -48.264  34.054  1.00  0.00          CL1-
HETATM 4100 CL    CL    41D    -20.069 -13.609  30.835  1.00  0.00          CL1-
HETATM 4101 CL    CL    41E    -40.854 -12.633  -2.877  1.00  0.00          CL1-
HETATM 4102 CL    CL    41F      1.705  13.225 -35.327  1.00  0.00          CL1-
HETATM 4103 CL    CL    41G      9.425 -18.054  -2.044  1.00  0.00          CL1-
HETATM 4104 CL    CL    41H    -31.067  23.464  26.227  1.00  0.00          CL1-
HETATM 4105 CL    CL    41I    -37.440   6.401  14.556  1.00  0.00          CL1-
HETATM 4106 CL    CL    41J    -30.183  -2.764 -10.830  1.00  0.00          CL1-
HETATM 4107 CL    CL    41K     -5.668   1.736 -23.182  1.00  0.00          CL1-
HETATM 4108 CL    CL    41L     12.995  30.635  -4.966  1.00  0.00          CL1-
HETATM 4109 CL    CL    41M     14.160 -16.336   4.075  1.00  0.00          CL1-
HETATM 4110 CL    CL    41N    -23.151  12.149 -13.839  1.00  0.00          CL1-
HETATM 4111 CL    CL    41O      2.359 -50.352  25.428  1.00  0.00          CL1-
HETATM 4112 CL    CL    41P    -15.916 -23.075 -16.610  1.00  0.00          CL1-
HETATM 4113 CL    CL    41Q    -11.336 -40.262  18.035  1.00  0.00          CL1-
HETATM 4114 CL    CL    41R     -9.626 -23.125  31.001  1.00  0.00          CL1-
HETATM 4115 CL    CL    41S     41.634  11.909  -9.366  1.00  0.00          CL1-
HETATM 4116 CL    CL    41T    -20.639  34.858 -13.513  1.00  0.00          CL1-
HETATM 4117 CL    CL    41U    -21.155   0.927  19.671  1.00  0.00          CL1-
HETATM 4118 CL    CL    41V     11.305 -34.621  -2.995  1.00  0.00          CL1-
HETATM 4119 CL    CL    41W    -21.293 -29.332   2.527  1.00  0.00          CL1-
HETATM 4120 CL    CL    41X     -0.905  21.043 -49.844  1.00  0.00          CL1-
HETATM 4121 CL    CL    41Y    -13.565  32.042 -27.873  1.00  0.00          CL1-
HETATM 4122 CL    CL    41Z     47.059  26.416  12.084  1.00  0.00          CL1-
HETATM 4123 CL    CL    41a    -30.614 -27.485  -0.613  1.00  0.00          CL1-
HETATM 4124 CL    CL    41b    -13.694  17.864   8.125  1.00  0.00          CL1-
HETATM 4125 CL    CL    41c    -22.080  -9.048 -49.047  1.00  0.00          CL1-
HETATM 4126 CL    CL    41d     32.765 -11.518   0.849  1.00  0.00          CL1-
HETATM 4127 CL    CL    41e      5.267 -14.190  55.129  1.00  0.00          CL1-
HETATM 4128 CL    CL    41f    -37.438  35.793  17.053  1.00  0.00          CL1-
HETATM 4129 CL    CL    41g    -18.282  30.011  19.313  1.00  0.00          CL1-
HETATM 4130 CL    CL    41h    -12.517  13.022  25.845  1.00  0.00          CL1-
HETATM 4131 CL    CL    41i    -17.550  -6.758  18.981  1.00  0.00          CL1-
HETATM 4132 CL    CL    41j    -19.498  -0.494  47.323  1.00  0.00          CL1-
HETATM 4133 CL    CL    41k      5.101 -25.528  47.410  1.00  0.00          CL1-
HETATM 4134 CL    CL    41l    -45.361 -17.914  10.337  1.00  0.00          CL1-
HETATM 4135 CL    CL    41m     34.320  15.623  -6.900  1.00  0.00          CL1-
HETATM 4136 CL    CL    41n     -8.928   6.010  53.954  1.00  0.00          CL1-
HETATM 4137 CL    CL    41o     -3.720 -28.410  24.348  1.00  0.00          CL1-
HETATM 4138  O   SPC    41p     -3.607 -50.682   4.244  1.00  0.00           O  
HETATM 4139  H1  SPC    41p     -4.101 -49.899   4.622  1.00  0.00           H  
HETATM 4140  H2  SPC    41p     -3.914 -51.519   4.695  1.00  0.00           H  
HETATM 4141  O   SPC    41q      5.323 -16.402 -22.534  1.00  0.00           O  
HETATM 4142  H1  SPC    41q      4.651 -16.463 -21.796  1.00  0.00           H  
HETATM 4143  H2  SPC    41q      6.047 -17.075 -22.381  1.00  0.00           H  
HETATM 4144  O   SPC    41r      9.892 -15.578  27.586  1.00  0.00           O  
HETATM 4145  H1  SPC    41r      9.050 -15.656  28.120  1.00  0.00           H  
HETATM 4146  H2  SPC    41r     10.622 -16.090  28.038  1.00  0.00           H  
HETATM 4147  O   SPC    41s    -22.720  39.023   2.985  1.00  0.00           O  
HETATM 4148  H1  SPC    41s    -21.950  38.765   2.401  1.00  0.00           H  
HETATM 4149  H2  SPC    41s    -23.564  39.011   2.448  1.00  0.00           H  
HETATM 4150  O   SPC    41t     -3.972 -48.820  29.455  1.00  0.00           O  
HETATM 4151  H1  SPC    41t     -4.479 -49.554  29.908  1.00  0.00           H  
HETATM 4152  H2  SPC    41t     -3.205 -49.209  28.946  1.00  0.00           H  
HETATM 4153  O   SPC    41u    -41.498  -6.589   5.577  1.00  0.00           O  
HETATM 4154  H1  SPC    41u    -41.849  -7.066   6.383  1.00  0.00           H  
HETATM 4155  H2  SPC    41u    -40.997  -5.773   5.864  1.00  0.00           H  
HETATM 4156  O   SPC    41v    -11.919 -21.989  23.144  1.00  0.00           O  
HETATM 4157  H1  SPC    41v    -11.384 -22.826  23.031  1.00  0.00           H  
HETATM 4158  H2  SPC    41v    -12.194 -21.897  24.101  1.00  0.00           H  
HETATM 4159  O   SPC    41w     18.154  38.780  -1.228  1.00  0.00           O  
HETATM 4160  H1  SPC    41w     19.028  39.161  -0.927  1.00  0.00           H  
HETATM 4161  H2  SPC    41w     18.306  38.170  -2.005  1.00  0.00           H  
HETATM 4162  O   SPC    41x    -35.933  -5.123  -2.721  1.00  0.00           O  
HETATM 4163  H1  SPC    41x    -36.535  -5.679  -3.295  1.00  0.00           H  
HETATM 4164  H2  SPC    41x    -35.085  -4.932  -3.215  1.00  0.00           H  
HETATM 4165  O   SPC    41y      1.145 -51.519  11.482  1.00  0.00           O  
HETATM 4166  H1  SPC    41y      0.900 -51.709  10.532  1.00  0.00           H  
HETATM 4167  H2  SPC    41y      0.678 -52.168  12.083  1.00  0.00           H  
HETATM 4168  O   SPC    41z      4.291   5.797 -58.502  1.00  0.00           O  
HETATM 4169  H1  SPC    41z      5.081   6.233 -58.933  1.00  0.00           H  
HETATM 4170  H2  SPC    41z      4.281   4.824 -58.733  1.00  0.00           H  
HETATM 4171  O   SPC  A000      -0.683   1.732 -44.495  1.00  0.00           O  
HETATM 4172  H1  SPC  A000      -1.038   1.066 -45.152  1.00  0.00           H  
HETATM 4173  H2  SPC  A000      -1.349   2.468 -44.374  1.00  0.00           H  
HETATM 4174  O   SPC  A001      44.138  15.566  14.059  1.00  0.00           O  
HETATM 4175  H1  SPC  A001      44.146  16.540  13.832  1.00  0.00           H  
HETATM 4176  H2  SPC  A001      44.524  15.043  13.298  1.00  0.00           H  
HETATM 4177  O   SPC  A002     -31.383 -11.514  15.507  1.00  0.00           O  
HETATM 4178  H1  SPC  A002     -30.994 -11.904  14.672  1.00  0.00           H  
HETATM 4179  H2  SPC  A002     -30.714 -10.907  15.935  1.00  0.00           H  
HETATM 4180  O   SPC  A003     -28.318 -24.167 -29.250  1.00  0.00           O  
HETATM 4181  H1  SPC  A003     -28.628 -23.217 -29.262  1.00  0.00           H  
HETATM 4182  H2  SPC  A003     -27.384 -24.217 -29.604  1.00  0.00           H  
HETATM 4183  O   SPC  A004      -6.453 -10.473  44.611  1.00  0.00           O  
HETATM 4184  H1  SPC  A004      -6.292 -10.266  45.576  1.00  0.00           H  
HETATM 4185  H2  SPC  A004      -7.152 -11.183  44.534  1.00  0.00           H  
HETATM 4186  O   SPC  A005     -24.987 -26.748 -17.516  1.00  0.00           O  
HETATM 4187  H1  SPC  A005     -25.919 -26.784 -17.877  1.00  0.00           H  
HETATM 4188  H2  SPC  A005     -24.973 -26.199 -16.681  1.00  0.00           H  
HETATM 4189  O   SPC  A006     -13.876 -26.380  -4.367  1.00  0.00           O  
HETATM 4190  H1  SPC  A006     -13.620 -25.930  -3.511  1.00  0.00           H  
HETATM 4191  H2  SPC  A006     -14.835 -26.660  -4.323  1.00  0.00           H  
HETATM 4192  O   SPC  A007      22.556  39.855  -4.280  1.00  0.00           O  
HETATM 4193  H1  SPC  A007      21.847  39.900  -4.983  1.00  0.00           H  
HETATM 4194  H2  SPC  A007      22.768  40.778  -3.960  1.00  0.00           H  
HETATM 4195  O   SPC  A008     -28.753  -9.976  -1.777  1.00  0.00           O  
HETATM 4196  H1  SPC  A008     -28.666 -10.912  -1.436  1.00  0.00           H  
HETATM 4197  H2  SPC  A008     -29.721  -9.737  -1.850  1.00  0.00           H  
HETATM 4198  O   SPC  A009      21.529 -15.578  -0.974  1.00  0.00           O  
HETATM 4199  H1  SPC  A009      20.651 -16.003  -0.756  1.00  0.00           H  
HETATM 4200  H2  SPC  A009      21.957 -15.246  -0.133  1.00  0.00           H  
HETATM 4201  O   SPC  A00A      17.868 -10.506  39.609  1.00  0.00           O  
HETATM 4202  H1  SPC  A00A      18.002 -10.141  40.530  1.00  0.00           H  
HETATM 4203  H2  SPC  A00A      18.073  -9.795  38.936  1.00  0.00           H  
HETATM 4204  O   SPC  A00B     -23.239   1.098  22.354  1.00  0.00           O  
HETATM 4205  H1  SPC  A00B     -22.798   1.232  21.466  1.00  0.00           H  
HETATM 4206  H2  SPC  A00B     -23.379   0.121  22.512  1.00  0.00           H  
HETATM 4207  O   SPC  A00C     -29.750  13.816  32.533  1.00  0.00           O  
HETATM 4208  H1  SPC  A00C     -29.303  14.340  31.808  1.00  0.00           H  
HETATM 4209  H2  SPC  A00C     -30.742  13.871  32.421  1.00  0.00           H  
HETATM 4210  O   SPC  A00D       1.388  24.249 -36.161  1.00  0.00           O  
HETATM 4211  H1  SPC  A00D       0.953  24.912 -35.552  1.00  0.00           H  
HETATM 4212  H2  SPC  A00D       2.335  24.102 -35.873  1.00  0.00           H  
HETATM 4213  O   SPC  A00E     -21.470  30.833  22.803  1.00  0.00           O  
HETATM 4214  H1  SPC  A00E     -22.422  31.108  22.674  1.00  0.00           H  
HETATM 4215  H2  SPC  A00E     -21.416  29.836  22.862  1.00  0.00           H  
HETATM 4216  O   SPC  A00F     -27.624  -8.931   1.423  1.00  0.00           O  
HETATM 4217  H1  SPC  A00F     -28.038  -9.487   2.144  1.00  0.00           H  
HETATM 4218  H2  SPC  A00F     -27.459  -9.500   0.617  1.00  0.00           H  
HETATM 4219  O   SPC  A00G      31.539 -26.492   2.332  1.00  0.00           O  
HETATM 4220  H1  SPC  A00G      31.427 -27.345   2.842  1.00  0.00           H  
HETATM 4221  H2  SPC  A00G      32.290 -26.591   1.678  1.00  0.00           H  
HETATM 4222  O   SPC  A00H      -9.533 -41.581  -6.916  1.00  0.00           O  
HETATM 4223  H1  SPC  A00H      -9.441 -40.592  -6.807  1.00  0.00           H  
HETATM 4224  H2  SPC  A00H     -10.374 -41.785  -7.418  1.00  0.00           H  
HETATM 4225  O   SPC  A00I     -15.207 -42.846   4.375  1.00  0.00           O  
HETATM 4226  H1  SPC  A00I     -15.462 -43.771   4.656  1.00  0.00           H  
HETATM 4227  H2  SPC  A00I     -16.010 -42.374   4.013  1.00  0.00           H  
HETATM 4228  O   SPC  A00J     -10.000  17.858  32.334  1.00  0.00           O  
HETATM 4229  H1  SPC  A00J     -10.073  17.610  31.368  1.00  0.00           H  
HETATM 4230  H2  SPC  A00J     -10.488  18.716  32.496  1.00  0.00           H  
HETATM 4231  O   SPC  A00K      21.316  -0.830  -7.073  1.00  0.00           O  
HETATM 4232  H1  SPC  A00K      21.290  -0.752  -6.076  1.00  0.00           H  
HETATM 4233  H2  SPC  A00K      22.242  -0.639  -7.398  1.00  0.00           H  
HETATM 4234  O   SPC  A00L     -15.677  29.589   4.773  1.00  0.00           O  
HETATM 4235  H1  SPC  A00L     -15.457  30.096   3.939  1.00  0.00           H  
HETATM 4236  H2  SPC  A00L     -16.216  30.169   5.383  1.00  0.00           H  
HETATM 4237  O   SPC  A00M     -26.901  21.555  -2.049  1.00  0.00           O  
HETATM 4238  H1  SPC  A00M     -26.787  22.049  -1.187  1.00  0.00           H  
HETATM 4239  H2  SPC  A00M     -27.152  20.606  -1.859  1.00  0.00           H  
HETATM 4240  O   SPC  A00N       5.136  16.651 -48.352  1.00  0.00           O  
HETATM 4241  H1  SPC  A00N       4.790  16.854 -47.436  1.00  0.00           H  
HETATM 4242  H2  SPC  A00N       5.857  15.961 -48.291  1.00  0.00           H  
HETATM 4243  O   SPC  A00O      21.148 -15.537 -29.384  1.00  0.00           O  
HETATM 4244  H1  SPC  A00O      21.499 -14.917 -30.085  1.00  0.00           H  
HETATM 4245  H2  SPC  A00O      20.846 -16.389 -29.813  1.00  0.00           H  
HETATM 4246  O   SPC  A00P      -3.365  -8.402 -23.946  1.00  0.00           O  
HETATM 4247  H1  SPC  A00P      -3.286  -7.596 -24.533  1.00  0.00           H  
HETATM 4248  H2  SPC  A00P      -3.462  -8.112 -22.994  1.00  0.00           H  
HETATM 4249  O   SPC  A00Q     -37.603 -21.787 -26.544  1.00  0.00           O  
HETATM 4250  H1  SPC  A00Q     -37.406 -22.753 -26.708  1.00  0.00           H  
HETATM 4251  H2  SPC  A00Q     -38.100 -21.410 -27.326  1.00  0.00           H  
HETATM 4252  O   SPC  A00R      40.495   6.433  -3.381  1.00  0.00           O  
HETATM 4253  H1  SPC  A00R      40.871   7.338  -3.582  1.00  0.00           H  
HETATM 4254  H2  SPC  A00R      41.238   5.766  -3.331  1.00  0.00           H  
HETATM 4255  O   SPC  A00S     -45.535 -11.602  11.536  1.00  0.00           O  
HETATM 4256  H1  SPC  A00S     -44.837 -10.917  11.746  1.00  0.00           H  
HETATM 4257  H2  SPC  A00S     -45.802 -11.523  10.576  1.00  0.00           H  
HETATM 4258  O   SPC  A00T     -25.675  28.402  -9.115  1.00  0.00           O  
HETATM 4259  H1  SPC  A00T     -25.285  27.923  -8.329  1.00  0.00           H  
HETATM 4260  H2  SPC  A00T     -26.444  28.966  -8.814  1.00  0.00           H  
HETATM 4261  O   SPC    42       3.940  -3.627 -40.123  1.00  0.00           O  
HETATM 4262  H1  SPC    42       4.713  -4.199 -39.848  1.00  0.00           H  
HETATM 4263  H2  SPC    42       3.669  -3.043 -39.359  1.00  0.00           H  
HETATM 4264  O   SPC    43     -28.830  11.124  32.424  1.00  0.00           O  
HETATM 4265  H1  SPC    43     -29.268  12.022  32.431  1.00  0.00           H  
HETATM 4266  H2  SPC    43     -29.521  10.416  32.275  1.00  0.00           H  
HETATM 4267  O   SPC    44      31.553 -29.538  -5.728  1.00  0.00           O  
HETATM 4268  H1  SPC    44      31.536 -28.587  -5.419  1.00  0.00           H  
HETATM 4269  H2  SPC    44      30.885 -29.662  -6.462  1.00  0.00           H  
HETATM 4270  O   SPC    45       2.347  51.753  -4.458  1.00  0.00           O  
HETATM 4271  H1  SPC    45       1.632  51.055  -4.503  1.00  0.00           H  
HETATM 4272  H2  SPC    45       2.758  51.750  -3.546  1.00  0.00           H  
HETATM 4273  O   SPC    46      -4.804  11.457 -47.150  1.00  0.00           O  
HETATM 4274  H1  SPC    46      -5.593  11.946 -47.522  1.00  0.00           H  
HETATM 4275  H2  SPC    46      -4.322  12.047 -46.502  1.00  0.00           H  
HETATM 4276  O   SPC    47       4.794 -17.159  -0.821  1.00  0.00           O  
HETATM 4277  H1  SPC    47       4.120 -16.758  -1.441  1.00  0.00           H  
HETATM 4278  H2  SPC    47       5.176 -17.986  -1.232  1.00  0.00           H  
HETATM 4279  O   SPC    48      40.565  33.533   6.373  1.00  0.00           O  
HETATM 4280  H1  SPC    48      40.553  33.735   5.394  1.00  0.00           H  
HETATM 4281  H2  SPC    48      39.742  33.908   6.801  1.00  0.00           H  
HETATM 4282  O   SPC    49      18.405 -17.638   2.035  1.00  0.00           O  
HETATM 4283  H1  SPC    49      18.353 -16.923   2.732  1.00  0.00           H  
HETATM 4284  H2  SPC    49      17.481 -17.925   1.783  1.00  0.00           H  
HETATM 4285  O   SPC    50      -3.523  -3.829 -38.295  1.00  0.00           O  
HETATM 4286  H1  SPC    50      -3.935  -4.098 -37.424  1.00  0.00           H  
HETATM 4287  H2  SPC    50      -2.584  -3.523 -38.140  1.00  0.00           H  
HETATM 4288  O   SPC    51      -4.672  21.084   3.126  1.00  0.00           O  
HETATM 4289  H1  SPC    51      -5.362  20.577   2.610  1.00  0.00           H  
HETATM 4290  H2  SPC    51      -4.278  20.491   3.828  1.00  0.00           H  
HETATM 4291  O   SPC    52      25.202  20.887  35.656  1.00  0.00           O  
HETATM 4292  H1  SPC    52      25.821  20.103  35.607  1.00  0.00           H  
HETATM 4293  H2  SPC    52      24.255  20.567  35.626  1.00  0.00           H  
HETATM 4294  O   SPC    53      31.047 -10.741 -14.099  1.00  0.00           O  
HETATM 4295  H1  SPC    53      30.417 -10.608 -14.865  1.00  0.00           H  
HETATM 4296  H2  SPC    53      31.080  -9.908 -13.547  1.00  0.00           H  
HETATM 4297  O   SPC    54       0.850   4.400 -51.729  1.00  0.00           O  
HETATM 4298  H1  SPC    54       0.044   4.574 -52.295  1.00  0.00           H  
HETATM 4299  H2  SPC    54       1.639   4.877 -52.116  1.00  0.00           H  
HETATM 4300  O   SPC    55      35.169 -23.536 -27.395  1.00  0.00           O  
HETATM 4301  H1  SPC    55      35.049 -24.159 -28.167  1.00  0.00           H  
HETATM 4302  H2  SPC    55      36.141 -23.334 -27.278  1.00  0.00           H  
HETATM 4303  O   SPC    56       4.636   5.172 -49.837  1.00  0.00           O  
HETATM 4304  H1  SPC    56       4.385   5.013 -50.792  1.00  0.00           H  
HETATM 4305  H2  SPC    56       5.517   5.644 -49.798  1.00  0.00           H  
HETATM 4306  O   SPC    57      11.984  26.374 -19.317  1.00  0.00           O  
HETATM 4307  H1  SPC    57      11.278  26.958 -18.917  1.00  0.00           H  
HETATM 4308  H2  SPC    57      12.881  26.653 -18.973  1.00  0.00           H  
HETATM 4309  O   SPC    58     -31.660 -36.205 -12.883  1.00  0.00           O  
HETATM 4310  H1  SPC    58     -31.463 -36.272 -13.861  1.00  0.00           H  
HETATM 4311  H2  SPC    58     -31.954 -37.097 -12.539  1.00  0.00           H  
HETATM 4312  O   SPC    59      16.508  -6.924 -24.412  1.00  0.00           O  
HETATM 4313  H1  SPC    59      15.710  -7.486 -24.629  1.00  0.00           H  
HETATM 4314  H2  SPC    59      17.176  -6.993 -25.153  1.00  0.00           H  
HETATM 4315  O   SPC    60     -10.720  21.947  14.821  1.00  0.00           O  
HETATM 4316  H1  SPC    60     -11.088  22.166  15.725  1.00  0.00           H  
HETATM 4317  H2  SPC    60     -11.306  22.347  14.116  1.00  0.00           H  
HETATM 4318  O   SPC    61      28.174  11.800 -12.359  1.00  0.00           O  
HETATM 4319  H1  SPC    61      28.211  10.835 -12.100  1.00  0.00           H  
HETATM 4320  H2  SPC    61      27.951  11.876 -13.330  1.00  0.00           H  
HETATM 4321  O   SPC    62      25.221  37.659  13.639  1.00  0.00           O  
HETATM 4322  H1  SPC    62      24.423  38.109  13.239  1.00  0.00           H  
HETATM 4323  H2  SPC    62      25.886  37.457  12.919  1.00  0.00           H  
HETATM 4324  O   SPC    63      -5.711  39.700 -24.049  1.00  0.00           O  
HETATM 4325  H1  SPC    63      -5.558  38.712 -24.078  1.00  0.00           H  
HETATM 4326  H2  SPC    63      -6.500  39.931 -24.619  1.00  0.00           H  
HETATM 4327  O   SPC    64     -24.097  16.232  36.855  1.00  0.00           O  
HETATM 4328  H1  SPC    64     -24.754  16.904  37.197  1.00  0.00           H  
HETATM 4329  H2  SPC    64     -23.172  16.605  36.924  1.00  0.00           H  
HETATM 4330  O   SPC    65       9.516 -23.439   3.730  1.00  0.00           O  
HETATM 4331  H1  SPC    65       8.940 -22.622   3.750  1.00  0.00           H  
HETATM 4332  H2  SPC    65      10.400 -23.234   4.150  1.00  0.00           H  
HETATM 4333  O   SPC    66     -55.475 -14.725   1.563  1.00  0.00           O  
HETATM 4334  H1  SPC    66     -54.671 -14.773   2.156  1.00  0.00           H  
HETATM 4335  H2  SPC    66     -55.953 -15.603   1.578  1.00  0.00           H  
HETATM 4336  O   SPC    67       3.648   0.061 -24.792  1.00  0.00           O  
HETATM 4337  H1  SPC    67       4.020   0.898 -24.390  1.00  0.00           H  
HETATM 4338  H2  SPC    67       4.301  -0.310 -25.453  1.00  0.00           H  
HETATM 4339  O   SPC    68       7.188 -12.596 -28.844  1.00  0.00           O  
HETATM 4340  H1  SPC    68       7.277 -13.318 -29.531  1.00  0.00           H  
HETATM 4341  H2  SPC    68       7.797 -11.838 -29.077  1.00  0.00           H  
HETATM 4342  O   SPC    69      -2.942 -25.813  15.921  1.00  0.00           O  
HETATM 4343  H1  SPC    69      -3.089 -25.208  15.138  1.00  0.00           H  
HETATM 4344  H2  SPC    69      -2.024 -25.663  16.289  1.00  0.00           H  
HETATM 4345  O   SPC    70      49.250   1.960  -2.896  1.00  0.00           O  
HETATM 4346  H1  SPC    70      49.520   1.139  -3.400  1.00  0.00           H  
HETATM 4347  H2  SPC    70      49.910   2.690  -3.071  1.00  0.00           H  
HETATM 4348  O   SPC    71     -43.068 -17.562  12.724  1.00  0.00           O  
HETATM 4349  H1  SPC    71     -42.308 -18.190  12.556  1.00  0.00           H  
HETATM 4350  H2  SPC    71     -43.814 -17.766  12.089  1.00  0.00           H  
HETATM 4351  O   SPC    72       8.909 -13.601  45.966  1.00  0.00           O  
HETATM 4352  H1  SPC    72       9.171 -12.967  46.694  1.00  0.00           H  
HETATM 4353  H2  SPC    72       9.229 -13.249  45.086  1.00  0.00           H  
HETATM 4354  O   SPC    73      23.362  45.259  -7.958  1.00  0.00           O  
HETATM 4355  H1  SPC    73      22.819  45.289  -7.118  1.00  0.00           H  
HETATM 4356  H2  SPC    73      23.092  46.014  -8.556  1.00  0.00           H  
HETATM 4357  O   SPC    74      11.795 -35.166  -8.974  1.00  0.00           O  
HETATM 4358  H1  SPC    74      12.060 -34.692  -8.135  1.00  0.00           H  
HETATM 4359  H2  SPC    74      12.613 -35.390  -9.503  1.00  0.00           H  
HETATM 4360  O   SPC    75     -24.340  12.245  46.737  1.00  0.00           O  
HETATM 4361  H1  SPC    75     -24.385  13.212  46.484  1.00  0.00           H  
HETATM 4362  H2  SPC    75     -25.211  11.803  46.520  1.00  0.00           H  
HETATM 4363  O   SPC    76     -30.043  27.465   6.019  1.00  0.00           O  
HETATM 4364  H1  SPC    76     -30.405  27.640   5.103  1.00  0.00           H  
HETATM 4365  H2  SPC    76     -30.385  26.586   6.350  1.00  0.00           H  
HETATM 4366  O   SPC    77      -9.430 -25.658  -4.112  1.00  0.00           O  
HETATM 4367  H1  SPC    77      -9.671 -25.773  -3.149  1.00  0.00           H  
HETATM 4368  H2  SPC    77      -9.299 -24.686  -4.309  1.00  0.00           H  
HETATM 4369  O   SPC    78      21.417 -17.620  10.920  1.00  0.00           O  
HETATM 4370  H1  SPC    78      21.229 -17.843  11.876  1.00  0.00           H  
HETATM 4371  H2  SPC    78      20.722 -16.986  10.582  1.00  0.00           H  
HETATM 4372  O   SPC    79      -7.703  44.995  -6.530  1.00  0.00           O  
HETATM 4373  H1  SPC    79      -7.636  44.631  -7.459  1.00  0.00           H  
HETATM 4374  H2  SPC    79      -6.824  45.391  -6.262  1.00  0.00           H  
HETATM 4375  O   SPC    80      38.114  19.256  27.759  1.00  0.00           O  
HETATM 4376  H1  SPC    80      39.060  19.079  28.033  1.00  0.00           H  
HETATM 4377  H2  SPC    80      37.938  20.240  27.784  1.00  0.00           H  
HETATM 4378  O   SPC    81      -8.540  41.866  -0.870  1.00  0.00           O  
HETATM 4379  H1  SPC    81      -9.156  41.512  -1.574  1.00  0.00           H  
HETATM 4380  H2  SPC    81      -8.490  42.862  -0.941  1.00  0.00           H  
HETATM 4381  O   SPC    82       3.652  11.714  46.795  1.00  0.00           O  
HETATM 4382  H1  SPC    82       3.174  11.626  45.921  1.00  0.00           H  
HETATM 4383  H2  SPC    82       4.464  12.285  46.675  1.00  0.00           H  
HETATM 4384  O   SPC    83      -6.966  45.979 -23.725  1.00  0.00           O  
HETATM 4385  H1  SPC    83      -7.286  45.169 -23.234  1.00  0.00           H  
HETATM 4386  H2  SPC    83      -6.427  45.696 -24.519  1.00  0.00           H  
HETATM 4387  O   SPC    84      20.853   6.852 -28.955  1.00  0.00           O  
HETATM 4388  H1  SPC    84      21.239   6.389 -28.157  1.00  0.00           H  
HETATM 4389  H2  SPC    84      21.558   6.951 -29.657  1.00  0.00           H  
HETATM 4390  O   SPC    85     -24.221 -36.583 -12.872  1.00  0.00           O  
HETATM 4391  H1  SPC    85     -23.739 -35.964 -12.253  1.00  0.00           H  
HETATM 4392  H2  SPC    85     -24.389 -37.454 -12.410  1.00  0.00           H  
HETATM 4393  O   SPC    86      38.299  29.066   5.184  1.00  0.00           O  
HETATM 4394  H1  SPC    86      37.981  29.059   4.236  1.00  0.00           H  
HETATM 4395  H2  SPC    86      37.757  28.420   5.722  1.00  0.00           H  
HETATM 4396  O   SPC    87      19.977  15.004  20.296  1.00  0.00           O  
HETATM 4397  H1  SPC    87      20.281  14.480  21.092  1.00  0.00           H  
HETATM 4398  H2  SPC    87      20.620  15.751  20.124  1.00  0.00           H  
HETATM 4399  O   SPC    88       2.015  24.171  -0.727  1.00  0.00           O  
HETATM 4400  H1  SPC    88       1.553  23.651  -0.009  1.00  0.00           H  
HETATM 4401  H2  SPC    88       1.943  25.148  -0.529  1.00  0.00           H  
HETATM 4402  O   SPC    89       0.862  -8.189  -9.497  1.00  0.00           O  
HETATM 4403  H1  SPC    89       1.159  -9.122  -9.702  1.00  0.00           H  
HETATM 4404  H2  SPC    89      -0.071  -8.207  -9.139  1.00  0.00           H  
HETATM 4405  O   SPC    90     -12.666 -21.669  34.412  1.00  0.00           O  
HETATM 4406  H1  SPC    90     -12.808 -21.212  35.290  1.00  0.00           H  
HETATM 4407  H2  SPC    90     -12.772 -21.006  33.671  1.00  0.00           H  
HETATM 4408  O   SPC    91      34.437 -11.723 -26.360  1.00  0.00           O  
HETATM 4409  H1  SPC    91      35.422 -11.601 -26.241  1.00  0.00           H  
HETATM 4410  H2  SPC    91      33.950 -11.215 -25.649  1.00  0.00           H  
HETATM 4411  O   SPC    92     -47.281   8.957  14.489  1.00  0.00           O  
HETATM 4412  H1  SPC    92     -48.166   9.368  14.707  1.00  0.00           H  
HETATM 4413  H2  SPC    92     -47.112   8.184  15.100  1.00  0.00           H  
HETATM 4414  O   SPC    93     -13.512 -13.390  23.555  1.00  0.00           O  
HETATM 4415  H1  SPC    93     -14.312 -13.904  23.244  1.00  0.00           H  
HETATM 4416  H2  SPC    93     -13.119 -12.888  22.784  1.00  0.00           H  
HETATM 4417  O   SPC    94     -10.082  -2.574  49.946  1.00  0.00           O  
HETATM 4418  H1  SPC    94      -9.139  -2.356  49.696  1.00  0.00           H  
HETATM 4419  H2  SPC    94     -10.098  -3.409  50.495  1.00  0.00           H  
HETATM 4420  O   SPC    95     -13.835 -28.456  30.595  1.00  0.00           O  
HETATM 4421  H1  SPC    95     -14.633 -28.245  31.159  1.00  0.00           H  
HETATM 4422  H2  SPC    95     -13.001 -28.291  31.122  1.00  0.00           H  
HETATM 4423  O   SPC    96      -4.875 -22.548 -19.302  1.00  0.00           O  
HETATM 4424  H1  SPC    96      -4.943 -22.706 -20.287  1.00  0.00           H  
HETATM 4425  H2  SPC    96      -5.637 -21.973 -19.003  1.00  0.00           H  
HETATM 4426  O   SPC    97       4.348  53.374 -25.448  1.00  0.00           O  
HETATM 4427  H1  SPC    97       4.760  54.206 -25.820  1.00  0.00           H  
HETATM 4428  H2  SPC    97       3.641  53.045 -26.074  1.00  0.00           H  
HETATM 4429  O   SPC    98      27.909  15.829 -10.740  1.00  0.00           O  
HETATM 4430  H1  SPC    98      27.524  16.509 -10.116  1.00  0.00           H  
HETATM 4431  H2  SPC    98      28.317  15.085 -10.212  1.00  0.00           H  
HETATM 4432  O   SPC    99       4.246  47.074 -11.536  1.00  0.00           O  
HETATM 4433  H1  SPC    99       4.892  47.338 -12.252  1.00  0.00           H  
HETATM 4434  H2  SPC    99       3.862  46.175 -11.748  1.00  0.00           H  
HETATM 4435  O   SPC   100      16.169  20.418  16.153  1.00  0.00           O  
HETATM 4436  H1  SPC   100      16.199  21.310  15.701  1.00  0.00           H  
HETATM 4437  H2  SPC   100      15.286  19.983  15.974  1.00  0.00           H  
HETATM 4438  O   SPC   101      29.495   1.177  15.671  1.00  0.00           O  
HETATM 4439  H1  SPC   101      29.215   0.639  16.465  1.00  0.00           H  
HETATM 4440  H2  SPC   101      28.793   1.115  14.961  1.00  0.00           H  
HETATM 4441  O   SPC   102     -40.927 -16.837 -14.986  1.00  0.00           O  
HETATM 4442  H1  SPC   102     -40.039 -16.939 -15.435  1.00  0.00           H  
HETATM 4443  H2  SPC   102     -40.819 -16.289 -14.156  1.00  0.00           H  
HETATM 4444  O   SPC   103       4.785 -44.617   4.347  1.00  0.00           O  
HETATM 4445  H1  SPC   103       5.169 -44.637   3.423  1.00  0.00           H  
HETATM 4446  H2  SPC   103       5.214 -45.330   4.901  1.00  0.00           H  
HETATM 4447  O   SPC   104      -2.561  52.336  -7.921  1.00  0.00           O  
HETATM 4448  H1  SPC   104      -2.165  52.829  -8.696  1.00  0.00           H  
HETATM 4449  H2  SPC   104      -3.017  52.984  -7.312  1.00  0.00           H  
HETATM 4450  O   SPC   105     -16.584 -33.372   2.204  1.00  0.00           O  
HETATM 4451  H1  SPC   105     -16.859 -34.323   2.343  1.00  0.00           H  
HETATM 4452  H2  SPC   105     -15.627 -33.260   2.472  1.00  0.00           H  
HETATM 4453  O   SPC   106     -28.890  -5.401 -20.812  1.00  0.00           O  
HETATM 4454  H1  SPC   106     -29.453  -5.434 -19.986  1.00  0.00           H  
HETATM 4455  H2  SPC   106     -28.491  -4.489 -20.907  1.00  0.00           H  
HETATM 4456  O   SPC   107     -13.048  19.871 -36.407  1.00  0.00           O  
HETATM 4457  H1  SPC   107     -12.457  19.553 -37.150  1.00  0.00           H  
HETATM 4458  H2  SPC   107     -12.524  20.464 -35.796  1.00  0.00           H  
HETATM 4459  O   SPC   108       3.130 -23.816  35.858  1.00  0.00           O  
HETATM 4460  H1  SPC   108       3.870 -24.309  36.314  1.00  0.00           H  
HETATM 4461  H2  SPC   108       2.427 -23.576  36.528  1.00  0.00           H  
HETATM 4462  O   SPC   109     -23.227 -21.569 -32.178  1.00  0.00           O  
HETATM 4463  H1  SPC   109     -22.722 -22.351 -32.544  1.00  0.00           H  
HETATM 4464  H2  SPC   109     -23.238 -20.834 -32.856  1.00  0.00           H  
HETATM 4465  O   SPC   110     -12.665 -19.468  32.883  1.00  0.00           O  
HETATM 4466  H1  SPC   110     -12.231 -18.926  33.602  1.00  0.00           H  
HETATM 4467  H2  SPC   110     -12.007 -19.637  32.149  1.00  0.00           H  
HETATM 4468  O   SPC   111       3.270  34.404  14.189  1.00  0.00           O  
HETATM 4469  H1  SPC   111       3.126  34.944  15.019  1.00  0.00           H  
HETATM 4470  H2  SPC   111       3.336  33.436  14.429  1.00  0.00           H  
HETATM 4471  O   SPC   112      -1.701  26.767 -42.890  1.00  0.00           O  
HETATM 4472  H1  SPC   112      -2.035  26.357 -42.041  1.00  0.00           H  
HETATM 4473  H2  SPC   112      -2.477  26.993 -43.479  1.00  0.00           H  
HETATM 4474  O   SPC   113      -4.840 -31.455  25.252  1.00  0.00           O  
HETATM 4475  H1  SPC   113      -5.161 -31.889  24.411  1.00  0.00           H  
HETATM 4476  H2  SPC   113      -4.560 -30.515  25.056  1.00  0.00           H  
HETATM 4477  O   SPC   114     -34.189   0.111   2.193  1.00  0.00           O  
HETATM 4478  H1  SPC   114     -34.295  -0.064   3.172  1.00  0.00           H  
HETATM 4479  H2  SPC   114     -33.324  -0.278   1.876  1.00  0.00           H  
HETATM 4480  O   SPC   115      17.007   6.031 -45.805  1.00  0.00           O  
HETATM 4481  H1  SPC   115      16.018   6.106 -45.674  1.00  0.00           H  
HETATM 4482  H2  SPC   115      17.398   6.945 -45.919  1.00  0.00           H  
HETATM 4483  O   SPC   116     -41.623 -38.100  -2.246  1.00  0.00           O  
HETATM 4484  H1  SPC   116     -42.166 -37.433  -1.736  1.00  0.00           H  
HETATM 4485  H2  SPC   116     -41.678 -38.990  -1.794  1.00  0.00           H  
HETATM 4486  O   SPC   117       1.297   0.954 -37.759  1.00  0.00           O  
HETATM 4487  H1  SPC   117       0.514   0.582 -38.257  1.00  0.00           H  
HETATM 4488  H2  SPC   117       1.018   1.779 -37.267  1.00  0.00           H  
HETATM 4489  O   SPC   118     -42.435 -28.326  -6.722  1.00  0.00           O  
HETATM 4490  H1  SPC   118     -43.219 -28.945  -6.758  1.00  0.00           H  
HETATM 4491  H2  SPC   118     -42.622 -27.588  -6.074  1.00  0.00           H  
HETATM 4492  O   SPC   119      31.046 -25.495 -26.498  1.00  0.00           O  
HETATM 4493  H1  SPC   119      30.118 -25.220 -26.243  1.00  0.00           H  
HETATM 4494  H2  SPC   119      31.544 -24.701 -26.848  1.00  0.00           H  
HETATM 4495  O   SPC   120      19.078 -19.904  22.353  1.00  0.00           O  
HETATM 4496  H1  SPC   120      18.098 -20.016  22.522  1.00  0.00           H  
HETATM 4497  H2  SPC   120      19.236 -19.784  21.373  1.00  0.00           H  
HETATM 4498  O   SPC   121     -25.376 -20.349 -24.201  1.00  0.00           O  
HETATM 4499  H1  SPC   121     -26.351 -20.365 -24.424  1.00  0.00           H  
HETATM 4500  H2  SPC   121     -24.902 -19.727 -24.823  1.00  0.00           H  
HETATM 4501  O   SPC   122      33.589 -24.306   1.542  1.00  0.00           O  
HETATM 4502  H1  SPC   122      34.284 -24.967   1.823  1.00  0.00           H  
HETATM 4503  H2  SPC   122      33.245 -23.821   2.346  1.00  0.00           H  
HETATM 4504  O   SPC   123     -22.200 -21.655   4.241  1.00  0.00           O  
HETATM 4505  H1  SPC   123     -21.561 -22.258   4.719  1.00  0.00           H  
HETATM 4506  H2  SPC   123     -22.301 -21.959   3.294  1.00  0.00           H  
HETATM 4507  O   SPC   124       1.500  43.960 -14.696  1.00  0.00           O  
HETATM 4508  H1  SPC   124       1.262  43.036 -14.997  1.00  0.00           H  
HETATM 4509  H2  SPC   124       1.767  44.511 -15.486  1.00  0.00           H  
HETATM 4510  O   SPC   125     -28.248  -1.327 -18.778  1.00  0.00           O  
HETATM 4511  H1  SPC   125     -28.376  -0.422 -18.373  1.00  0.00           H  
HETATM 4512  H2  SPC   125     -28.389  -1.273 -19.766  1.00  0.00           H  
HETATM 4513  O   SPC   126      24.412 -39.143   6.461  1.00  0.00           O  
HETATM 4514  H1  SPC   126      24.988 -38.327   6.403  1.00  0.00           H  
HETATM 4515  H2  SPC   126      24.821 -39.795   7.099  1.00  0.00           H  
HETATM 4516  O   SPC   127       0.739  26.581 -16.090  1.00  0.00           O  
HETATM 4517  H1  SPC   127      -0.201  26.246 -16.023  1.00  0.00           H  
HETATM 4518  H2  SPC   127       1.302  26.137 -15.394  1.00  0.00           H  
HETATM 4519  O   SPC   128     -16.038 -36.047  -8.372  1.00  0.00           O  
HETATM 4520  H1  SPC   128     -15.548 -35.443  -9.000  1.00  0.00           H  
HETATM 4521  H2  SPC   128     -15.386 -36.646  -7.907  1.00  0.00           H  
HETATM 4522  O   SPC   129      54.643 -14.963 -25.267  1.00  0.00           O  
HETATM 4523  H1  SPC   129      54.355 -14.169 -24.732  1.00  0.00           H  
HETATM 4524  H2  SPC   129      54.949 -15.688 -24.649  1.00  0.00           H  
HETATM 4525  O   SPC   130      10.422 -26.700  23.322  1.00  0.00           O  
HETATM 4526  H1  SPC   130      11.160 -27.173  22.840  1.00  0.00           H  
HETATM 4527  H2  SPC   130      10.413 -25.737  23.055  1.00  0.00           H  
HETATM 4528  O   SPC   131      -9.506 -18.620 -22.160  1.00  0.00           O  
HETATM 4529  H1  SPC   131      -8.762 -19.283 -22.245  1.00  0.00           H  
HETATM 4530  H2  SPC   131     -10.383 -19.100 -22.167  1.00  0.00           H  
HETATM 4531  O   SPC   132      37.137  14.507  15.194  1.00  0.00           O  
HETATM 4532  H1  SPC   132      36.849  15.445  14.999  1.00  0.00           H  
HETATM 4533  H2  SPC   132      38.074  14.373  14.871  1.00  0.00           H  
HETATM 4534  O   SPC   133     -16.027   3.338  36.275  1.00  0.00           O  
HETATM 4535  H1  SPC   133     -16.406   3.364  35.351  1.00  0.00           H  
HETATM 4536  H2  SPC   133     -15.166   3.845  36.297  1.00  0.00           H  
HETATM 4537  O   SPC   134     -22.819 -17.437  24.091  1.00  0.00           O  
HETATM 4538  H1  SPC   134     -22.335 -17.810  23.300  1.00  0.00           H  
HETATM 4539  H2  SPC   134     -22.383 -16.583  24.376  1.00  0.00           H  
HETATM 4540  O   SPC   135     -38.631 -24.488 -16.313  1.00  0.00           O  
HETATM 4541  H1  SPC   135     -37.670 -24.224 -16.388  1.00  0.00           H  
HETATM 4542  H2  SPC   135     -38.965 -24.789 -17.207  1.00  0.00           H  
HETATM 4543  O   SPC   136      27.329  11.637   4.558  1.00  0.00           O  
HETATM 4544  H1  SPC   136      26.550  11.019   4.455  1.00  0.00           H  
HETATM 4545  H2  SPC   136      28.040  11.190   5.100  1.00  0.00           H  
HETATM 4546  O   SPC   137     -34.552 -12.322  22.853  1.00  0.00           O  
HETATM 4547  H1  SPC   137     -35.155 -12.876  23.427  1.00  0.00           H  
HETATM 4548  H2  SPC   137     -34.849 -12.385  21.900  1.00  0.00           H  
HETATM 4549  O   SPC   138      -7.541  16.539  16.960  1.00  0.00           O  
HETATM 4550  H1  SPC   138      -7.789  16.024  17.780  1.00  0.00           H  
HETATM 4551  H2  SPC   138      -6.721  17.082  17.143  1.00  0.00           H  
HETATM 4552  O   SPC   139       4.271  21.965 -22.445  1.00  0.00           O  
HETATM 4553  H1  SPC   139       4.931  22.709 -22.554  1.00  0.00           H  
HETATM 4554  H2  SPC   139       4.758  21.111 -22.263  1.00  0.00           H  
HETATM 4555  O   SPC   140     -20.401 -27.785 -20.753  1.00  0.00           O  
HETATM 4556  H1  SPC   140     -21.040 -28.264 -21.356  1.00  0.00           H  
HETATM 4557  H2  SPC   140     -19.878 -27.119 -21.285  1.00  0.00           H  
HETATM 4558  O   SPC   141      14.688 -14.933 -40.446  1.00  0.00           O  
HETATM 4559  H1  SPC   141      14.094 -15.329 -39.745  1.00  0.00           H  
HETATM 4560  H2  SPC   141      15.465 -14.483 -40.007  1.00  0.00           H  
HETATM 4561  O   SPC   142     -30.116 -12.121  23.415  1.00  0.00           O  
HETATM 4562  H1  SPC   142     -29.835 -12.794  24.100  1.00  0.00           H  
HETATM 4563  H2  SPC   142     -29.473 -11.356  23.416  1.00  0.00           H  
HETATM 4564  O   SPC   143       7.540  42.702   4.979  1.00  0.00           O  
HETATM 4565  H1  SPC   143       6.583  42.974   4.878  1.00  0.00           H  
HETATM 4566  H2  SPC   143       8.130  43.401   4.575  1.00  0.00           H  
HETATM 4567  O   SPC   144      -2.319  26.248  19.945  1.00  0.00           O  
HETATM 4568  H1  SPC   144      -1.943  27.155  19.760  1.00  0.00           H  
HETATM 4569  H2  SPC   144      -1.742  25.777  20.612  1.00  0.00           H  
HETATM 4570  O   SPC   145     -12.735  31.255  12.321  1.00  0.00           O  
HETATM 4571  H1  SPC   145     -12.764  30.629  13.101  1.00  0.00           H  
HETATM 4572  H2  SPC   145     -12.113  32.011  12.524  1.00  0.00           H  
HETATM 4573  O   SPC   146      -3.279 -20.062  42.515  1.00  0.00           O  
HETATM 4574  H1  SPC   146      -3.979 -19.425  42.194  1.00  0.00           H  
HETATM 4575  H2  SPC   146      -3.275 -20.875  41.932  1.00  0.00           H  
HETATM 4576  O   SPC   147      -6.144  26.377  27.236  1.00  0.00           O  
HETATM 4577  H1  SPC   147      -5.823  26.451  28.180  1.00  0.00           H  
HETATM 4578  H2  SPC   147      -5.537  25.769  26.724  1.00  0.00           H  
HETATM 4579  O   SPC   148      -5.371  27.236 -27.006  1.00  0.00           O  
HETATM 4580  H1  SPC   148      -5.485  26.294 -27.320  1.00  0.00           H  
HETATM 4581  H2  SPC   148      -4.581  27.646 -27.462  1.00  0.00           H  
HETATM 4582  O   SPC   149      -4.649 -11.763   2.831  1.00  0.00           O  
HETATM 4583  H1  SPC   149      -5.125 -11.371   2.043  1.00  0.00           H  
HETATM 4584  H2  SPC   149      -3.975 -11.108   3.172  1.00  0.00           H  
HETATM 4585  O   SPC   150      37.389   3.145 -16.692  1.00  0.00           O  
HETATM 4586  H1  SPC   150      37.603   4.097 -16.908  1.00  0.00           H  
HETATM 4587  H2  SPC   150      36.399   3.007 -16.742  1.00  0.00           H  
HETATM 4588  O   SPC   151       6.359 -36.254   4.631  1.00  0.00           O  
HETATM 4589  H1  SPC   151       7.248 -35.869   4.879  1.00  0.00           H  
HETATM 4590  H2  SPC   151       6.361 -36.500   3.662  1.00  0.00           H  
HETATM 4591  O   SPC   152     -15.887   1.092 -26.808  1.00  0.00           O  
HETATM 4592  H1  SPC   152     -15.345   0.631 -27.510  1.00  0.00           H  
HETATM 4593  H2  SPC   152     -16.679   0.528 -26.575  1.00  0.00           H  
HETATM 4594  O   SPC   153       1.828   6.975  52.994  1.00  0.00           O  
HETATM 4595  H1  SPC   153       2.807   7.056  52.811  1.00  0.00           H  
HETATM 4596  H2  SPC   153       1.355   6.693  52.159  1.00  0.00           H  
HETATM 4597  O   SPC   154     -29.552   6.796  19.037  1.00  0.00           O  
HETATM 4598  H1  SPC   154     -28.825   6.178  19.337  1.00  0.00           H  
HETATM 4599  H2  SPC   154     -29.554   6.849  18.038  1.00  0.00           H  
HETATM 4600  O   SPC   155      -5.158   3.614 -53.341  1.00  0.00           O  
HETATM 4601  H1  SPC   155      -4.873   2.832 -52.787  1.00  0.00           H  
HETATM 4602  H2  SPC   155      -6.157   3.651 -53.375  1.00  0.00           H  
HETATM 4603  O   SPC   156       3.153  24.798   6.449  1.00  0.00           O  
HETATM 4604  H1  SPC   156       3.876  25.447   6.681  1.00  0.00           H  
HETATM 4605  H2  SPC   156       3.430  23.877   6.725  1.00  0.00           H  
HETATM 4606  O   SPC   157      -5.730 -46.072  -0.245  1.00  0.00           O  
HETATM 4607  H1  SPC   157      -6.335 -45.979   0.546  1.00  0.00           H  
HETATM 4608  H2  SPC   157      -5.370 -47.004  -0.281  1.00  0.00           H  
HETATM 4609  O   SPC   158      12.108  55.263 -16.616  1.00  0.00           O  
HETATM 4610  H1  SPC   158      13.071  55.532 -16.633  1.00  0.00           H  
HETATM 4611  H2  SPC   158      12.030  54.327 -16.273  1.00  0.00           H  
HETATM 4612  O   SPC   159      16.490 -17.060  -1.609  1.00  0.00           O  
HETATM 4613  H1  SPC   159      15.532 -17.242  -1.387  1.00  0.00           H  
HETATM 4614  H2  SPC   159      16.540 -16.516  -2.447  1.00  0.00           H  
HETATM 4615  O   SPC   160     -40.898  -2.464  14.495  1.00  0.00           O  
HETATM 4616  H1  SPC   160     -41.153  -3.180  15.145  1.00  0.00           H  
HETATM 4617  H2  SPC   160     -40.885  -2.843  13.570  1.00  0.00           H  
HETATM 4618  O   SPC   161     -44.834 -32.077  -4.451  1.00  0.00           O  
HETATM 4619  H1  SPC   161     -43.885 -31.761  -4.469  1.00  0.00           H  
HETATM 4620  H2  SPC   161     -45.441 -31.320  -4.694  1.00  0.00           H  
HETATM 4621  O   SPC   162     -25.595  -0.911  15.217  1.00  0.00           O  
HETATM 4622  H1  SPC   162     -25.110  -0.467  14.464  1.00  0.00           H  
HETATM 4623  H2  SPC   162     -26.027  -1.750  14.886  1.00  0.00           H  
HETATM 4624  O   SPC   163      32.163  23.331   8.801  1.00  0.00           O  
HETATM 4625  H1  SPC   163      32.263  23.956   8.028  1.00  0.00           H  
HETATM 4626  H2  SPC   163      31.253  22.918   8.781  1.00  0.00           H  
HETATM 4627  O   SPC   164     -29.077   5.362  23.855  1.00  0.00           O  
HETATM 4628  H1  SPC   164     -28.736   4.481  24.184  1.00  0.00           H  
HETATM 4629  H2  SPC   164     -29.624   5.796  24.571  1.00  0.00           H  
HETATM 4630  O   SPC   165      29.512  10.230 -23.268  1.00  0.00           O  
HETATM 4631  H1  SPC   165      29.000  10.253 -24.126  1.00  0.00           H  
HETATM 4632  H2  SPC   165      30.492  10.266 -23.464  1.00  0.00           H  
HETATM 4633  O   SPC   166      21.214  -6.619   0.717  1.00  0.00           O  
HETATM 4634  H1  SPC   166      20.233  -6.580   0.909  1.00  0.00           H  
HETATM 4635  H2  SPC   166      21.412  -7.421   0.153  1.00  0.00           H  
HETATM 4636  O   SPC   167      45.906 -19.153 -27.635  1.00  0.00           O  
HETATM 4637  H1  SPC   167      45.914 -19.609 -28.525  1.00  0.00           H  
HETATM 4638  H2  SPC   167      45.281 -19.632 -27.020  1.00  0.00           H  
HETATM 4639  O   SPC   168      22.956 -28.157  -0.633  1.00  0.00           O  
HETATM 4640  H1  SPC   168      22.891 -27.895   0.330  1.00  0.00           H  
HETATM 4641  H2  SPC   168      23.779 -28.707  -0.774  1.00  0.00           H  
HETATM 4642  O   SPC   169     -30.239  11.678  43.231  1.00  0.00           O  
HETATM 4643  H1  SPC   169     -30.800  11.878  44.034  1.00  0.00           H  
HETATM 4644  H2  SPC   169     -29.518  12.365  43.149  1.00  0.00           H  
HETATM 4645  O   SPC   170      26.931   7.073   0.463  1.00  0.00           O  
HETATM 4646  H1  SPC   170      26.194   7.745   0.392  1.00  0.00           H  
HETATM 4647  H2  SPC   170      27.804   7.547   0.582  1.00  0.00           H  
HETATM 4648  O   SPC   171      -6.836  48.091  -9.141  1.00  0.00           O  
HETATM 4649  H1  SPC   171      -5.885  48.377  -9.253  1.00  0.00           H  
HETATM 4650  H2  SPC   171      -7.176  48.404  -8.254  1.00  0.00           H  
HETATM 4651  O   SPC   172      -7.124  32.142  18.864  1.00  0.00           O  
HETATM 4652  H1  SPC   172      -8.043  31.789  19.040  1.00  0.00           H  
HETATM 4653  H2  SPC   172      -6.475  31.707  19.488  1.00  0.00           H  
HETATM 4654  O   SPC   173      -1.384 -47.101  33.661  1.00  0.00           O  
HETATM 4655  H1  SPC   173      -0.533 -47.497  33.317  1.00  0.00           H  
HETATM 4656  H2  SPC   173      -1.278 -46.110  33.749  1.00  0.00           H  
HETATM 4657  O   SPC   174     -15.783 -18.850  23.499  1.00  0.00           O  
HETATM 4658  H1  SPC   174     -15.754 -18.228  22.717  1.00  0.00           H  
HETATM 4659  H2  SPC   174     -16.704 -18.852  23.889  1.00  0.00           H  
HETATM 4660  O   SPC   175      -2.227  43.239   5.737  1.00  0.00           O  
HETATM 4661  H1  SPC   175      -2.271  44.091   5.215  1.00  0.00           H  
HETATM 4662  H2  SPC   175      -1.371  42.765   5.530  1.00  0.00           H  
HETATM 4663  O   SPC   176       7.035 -52.003  24.032  1.00  0.00           O  
HETATM 4664  H1  SPC   176       6.233 -52.185  23.463  1.00  0.00           H  
HETATM 4665  H2  SPC   176       6.812 -51.301  24.709  1.00  0.00           H  
HETATM 4666  O   SPC   177      52.029 -20.422 -23.693  1.00  0.00           O  
HETATM 4667  H1  SPC   177      52.261 -21.355 -23.417  1.00  0.00           H  
HETATM 4668  H2  SPC   177      52.257 -20.293 -24.658  1.00  0.00           H  
HETATM 4669  O   SPC   178       6.210 -36.254  27.165  1.00  0.00           O  
HETATM 4670  H1  SPC   178       6.050 -35.988  28.116  1.00  0.00           H  
HETATM 4671  H2  SPC   178       5.861 -35.541  26.557  1.00  0.00           H  
HETATM 4672  O   SPC   179       2.701  31.707 -24.025  1.00  0.00           O  
HETATM 4673  H1  SPC   179       3.473  32.264 -23.718  1.00  0.00           H  
HETATM 4674  H2  SPC   179       2.006  31.676 -23.306  1.00  0.00           H  
HETATM 4675  O   SPC   180      44.176  -9.019  -7.013  1.00  0.00           O  
HETATM 4676  H1  SPC   180      43.203  -8.802  -6.937  1.00  0.00           H  
HETATM 4677  H2  SPC   180      44.287 -10.001  -7.168  1.00  0.00           H  
HETATM 4678  O   SPC   181      34.738   6.240 -22.893  1.00  0.00           O  
HETATM 4679  H1  SPC   181      35.625   6.255 -23.355  1.00  0.00           H  
HETATM 4680  H2  SPC   181      34.508   7.163 -22.585  1.00  0.00           H  
HETATM 4681  O   SPC   182       5.040 -26.061 -18.746  1.00  0.00           O  
HETATM 4682  H1  SPC   182       5.860 -25.757 -18.262  1.00  0.00           H  
HETATM 4683  H2  SPC   182       4.767 -26.961 -18.406  1.00  0.00           H  
HETATM 4684  O   SPC   183      39.575 -24.430 -26.449  1.00  0.00           O  
HETATM 4685  H1  SPC   183      38.843 -24.954 -26.014  1.00  0.00           H  
HETATM 4686  H2  SPC   183      39.459 -24.456 -27.442  1.00  0.00           H  
HETATM 4687  O   SPC   184      27.870 -21.730 -24.424  1.00  0.00           O  
HETATM 4688  H1  SPC   184      27.074 -22.253 -24.121  1.00  0.00           H  
HETATM 4689  H2  SPC   184      28.557 -21.717 -23.697  1.00  0.00           H  
HETATM 4690  O   SPC   185     -19.783  32.184  21.110  1.00  0.00           O  
HETATM 4691  H1  SPC   185     -19.301  31.551  20.505  1.00  0.00           H  
HETATM 4692  H2  SPC   185     -20.489  31.689  21.617  1.00  0.00           H  
HETATM 4693  O   SPC   186       9.165  37.037  -0.680  1.00  0.00           O  
HETATM 4694  H1  SPC   186       8.338  36.657  -1.093  1.00  0.00           H  
HETATM 4695  H2  SPC   186       9.727  36.295  -0.315  1.00  0.00           H  
HETATM 4696  O   SPC   187      24.942  25.785  19.963  1.00  0.00           O  
HETATM 4697  H1  SPC   187      24.895  24.809  20.175  1.00  0.00           H  
HETATM 4698  H2  SPC   187      25.865  26.013  19.651  1.00  0.00           H  
HETATM 4699  O   SPC   188      18.451  16.264  40.412  1.00  0.00           O  
HETATM 4700  H1  SPC   188      19.000  16.237  41.248  1.00  0.00           H  
HETATM 4701  H2  SPC   188      18.436  15.355  39.994  1.00  0.00           H  
HETATM 4702  O   SPC   189      18.749  -1.619  18.598  1.00  0.00           O  
HETATM 4703  H1  SPC   189      18.884  -2.503  18.150  1.00  0.00           H  
HETATM 4704  H2  SPC   189      18.735  -1.747  19.589  1.00  0.00           H  
HETATM 4705  O   SPC   190       0.818  52.447 -27.720  1.00  0.00           O  
HETATM 4706  H1  SPC   190       1.684  51.977 -27.888  1.00  0.00           H  
HETATM 4707  H2  SPC   190       0.196  52.284 -28.486  1.00  0.00           H  
HETATM 4708  O   SPC   191     -24.301 -23.305   0.655  1.00  0.00           O  
HETATM 4709  H1  SPC   191     -23.557 -22.761   1.043  1.00  0.00           H  
HETATM 4710  H2  SPC   191     -25.174 -22.986   1.022  1.00  0.00           H  
HETATM 4711  O   SPC   192      18.266  51.079  -7.121  1.00  0.00           O  
HETATM 4712  H1  SPC   192      17.510  50.574  -7.538  1.00  0.00           H  
HETATM 4713  H2  SPC   192      17.902  51.822  -6.560  1.00  0.00           H  
HETATM 4714  O   SPC   193      18.764 -26.595  10.510  1.00  0.00           O  
HETATM 4715  H1  SPC   193      18.829 -26.441  11.496  1.00  0.00           H  
HETATM 4716  H2  SPC   193      18.506 -27.546  10.338  1.00  0.00           H  
HETATM 4717  O   SPC   194      14.515 -31.335  -8.667  1.00  0.00           O  
HETATM 4718  H1  SPC   194      14.723 -32.056  -9.328  1.00  0.00           H  
HETATM 4719  H2  SPC   194      15.016 -30.505  -8.911  1.00  0.00           H  
HETATM 4720  O   SPC   195     -19.277  19.547   1.194  1.00  0.00           O  
HETATM 4721  H1  SPC   195     -18.616  18.918   0.784  1.00  0.00           H  
HETATM 4722  H2  SPC   195     -20.122  19.054   1.401  1.00  0.00           H  
HETATM 4723  O   SPC   196     -46.094 -22.993  -9.895  1.00  0.00           O  
HETATM 4724  H1  SPC   196     -46.747 -23.580  -9.417  1.00  0.00           H  
HETATM 4725  H2  SPC   196     -45.514 -23.552 -10.486  1.00  0.00           H  
HETATM 4726  O   SPC   197     -36.842  14.618  20.065  1.00  0.00           O  
HETATM 4727  H1  SPC   197     -36.123  15.284  19.867  1.00  0.00           H  
HETATM 4728  H2  SPC   197     -36.678  14.208  20.962  1.00  0.00           H  
HETATM 4729  O   SPC   198       3.068 -37.309  31.764  1.00  0.00           O  
HETATM 4730  H1  SPC   198       2.269 -37.866  31.535  1.00  0.00           H  
HETATM 4731  H2  SPC   198       3.819 -37.904  32.049  1.00  0.00           H  
HETATM 4732  O   SPC   199     -18.681 -24.500 -19.546  1.00  0.00           O  
HETATM 4733  H1  SPC   199     -17.949 -25.158 -19.719  1.00  0.00           H  
HETATM 4734  H2  SPC   199     -18.366 -23.815 -18.889  1.00  0.00           H  
HETATM 4735  O   SPC   200     -36.664   2.193 -11.463  1.00  0.00           O  
HETATM 4736  H1  SPC   200     -36.569   2.885 -10.747  1.00  0.00           H  
HETATM 4737  H2  SPC   200     -37.230   2.556 -12.203  1.00  0.00           H  
HETATM 4738  O   SPC   201       9.585  32.263  18.108  1.00  0.00           O  
HETATM 4739  H1  SPC   201      10.561  32.465  18.187  1.00  0.00           H  
HETATM 4740  H2  SPC   201       9.410  31.805  17.236  1.00  0.00           H  
HETATM 4741  O   SPC   202      39.217  -3.321 -25.565  1.00  0.00           O  
HETATM 4742  H1  SPC   202      39.953  -2.705 -25.282  1.00  0.00           H  
HETATM 4743  H2  SPC   202      39.610  -4.157 -25.947  1.00  0.00           H  
HETATM 4744  O   SPC   203      34.289  -0.257  -5.997  1.00  0.00           O  
HETATM 4745  H1  SPC   203      33.309  -0.104  -6.125  1.00  0.00           H  
HETATM 4746  H2  SPC   203      34.482  -1.238  -6.037  1.00  0.00           H  
HETATM 4747  O   SPC   204      22.418 -28.429  17.817  1.00  0.00           O  
HETATM 4748  H1  SPC   204      23.226 -28.974  17.592  1.00  0.00           H  
HETATM 4749  H2  SPC   204      22.674 -27.700  18.452  1.00  0.00           H  
HETATM 4750  O   SPC   205      -2.482  37.681 -10.265  1.00  0.00           O  
HETATM 4751  H1  SPC   205      -1.936  36.856 -10.408  1.00  0.00           H  
HETATM 4752  H2  SPC   205      -3.040  37.572  -9.442  1.00  0.00           H  
HETATM 4753  O   SPC   206       2.336  19.670  33.891  1.00  0.00           O  
HETATM 4754  H1  SPC   206       2.921  19.063  34.429  1.00  0.00           H  
HETATM 4755  H2  SPC   206       2.345  20.585  34.295  1.00  0.00           H  
HETATM 4756  O   SPC   207     -27.920 -27.364  11.689  1.00  0.00           O  
HETATM 4757  H1  SPC   207     -28.548 -28.091  11.966  1.00  0.00           H  
HETATM 4758  H2  SPC   207     -28.263 -26.927  10.858  1.00  0.00           H  
HETATM 4759  O   SPC   208      39.836  15.051  -0.750  1.00  0.00           O  
HETATM 4760  H1  SPC   208      38.989  14.565  -0.963  1.00  0.00           H  
HETATM 4761  H2  SPC   208      40.468  14.974  -1.521  1.00  0.00           H  
HETATM 4762  O   SPC   209     -39.071   2.471 -13.834  1.00  0.00           O  
HETATM 4763  H1  SPC   209     -39.058   1.471 -13.855  1.00  0.00           H  
HETATM 4764  H2  SPC   209     -39.382   2.781 -12.936  1.00  0.00           H  
HETATM 4765  O   SPC   210     -21.272 -24.509 -15.713  1.00  0.00           O  
HETATM 4766  H1  SPC   210     -21.376 -25.253 -15.053  1.00  0.00           H  
HETATM 4767  H2  SPC   210     -21.665 -24.783 -16.590  1.00  0.00           H  
HETATM 4768  O   SPC   211      24.161  12.887 -20.806  1.00  0.00           O  
HETATM 4769  H1  SPC   211      23.298  12.533 -20.445  1.00  0.00           H  
HETATM 4770  H2  SPC   211      24.124  13.886 -20.838  1.00  0.00           H  
HETATM 4771  O   SPC   212      -4.879  -1.841  58.306  1.00  0.00           O  
HETATM 4772  H1  SPC   212      -4.939  -2.273  57.407  1.00  0.00           H  
HETATM 4773  H2  SPC   212      -5.715  -1.320  58.482  1.00  0.00           H  
HETATM 4774  O   SPC   213       5.381  11.049  43.771  1.00  0.00           O  
HETATM 4775  H1  SPC   213       5.729  11.272  42.861  1.00  0.00           H  
HETATM 4776  H2  SPC   213       4.381  11.054  43.756  1.00  0.00           H  
HETATM 4777  O   SPC   214     -38.288  21.031  15.846  1.00  0.00           O  
HETATM 4778  H1  SPC   214     -37.602  20.465  15.388  1.00  0.00           H  
HETATM 4779  H2  SPC   214     -38.156  20.980  16.836  1.00  0.00           H  
HETATM 4780  O   SPC   215      -2.539  16.193  35.802  1.00  0.00           O  
HETATM 4781  H1  SPC   215      -2.372  15.848  36.725  1.00  0.00           H  
HETATM 4782  H2  SPC   215      -2.775  17.164  35.846  1.00  0.00           H  
HETATM 4783  O   SPC   216      44.657  29.201   0.249  1.00  0.00           O  
HETATM 4784  H1  SPC   216      44.773  29.408  -0.723  1.00  0.00           H  
HETATM 4785  H2  SPC   216      43.705  29.358   0.512  1.00  0.00           H  
HETATM 4786  O   SPC   217      -9.104  -1.430  33.089  1.00  0.00           O  
HETATM 4787  H1  SPC   217     -10.083  -1.507  32.900  1.00  0.00           H  
HETATM 4788  H2  SPC   217      -8.924  -0.574  33.572  1.00  0.00           H  
HETATM 4789  O   SPC   218     -26.107  17.312 -17.632  1.00  0.00           O  
HETATM 4790  H1  SPC   218     -26.148  18.297 -17.801  1.00  0.00           H  
HETATM 4791  H2  SPC   218     -25.627  17.140 -16.773  1.00  0.00           H  
HETATM 4792  O   SPC   219     -14.698  15.060 -37.626  1.00  0.00           O  
HETATM 4793  H1  SPC   219     -13.832  15.517 -37.829  1.00  0.00           H  
HETATM 4794  H2  SPC   219     -14.562  14.070 -37.633  1.00  0.00           H  
HETATM 4795  O   SPC   220      37.893  37.873   6.136  1.00  0.00           O  
HETATM 4796  H1  SPC   220      38.038  38.837   6.358  1.00  0.00           H  
HETATM 4797  H2  SPC   220      36.916  37.704   6.006  1.00  0.00           H  
HETATM 4798  O   SPC   221     -16.936 -40.468   6.869  1.00  0.00           O  
HETATM 4799  H1  SPC   221     -17.398 -40.403   7.754  1.00  0.00           H  
HETATM 4800  H2  SPC   221     -17.615 -40.615   6.149  1.00  0.00           H  
HETATM 4801  O   SPC   222     -12.395 -15.864 -23.402  1.00  0.00           O  
HETATM 4802  H1  SPC   222     -11.824 -16.002 -22.593  1.00  0.00           H  
HETATM 4803  H2  SPC   222     -12.388 -16.694 -23.960  1.00  0.00           H  
HETATM 4804  O   SPC   223      48.843  22.967   7.016  1.00  0.00           O  
HETATM 4805  H1  SPC   223      47.935  22.640   6.753  1.00  0.00           H  
HETATM 4806  H2  SPC   223      49.110  23.724   6.420  1.00  0.00           H  
HETATM 4807  O   SPC   224      42.234  38.326   3.784  1.00  0.00           O  
HETATM 4808  H1  SPC   224      41.484  38.445   3.133  1.00  0.00           H  
HETATM 4809  H2  SPC   224      41.864  38.255   4.710  1.00  0.00           H  
HETATM 4810  O   SPC   225      12.382   0.697  11.333  1.00  0.00           O  
HETATM 4811  H1  SPC   225      12.143  -0.215  11.667  1.00  0.00           H  
HETATM 4812  H2  SPC   225      11.946   0.852  10.447  1.00  0.00           H  
HETATM 4813  O   SPC   226      11.065  11.359 -42.226  1.00  0.00           O  
HETATM 4814  H1  SPC   226      11.949  11.729 -42.512  1.00  0.00           H  
HETATM 4815  H2  SPC   226      10.559  12.059 -41.721  1.00  0.00           H  
HETATM 4816  O   SPC   227      34.305  14.120   3.659  1.00  0.00           O  
HETATM 4817  H1  SPC   227      34.313  13.737   4.583  1.00  0.00           H  
HETATM 4818  H2  SPC   227      33.919  15.042   3.684  1.00  0.00           H  
HETATM 4819  O   SPC   228     -24.031 -25.688  -5.892  1.00  0.00           O  
HETATM 4820  H1  SPC   228     -24.430 -24.930  -5.376  1.00  0.00           H  
HETATM 4821  H2  SPC   228     -24.737 -26.371  -6.080  1.00  0.00           H  
HETATM 4822  O   SPC   229       6.646  22.298  24.324  1.00  0.00           O  
HETATM 4823  H1  SPC   229       6.750  21.459  24.858  1.00  0.00           H  
HETATM 4824  H2  SPC   229       6.700  23.090  24.933  1.00  0.00           H  
HETATM 4825  O   SPC   230      36.823 -19.269 -13.586  1.00  0.00           O  
HETATM 4826  H1  SPC   230      37.404 -18.836 -14.276  1.00  0.00           H  
HETATM 4827  H2  SPC   230      36.495 -18.575 -12.944  1.00  0.00           H  
HETATM 4828  O   SPC   231     -22.074  22.872 -21.300  1.00  0.00           O  
HETATM 4829  H1  SPC   231     -21.304  22.252 -21.147  1.00  0.00           H  
HETATM 4830  H2  SPC   231     -21.789  23.614 -21.908  1.00  0.00           H  
HETATM 4831  O   SPC   232     -18.723 -10.833  33.325  1.00  0.00           O  
HETATM 4832  H1  SPC   232     -18.493 -11.106  32.391  1.00  0.00           H  
HETATM 4833  H2  SPC   232     -19.245 -11.562  33.767  1.00  0.00           H  
HETATM 4834  O   SPC   233       9.366  29.554  18.460  1.00  0.00           O  
HETATM 4835  H1  SPC   233      10.284  29.378  18.106  1.00  0.00           H  
HETATM 4836  H2  SPC   233       9.276  30.525  18.685  1.00  0.00           H  
HETATM 4837  O   SPC   234      12.637  23.106  19.365  1.00  0.00           O  
HETATM 4838  H1  SPC   234      12.693  23.502  18.448  1.00  0.00           H  
HETATM 4839  H2  SPC   234      13.437  23.383  19.897  1.00  0.00           H  
HETATM 4840  O   SPC   235      31.467 -16.712   0.015  1.00  0.00           O  
HETATM 4841  H1  SPC   235      31.643 -15.910  -0.555  1.00  0.00           H  
HETATM 4842  H2  SPC   235      31.547 -16.460   0.979  1.00  0.00           H  
HETATM 4843  O   SPC   236      -8.392  22.936  24.671  1.00  0.00           O  
HETATM 4844  H1  SPC   236      -8.189  23.797  25.137  1.00  0.00           H  
HETATM 4845  H2  SPC   236      -9.349  22.691  24.827  1.00  0.00           H  
HETATM 4846  O   SPC   237      27.989   5.182  -3.702  1.00  0.00           O  
HETATM 4847  H1  SPC   237      27.647   5.087  -2.767  1.00  0.00           H  
HETATM 4848  H2  SPC   237      27.772   4.355  -4.221  1.00  0.00           H  
HETATM 4849  O   SPC   238      -3.328 -20.194 -35.903  1.00  0.00           O  
HETATM 4850  H1  SPC   238      -3.709 -19.914 -35.022  1.00  0.00           H  
HETATM 4851  H2  SPC   238      -4.065 -20.282 -36.573  1.00  0.00           H  
HETATM 4852  O   SPC   239      21.369  -7.876  21.800  1.00  0.00           O  
HETATM 4853  H1  SPC   239      22.312  -7.554  21.886  1.00  0.00           H  
HETATM 4854  H2  SPC   239      20.968  -7.513  20.959  1.00  0.00           H  
HETATM 4855  O   SPC   240      15.371 -19.163  31.708  1.00  0.00           O  
HETATM 4856  H1  SPC   240      15.747 -18.641  32.474  1.00  0.00           H  
HETATM 4857  H2  SPC   240      16.075 -19.772  31.343  1.00  0.00           H  
HETATM 4858  O   SPC   241     -35.225 -26.201  -1.502  1.00  0.00           O  
HETATM 4859  H1  SPC   241     -34.663 -26.020  -2.309  1.00  0.00           H  
HETATM 4860  H2  SPC   241     -34.925 -27.052  -1.071  1.00  0.00           H  
HETATM 4861  O   SPC   242      42.969  24.038  23.165  1.00  0.00           O  
HETATM 4862  H1  SPC   242      42.619  24.949  22.945  1.00  0.00           H
[truncated: 4,319,347 more chars]
